# Supplementary material for: Distinct mesoderm migration phenotypes in extra-embryonic and embryonic regions of the early mouse embryo
Source: eLife. 2019 Apr 5;8:e42434. doi: 10.7554/eLife.42434 (PMC6450669; doi:10.7554/eLife.42434)
Supplement: Figure 1—figure supplement 1—source data 1. [file elife-42434-fig1-figsupp1-data1.xlsx]

## Sheet: 150417 Total cell number _ TP
Time point	Total embryonic mesoderm	Total extra-embryonic division events	Embryonic division events	Embryonic divison frequency	Extra-embryonic division events	Extra-embryonic division frequency
1	4	5	0	0	0	0
2	4	5	0	0	0	0
3	4	5	0	0	0	0
4	6	6	0	0	0	0
5	7	6	0	0	0	0
6	7	7	2	0.285714	0	0
7	9	8	0	0	0	0
8	9	8	0	0	0	0
9	9	8	0	0	1	0.125
10	9	8	2	0.222222	0	0
11	11	8	1	0.0909091	0	0
12	11	8	0	0	0	0
13	11	9	1	0.0909091	0	0
14	11	9	0	0	0	0
15	11	9	0	0	0	0
16	11	9	0	0	0	0
17	11	9	0	0	1	0.111111
18	11	9	0	0	0	0
19	11	9	0	0	0	0
20	11	9	0	0	1	0.111111
21	11	9	0	0	1	0.111111
22	11	10	1	0.0909091	0	0
23	11	12	0	0	0	0
24	11	12	1	0.0909091	0	0
25	11	13	0	0	0	0
26	13	13	0	0	0	0
27	13	13	0	0	0	0
28	13	13	0	0	0	0
			Mean	0.0311276		0.016369

## Sheet: 150422 A2 Total cell number _ T
Time point	Total embryonic mesoderm	Total extra-embryonic division events	Embryonic division events	Embryonic divison frequency	Extra-embryonic division events	Extra-embryonic division frequency
1	4	4	2	0.5	0	0
2	6	4	0	0	0	0
3	6	4	0	0	0	0
4	6	4	0	0	0	0
5	6	4	0	0	0	0
6	6	8	0	0	0	0
7	6	8	0	0	0	0
8	7	8	0	0	0	0
9	9	8	0	0	0	0
10	9	8	1	0.111111	0	0
11	9	8	0	0	0	0
12	9	8	1	0.111111	2	0.25
13	9	11	0	0	0	0
14	9	11	1	0.111111	0	0
15	9	11	0	0	0	0
16	9	11	0	0	1	0.0909091
17	9	12	0	0	0	0
18	9	12	1	0.111111	0	0
19	10	12	0	0	0	0
20	10	13	1	0.1	0	0
21	11	13	0	0	0	0
22	12	13	0	0	0	0
23	12	13	0	0	0	0
24	12	13	0	0	0	0
25	12	13	0	0	0	0
26	12	13	0	0	0	0
27	12	13	0	0	0	0
			Mean	0.0386831	Mean	0.0126263

## Sheet: 180807 Total cell number _ TP
Time point	Total embryonic mesoderm	Total extra-embryonic division events	Embryonic division events	Embryonic divison frequency	Extra-embryonic division events	Extra-embryonic division frequency
1	4	7	0	0	0	0
2	7	7	1	0.142857	0	0
3	6	8	0	0	1	0.125
4	6	10	0	0	0	0
5	6	10	0	0	0	0
6	7	10	1	0.142857	0	0
7	7	10	1	0.142857	0	0
8	7	11	0	0	0	0
9	11	11	0	0	0	0
10	9	13	0	0	1	0.0769231
11	9	13	0	0	0	0
12	9	13	0	0	0	0
			Mean	0.0357143	Mean	0.0168269

## Sheet: 150422 B1 Total cell number _ T
Time point	Total embryonic mesoderm	Total extra-embryonic division events	Embryonic division events	Embryonic divison frequency	Extra-embryonic division events	Extra-embryonic division frequency
1	8	6	0	0	0	0
2	9	6	0	0	0	0
3	9	6	0	0	0	0
4	9	6	2	0.222222	0	0
5	12	8	1	0.0833333	1	0.125
6	12	9	0	0	1	0.111111
7	14	10	0	0	0	0
8	14	10	0	0	1	0.1
9	16	10	0	0	0	0
10	17	10	0	0	0	0
11	17	11	0	0	0	0
12	17	11	0	0	0	0
13	21	11	1	0.047619	0	0
14	22	11	0	0	0	0
15	23	11	0	0	0	0
16	25	13	1	0.04	0	0
17	28	13	0	0	0	0
18	30	13	1	0.0333333	0	0
			Mean	0.0236949	Mean	0.0186728

## Sheet: Mean and SEM
embryo	Embryonic mesoderm	Extra-embryonic mesoderm
180807	0.0357143	0.0168269
150422B1	0.0236949	0.0190653
150422A2	0.0386831	0.0126263
150417	0.0311276	0.016369
Std. Error of Mean	0.003264	0.001268
