# Supplementary material for: Distinct mesoderm migration phenotypes in extra-embryonic and embryonic regions of the early mouse embryo
Source: eLife. 2019 Apr 5;8:e42434. doi: 10.7554/eLife.42434 (PMC6450669; doi:10.7554/eLife.42434)
Supplement: Figure 2—source data 1. [file elife-42434-fig2-data1.xlsx]

## Sheet: AllData
Conditions	Net Displ (m)	Travel Displ (m)	Net Time (min)	DispX Arivis (m)	DispY Arivis (m)	DispZ Arivis (m)	DispTot Arivis (m)	Length (m)	Straightness	Mean Speed (m/min)	Max Speed (m/min)	Mad Speed (m/min)	Max Acc (mm/min²)	Mad Acc (mm/min²)	Proj area ()	Proj circum ()	Proj round moy()	Proj round max()	Proj round min()	Surface (m²)	Sphericity	Volume (m³)	Vol/BVol
WTEmbC	4.31194e-05	9.97264e-05	156	-3.98989e-05	1.45297e-05	-7.5e-06	4.31194e-05	9.97264e-05	0.432377	6.22942e-07	8.33046e-07	1.24101e-07	9.2242e-09	9.90584e-09	2.49815e-10	0.000132219	0.273464	0.651141	0.0911404	1.52322e-09	0.545268	2.14487e-15	0.0372996
WTEmbC	2.6388e-05	0.000153087	156	-9.22518e-06	2.46773e-05	-1.5e-06	2.6388e-05	7.68486e-05	0.343376	9.98784e-07	2.52054e-06	8.13367e-07	9.96413e-08	4.26661e-08	2.8433e-10	0.00011883	0.29909	0.557059	0.121725	1.64256e-09	0.549646	2.48588e-15	0.037329
WTEmbC	6.30427e-06	6.03501e-05	156	-3.9207e-06	3.9207e-06	3e-06	6.30427e-06	6.03501e-05	0.104462	3.86457e-07	5.68774e-07	1.30452e-07	1.28331e-08	1.09188e-08	2.84932e-10	0.000143648	0.248341	0.461589	0.0161622	1.9037e-09	0.525557	2.92764e-15	0.0303659
WTEmbC	5.26517e-05	0.000102861	182	3.30031e-05	3.92301e-05	1.2e-05	5.26517e-05	0.00011658	0.451637	5.15744e-07	1.08096e-06	3.42076e-07	3.23087e-08	1.94487e-08	2.82592e-10	0.000141939	0.197236	0.367629	0.108341	1.85686e-09	0.495518	2.60318e-15	0.0290824
WTEmbC	4.27619e-05	9.59282e-05	182	1.32843e-05	3.77771e-05	1.5e-05	4.27619e-05	9.59282e-05	0.44577	5.22588e-07	7.95486e-07	1.53136e-07	1.63193e-08	9.69616e-09	3.27015e-10	0.000115402	0.330041	0.472512	0.163458	1.82229e-09	0.556011	3.03651e-15	0.0428231
WTEmbC	5.90907e-05	0.000105073	182	3.57014e-05	4.67025e-05	-6e-06	5.90907e-05	0.000105073	0.56238	5.56384e-07	9.60367e-07	2.00033e-07	2.39866e-08	1.1571e-08	3.40345e-10	0.000143008	0.258669	0.444948	0.0701226	2.25832e-09	0.505975	3.56416e-15	0.033551
WTEmbC	5.84891e-05	9.60379e-05	122	3.40409e-05	4.33814e-05	-1.95e-05	5.84891e-05	9.60379e-05	0.609021	8.10705e-07	1.28363e-06	1.89171e-07	4.36271e-09	1.32935e-08	4.46816e-10	0.000128484	0.384661	0.534122	0.159184	2.43101e-09	0.557345	4.71605e-15	0.0388863
WTEmbC	3.1254e-05	0.000103471	182	6.22699e-07	2.88517e-05	-1.2e-05	3.1254e-05	0.000103471	0.302056	5.76718e-07	1.26464e-06	3.15556e-07	4.47112e-08	1.65707e-08	2.92987e-10	0.000115072	0.326551	0.720825	0.127073	1.66431e-09	0.566557	2.68052e-15	0.0399332
WTEmbC	3.54157e-05	0.000113329	182	6.84969e-06	3.13425e-05	-1.5e-05	3.54157e-05	0.000113329	0.312503	6.83152e-07	1.06878e-06	2.09515e-07	3.11797e-08	1.46039e-08	3.27282e-10	0.000148686	0.258389	0.606224	0.0382265	1.95952e-09	0.533755	3.15048e-15	0.0347735
WTEmbC	5.28046e-05	9.55539e-05	182	1.14162e-05	4.19284e-05	3e-05	5.28046e-05	9.55539e-05	0.552615	5.83271e-07	1.33419e-06	2.31843e-07	4.43231e-08	1.7522e-08	3.17218e-10	0.000118686	0.302265	0.508517	0.202997	2.06024e-09	0.554733	3.5843e-15	0.0385156
WTEmbC	4.77163e-05	9.70467e-05	182	1.84734e-05	3.94376e-05	1.95e-05	4.77163e-05	9.70467e-05	0.491684	5.01006e-07	8.82117e-07	1.87161e-07	3.12406e-08	1.76609e-08	3.10841e-10	0.000126066	0.280506	0.534536	0.126869	1.97125e-09	0.53994	3.27146e-15	0.0350376
WTEmbC	3.66255e-05	9.88486e-05	182	2.24172e-05	2.63609e-05	1.2e-05	3.66255e-05	9.88486e-05	0.370521	5.47906e-07	9.18402e-07	2.17936e-07	2.5551e-08	1.42659e-08	3.3745e-10	0.000136487	0.254714	0.402717	0.0994227	2.04558e-09	0.534586	3.46179e-15	0.0349425
WTEmbC	3.1561e-05	0.000130671	182	2.57382e-05	1.82658e-05	0	3.1561e-05	0.000130671	0.24153	7.37395e-07	1.50738e-06	2.79902e-07	6.03253e-08	2.41655e-08	3.93735e-10	0.000134269	0.333237	0.727894	0.141376	2.24164e-09	0.562191	4.08745e-15	0.0419016
WTEmbC	6.94664e-05	9.53859e-05	120	-1.77914e-06	-6.86452e-05	-1.05e-05	6.94664e-05	9.53859e-05	0.728267	7.98105e-07	1.22805e-06	2.68652e-07	5.37659e-08	2.62004e-08	2.80014e-10	0.000172107	0.136428	0.230274	0.050709	2.08753e-09	0.467562	2.86205e-15	0.0271063
WTEmbC	4.70119e-05	8.9751e-05	120	9.04397e-06	-4.61094e-05	-1.5e-06	4.70119e-05	8.9751e-05	0.523804	7.96936e-07	9.7906e-07	1.5145e-07	2.48424e-08	1.30203e-08	3.17853e-10	0.000144712	0.219376	0.334245	0.0921732	1.81924e-09	0.502651	2.60097e-15	0.0288454
WTEmbC	5.44175e-05	6.98263e-05	101	2.29806e-05	-4.74438e-05	1.35e-05	5.44175e-05	6.98263e-05	0.779327	7.08695e-07	9.13226e-07	2.09865e-07	2.62535e-08	1.81444e-08	2.91021e-10	0.000145459	0.239083	0.417619	0.0630347	1.80263e-09	0.518663	2.52775e-15	0.0327796
WTEmbC	7.37928e-05	8.81395e-05	101	1.97188e-05	-6.87935e-05	1.8e-05	7.37928e-05	8.81395e-05	0.837227	8.44599e-07	9.9354e-07	1.79923e-07	2.54393e-08	1.65519e-08	3.0147e-10	0.00013455	0.260387	0.421508	0.0869855	1.78778e-09	0.5296	2.67799e-15	0.0411392
WTEmbC	5.99937e-05	9.9914e-05	120	4.77403e-05	-2.25358e-05	2.85e-05	5.99937e-05	9.9914e-05	0.600454	8.83756e-07	1.65879e-06	3.54091e-07	1.31913e-08	1.29094e-08	3.2073e-10	0.000188609	0.162877	0.377386	0.0471491	2.1204e-09	0.483797	2.94982e-15	0.0294297
WTEmbC	5.88957e-05	9.72683e-05	120	5.02607e-05	6.52352e-06	3e-05	5.88957e-05	9.72683e-05	0.605497	7.94585e-07	1.41422e-06	3.41669e-07	3.45154e-08	3.03356e-08	2.45057e-10	0.000155242	0.182355	0.31783	0.0578323	1.68928e-09	0.501359	2.21357e-15	0.0285364
WTEmbC	5.66272e-05	9.9714e-05	120	5.05573e-05	-5.93047e-07	2.55e-05	5.66272e-05	9.9714e-05	0.567896	8.11151e-07	1.22042e-06	2.37517e-07	3.26995e-08	1.93233e-08	2.84517e-10	0.000240922	0.129647	0.288271	0.0304304	2.28939e-09	0.46307	2.94925e-15	0.025578
WTEmbC	5.25631e-05	9.76974e-05	120	4.59611e-05	-4.44785e-07	2.55e-05	5.25631e-05	9.76974e-05	0.538019	7.82224e-07	1.17855e-06	1.98359e-07	2.07771e-08	1.91596e-08	2.44447e-10	0.000213831	0.0909595	0.175637	0.0352181	1.81219e-09	0.418021	1.89689e-15	0.0194459
WTEmbC	3.74097e-05	0.000104362	120	9.04397e-06	-3.61759e-05	-3e-06	3.74097e-05	0.000104362	0.35846	8.75394e-07	1.43454e-06	3.90827e-07	1.99968e-08	2.09501e-08	3.09393e-10	0.00017695	0.175132	0.346797	0.044635	1.97769e-09	0.492503	2.7989e-15	0.0295026
WTEmbC	2.88954e-05	9.40234e-05	120	2.5501e-05	-6.37526e-06	1.2e-05	2.88954e-05	9.40234e-05	0.307322	7.81737e-07	1.34833e-06	2.48191e-07	4.13684e-08	2.63403e-08	3.54751e-10	0.000162053	0.205474	0.328348	0.0667426	1.91999e-09	0.51273	2.8981e-15	0.0319883
WTEmbC	3.95595e-05	8.5488e-05	120	2.00153e-05	-3.29141e-05	9e-06	3.95595e-05	8.5488e-05	0.462749	7.54237e-07	1.01673e-06	2.14656e-07	1.9383e-08	1.53233e-08	3.27412e-10	0.000247509	0.134062	0.3233	0.0174167	2.05018e-09	0.487533	2.93629e-15	0.0331266
WTEmbC	2.49724e-05	7.71261e-05	120	-6.37526e-06	-2.37219e-05	4.5e-06	2.49724e-05	7.71261e-05	0.323787	7.08459e-07	9.06912e-07	1.09458e-07	4.66661e-09	5.92516e-09	3.16007e-10	0.000130897	0.288416	0.417685	0.0947043	1.97643e-09	0.512129	2.95896e-15	0.0329613
WTEmbC	3.0824e-05	7.0757e-05	120	2.34254e-05	4.59611e-06	1.95e-05	3.0824e-05	7.0757e-05	0.435632	6.08603e-07	9.00163e-07	2.17469e-07	1.5269e-08	1.78504e-08	2.51268e-10	0.000123886	0.256063	0.519797	0.0950948	1.8799e-09	0.505077	2.72577e-15	0.0287926
WTEmbC	2.12311e-05	6.3795e-05	100	1.31953e-05	-1.60123e-05	-4.5e-06	2.12311e-05	6.3795e-05	0.332802	6.92661e-07	1.07225e-06	2.78363e-07	2.33684e-08	2.27577e-08	2.6402e-10	0.000129366	0.248459	0.360926	0.0612713	1.62643e-09	0.509761	2.23511e-15	0.0327469
WTEmbC	8.15757e-06	7.58708e-05	100	7.56135e-06	2.66871e-06	-1.5e-06	8.15757e-06	7.58708e-05	0.107519	8.02776e-07	1.05109e-06	2.78544e-07	3.1353e-08	2.60443e-08	2.58203e-10	0.000133915	0.252374	0.461568	0.0689254	1.61391e-09	0.53868	2.40825e-15	0.0306158
WTEmbC	3.93554e-05	9.59085e-05	120	2.29806e-05	5.33742e-06	3.15e-05	3.93554e-05	9.59085e-05	0.410343	8.28501e-07	1.47784e-06	3.21991e-07	2.48152e-08	2.44149e-08	1.94166e-10	0.000126847	0.166511	0.320936	0.098053	1.36331e-09	0.49661	1.62514e-15	0.026616
WTEmbC	5.46113e-05	8.96055e-05	162	-5.33446e-05	1.07935e-05	4.5e-06	5.46113e-05	8.96055e-05	0.609464	5.94178e-07	1.10025e-06	1.72096e-07	2.97384e-08	1.52277e-08	4.05945e-10	0.000141841	0.307041	0.450839	0.105329	2.62149e-09	0.555669	5.15366e-15	0.0423748
WTEmbC	5.5998e-05	7.71284e-05	162	-8.48947e-05	-3.09274e-05	6e-06	9.05517e-05	0.000116278	0.778752	4.87462e-07	7.5214e-07	1.52251e-07	1.95847e-08	1.15102e-08	4.57368e-10	0.000158396	0.283291	0.633225	0.0830227	2.88167e-09	0.528873	5.61572e-15	0.0392271
WTEmbC	5.5998e-05	7.71284e-05	162	-7.43088e-05	-3.1135e-06	1.5e-06	7.43891e-05	9.65765e-05	0.770261	4.87462e-07	7.5214e-07	1.52251e-07	1.95847e-08	1.15102e-08	4.57368e-10	0.000158396	0.283291	0.633225	0.0830227	2.88167e-09	0.528873	5.61572e-15	0.0392271
WTEmbC	3.289e-05	8.88901e-05	182	-3.27955e-05	-2.4908e-06	0	3.289e-05	8.88901e-05	0.370007	4.9128e-07	6.84043e-07	1.22241e-07	1.02367e-08	8.10903e-09	4.03678e-10	0.000115395	0.39064	0.54562	0.255445	2.56247e-09	0.575074	5.31743e-15	0.0409236
WTEmbC	2.27377e-05	3.36365e-05	102	-1.99264e-05	3.1135e-06	1.05e-05	2.27377e-05	3.36365e-05	0.675984	3.55786e-07	4.89753e-07	1.05522e-07	9.51561e-09	7.89723e-09	5.11735e-10	0.000143866	0.348975	0.51211	0.190706	3.89562e-09	0.485717	7.56561e-15	0.0301723
WTExtraC	1.53014e-05	7.30636e-05	178	-4.61259e-07	1.40684e-05	-6e-06	1.53014e-05	7.30636e-05	0.209426	3.93235e-07	6.20133e-07	1.39252e-07	1.48066e-08	8.40024e-09	2.62237e-10	9.45961e-05	0.368554	0.447375	0.312627	2.04293e-09	0.525428	3.29993e-15	0.0357334
WTExtraC	1.54328e-05	7.73522e-05	178	-7.14951e-06	8.76392e-06	-1.05e-05	1.54328e-05	7.73522e-05	0.199514	4.25407e-07	5.9915e-07	8.54252e-08	9.3376e-09	4.56226e-09	4.50338e-10	0.00012066	0.414583	0.559449	0.218903	2.83295e-09	0.584521	6.19466e-15	0.0467422
WTExtraC	1.2188e-05	8.39269e-05	178	-2.76755e-06	5.53511e-06	-1.05e-05	1.2188e-05	8.39269e-05	0.145221	4.48415e-07	7.37138e-07	1.13999e-07	8.66643e-09	7.68336e-09	4.53838e-10	0.000131356	0.334585	0.389912	0.254323	2.52605e-09	0.532117	4.6303e-15	0.036174
WTExtraC	1.08722e-05	7.81141e-05	178	-7.8414e-06	7.38014e-06	-1.5e-06	1.08722e-05	7.81141e-05	0.139183	4.21631e-07	7.42056e-07	1.44223e-07	1.39718e-08	7.62501e-09	5.00889e-10	0.000161329	0.250185	0.341004	0.169697	2.7745e-09	0.508935	4.96619e-15	0.0259488
WTExtraC	1.50276e-05	7.12882e-05	178	-1.29152e-05	6.22699e-06	-4.5e-06	1.50276e-05	7.12882e-05	0.210801	3.88875e-07	7.0924e-07	1.45314e-07	1.99301e-08	1.10792e-08	1.94824e-10	8.42286e-05	0.381371	0.471076	0.16279	1.25245e-09	0.576544	1.81919e-15	0.0426203
WTExtraC	1.1322e-05	7.26945e-05	178	-6.22699e-06	9.45581e-06	0	1.1322e-05	7.26945e-05	0.155748	4.10476e-07	6.85852e-07	1.14718e-07	8.53412e-09	6.76681e-09	3.46564e-10	0.00011633	0.399464	0.532054	0.0841332	2.05636e-09	0.557028	3.62996e-15	0.040677
WTExtraC	1.71658e-05	6.28038e-05	165	1.16237e-05	3.94376e-06	1.2e-05	1.71658e-05	6.28038e-05	0.273324	4.01448e-07	7.48996e-07	1.71887e-07	6.95461e-09	8.07456e-09	4.17712e-10	0.000146604	0.275394	0.453915	0.109065	2.58116e-09	0.522653	4.71222e-15	0.0370916
WTExtraC	4.10721e-05	8.66306e-05	165	3.00971e-05	2.13793e-05	1.8e-05	4.10721e-05	8.66306e-05	0.474105	5.26216e-07	8.62143e-07	1.93962e-07	2.35146e-08	1.17846e-08	3.26164e-10	0.000114854	0.324128	0.523532	0.234059	2.11394e-09	0.55821	3.78089e-15	0.0368654
WTExtraC	9.32667e-06	3.52098e-05	100	7.26483e-06	3.7362e-06	4.5e-06	9.32667e-06	3.52098e-05	0.264888	3.25115e-07	5.66184e-07	1.20535e-07	1.64457e-08	1.11733e-08	4.64616e-10	0.000138513	0.352097	0.574088	0.104241	2.60449e-09	0.571215	5.44562e-15	0.0430345
WTExtraC	1.88794e-05	6.12703e-05	124	7.26483e-06	1.3907e-05	1.05e-05	1.88794e-05	6.12703e-05	0.308133	4.41521e-07	7.08601e-07	1.15208e-07	1.1721e-08	9.59396e-09	4.14036e-10	0.000137638	0.300276	0.494646	0.189075	2.24572e-09	0.563333	4.23631e-15	0.0434538
WTExtraC	2.52194e-05	5.43044e-05	124	1.36994e-05	-1.49448e-05	1.5e-05	2.52194e-05	5.43044e-05	0.464408	4.13667e-07	6.25718e-07	1.37759e-07	1.44998e-08	1.03391e-08	2.56164e-10	0.000104781	0.371328	0.582413	0.126417	1.61744e-09	0.582408	2.6915e-15	0.0403273
WTExtraC	7.07283e-05	0.00011544	205	4.8363e-05	5.10613e-05	7.5e-06	7.07283e-05	0.00011544	0.612685	5.56213e-07	1.10821e-06	2.00944e-07	3.82884e-08	9.94733e-09	7.0146e-10	0.00021472	0.214851	0.38296	0.0895979	3.96058e-09	0.48132	7.81523e-15	0.0329465
WTExtraC	1.62956e-05	6.75023e-05	120	5.48568e-06	1.5271e-05	1.5e-06	1.62956e-05	6.75023e-05	0.241407	5.78624e-07	9.65205e-07	2.31112e-07	2.02922e-08	1.37068e-08	2.9405e-10	0.000158216	0.193239	0.446855	0.0556022	2.06617e-09	0.486351	2.95607e-15	0.0278793
WTExtraC	3.3144e-05	0.000107073	120	6.07873e-06	3.20245e-05	6e-06	3.3144e-05	0.000107073	0.309545	8.20861e-07	1.52449e-06	2.81453e-07	4.68959e-08	2.28047e-08	2.82475e-10	0.000168886	0.142996	0.207148	0.0598369	2.18958e-09	0.458023	2.92905e-15	0.0226848
WTExtraC	1.29069e-05	4.24159e-05	122	5.18916e-06	9.13292e-06	-7.5e-06	1.29069e-05	4.24159e-05	0.304294	3.36812e-07	3.84753e-07	3.46797e-08	3.82613e-09	3.32409e-09	7.36143e-10	0.000210424	0.232386	0.341357	0.134857	5.46033e-09	0.456415	1.14785e-14	0.0296971
WTExtraC	1.11866e-05	3.91095e-05	142	7.88753e-06	-5.18916e-06	-6e-06	1.11866e-05	3.91095e-05	0.286034	2.72627e-07	4.6381e-07	1.1312e-07	1.69001e-08	9.88111e-09	6.07536e-10	0.000197941	0.202849	0.256371	0.128247	4.74119e-09	0.46037	9.62972e-15	0.0306043
WTExtraC	1.37183e-05	1.92661e-05	60	6.84969e-06	-1.1001e-05	4.5e-06	1.37183e-05	1.92661e-05	0.712042	2.58518e-07	3.58618e-07	1.001e-07	1.001e-08	0	4.15565e-10	0.000115769	0.40014	0.52598	0.327693	3.01048e-09	0.538878	6.06881e-15	0.0379161

## Sheet: MeanPerCond
Conditions	Net Displ (m)	Travel Displ (m)	Net Time (min)	DispX Arivis (m)	DispY Arivis (m)	DispZ Arivis (m)	DispTot Arivis (m)	Length (m)	Straightness	Mean Speed (m/min)	Max Speed (m/min)	Mad Speed (m/min)	Max Acc (mm/min²)	Mad Acc (mm/min²)	Proj area ()	Proj circum ()	Proj round moy()	Proj round max()	Proj round min()	Surface (m²)	Sphericity	Volume (m³)	Vol/BVol
WTEmbC	4.2635e-05	9.18647e-05	142.353	7.14893e-06	6.80647e-07	7.32353e-06	4.41922e-05	9.17494e-05	0.480691	6.7446e-07	1.1056e-06	2.38224e-07	2.75403e-08	1.74057e-08	3.23288e-10	0.000148457	0.250235	0.453143	0.0939411	2.05999e-09	0.518854	3.30139e-15	0.0336934
WTExtraC	2.05757e-05	6.7498e-05	147.941	6.61422e-06	1.00442e-05	1.94118e-06	2.05757e-05	6.7498e-05	0.312397	4.36451e-07	7.30018e-07	1.43747e-07	1.67409e-08	9.22037e-09	4.19095e-10	0.000142167	0.303437	0.442949	0.162422	2.71037e-09	0.527279	5.07554e-15	0.0359057

## Sheet: STDPerCond
Conditions	Net Displ (m)	Travel Displ (m)	Net Time (min)	DispX Arivis (m)	DispY Arivis (m)	DispZ Arivis (m)	DispTot Arivis (m)	Length (m)	Straightness	Mean Speed (m/min)	Max Speed (m/min)	Mad Speed (m/min)	Max Acc (mm/min²)	Mad Acc (mm/min²)	Proj area ()	Proj circum ()	Proj round moy()	Proj round max()	Proj round min()	Surface (m²)	Sphericity	Volume (m³)	Vol/BVol
WTEmbC	1.62472e-05	2.04438e-05	31.3735	3.27257e-05	3.15197e-05	1.37862e-05	1.87292e-05	1.821e-05	0.184288	1.56113e-07	3.71156e-07	1.26577e-07	1.82098e-08	7.46585e-09	7.06646e-11	3.25442e-05	0.0733358	0.134152	0.0540924	4.81453e-10	0.0340121	1.26862e-15	0.00563234
WTExtraC	1.5418e-05	2.47759e-05	37.6721	1.47025e-05	1.53576e-05	8.8227e-06	1.5418e-05	2.47759e-05	0.162964	1.31878e-07	2.78985e-07	5.83419e-08	1.11222e-08	4.84287e-09	1.53377e-10	3.88372e-05	0.0844637	0.109745	0.0830023	1.08604e-09	0.0450114	2.56139e-15	0.00676783

## Sheet: SEMPerCond
Conditions	Net Displ (m)	Travel Displ (m)	Net Time (min)	DispX Arivis (m)	DispY Arivis (m)	DispZ Arivis (m)	DispTot Arivis (m)	Length (m)	Straightness	Mean Speed (m/min)	Max Speed (m/min)	Mad Speed (m/min)	Max Acc (mm/min²)	Mad Acc (mm/min²)	Proj area ()	Proj circum ()	Proj round moy()	Proj round max()	Proj round min()	Surface (m²)	Sphericity	Volume (m³)	Vol/BVol
WTEmbC	2.78637e-06	3.50608e-06	5.38051	5.6124e-06	5.40559e-06	2.36431e-06	3.21203e-06	3.12298e-06	0.0316051	2.67731e-08	6.36528e-08	2.17078e-08	3.12295e-09	1.28038e-09	1.21189e-11	5.58128e-06	0.012577	0.0230069	0.00927677	8.25685e-11	0.00583303	2.17566e-16	0.000965939
WTExtraC	3.73942e-06	6.00903e-06	9.13682	3.56587e-06	3.72476e-06	2.13982e-06	3.73942e-06	6.00903e-06	0.0395245	3.1985e-08	6.76639e-08	1.415e-08	2.69753e-09	1.17457e-09	3.71993e-11	9.4194e-06	0.0204855	0.0266172	0.020131	2.63403e-10	0.0109169	6.21229e-16	0.00164144

## Sheet: Pvalue
CondA	CondB	Para	Gauss	Type	Pvalue
WTEmbC	WTExtraC	Net Displ (m)	NoGauss	Whitney-Wilcoxon test	7.93325e-05
WTEmbC	WTExtraC	Travel Displ (m)	NoGauss	Whitney-Wilcoxon test	0.529319
WTEmbC	WTExtraC	Net Time (min)	NoGauss	Whitney-Wilcoxon test	0.0011661
WTEmbC	WTExtraC	DispX Arivis (m)	NoGauss	Whitney-Wilcoxon test	0.180612
WTEmbC	WTExtraC	DispY Arivis (m)	NoGauss	Whitney-Wilcoxon test	0.285068
WTEmbC	WTExtraC	DispZ Arivis (m)	NoGauss	Whitney-Wilcoxon test	0.186727
WTEmbC	WTExtraC	DispTot Arivis (m)	NoGauss	Whitney-Wilcoxon test	6.7117e-05
WTEmbC	WTExtraC	Length (m)	NoGauss	Whitney-Wilcoxon test	0.000760295
WTEmbC	WTExtraC	Straightness ()	NoGauss	Whitney-Wilcoxon test	0.00153996
WTEmbC	WTExtraC	Mean Speed (m/min)	NoGauss	Whitney-Wilcoxon test	1.98905e-05
WTEmbC	WTExtraC	Max Speed (m/min)	NoGauss	Whitney-Wilcoxon test	0.000140927
WTEmbC	WTExtraC	Mad Speed (m/min)	NoGauss	Whitney-Wilcoxon test	0.000488789
WTEmbC	WTExtraC	Max Acc (mm/min²)	NoGauss	Whitney-Wilcoxon test	0.00810678
WTEmbC	WTExtraC	Mad Acc (mm/min²)	NoGauss	Whitney-Wilcoxon test	4.77657e-05
WTEmbC	WTExtraC	Proj area ()	NoGauss	Whitney-Wilcoxon test	0.0258824
WTEmbC	WTExtraC	Proj circum ()	NoGauss	Whitney-Wilcoxon test	0.453666
WTEmbC	WTExtraC	Proj round moy()	NoGauss	Whitney-Wilcoxon test	0.0405467
WTEmbC	WTExtraC	Proj round max()	NoGauss	Whitney-Wilcoxon test	0.960159
WTEmbC	WTExtraC	Proj round min()	NoGauss	Whitney-Wilcoxon test	0.00281471
WTEmbC	WTExtraC	Surface (m²)	NoGauss	Whitney-Wilcoxon test	0.00531226
WTEmbC	WTExtraC	Sphericity	NoGauss	Whitney-Wilcoxon test	0.406966
WTEmbC	WTExtraC	Volume (m³)	NoGauss	Whitney-Wilcoxon test	0.00263612
WTEmbC	WTExtraC	Vol/BVol	NoGauss	Whitney-Wilcoxon test	0.226701
