# Supplementary material for: Distinct mesoderm migration phenotypes in extra-embryonic and embryonic regions of the early mouse embryo
Source: eLife. 2019 Apr 5;8:e42434. doi: 10.7554/eLife.42434 (PMC6450669; doi:10.7554/eLife.42434)
Supplement: Figure 2—source data 2. [file elife-42434-fig2-data2.xlsx]

## Sheet: AllData
2D Oriented Bounds: Area	2D Oriented Bounds: Long Side	2D Oriented Bounds: Short Side	2D Oriented Bounds: Side Ratio	Bounding Rectangle (Pixel): Height	Bounding Rectangle (Pixel): Width	Bounding Rectangle (Pixel): X1	Bounding Rectangle (Pixel): X2	Bounding Rectangle (Pixel): Y1	Bounding Rectangle (Pixel): Y2	Bounding Rectangle: Height	Bounding Rectangle: Width	Bounding Rectangle: X1	Bounding Rectangle: X2	Bounding Rectangle: Y1	Bounding Rectangle: Y2	Center of Mass (Bounding box): X	Center of Mass (Bounding box): X (px)	Center of Mass (Bounding box): Y	Center of Mass (Bounding box): Y (px)	Center of Mass (Bounding box): Z	Center of Mass (Bounding box): Z (px)	Center of Mass (Ch 1): X	Center of Mass (Ch 1): X (px)	Center of Mass (Ch 1): Y	Center of Mass (Ch 1): Y (px)	Center of Mass (Ch 1): Z	Center of Mass (Ch 1): Z (px)	Center of Mass (Ch 2): X	Center of Mass (Ch 2): X (px)	Center of Mass (Ch 2): Y	Center of Mass (Ch 2): Y (px)	Center of Mass (Ch 2): Z	Center of Mass (Ch 2): Z (px)	Center of Mass (Ch 3): X	Center of Mass (Ch 3): X (px)	Center of Mass (Ch 3): Y	Center of Mass (Ch 3): Y (px)	Center of Mass (Ch 3): Z	Center of Mass (Ch 3): Z (px)	Center of Mass (Geometry): X	Center of Mass (Geometry): X (px)	Center of Mass (Geometry): Y	Center of Mass (Geometry): Y (px)	Center of Mass (Geometry): Z	Center of Mass (Geometry): Z (px)	Displacement: Total	Displacement: X	Displacement: Y	Displacement: Z
9.03979e-10	4.29592e-05	2.10427e-05	2.04152	60	93	700	793	217	277	2.59458e-05	4.0216e-05	0.000302701	0.000342917	9.38373e-05	0.000119783	0.000322809	746.5	0.00010681	247	8.25e-05	28.5	0.000322851	746.6	0.000103951	240.39	8.46398e-05	29.21	0.000322444	745.66	0.00010423	241.03	8.47977e-05	29.27							0.000322613	746.05	0.000104996	242.8	8.31039e-05	28.7
9.21015e-10	5.87926e-05	1.56655e-05	3.753	95	110	636	746	56	151	4.10809e-05	4.75673e-05	0.000275026	0.000322593	2.42161e-05	6.52969e-05	0.000298809	691	4.47565e-05	103.5	4.65e-05	16.5	0.000297209	687.3	4.38694e-05	101.45	4.84941e-05	17.16	0.000297412	687.77	4.3889e-05	101.49	4.88269e-05	17.28							0.000299818	693.33	4.28309e-05	99.05	4.66948e-05	16.56
1.58837e-09	6.1963e-05	2.56342e-05	2.4172	143	65	531	596	11	154	6.18375e-05	2.8108e-05	0.00022962	0.000257728	4.75673e-06	6.65942e-05	0.000243674	563.5	3.56755e-05	82.5	4.35e-05	15.5	0.00023796	550.28	4.01457e-05	92.84	4.54307e-05	16.14	0.000238217	550.88	3.98766e-05	92.22	4.55195e-05	16.17							0.000239964	554.92	3.40626e-05	78.77	4.35972e-05	15.53
4.69655e-10	2.23391e-05	2.10239e-05	1.06256	55	57	121	178	268	323	2.37837e-05	2.46485e-05	5.2324e-05	7.69726e-05	0.000115891	0.000139675	6.46483e-05	149.5	0.000127783	295.5	0.000105	36	6.18142e-05	142.95	0.000129225	298.83	0.000107242	36.75	6.16896e-05	142.66	0.000129255	298.9	0.000107147	36.72							6.29349e-05	145.54	0.000129625	299.76	0.000104673	35.89
3.68733e-10	2.80551e-05	1.31432e-05	2.13458	63	37	104	141	680	743	2.72431e-05	1.59999e-05	4.49727e-05	6.09726e-05	0.000294052	0.000321296	5.29727e-05	122.5	0.000307674	711.5	6.9e-05	24	5.22025e-05	120.72	0.00030683	709.55	7.13408e-05	24.78	5.238e-05	121.13	0.00030697	709.87	7.15449e-05	24.85							5.25825e-05	121.6	0.000307754	711.68	6.95923e-05	24.2
7.32436e-10	4.83884e-05	1.51366e-05	3.19679	74	93	687	780	157	231	3.19998e-05	4.0216e-05	0.000297079	0.000337295	6.78915e-05	9.98914e-05	0.000317187	733.5	8.38914e-05	194	7.05e-05	24.5	0.000317267	733.68	8.40434e-05	194.35	7.35392e-05	25.51	0.000316675	732.31	8.44236e-05	195.23	7.32309e-05	25.41							0.000316993	733.05	8.44627e-05	195.32	7.0712e-05	24.57
3.48247e-10	2.36321e-05	1.47362e-05	1.60367	54	37	125	162	437	491	2.33512e-05	1.59999e-05	5.40538e-05	7.00537e-05	0.000188972	0.000212323	6.20537e-05	143.5	0.000200648	464	9.3e-05	32	6.18392e-05	143	0.000199705	461.82	9.70922e-05	33.36	6.1556e-05	142.35	0.000200018	462.54	9.68418e-05	33.28							6.18588e-05	143.05	0.000200494	463.64	9.32811e-05	32.09
1.38699e-09	8.49609e-05	1.6325e-05	5.20434	106	173	707	880	77	183	4.58376e-05	7.48104e-05	0.000305728	0.000380539	3.32971e-05	7.91347e-05	0.000343133	793.5	5.62159e-05	130	5.25e-05	18.5	0.000348985	807.03	5.01035e-05	115.86	5.55128e-05	19.5	0.000347678	804.01	5.07569e-05	117.38	5.56057e-05	19.54							0.000344877	797.53	5.23709e-05	121.11	5.29692e-05	18.66
4.33501e-10	3.37168e-05	1.28571e-05	2.62242	77	31	766	797	656	733	3.32971e-05	1.34053e-05	0.000331241	0.000344647	0.000283674	0.000316971	0.000337944	781.5	0.000300323	694.5	7.8e-05	27	0.000337398	780.24	0.000297872	688.83	7.9835e-05	27.61	0.000337481	780.43	0.000298164	689.51	8.01789e-05	27.73							0.000338127	781.92	0.000297829	688.73	7.81398e-05	27.05
4.66639e-10	2.2241e-05	2.0981e-05	1.06005	55	50	225	275	563	618	2.37837e-05	2.16215e-05	9.72968e-05	0.000118918	0.000243458	0.000267242	0.000108108	250	0.00025535	590.5	3.75e-05	13.5	0.000107383	248.32	0.000253305	585.77	4.12687e-05	14.76	0.00010735	248.25	0.000253435	586.07	4.12822e-05	14.76							0.000107928	249.59	0.000254069	587.54	3.89351e-05	13.98
4.74682e-10	3.39226e-05	1.39931e-05	2.42424	57	64	403	467	186	243	2.46485e-05	2.76755e-05	0.000174269	0.000201945	8.0432e-05	0.000105081	0.000188107	435	9.27563e-05	214.5	4.05e-05	14.5	0.000185953	430.02	9.16834e-05	212.02	4.15912e-05	14.86	0.000185975	430.07	9.15244e-05	211.65	4.14015e-05	14.8							0.00018677	431.91	9.26738e-05	214.31	4.07325e-05	14.58
6.28305e-10	3.63241e-05	1.72972e-05	2.1	40	84	424	508	881	921	1.72972e-05	3.63241e-05	0.00018335	0.000219675	0.000380971	0.000398268	0.000201512	466	0.00038962	901	3.6e-05	13	0.000199675	461.75	0.000389612	900.98	3.9514e-05	14.17	0.000199842	462.14	0.000389442	900.59	3.95563e-05	14.19							0.000201368	465.67	0.000389324	900.32	3.73002e-05	13.43
9.98622e-10	4.86142e-05	2.05418e-05	2.3666	105	56	401	457	32	137	4.54052e-05	2.42161e-05	0.000173404	0.000197621	1.38378e-05	5.92429e-05	0.000185513	429	3.65403e-05	84.5	2.85e-05	10.5	0.000186436	431.14	3.54462e-05	81.97	3.07647e-05	11.25	0.000186439	431.14	3.57726e-05	82.72	3.0897e-05	11.3							0.000186813	432.01	3.61173e-05	83.52	2.89287e-05	10.64
4.38131e-10	2.171e-05	2.01811e-05	1.07576	65	38	886	924	639	704	2.8108e-05	1.64323e-05	0.000383133	0.000399565	0.000276323	0.000304431	0.000391349	905	0.000290377	671.5	4.5e-05	16	0.000389723	901.24	0.000289739	670.02	4.86673e-05	17.22	0.000389593	900.94	0.000289589	669.68	4.87536e-05	17.25							0.000389506	900.74	0.000289554	669.6	4.50666e-05	16.02
1.01955e-09	3.26684e-05	3.12091e-05	1.04676	72	77	275	352	59	131	3.1135e-05	3.32971e-05	0.000118918	0.000152215	2.55134e-05	5.66483e-05	0.000135567	313.5	4.10809e-05	95	1.2e-05	5	0.000131678	304.51	4.18302e-05	96.73	1.48852e-05	5.96	0.000131462	304.01	4.19138e-05	96.93	1.46602e-05	5.89							0.000131725	304.61	4.22404e-05	97.68	1.16771e-05	4.89
7.05826e-10	4.97617e-05	1.41841e-05	3.50828	84	88	262	350	239	323	3.63241e-05	3.80539e-05	0.000113297	0.000151351	0.000103351	0.000139675	0.000132324	306	0.000121513	281	4.2e-05	15	0.000132296	305.94	0.00012665	292.88	4.38022e-05	15.6	0.000132854	307.23	0.000127516	294.88	4.36928e-05	15.56							0.000131063	303.08	0.000124795	288.59	4.12361e-05	14.75
4.38945e-10	2.51488e-05	1.74539e-05	1.44087	58	41	579	620	854	912	2.50809e-05	1.77296e-05	0.000250377	0.000268107	0.000369295	0.000394376	0.000259242	599.5	0.000381836	883	7.5e-05	26	0.00026052	602.46	0.00038322	886.2	7.76146e-05	26.87	0.000260516	602.45	0.00038311	885.95	7.75242e-05	26.84							0.000260475	602.35	0.000383129	885.99	7.47077e-05	25.9
5.82125e-10	2.66688e-05	2.18279e-05	1.22178	58	56	740	796	341	399	2.50809e-05	2.42161e-05	0.000319998	0.000344214	0.000147459	0.00017254	0.000332106	768	0.000159999	370	7.65e-05	26.5	0.0003315	766.6	0.000156108	361	7.9038e-05	27.35	0.000331434	766.45	0.000156005	360.76	7.90628e-05	27.35							0.000330944	765.31	0.000157246	363.63	7.65721e-05	26.52
6.79656e-10	3.69298e-05	1.8404e-05	2.00662	85	46	840	886	170	255	3.67566e-05	1.98918e-05	0.000363241	0.000383133	7.35131e-05	0.00011027	0.000373187	863	9.18914e-05	212.5	4.2e-05	15	0.000372873	862.27	9.42869e-05	218.04	4.60551e-05	16.35	0.000372787	862.07	9.37271e-05	216.75	4.54667e-05	16.16							0.000373106	862.81	9.23212e-05	213.49	4.20616e-05	15.02
4.38131e-10	3.07025e-05	1.42702e-05	2.15152	71	33	135	168	661	732	3.07025e-05	1.42702e-05	5.83781e-05	7.26483e-05	0.000285836	0.000316539	6.55132e-05	151.5	0.000301188	696.5	4.5e-05	16	6.57996e-05	152.16	0.000299802	693.3	4.67818e-05	16.59	6.56911e-05	151.91	0.000299951	693.64	4.72477e-05	16.75							6.60872e-05	152.83	0.000300098	693.98	4.46171e-05	15.87
4.55896e-10	2.29188e-05	1.98918e-05	1.15217	53	46	474	520	250	303	2.29188e-05	1.98918e-05	0.000204972	0.000224864	0.000108108	0.000131026	0.000214918	497	0.000119567	276.5	1.8e-05	7	0.000213426	493.55	0.000117174	270.97	2.05448e-05	7.85	0.000213446	493.6	0.000116888	270.31	1.97229e-05	7.57							0.000213694	494.17	0.000116917	270.37	1.65408e-05	6.51
4.63937e-10	2.8028e-05	1.65526e-05	1.69327	62	61	236	297	265	327	2.68107e-05	2.63782e-05	0.000102054	0.000128432	0.000114594	0.000141405	0.000115243	266.5	0.000127999	296	7.5e-06	3.5	0.00011775	272.3	0.000130334	301.4	1.0086e-05	4.36	0.000117317	271.3	0.00013048	301.74	1.00012e-05	4.33							0.000117418	271.53	0.000130907	302.72	6.91167e-06	3.3
4.14547e-10	2.67649e-05	1.54885e-05	1.72805	61	37	585	622	327	388	2.63782e-05	1.59999e-05	0.000252972	0.000268972	0.000141405	0.000167783	0.000260972	603.5	0.000154594	357.5	2.25e-05	8.5	0.000260165	601.64	0.000155022	358.49	2.5533e-05	9.51	0.00025994	601.12	0.000154808	358	2.5457e-05	9.49							0.000260572	602.58	0.000155368	359.29	2.2432e-05	8.48
1.80022e-09	4.48954e-05	4.0098e-05	1.11964	101	106	756	862	817	918	4.36754e-05	4.58376e-05	0.000326917	0.000372755	0.000353295	0.000396971	0.000349836	809	0.000375133	867.5	1.05e-05	4.5	0.000352652	815.51	0.000367495	849.84	1.45184e-05	5.84	0.000352356	814.83	0.000368515	852.19	1.52741e-05	6.09							0.00035307	816.48	0.000370428	856.62	1.38651e-05	5.62
1.00888e-09	4.39887e-05	2.2935e-05	1.91798	82	91	743	834	710	792	3.54593e-05	3.93511e-05	0.000321296	0.000360647	0.000307025	0.000342485	0.000340971	788.5	0.000324755	751	2.25e-05	8.5	0.000337925	781.46	0.000322938	746.8	2.56283e-05	9.54	0.000338369	782.48	0.000323135	747.25	2.53914e-05	9.46							0.00034074	787.97	0.000325244	752.13	2.24504e-05	8.48
9.00803e-10	5.01339e-05	1.7968e-05	2.79018	53	115	877	992	716	769	2.29188e-05	4.97295e-05	0.000379241	0.000428971	0.00030962	0.000332539	0.000404106	934.5	0.000321079	742.5	3.15e-05	11.5	0.000405447	937.6	0.000322712	746.27	3.30553e-05	12.02	0.000406006	938.89	0.000322834	746.56	3.32954e-05	12.1							0.000407018	941.23	0.000323633	748.41	3.12151e-05	11.41
5.21514e-10	3.53015e-05	1.47731e-05	2.38958	41	78	564	642	178	219	1.77296e-05	3.37295e-05	0.000243891	0.00027762	7.69726e-05	9.47022e-05	0.000260755	603	8.58374e-05	198.5	4.8e-05	17	0.000264704	612.13	8.49459e-05	196.44	5.11603e-05	18.05	0.000264719	612.17	8.50578e-05	196.7	5.18781e-05	18.29							0.000263517	609.39	8.5123e-05	196.85	4.97332e-05	17.58
2.72792e-10	2.39238e-05	1.14025e-05	2.09811	55	27	737	764	441	496	2.37837e-05	1.16756e-05	0.000318701	0.000330377	0.000190702	0.000214485	0.000324539	750.5	0.000202594	468.5	3.45e-05	12.5	0.000324627	750.7	0.000203838	471.38	3.59862e-05	13	0.000324632	750.72	0.000203693	471.04	3.58906e-05	12.96							0.000325054	751.69	0.000203251	470.02	3.31391e-05	12.05
1.13973e-09	4.33219e-05	2.63084e-05	1.6467	83	85	757	842	635	718	3.58917e-05	3.67566e-05	0.00032735	0.000364106	0.000274593	0.000310485	0.000345728	799.5	0.000292539	676.5	1.8e-05	7	0.000347571	803.76	0.00029264	676.73	2.12374e-05	8.08	0.000347322	803.19	0.000293084	677.76	2.09188e-05	7.97							0.000347704	804.07	0.000295253	682.78	1.73029e-05	6.77
7.25736e-10	3.43366e-05	2.11359e-05	1.62456	77	65	659	724	716	793	3.32971e-05	2.8108e-05	0.000284971	0.000313079	0.00030962	0.000342917	0.000299025	691.5	0.000326269	754.5	2.1e-05	8	0.000299048	691.55	0.000323785	748.76	2.26576e-05	8.55	0.000298872	691.15	0.000323973	749.19	2.28405e-05	8.61							0.000299461	692.51	0.000324577	750.59	2.00121e-05	7.67
1.21089e-09	5.45439e-05	2.22003e-05	2.4569	72	119	741	860	830	902	3.1135e-05	5.14592e-05	0.000320431	0.00037189	0.000358917	0.000390052	0.00034616	800.5	0.000374484	866	6e-06	3	0.00033455	773.65	0.000369135	853.63	7.57146e-06	3.52	0.000336722	778.67	0.000370052	855.75	8.28815e-06	3.76							0.000342947	793.07	0.000372954	862.46	6.88778e-06	3.3
3.43434e-10	2.4437e-05	1.40539e-05	1.73881	37	54	535	589	159	196	1.59999e-05	2.33512e-05	0.00023135	0.000254701	6.87564e-05	8.47563e-05	0.000243026	562	7.67563e-05	177.5	2.55e-05	9.5	0.000242692	561.23	7.65351e-05	176.99	2.82211e-05	10.41	0.000242743	561.35	7.6401e-05	176.68	2.81281e-05	10.38							0.000242867	561.63	7.72412e-05	178.62	2.4957e-05	9.32
3.59335e-10	3.36458e-05	1.06799e-05	3.15038	32	75	582	657	40	72	1.38378e-05	3.24323e-05	0.000251674	0.000284107	1.72972e-05	3.1135e-05	0.00026789	619.5	2.42161e-05	56	6.3e-05	22	0.000267722	619.11	2.39837e-05	55.46	6.57978e-05	22.93	0.000267958	619.66	2.4096e-05	55.72	6.59702e-05	22.99							0.000267632	618.9	2.41829e-05	55.92	6.2816e-05	21.94
3.30365e-10	2.02753e-05	1.6294e-05	1.24434	41	50	387	437	421	462	1.77296e-05	2.16215e-05	0.00016735	0.000188972	0.000182053	0.000199783	0.000178161	412	0.000190918	441.5	1.2e-05	5	0.000177913	411.43	0.000191767	443.46	1.50282e-05	6.01	0.000178436	412.64	0.00019197	443.93	1.53168e-05	6.11							0.000178423	412.61	0.000192243	444.57	1.22803e-05	5.09
3.00876e-10	2.35674e-05	1.27666e-05	1.84602	40	50	360	410	330	370	1.72972e-05	2.16215e-05	0.000155675	0.000177296	0.000142702	0.000159999	0.000166486	385	0.000151351	350	2.4e-05	9	0.000166088	384.08	0.000151952	351.39	2.67817e-05	9.93	0.00016644	384.89	0.000151646	350.68	2.74887e-05	10.16							0.000166653	385.39	0.000151698	350.8	2.45261e-05	9.18
7.22926e-10	3.34355e-05	2.16215e-05	1.5464	75	55	320	375	720	795	3.24323e-05	2.37837e-05	0.000138378	0.000162161	0.00031135	0.000343782	0.000150269	347.5	0.000327566	757.5	4.05e-05	14.5	0.000149573	345.89	0.000330245	763.7	4.32454e-05	15.42	0.000149853	346.54	0.00033107	765.6	4.32875e-05	15.43							0.000149797	346.41	0.000330881	765.17	4.02688e-05	14.42
1.18683e-09	5.15838e-05	2.30078e-05	2.24201	80	115	490	605	100	180	3.45944e-05	4.97295e-05	0.000211891	0.00026162	4.3243e-05	7.78374e-05	0.000236755	547.5	6.05402e-05	140	4.2e-05	15	0.000238319	551.12	6.19843e-05	143.34	4.45152e-05	15.84	0.000233897	540.89	6.41111e-05	148.26	4.46891e-05	15.9							0.000235646	544.94	6.35991e-05	147.07	4.17272e-05	14.91
7.19032e-10	3.86014e-05	1.86271e-05	2.07233	83	60	374	434	38	121	3.58917e-05	2.59458e-05	0.000161729	0.000187675	1.64323e-05	5.2324e-05	0.000174702	404	3.43782e-05	79.5	4.5e-05	16	0.000174982	404.65	3.74413e-05	86.58	4.82297e-05	17.08	0.000175109	404.94	3.6949e-05	85.45	4.81373e-05	17.05							0.000175253	405.27	3.65094e-05	84.43	4.51087e-05	16.04
2.65366e-10	1.81343e-05	1.46334e-05	1.23924	48	39	438	477	666	714	2.07566e-05	1.68648e-05	0.000189404	0.000206269	0.000287998	0.000308755	0.000197837	457.5	0.000298377	690	1.05e-05	4.5	0.000198751	459.61	0.000298399	690.05	1.4574e-05	5.86	0.000198855	459.85	0.00029835	689.94	1.42675e-05	5.76							0.000199014	460.22	0.000298391	690.03	1.12834e-05	4.76
2.55698e-10	2.49471e-05	1.02496e-05	2.43396	38	51	549	600	849	887	1.64323e-05	2.20539e-05	0.000237404	0.000259458	0.000367133	0.000383566	0.000248431	574.5	0.000375349	868	3.9e-05	14	0.000247213	571.68	0.000374476	865.98	4.16125e-05	14.87	0.000248833	575.43	0.000375494	868.33	4.25703e-05	15.19							0.000248676	575.07	0.000375371	868.05	3.94748e-05	14.16
1.40667e-09	7.72584e-05	1.82073e-05	4.24326	59	177	507	684	344	403	2.55134e-05	7.65401e-05	0.000219242	0.000295782	0.000148756	0.000174269	0.000257512	595.5	0.000161513	373.5	1.5e-05	6	0.000260027	601.32	0.000164494	380.39	1.84025e-05	7.13	0.000262536	607.12	0.000163916	379.06	1.94663e-05	7.49							0.000261205	604.04	0.000164397	380.17	1.58523e-05	6.28
1.69851e-09	5.27252e-05	3.22144e-05	1.6367	101	113	534	647	274	375	4.36754e-05	4.88646e-05	0.000230918	0.000279782	0.000118486	0.000162161	0.00025535	590.5	0.000140324	324.5	1.65e-05	6.5	0.000257238	594.86	0.000140153	324.11	1.93896e-05	7.46	0.000256952	594.2	0.0001395	322.59	1.85878e-05	7.2							0.000257212	594.81	0.00013983	323.36	1.56041e-05	6.2
1.25136e-09	6.23396e-05	2.00733e-05	3.10559	133	73	647	720	532	665	5.75132e-05	3.15674e-05	0.000279782	0.00031135	0.000230053	0.000287566	0.000295566	683.5	0.000258809	598.5	5.55e-05	19.5	0.000298978	691.39	0.000259735	600.64	5.86948e-05	20.56	0.000296936	686.67	0.00025703	594.39	5.89627e-05	20.65							0.000297612	688.23	0.00025794	596.49	5.58828e-05	19.63
1.21939e-09	5.45556e-05	2.23513e-05	2.44082	95	98	564	662	451	546	4.10809e-05	4.23782e-05	0.000243891	0.000286269	0.000195026	0.000236107	0.00026508	613	0.000215566	498.5	5.7e-05	20	0.000268729	621.44	0.000213801	494.42	6.03022e-05	21.1	0.000269129	622.36	0.000213873	494.58	5.99157e-05	20.97							0.00026887	621.76	0.000213598	493.95	5.69809e-05	19.99
1.66652e-09	4.69584e-05	3.54892e-05	1.32318	103	96	332	428	483	586	4.45403e-05	4.15133e-05	0.000143567	0.00018508	0.000208864	0.000253404	0.000164323	380	0.000231134	534.5	2.85e-05	10.5	0.00016495	381.45	0.000227309	525.66	3.01808e-05	11.06	0.000164446	380.28	0.000228938	529.42	3.09655e-05	11.32							0.000164119	379.53	0.000229382	530.45	2.79923e-05	10.33
1.00851e-09	4.03535e-05	2.49919e-05	1.61466	81	68	502	570	498	579	3.50268e-05	2.94052e-05	0.00021708	0.000246485	0.00021535	0.000250377	0.000231783	536	0.000232864	538.5	1.05e-05	4.5	0.000233889	540.87	0.000236024	545.81	1.25296e-05	5.18	0.000233721	540.48	0.000236338	546.53	1.34865e-05	5.5							0.000233966	541.05	0.000236031	545.82	1.05005e-05	4.5
1.17786e-09	3.62733e-05	3.24718e-05	1.11707	90	73	643	716	658	748	3.89187e-05	3.15674e-05	0.000278053	0.00030962	0.000284539	0.000323458	0.000293836	679.5	0.000303998	703	4.8e-05	17	0.00029177	674.72	0.000304973	705.25	5.08678e-05	17.96	0.000292905	677.35	0.000303212	701.18	5.05642e-05	17.85							0.000292405	676.19	0.000304575	704.33	4.79101e-05	16.97
6.85034e-10	3.26058e-05	2.10095e-05	1.55195	49	75	195	270	764	813	2.11891e-05	3.24323e-05	8.43239e-05	0.000116756	0.000330377	0.000351566	0.00010054	232.5	0.000340971	788.5	5.4e-05	19	0.00010244	236.89	0.000342021	790.93	5.84724e-05	20.49	0.00010214	236.2	0.000341859	790.55	5.82027e-05	20.4							0.000102583	237.23	0.000341927	790.71	5.52976e-05	19.43
1.11076e-09	6.72703e-05	1.65118e-05	4.07407	115	111	183	294	100	215	4.97295e-05	4.79997e-05	7.91347e-05	0.000127134	4.3243e-05	9.29725e-05	0.000103135	238.5	6.81077e-05	157.5	5.55e-05	19.5	0.000102243	236.44	5.97803e-05	138.24	5.9933e-05	20.98	0.000103142	238.52	6.08691e-05	140.76	6.05557e-05	21.19							0.000102723	237.55	5.99829e-05	138.71	5.74879e-05	20.16
3.94751e-10	3.25558e-05	1.21254e-05	2.68493	58	66	563	629	774	832	2.50809e-05	2.85404e-05	0.000243458	0.000271999	0.000334701	0.000359782	0.000257728	596	0.000347241	803	2.55e-05	9.5	0.000256779	593.8	0.000349883	809.11	2.90888e-05	10.7	0.000257564	595.62	0.000349388	807.96	2.87905e-05	10.6							0.000257683	595.9	0.000349357	807.89	2.57491e-05	9.58
4.76907e-10	2.50868e-05	1.90103e-05	1.31964	47	59	462	521	797	844	2.03242e-05	2.55134e-05	0.000199783	0.000225296	0.000344647	0.000364971	0.000212539	491.5	0.000354809	820.5	2.7e-05	10	0.000212513	491.44	0.000354446	819.66	3.01903e-05	11.06	0.000212284	490.91	0.000354567	819.94	2.98908e-05	10.96							0.000212654	491.76	0.000354504	819.79	2.69355e-05	9.98
4.62815e-10	3.36352e-05	1.37598e-05	2.44444	62	62	336	398	348	410	2.68107e-05	2.68107e-05	0.000145297	0.000172107	0.000150486	0.000177296	0.000158702	367	0.000163891	379	1.35e-05	5.5	0.000153313	354.54	0.000165876	383.59	1.7469e-05	6.82	0.000154321	356.87	0.000165281	382.21	1.77887e-05	6.93							0.000154585	357.48	0.000165021	381.61	1.47355e-05	5.91
2.65661e-10	1.80531e-05	1.47155e-05	1.2268	34	46	232	278	677	711	1.47026e-05	1.98918e-05	0.000100324	0.000120216	0.000292755	0.000307458	0.00011027	255	0.000300107	694	5.25e-05	18.5	0.000107658	248.96	0.000300541	695	5.51458e-05	19.38	0.000109138	252.38	0.000301261	696.67	5.5418e-05	19.47							0.000109004	252.07	0.000301059	696.2	5.24364e-05	18.48
5.45463e-10	3.82241e-05	1.42701e-05	2.67862	83	44	187	231	0	83	3.58917e-05	1.90269e-05	8.08644e-05	9.98914e-05	0	3.58917e-05	9.03779e-05	209	1.79458e-05	41.5	4.8e-05	17	8.99863e-05	208.09	1.78849e-05	41.36	5.10693e-05	18.02	8.99783e-05	208.08	1.87655e-05	43.4	5.23166e-05	18.44							9.00467e-05	208.23	1.88281e-05	43.54	4.93157e-05	17.44
7.72888e-10	4.99225e-05	1.54818e-05	3.2246	63	105	138	243	49	112	2.72431e-05	4.54052e-05	5.96754e-05	0.000105081	2.11891e-05	4.84322e-05	8.23779e-05	190.5	3.48106e-05	80.5	3.45e-05	12.5	8.34419e-05	192.96	3.65395e-05	84.5	3.81668e-05	13.72	8.58437e-05	198.51	3.81136e-05	88.14	3.74952e-05	13.5							8.53131e-05	197.29	3.78848e-05	87.61	3.48705e-05	12.62
4.64614e-10	3.42795e-05	1.35537e-05	2.52917	59	75	122	197	317	376	2.55134e-05	3.24323e-05	5.27565e-05	8.51887e-05	0.00013708	0.000162594	6.89726e-05	159.5	0.000149837	346.5	2.4e-05	9	6.83557e-05	158.07	0.000151072	349.36	2.97013e-05	10.9	6.84941e-05	158.39	0.000150974	349.13	2.9765e-05	10.92	6.64639e-05	153.7	0.000152881	353.54	2.96331e-05	10.88	6.62205e-05	153.14	0.000152763	353.27	2.59865e-05	9.66
8.89631e-10	3.50079e-05	2.54123e-05	1.3776	64	85	0	85	429	493	2.76755e-05	3.67566e-05	0	3.67566e-05	0.000185513	0.000213188	1.83783e-05	42.5	0.00019935	461	4.35e-05	15.5	1.27892e-05	29.58	0.000202176	467.53	4.58176e-05	16.27	1.29763e-05	30.01	0.000201942	466.99	4.62477e-05	16.42	1.33263e-05	30.82	0.000202224	467.65	4.65325e-05	16.51	1.30317e-05	30.14	0.000202191	467.57	4.36391e-05	15.55
5.55057e-10	3.49058e-05	1.59016e-05	2.19512	84	39	215	254	363	447	3.63241e-05	1.68648e-05	9.29725e-05	0.000109837	0.000156972	0.000193296	0.000101405	234.5	0.000175134	405	3.45e-05	12.5	0.0001005	232.41	0.000171599	396.83	3.70975e-05	13.37	0.000100588	232.61	0.000171707	397.07	3.70535e-05	13.35	0.000100147	231.59	0.000173346	400.86	3.74615e-05	13.49	0.000100512	232.44	0.000172554	399.03	3.42686e-05	12.42
2.35904e-10	1.57497e-05	1.49783e-05	1.0515	40	41	661	702	749	789	1.72972e-05	1.77296e-05	0.000285836	0.000303566	0.00032389	0.000341187	0.000294701	681.5	0.000332539	769	3e-05	11	0.00029473	681.57	0.000333133	770.37	3.11631e-05	11.39	0.000294817	681.77	0.000333094	770.28	3.12048e-05	11.4	0.000294736	681.58	0.000333314	770.79	3.22282e-05	11.74	0.000295112	682.45	0.000333252	770.65	2.94926e-05	10.83
2.34868e-10	1.75195e-05	1.34061e-05	1.30683	33	39	588	627	582	615	1.42702e-05	1.68648e-05	0.000254269	0.000271134	0.000251674	0.000265945	0.000262701	607.5	0.000258809	598.5	2.25e-05	8.5	0.000261216	604.07	0.000257947	596.51	2.54598e-05	9.49	0.000261026	603.63	0.000257852	596.29	2.57228e-05	9.57	0.000261032	603.64	0.000258491	597.76	2.64766e-05	9.83	0.000261333	604.34	0.000258119	596.9	2.29507e-05	8.65
3.99525e-10	3.68838e-05	1.0832e-05	3.40508	57	68	128	196	271	328	2.46485e-05	2.94052e-05	5.53511e-05	8.47563e-05	0.000117189	0.000141837	7.00537e-05	162	0.000129513	299.5	3.15e-05	11.5	7.11024e-05	164.43	0.000131833	304.87	3.57672e-05	12.92	7.09352e-05	164.04	0.000131888	304.99	3.58424e-05	12.95	6.91866e-05	159.99	0.000133078	307.75	3.57396e-05	12.91	6.96667e-05	161.11	0.000133054	307.69	3.27718e-05	11.92
4.19665e-10	2.18794e-05	1.91808e-05	1.14069	47	51	99	150	381	428	2.03242e-05	2.20539e-05	4.28106e-05	6.48645e-05	0.000164756	0.00018508	5.38375e-05	124.5	0.000174918	404.5	4.05e-05	14.5	5.279e-05	122.08	0.000175029	404.76	4.38349e-05	15.61	5.30592e-05	122.7	0.00017492	404.51	4.37958e-05	15.6	5.24987e-05	121.4	0.000174293	403.05	4.36572e-05	15.55	5.31485e-05	122.91	0.000174612	403.79	4.06196e-05	14.54
3.75032e-10	2.3727e-05	1.58061e-05	1.50113	61	40	610	650	585	646	2.63782e-05	1.72972e-05	0.000263782	0.00028108	0.000252972	0.00027935	0.000272431	630	0.000266161	615.5	1.95e-05	7.5	0.00027452	634.83	0.000267133	617.75	2.29018e-05	8.63	0.000274365	634.47	0.000266786	616.95	2.2788e-05	8.6	0.000274353	634.44	0.000266798	616.97	2.30333e-05	8.68	0.000274546	634.89	0.000266985	617.41	2.00074e-05	7.67
2.47186e-10	1.80987e-05	1.36576e-05	1.32517	33	42	558	600	514	547	1.42702e-05	1.81621e-05	0.000241296	0.000259458	0.000222269	0.000236539	0.000250377	579	0.000229404	530.5	1.95e-05	7.5	0.00025052	579.33	0.000228518	528.45	2.37592e-05	8.92	0.000250401	579.06	0.0002285	528.41	2.37619e-05	8.92	0.00025037	578.98	0.000228383	528.14	2.3983e-05	8.99	0.000250651	579.63	0.000228406	528.19	2.10331e-05	8.01
3.03701e-10	2.5735e-05	1.18011e-05	2.18072	33	57	692	749	657	690	1.42702e-05	2.46485e-05	0.000299242	0.00032389	0.000284107	0.000298377	0.000311566	720.5	0.000291242	673.5	1.05e-05	4.5	0.000309203	715.04	0.000290107	670.88	1.34466e-05	5.48	0.000308988	714.54	0.000290115	670.9	1.34268e-05	5.48	0.000310103	717.12	0.000290877	672.66	1.3491e-05	5.5	0.000309965	716.8	0.000290843	672.58	1.04692e-05	4.49
7.97869e-10	3.40633e-05	2.34231e-05	1.45426	63	68	173	241	371	434	2.72431e-05	2.94052e-05	7.48104e-05	0.000104216	0.000160432	0.000187675	8.9513e-05	207	0.000174053	402.5	3.45e-05	12.5	8.89082e-05	205.6	0.000179193	414.39	3.88875e-05	13.96	8.90983e-05	206.04	0.000178973	413.88	3.88993e-05	13.97	8.96506e-05	207.32	0.000178627	413.08	3.87706e-05	13.92	9.01729e-05	208.53	0.000178505	412.79	3.5663e-05	12.89
5.60429e-10	3.40002e-05	1.64831e-05	2.06273	76	44	298	342	342	418	3.28647e-05	1.90269e-05	0.000128864	0.000147891	0.000147891	0.000180756	0.000138378	320	0.000164323	380	4.35e-05	15.5	0.00013816	319.5	0.000168541	389.75	4.44003e-05	15.8	0.000138159	319.49	0.000168357	389.33	4.4239e-05	15.75	0.000137853	318.79	0.00016934	391.6	4.48024e-05	15.93	0.00013825	319.7	0.000169339	391.6	4.16873e-05	14.9
2.89628e-10	2.45532e-05	1.17959e-05	2.0815	49	36	726	762	639	688	2.11891e-05	1.55675e-05	0.000313944	0.000329512	0.000276323	0.000297512	0.000321728	744	0.000286917	663.5	2.25e-05	8.5	0.000321626	743.77	0.000286884	663.42	2.48472e-05	9.28	0.000321599	743.7	0.000287002	663.69	2.50816e-05	9.36	0.000321615	743.74	0.000287012	663.72	2.51367e-05	9.38	0.000321741	744.03	0.000286946	663.57	2.21893e-05	8.4
2.75818e-10	2.55134e-05	1.08107e-05	2.36	59	25	612	637	672	731	2.55134e-05	1.08108e-05	0.000264647	0.000275458	0.000290593	0.000316106	0.000270053	624.5	0.00030335	701.5	1.8e-05	7	0.000270981	626.65	0.000303865	702.69	2.0594e-05	7.86	0.000270972	626.63	0.000303263	701.3	2.05087e-05	7.84	0.000271107	626.94	0.000303437	701.7	2.04189e-05	7.81	0.000271202	627.16	0.000303678	702.26	1.74281e-05	6.81
1.10777e-09	4.53827e-05	2.44095e-05	1.85922	105	88	196	284	239	344	4.54052e-05	3.80539e-05	8.47563e-05	0.00012281	0.000103351	0.000148756	0.000103783	240	0.000126053	291.5	4.8e-05	17	0.000103884	240.23	0.000126163	291.75	5.00935e-05	17.7	0.000103549	239.46	0.000126305	292.08	5.03664e-05	17.79	0.000102253	236.46	0.000123339	285.22	5.07068e-05	17.9	0.000103345	238.99	0.00012557	290.38	4.7755e-05	16.92
3.03681e-10	1.77349e-05	1.71234e-05	1.03571	34	50	753	803	738	772	1.47026e-05	2.16215e-05	0.00032562	0.000347241	0.000319133	0.000333836	0.000336431	778	0.000326485	755	2.4e-05	9	0.000335651	776.2	0.000324712	750.9	2.76289e-05	10.21	0.000335053	774.81	0.000324769	751.03	2.76867e-05	10.23	0.000335388	775.59	0.000325355	752.39	2.78475e-05	10.28	0.000335379	775.57	0.000325066	751.72	2.47626e-05	9.25
5.33072e-10	2.37493e-05	2.24458e-05	1.05807	56	58	512	570	507	563	2.42161e-05	2.50809e-05	0.000221404	0.000246485	0.000219242	0.000243458	0.000233945	541	0.00023135	535	1.95e-05	7.5	0.000233193	539.26	0.000230704	533.51	2.18001e-05	8.27	0.00023318	539.23	0.000230621	533.31	2.17295e-05	8.24	0.000233313	539.54	0.000231236	534.74	2.1397e-05	8.13	0.000233343	539.61	0.000231197	534.65	1.83854e-05	7.13
5.97421e-10	2.98653e-05	2.00039e-05	1.49298	72	47	213	260	199	271	3.1135e-05	2.03242e-05	9.21076e-05	0.000112432	8.60536e-05	0.000117189	0.00010227	236.5	0.000101621	235	4.5e-05	16	9.97463e-05	230.66	0.000102058	236.01	4.8227e-05	17.08	9.97022e-05	230.56	0.000102402	236.81	4.83005e-05	17.1	0.000100135	231.56	0.000104658	242.02	4.78706e-05	16.96	0.000100122	231.53	0.000103113	238.45	4.53995e-05	16.13
4.59411e-10	2.86215e-05	1.60513e-05	1.78313	68	53	159	212	351	419	2.94052e-05	2.29188e-05	6.87564e-05	9.16752e-05	0.000151783	0.000181188	8.02158e-05	185.5	0.000166486	385	3.45e-05	12.5	8.14227e-05	188.29	0.000165995	383.87	3.75628e-05	13.52	8.17462e-05	189.04	0.000165172	381.96	3.74432e-05	13.48	8.22488e-05	190.2	0.00016537	382.42	3.74579e-05	13.49	8.22176e-05	190.13	0.000165335	382.34	3.44567e-05	12.49
5.73692e-10	3.72994e-05	1.53807e-05	2.42508	86	37	263	300	348	434	3.7189e-05	1.59999e-05	0.000113729	0.000129729	0.000150486	0.000187675	0.000121729	281.5	0.00016908	391	4.05e-05	14.5	0.000120476	278.6	0.00017008	393.31	4.43852e-05	15.8	0.000120432	278.5	0.000169696	392.42	4.43607e-05	15.79	0.000120546	278.76	0.000170461	394.19	4.46785e-05	15.89	0.000120745	279.23	0.000170377	394	4.16329e-05	14.88
2.90238e-10	2.51566e-05	1.15373e-05	2.18047	37	56	549	605	767	804	1.59999e-05	2.42161e-05	0.000237404	0.00026162	0.000331674	0.000347674	0.000249512	577	0.000339674	785.5	9e-06	4	0.000251129	580.74	0.000340952	788.46	1.22376e-05	5.08	0.00025127	581.06	0.000340916	788.37	1.22275e-05	5.08	0.000251721	582.11	0.000340855	788.23	1.21469e-05	5.05	0.000251606	581.84	0.000340964	788.48	9.14088e-06	4.05
2.81793e-10	1.83615e-05	1.53469e-05	1.19643	36	42	580	622	482	518	1.55675e-05	1.81621e-05	0.000250809	0.000268972	0.000208431	0.000223999	0.000259891	601	0.000216215	500	1.5e-05	6	0.000259022	598.99	0.000215564	498.5	1.76936e-05	6.9	0.000259	598.94	0.000215577	498.53	1.77654e-05	6.92	0.000259324	599.69	0.000215376	498.06	1.81079e-05	7.04	0.000259532	600.17	0.000215415	498.15	1.51434e-05	6.05
4.72595e-10	3.8649e-05	1.22279e-05	3.16073	72	57	62	119	224	296	3.1135e-05	2.46485e-05	2.68107e-05	5.14592e-05	9.68643e-05	0.000127999	3.91349e-05	90.5	0.000112432	260	6.45e-05	22.5	3.96946e-05	91.79	0.000111041	256.78	6.67887e-05	23.26	3.99014e-05	92.27	0.00011118	257.1	6.71997e-05	23.4	3.88405e-05	89.82	0.000109706	253.7	6.75647e-05	23.52	4.02364e-05	93.05	0.000111284	257.35	6.46874e-05	22.56
1.61564e-10	1.38378e-05	1.16756e-05	1.18519	32	27	446	473	424	456	1.38378e-05	1.16756e-05	0.000192864	0.000204539	0.00018335	0.000197188	0.000198702	459.5	0.000190269	440	4.05e-05	14.5	0.000198838	459.81	0.000189076	437.24	4.23936e-05	15.13	0.000198732	459.57	0.000189095	437.28	4.22342e-05	15.08	0.000199011	460.22	0.00018979	438.89	4.32521e-05	15.42	0.0001992	460.65	0.000189633	438.53	4.02889e-05	14.43
1.39853e-09	3.79864e-05	3.68167e-05	1.03177	97	83	64	147	506	603	4.19457e-05	3.58917e-05	2.76755e-05	6.35672e-05	0.00021881	0.000260755	4.56214e-05	105.5	0.000239783	554.5	6.45e-05	22.5	4.72949e-05	109.37	0.000241199	557.78	6.81097e-05	23.7	4.66937e-05	107.98	0.00024127	557.94	6.80616e-05	23.69	4.65348e-05	107.61	0.00024147	558.4	6.82449e-05	23.75	4.64419e-05	107.4	0.000241398	558.24	6.508e-05	22.69
6.4729e-10	2.73508e-05	2.36662e-05	1.15569	60	62	472	534	619	679	2.59458e-05	2.68107e-05	0.000204107	0.000230918	0.000267674	0.00029362	0.000217512	503	0.000280647	649	2.55e-05	9.5	0.000214623	496.32	0.000278449	643.92	2.84637e-05	10.49	0.000214863	496.87	0.000278844	644.83	2.83922e-05	10.46	0.000215775	498.98	0.000278561	644.18	2.87359e-05	10.58	0.000215752	498.93	0.000279027	645.25	2.57537e-05	9.58
2.42692e-10	1.9364e-05	1.25332e-05	1.54502	32	42	592	634	816	848	1.38378e-05	1.81621e-05	0.000255999	0.000274161	0.000352863	0.000366701	0.00026508	613	0.000359782	832	1.95e-05	7.5	0.000264328	611.26	0.000359078	830.37	2.1584e-05	8.19	0.000264443	611.53	0.000358749	829.61	2.12673e-05	8.09	0.000264643	611.99	0.000359074	830.36	2.22845e-05	8.43	0.000264882	612.54	0.000359157	830.56	1.93589e-05	7.45
3.55867e-10	2.7982e-05	1.27177e-05	2.20024	45	56	305	361	680	725	1.94594e-05	2.42161e-05	0.000131891	0.000156107	0.000294052	0.000313512	0.000143999	333	0.000303782	702.5	5.25e-05	18.5	0.000145621	336.75	0.000304765	704.77	5.54085e-05	19.47	0.000145495	336.46	0.000304783	704.82	5.54573e-05	19.49	0.000145138	335.63	0.000305163	705.69	5.56664e-05	19.56	0.000145709	336.95	0.000304824	704.91	5.28801e-05	18.63
4.45379e-10	3.07891e-05	1.44655e-05	2.12846	72	42	359	401	368	440	3.1135e-05	1.81621e-05	0.000155242	0.000173404	0.000159134	0.000190269	0.000164323	380	0.000174702	404	4.2e-05	15	0.000164405	380.19	0.000174398	403.3	4.58814e-05	16.29	0.000164251	379.83	0.000174767	404.15	4.58371e-05	16.28	0.00016401	379.27	0.00017572	406.35	4.58146e-05	16.27	0.00016417	379.64	0.000175952	406.89	4.2793e-05	15.26
1.10311e-09	5.24696e-05	2.10238e-05	2.49573	77	107	165	272	247	324	3.32971e-05	4.627e-05	7.1351e-05	0.000117621	0.00010681	0.000140107	9.4486e-05	218.5	0.000123459	285.5	1.2e-05	5	9.33501e-05	215.87	0.000129551	299.59	1.46079e-05	5.87	9.24311e-05	213.75	0.000129191	298.76	1.42282e-05	5.74	9.16288e-05	211.89	0.000129256	298.91	1.40623e-05	5.69	9.18319e-05	212.36	0.000129245	298.88	1.10688e-05	4.69
3.80538e-10	2.40309e-05	1.58354e-05	1.51754	52	46	375	421	498	550	2.24864e-05	1.98918e-05	0.000162161	0.000182053	0.00021535	0.000237837	0.000172107	398	0.000226593	524	2.85e-05	10.5	0.00017153	396.66	0.000229913	531.68	3.14023e-05	11.47	0.000171509	396.62	0.000229949	531.76	3.14053e-05	11.47	0.000171209	395.92	0.00022947	530.65	3.14156e-05	11.47	0.000171511	396.62	0.000229457	530.62	2.84265e-05	10.48
2.89844e-10	2.16215e-05	1.34053e-05	1.6129	31	50	359	409	678	709	1.34053e-05	2.16215e-05	0.000155242	0.000176864	0.000293188	0.000306593	0.000166053	384	0.00029989	693.5	5.1e-05	18	0.000166393	384.78	0.000300042	693.85	5.27601e-05	18.59	0.000166349	384.68	0.000299835	693.37	5.27317e-05	18.58	0.000165449	382.6	0.000299549	692.71	5.28806e-05	18.63	0.000165977	383.82	0.000299624	692.88	4.9834e-05	17.61
2.66201e-10	1.97624e-05	1.347e-05	1.46714	42	39	445	484	688	730	1.81621e-05	1.68648e-05	0.000192431	0.000209296	0.000297512	0.000315674	0.000200864	464.5	0.000306593	709	7.5e-06	3.5	0.000200589	463.86	0.00030555	706.59	9.97775e-06	4.33	0.000200723	464.17	0.000305595	706.69	1.00325e-05	4.34	0.000201142	465.14	0.000306128	707.92	1.00249e-05	4.34	0.000201215	465.31	0.000306043	707.73	7.06024e-06	3.35
4.27274e-10	2.70475e-05	1.57972e-05	1.71217	49	59	11	70	506	555	2.11891e-05	2.55134e-05	4.75673e-06	3.02701e-05	0.00021881	0.000239999	1.75134e-05	40.5	0.000229404	530.5	2.7e-05	10	1.67207e-05	38.67	0.000228201	527.72	2.94985e-05	10.83	1.68739e-05	39.02	0.00022845	528.29	2.97343e-05	10.91	1.77105e-05	40.96	0.000228851	529.22	2.99037e-05	10.97	1.72383e-05	39.86	0.000228849	529.22	2.69326e-05	9.98
6.11222e-10	3.7666e-05	1.62274e-05	2.32114	43	87	477	564	326	369	1.85945e-05	3.76214e-05	0.000206269	0.000243891	0.000140972	0.000159567	0.00022508	520.5	0.000150269	347.5	7.2e-05	25	0.000223448	516.73	0.000149778	346.36	7.44544e-05	25.82	0.000223576	517.02	0.000149771	346.35	7.46589e-05	25.89	0.000225718	521.98	0.000150247	347.45	7.60207e-05	26.34	0.000224309	518.72	0.000150177	347.29	7.23502e-05	25.12
2.46087e-10	2.03242e-05	1.2108e-05	1.67857	47	28	468	496	826	873	2.03242e-05	1.2108e-05	0.000202377	0.000214485	0.000357187	0.000377511	0.000208431	482	0.000367349	849.5	2.85e-05	10.5	0.000207617	480.12	0.000366193	846.83	3.04827e-05	11.16	0.000207579	480.03	0.000366431	847.38	3.05172e-05	11.17	0.000207347	479.49	0.000366989	848.67	3.08851e-05	11.3	0.000207503	479.85	0.000367067	848.85	2.79473e-05	10.32
6.72067e-10	2.73133e-05	2.46059e-05	1.11003	68	61	247	308	298	366	2.94052e-05	2.63782e-05	0.00010681	0.000133188	0.000128864	0.000158269	0.000119999	277.5	0.000143567	332	7.2e-05	25	0.000121448	280.85	0.000142276	329.02	7.48724e-05	25.96	0.000121389	280.71	0.000142234	328.92	7.4877e-05	25.96	0.000121205	280.29	0.000142639	329.86	7.50161e-05	26.01	0.000121363	280.65	0.000142495	329.52	7.19905e-05	25
3.53155e-10	1.92559e-05	1.83401e-05	1.04993	49	41	797	838	288	337	2.11891e-05	1.77296e-05	0.000344647	0.000362376	0.00012454	0.000145729	0.000353512	817.5	0.000135134	312.5	7.5e-06	3.5	0.00035401	818.65	0.000136398	315.42	1.06492e-05	4.55	0.000354154	818.99	0.000136533	315.74	1.06207e-05	4.54	0.000354199	819.09	0.000136339	315.29	1.10619e-05	4.69	0.0003542	819.09	0.000136675	316.06	8.09063e-06	3.7
4.86148e-10	2.31419e-05	2.10073e-05	1.10161	47	63	761	824	638	685	2.03242e-05	2.72431e-05	0.000329079	0.000356322	0.00027589	0.000296215	0.000342701	792.5	0.000286053	661.5	3.3e-05	12	0.000344381	796.38	0.000286472	662.47	3.51948e-05	12.73	0.000344381	796.39	0.000286672	662.93	3.51784e-05	12.73	0.000344008	795.52	0.000287189	664.13	3.51329e-05	12.71	0.000344789	797.33	0.000287339	664.47	3.23263e-05	11.78
3.85402e-10	2.84203e-05	1.35608e-05	2.09577	34	64	761	825	726	760	1.47026e-05	2.76755e-05	0.000329079	0.000356755	0.000313944	0.000328647	0.000342917	793	0.000321296	743	6.15e-05	21.5	0.000341487	789.69	0.000322113	744.89	6.41247e-05	22.37	0.000341352	789.38	0.000322241	745.19	6.44146e-05	22.47	0.000341731	790.26	0.000322259	745.23	6.49142e-05	22.64	0.000342009	790.9	0.000322473	745.72	6.21096e-05	21.7
2.41145e-10	2.17755e-05	1.10742e-05	1.96633	50	27	496	523	747	797	2.16215e-05	1.16756e-05	0.000214485	0.000226161	0.000323025	0.000344647	0.000220323	509.5	0.000333836	772	3.9e-05	14	0.000220548	510.02	0.000332197	768.21	4.18013e-05	14.93	0.000220371	509.61	0.000332166	768.14	4.17289e-05	14.91	0.000220337	509.53	0.000331893	767.51	4.19472e-05	14.98	0.000220627	510.2	0.000332168	768.14	3.91719e-05	14.06
1.74326e-10	1.33822e-05	1.30267e-05	1.02729	28	34	378	412	818	846	1.2108e-05	1.47026e-05	0.000163459	0.000178161	0.000353728	0.000365836	0.00017081	395	0.000359782	832	3.9e-05	14	0.000170617	394.55	0.000357763	827.33	4.1038e-05	14.68	0.000170539	394.37	0.000357782	827.38	4.09214e-05	14.64	0.000171304	396.14	0.00035791	827.67	4.08993e-05	14.63	0.000171231	395.97	0.000357792	827.4	3.78996e-05	13.63
2.60298e-10	1.92185e-05	1.35441e-05	1.41896	43	34	446	480	832	875	1.85945e-05	1.47026e-05	0.000192864	0.000207566	0.000359782	0.000378376	0.000200215	463	0.000369079	853.5	6.45e-05	22.5	0.00019978	461.99	0.000371445	858.97	6.73148e-05	23.44	0.000199662	461.72	0.000371213	858.43	6.73803e-05	23.46	0.000199061	460.33	0.000370016	855.67	6.77932e-05	23.6	0.000199297	460.88	0.000370089	855.84	6.48028e-05	22.6
4.38195e-10	3.10401e-05	1.41171e-05	2.19877	36	70	599	669	277	313	1.55675e-05	3.02701e-05	0.000259026	0.000289296	0.000119783	0.000135351	0.000274161	634	0.000127567	295	1.05e-05	4.5	0.00027177	628.47	0.000127721	295.36	1.41528e-05	5.72	0.00027183	628.61	0.000127753	295.43	1.40771e-05	5.69	0.000270468	625.46	0.00012769	295.29	1.40652e-05	5.69	0.000271662	628.22	0.000128172	296.4	1.11675e-05	4.72
2.89073e-10	1.88783e-05	1.53124e-05	1.23287	41	40	520	560	248	289	1.77296e-05	1.72972e-05	0.000224864	0.000242161	0.000107243	0.000124972	0.000233512	540	0.000116107	268.5	1.35e-05	5.5	0.0002337	540.43	0.000115546	267.2	1.59957e-05	6.33	0.000233936	540.98	0.000115483	267.06	1.5911e-05	6.3	0.00023385	540.78	0.000115489	267.07	1.60568e-05	6.35	0.00023426	541.73	0.000115504	267.1	1.31417e-05	5.38
3.67868e-10	2.15987e-05	1.7032e-05	1.26813	56	45	490	535	525	581	2.42161e-05	1.94594e-05	0.000211891	0.00023135	0.000227026	0.000251242	0.00022162	512.5	0.000239134	553	2.25e-05	8.5	0.000222747	515.1	0.00023976	554.45	2.53964e-05	9.47	0.000222507	514.55	0.000239295	553.37	2.57407e-05	9.58	0.000222833	515.3	0.000239828	554.6	2.53262e-05	9.44	0.000222616	514.8	0.000240169	555.39	2.23978e-05	8.47
3.1909e-10	2.39696e-05	1.33123e-05	1.80057	33	55	587	642	724	757	1.42702e-05	2.37837e-05	0.000253836	0.00027762	0.000313079	0.00032735	0.000265728	614.5	0.000320215	740.5	5.4e-05	19	0.000264119	610.78	0.000320624	741.45	5.67388e-05	19.91	0.000263979	610.45	0.000320569	741.32	5.6727e-05	19.91	0.000264798	612.35	0.000320728	741.69	5.68232e-05	19.94	0.0002644	611.43	0.00032063	741.46	5.36514e-05	18.88
3.99487e-10	2.14264e-05	1.86446e-05	1.1492	42	61	496	557	577	619	1.81621e-05	2.63782e-05	0.000214485	0.000240864	0.000249512	0.000267674	0.000227674	526.5	0.000258593	598	1.65e-05	6.5	0.000227323	525.69	0.000256421	592.98	1.85188e-05	7.17	0.00022729	525.61	0.000256595	593.38	1.83374e-05	7.11	0.000227125	525.23	0.000256571	593.32	1.83793e-05	7.13	0.000226977	524.89	0.000256691	593.6	1.54277e-05	6.14
3.94764e-10	2.39028e-05	1.65154e-05	1.4473	40	56	711	767	568	608	1.72972e-05	2.42161e-05	0.000307458	0.000331674	0.00024562	0.000262918	0.000319566	739	0.000254269	588	3.15e-05	11.5	0.000319879	739.72	0.000254379	588.25	3.40425e-05	12.35	0.000319659	739.22	0.00025411	587.63	3.36485e-05	12.22	0.000320496	741.15	0.000254439	588.39	3.33262e-05	12.11	0.000320444	741.03	0.000254263	587.99	3.02896e-05	11.1
2.94913e-10	1.97786e-05	1.49107e-05	1.32647	41	41	558	599	463	504	1.77296e-05	1.77296e-05	0.000241296	0.000259026	0.000200215	0.000217945	0.000250161	578.5	0.00020908	483.5	3e-05	11	0.000248695	575.11	0.000207766	480.46	3.33386e-05	12.11	0.000248915	575.62	0.000208191	481.44	3.34219e-05	12.14	0.000248801	575.36	0.000208064	481.15	3.34989e-05	12.17	0.000249122	576.1	0.000208309	481.72	3.05076e-05	11.17
4.54774e-10	2.47537e-05	1.83719e-05	1.34737	54	51	254	305	382	436	2.33512e-05	2.20539e-05	0.000109837	0.000131891	0.000165188	0.00018854	0.000120864	279.5	0.000176864	409	7.5e-06	3.5	0.000120523	278.71	0.000175782	406.5	1.05322e-05	4.51	0.00012103	279.88	0.000176075	407.18	1.05418e-05	4.51	0.000121873	281.83	0.00017668	408.58	1.07674e-05	4.59	0.000121747	281.54	0.000176656	408.52	7.76243e-06	3.59
3.24367e-10	2.47076e-05	1.31283e-05	1.88201	31	56	398	454	569	600	1.34053e-05	2.42161e-05	0.000172107	0.000196323	0.000246053	0.000259458	0.000184215	426	0.000252755	584.5	2.4e-05	9	0.000185453	428.86	0.000252647	584.25	2.54329e-05	9.48	0.000185503	428.98	0.000252705	584.38	2.52354e-05	9.41	0.000185423	428.79	0.000252975	585.01	2.49473e-05	9.32	0.000185517	429.01	0.00025294	584.93	2.18996e-05	8.3
3.70443e-10	2.48063e-05	1.49334e-05	1.66112	53	39	521	560	661	714	2.29188e-05	1.68648e-05	0.000225296	0.000242161	0.000285836	0.000308755	0.000233728	540.5	0.000297296	687.5	2.1e-05	8	0.000232883	538.55	0.000297056	686.95	2.35362e-05	8.85	0.000232944	538.69	0.000296911	686.61	2.32686e-05	8.76	0.00023367	540.37	0.000296791	686.33	2.25978e-05	8.53	0.000232979	538.77	0.000297152	687.17	2.00719e-05	7.69
1.02704e-09	3.31878e-05	3.09464e-05	1.07243	72	81	781	862	382	454	3.1135e-05	3.50268e-05	0.000337728	0.000372755	0.000165188	0.000196323	0.000355241	821.5	0.000180756	418	3.15e-05	11.5	0.000358915	830	0.00017973	415.63	3.3628e-05	12.21	0.000358716	829.54	0.000179805	415.8	3.36383e-05	12.21	0.000359791	832.02	0.000180357	417.08	3.40439e-05	12.35	0.000359934	832.35	0.000180837	418.19	3.10692e-05	11.36
4.6107e-10	3.47523e-05	1.32673e-05	2.61939	80	32	863	895	381	461	3.45944e-05	1.38378e-05	0.000373187	0.000387025	0.000164756	0.00019935	0.000380106	879	0.000182053	421	3.75e-05	13.5	0.000380684	880.34	0.000178979	413.89	4.04215e-05	14.47	0.000380783	880.57	0.000178754	413.37	4.02107e-05	14.4	0.000380987	881.04	0.000179886	415.99	4.00158e-05	14.34	0.000381286	881.73	0.000179247	414.51	3.71725e-05	13.39
5.79143e-10	3.96224e-05	1.46166e-05	2.71079	90	41	726	767	448	538	3.89187e-05	1.77296e-05	0.000313944	0.000331674	0.000193729	0.000232647	0.000322809	746.5	0.000213188	493	3.3e-05	12	0.000322755	746.37	0.000211234	488.48	3.65902e-05	13.2	0.000322704	746.26	0.000211467	489.02	3.67313e-05	13.24	0.000322699	746.25	0.000211416	488.9	3.75357e-05	13.51	0.000322905	746.72	0.000211887	489.99	3.44576e-05	12.49
9.83237e-10	4.76205e-05	2.06474e-05	2.30637	110	49	910	959	403	513	4.75673e-05	2.11891e-05	0.000393511	0.0004147	0.000174269	0.000221837	0.000404106	934.5	0.000198053	458	6.75e-05	23.5	0.000401163	927.69	0.000195332	451.71	6.90432e-05	24.01	0.000401304	928.02	0.000195014	450.97	6.88716e-05	23.96	0.000402169	930.02	0.00019425	449.2	6.96668e-05	24.22	0.00040162	928.75	0.000195054	451.06	6.62155e-05	23.07
4.86357e-10	3.28072e-05	1.48247e-05	2.213	75	36	689	725	575	650	3.24323e-05	1.55675e-05	0.000297944	0.000313512	0.000248647	0.00028108	0.000305728	707	0.000264863	612.5	3.9e-05	14	0.000305372	706.18	0.000263865	610.19	4.30216e-05	15.34	0.000305537	706.56	0.000263761	609.95	4.28628e-05	15.29	0.000305337	706.09	0.000264087	610.71	4.31938e-05	15.4	0.000305758	707.07	0.000263839	610.13	4.00355e-05	14.35
3.48494e-10	2.27589e-05	1.53124e-05	1.4863	35	54	244	298	277	312	1.51351e-05	2.33512e-05	0.000105513	0.000128864	0.000119783	0.000134918	0.000117189	271	0.000127351	294.5	4.95e-05	17.5	0.000117436	271.57	0.00012733	294.45	5.27652e-05	18.59	0.000117359	271.4	0.00012761	295.1	5.25395e-05	18.51	0.000117475	271.66	0.000126936	293.54	5.2365e-05	18.45	0.000117778	272.36	0.000127439	294.7	4.93154e-05	17.44
7.59647e-10	4.08776e-05	1.85835e-05	2.19968	44	94	162	256	447	491	1.90269e-05	4.06484e-05	7.00537e-05	0.000110702	0.000193296	0.000212323	9.03779e-05	209	0.00020281	469	4.8e-05	17	8.76224e-05	202.63	0.000202931	469.28	5.23359e-05	18.45	8.71659e-05	201.57	0.000202991	469.42	5.24542e-05	18.48	8.80142e-05	203.53	0.000203508	470.61	5.27074e-05	18.57	8.7939e-05	203.36	0.000203558	470.73	4.97676e-05	17.59
2.15718e-10	1.71234e-05	1.25979e-05	1.35923	28	42	365	407	501	529	1.2108e-05	1.81621e-05	0.000157837	0.000175999	0.000216647	0.000228756	0.000166918	386	0.000222702	515	2.55e-05	9.5	0.000167465	387.26	0.000222926	515.52	2.77386e-05	10.25	0.000167481	387.3	0.000223004	515.7	2.76241e-05	10.21	0.000167026	386.25	0.000223669	517.24	2.75669e-05	10.19	0.000167174	386.59	0.000223507	516.86	2.44726e-05	9.16
2.39913e-10	2.25331e-05	1.06471e-05	2.11635	52	28	521	549	416	468	2.24864e-05	1.2108e-05	0.000225296	0.000237404	0.000179891	0.000202377	0.00023135	535	0.000191134	442	4.35e-05	15.5	0.000231188	534.63	0.000189216	437.57	4.73378e-05	16.78	0.000231239	534.74	0.000188883	436.8	4.73522e-05	16.78	0.000230973	534.13	0.000188135	435.07	4.73311e-05	16.78	0.000231486	535.31	0.000188359	435.58	4.43941e-05	15.8
6.8112e-10	4.30382e-05	1.5826e-05	2.71947	99	39	898	937	336	435	4.28106e-05	1.68648e-05	0.000388322	0.000405187	0.000145297	0.000188107	0.000396755	917.5	0.000166702	385.5	5.55e-05	19.5	0.000395417	914.41	0.000164985	381.53	5.70219e-05	20.01	0.000395555	914.73	0.000165124	381.85	5.70752e-05	20.03	0.000395713	915.09	0.000165579	382.9	5.74946e-05	20.16	0.000396301	916.45	0.000166512	385.06	5.44398e-05	19.15
1.05862e-09	6.52103e-05	1.62339e-05	4.01693	109	109	785	894	248	357	4.71349e-05	4.71349e-05	0.000339458	0.000386593	0.000107243	0.000154378	0.000363025	839.5	0.00013081	302.5	5.55e-05	19.5	0.00036808	851.19	0.000137408	317.76	5.89929e-05	20.66	0.00036781	850.57	0.000137028	316.88	5.92588e-05	20.75	0.00036884	852.95	0.0001376	318.2	5.99806e-05	20.99	0.000368635	852.47	0.000137598	318.2	5.6857e-05	19.95
1.25861e-09	4.01044e-05	3.13832e-05	1.27789	82	87	902	989	458	540	3.54593e-05	3.76214e-05	0.000390052	0.000427673	0.000198053	0.000233512	0.000408863	945.5	0.000215783	499	4.2e-05	15	0.000407308	941.9	0.000214806	496.74	4.43517e-05	15.78	0.000407189	941.63	0.000214461	495.94	4.4383e-05	15.79	0.000406259	939.48	0.000214171	495.27	4.47975e-05	15.93	0.000406487	940.01	0.000213995	494.87	4.1764e-05	14.92
1.52457e-09	6.62762e-05	2.30033e-05	2.88116	118	109	717	826	418	536	5.10268e-05	4.71349e-05	0.000310052	0.000357187	0.000180756	0.000231783	0.00033362	771.5	0.000206269	477	2.55e-05	9.5	0.000325395	752.48	0.000214544	496.14	2.86345e-05	10.54	0.000325393	752.47	0.000214376	495.75	2.85057e-05	10.5	0.000326163	754.26	0.000215559	498.48	2.88102e-05	10.6	0.000326251	754.46	0.000215408	498.13	2.58147e-05	9.6
9.21612e-10	5.35184e-05	1.72205e-05	3.10783	121	53	293	346	265	386	5.2324e-05	2.29188e-05	0.000126702	0.000149621	0.000114594	0.000166918	0.000138161	319.5	0.000140756	325.5	3.15e-05	11.5	0.000136004	314.51	0.000137663	318.35	3.56297e-05	12.88	0.000136021	314.55	0.000137897	318.89	3.54712e-05	12.82	0.0001376	318.2	0.000140664	325.29	3.58804e-05	12.96	0.000137482	317.93	0.000140531	324.98	3.29134e-05	11.97
3.73992e-10	2.41736e-05	1.54711e-05	1.5625	57	39	617	656	503	560	2.46485e-05	1.68648e-05	0.000266809	0.000283674	0.000217512	0.000242161	0.000275242	636.5	0.000229837	531.5	1.65e-05	6.5	0.000273985	633.59	0.00022922	530.07	1.94775e-05	7.49	0.000273913	633.43	0.00022953	530.79	1.95071e-05	7.5	0.000274796	635.47	0.000228867	529.26	1.92421e-05	7.41	0.000274493	634.77	0.000229283	530.22	1.63294e-05	6.44
2.60362e-10	1.98698e-05	1.31034e-05	1.51638	34	47	315	362	425	459	1.47026e-05	2.03242e-05	0.000136215	0.00015654	0.000183783	0.000198485	0.000146378	338.5	0.000191134	442	1.95e-05	7.5	0.00014674	339.34	0.000191251	442.27	2.24288e-05	8.48	0.000146558	338.92	0.00019134	442.48	2.2239e-05	8.41	0.000146647	339.12	0.000191537	442.93	2.17657e-05	8.26	0.000146493	338.77	0.000191574	443.02	1.88455e-05	7.28
5.58481e-10	3.87615e-05	1.44081e-05	2.69025	87	40	724	764	497	584	3.76214e-05	1.72972e-05	0.000313079	0.000330377	0.000214918	0.000252539	0.000321728	744	0.000233728	540.5	4.2e-05	15	0.000323	746.94	0.000236978	548.01	4.55612e-05	16.19	0.000322859	746.61	0.000236678	547.32	4.58028e-05	16.27	0.000323158	747.31	0.000236768	547.53	4.62557e-05	16.42	0.000323158	747.31	0.000236267	546.37	4.33762e-05	15.46
4.15021e-10	2.27711e-05	1.82258e-05	1.24939	43	52	360	412	364	407	1.85945e-05	2.24864e-05	0.000155675	0.000178161	0.000157405	0.000175999	0.000166918	386	0.000166702	385.5	1.35e-05	5.5	0.000167191	386.63	0.000167178	386.6	1.67645e-05	6.59	0.00016716	386.56	0.000167047	386.3	1.6582e-05	6.53	0.000166907	385.97	0.000167145	386.53	1.66999e-05	6.57	0.000167036	386.27	0.000167377	387.06	1.37272e-05	5.58
4.4879e-10	2.59458e-05	1.72972e-05	1.5	60	40	529	569	331	391	2.59458e-05	1.72972e-05	0.000228756	0.000246053	0.000143134	0.00016908	0.000237404	549	0.000156107	361	3e-05	11	0.000235825	545.35	0.000155362	359.28	3.30864e-05	12.03	0.000236109	546.01	0.000155073	358.61	3.31107e-05	12.04	0.000236145	546.09	0.000155071	358.6	3.32705e-05	12.09	0.000236177	546.16	0.000154978	358.39	3.03847e-05	11.13
6.66982e-10	3.08631e-05	2.1611e-05	1.42812	77	51	563	614	451	528	3.32971e-05	2.20539e-05	0.000243458	0.000265512	0.000195026	0.000228323	0.000254485	588.5	0.000211675	489.5	1.95e-05	7.5	0.000256	592	0.000214814	496.76	2.23565e-05	8.45	0.000255994	591.99	0.000214854	496.85	2.2441e-05	8.48	0.000255568	591	0.000214867	496.88	2.19474e-05	8.32	0.000255672	591.25	0.000214641	496.36	1.8903e-05	7.3
4.34273e-10	2.92722e-05	1.48357e-05	1.97309	70	34	534	568	418	488	3.02701e-05	1.47026e-05	0.000230918	0.00024562	0.000180756	0.000211026	0.000238269	551	0.000195891	453	9e-06	4	0.000238084	550.57	0.000195098	451.17	1.21592e-05	5.05	0.000238166	550.76	0.000195117	451.21	1.22388e-05	5.08	0.00023823	550.91	0.000195129	451.24	1.17884e-05	4.93	0.000238358	551.21	0.000195231	451.47	8.80327e-06	3.93
3.0588e-10	2.05857e-05	1.48588e-05	1.38542	44	41	606	647	410	454	1.90269e-05	1.77296e-05	0.000262053	0.000279782	0.000177296	0.000196323	0.000270917	626.5	0.00018681	432	3e-05	11	0.000269243	622.63	0.00018768	434.01	3.30341e-05	12.01	0.000269371	622.92	0.000187794	434.28	3.3059e-05	12.02	0.000269471	623.15	0.000188081	434.94	3.29368e-05	11.98	0.000269768	623.84	0.000188133	435.06	3.00255e-05	11.01
3.40098e-10	2.64526e-05	1.28569e-05	2.05747	41	60	581	641	565	606	1.77296e-05	2.59458e-05	0.000251242	0.000277188	0.000244323	0.000262053	0.000264215	611	0.000253188	585.5	2.25e-05	8.5	0.000265412	613.77	0.00025253	583.98	2.3402e-05	8.8	0.000265589	614.18	0.000252527	583.97	2.33738e-05	8.79	0.00026558	614.16	0.000252407	583.69	2.3243e-05	8.75	0.000265002	612.82	0.000252809	584.62	2.11129e-05	8.04
9.10262e-10	4.27786e-05	2.12785e-05	2.01042	69	52	263	315	331	400	3.81922e-05	2.87825e-05	0.000145573	0.000174356	0.000183212	0.000221404	0.000159965	289	0.000202308	365.5	2.25e-05	8.5	0.000162955	294.4	0.000203207	367.12	2.56743e-05	9.56	0.000162085	292.83	0.000205471	371.21	2.53189e-05	9.44							0.000162671	293.89	0.000205345	370.99	2.24504e-05	8.48
1.08078e-09	3.84194e-05	2.81312e-05	1.36573	72	58	457	515	351	423	3.98528e-05	3.21036e-05	0.000252954	0.000285058	0.000194282	0.000234135	0.000269006	486	0.000214209	387	4.65e-05	16.5	0.000267853	483.92	0.000213285	385.33	4.84914e-05	17.16	0.000267819	483.86	0.000212957	384.74	4.81081e-05	17.04							0.000268229	484.6	0.000213083	384.97	4.5584e-05	16.19
5.32157e-10	3.19829e-05	1.66388e-05	1.92219	58	30	524	554	344	402	3.21036e-05	1.66053e-05	0.00029004	0.000306645	0.000190408	0.000222511	0.000298342	539	0.000206459	373	6.6e-05	23	0.000298862	539.94	0.000203932	368.43	6.77035e-05	23.57	0.000298734	539.71	0.00020436	369.21	6.79645e-05	23.65							0.000299086	540.34	0.000204028	368.61	6.54261e-05	22.81
2.85234e-10	2.7122e-05	1.05167e-05	2.57895	19	49	686	735	674	693	1.05167e-05	2.7122e-05	0.000379708	0.00040683	0.000373066	0.000383583	0.000393269	710.5	0.000378324	683.5	1.2e-05	5	0.000391678	707.62	0.000379086	684.88	1.48907e-05	5.96	0.000391702	707.67	0.000379097	684.9	1.49581e-05	5.99							0.000392177	708.53	0.000379043	684.8	1.18556e-05	4.95
5.03278e-10	2.35975e-05	2.13276e-05	1.10643	39	44	806	850	739	778	2.15869e-05	2.43545e-05	0.00044613	0.000470484	0.000409044	0.000430631	0.000458307	828	0.000419838	758.5	2.7e-05	10	0.000455929	823.7	0.000420723	760.1	2.95372e-05	10.85	0.000456131	824.07	0.000420729	760.11	2.97181e-05	10.91							0.000456747	825.18	0.000421469	761.45	2.66688e-05	9.89
5.21723e-10	2.65767e-05	1.96308e-05	1.35383	34	54	760	814	668	702	1.88194e-05	2.98896e-05	0.000420668	0.000450558	0.000369745	0.000388564	0.000435613	787	0.000379155	685	3.6e-05	13	0.000438277	791.81	0.000377067	681.23	3.8859e-05	13.95	0.000437815	790.98	0.000377083	681.26	3.90406e-05	14.01							0.00043764	790.66	0.000377702	682.38	3.62658e-05	13.09
2.99035e-10	2.28607e-05	1.30807e-05	1.74766	41	25	728	753	707	748	2.26939e-05	1.38378e-05	0.000402956	0.000416793	0.000391332	0.000414026	0.000409875	740.5	0.000402679	727.5	9e-06	4	0.00041108	742.68	0.00040135	725.1	1.16593e-05	4.89	0.000410854	742.27	0.000401147	724.73	1.21802e-05	5.06							0.000410939	742.42	0.000401207	724.84	9.5671e-06	4.19
2.87502e-10	2.52488e-05	1.13867e-05	2.21739	24	44	600	644	708	732	1.32843e-05	2.43545e-05	0.000332106	0.000356461	0.000391885	0.00040517	0.000344284	622	0.000398528	720	1.05e-05	4.5	0.000342988	619.66	0.000398486	719.92	1.41773e-05	5.73	0.000343208	620.06	0.000398667	720.25	1.41744e-05	5.72							0.000343849	621.22	0.000399126	721.08	1.13569e-05	4.79
4.67867e-10	3.13103e-05	1.49429e-05	2.09533	57	29	137	166	460	517	3.15501e-05	1.60518e-05	7.58309e-05	9.18828e-05	0.000254615	0.000286165	8.38568e-05	151.5	0.00027039	488.5	9e-06	4	8.36291e-05	151.09	0.000268489	485.07	1.18357e-05	4.95	8.3599e-05	151.03	0.000268079	484.32	1.18062e-05	4.94							8.36976e-05	151.21	0.00026768	483.61	9.27141e-06	4.09
6.77339e-10	4.17723e-05	1.6215e-05	2.57614	64	47	178	225	442	506	3.54247e-05	2.6015e-05	9.85249e-05	0.00012454	0.000244652	0.000280076	0.000111532	201.5	0.000262364	474	3e-05	11	0.000116157	209.86	0.000259107	468.12	3.29674e-05	11.99	0.000115642	208.92	0.000258469	466.96	3.31569e-05	12.05							0.000115844	209.29	0.000258206	466.49	3.06142e-05	11.2
2.4564e-10	2.38566e-05	1.02965e-05	2.31696	42	20	269	289	533	575	2.32474e-05	1.10702e-05	0.000148894	0.000159965	0.000295021	0.000318269	0.000154429	279	0.000306645	554	2.4e-05	9	0.000153737	277.75	0.000307628	555.78	2.69847e-05	9.99	0.000154096	278.4	0.000307685	555.88	2.69002e-05	9.97							0.000154502	279.13	0.000307277	555.14	2.39466e-05	8.98
1.2085e-09	3.78649e-05	3.1916e-05	1.18639	66	60	134	194	528	594	3.65317e-05	3.32106e-05	7.41704e-05	0.000107381	0.000292254	0.000328785	9.07757e-05	164	0.000310519	561	1.65e-05	6.5	9.053e-05	163.56	0.000305351	551.66	1.96394e-05	7.55	8.94685e-05	161.64	0.000307826	556.13	1.9494e-05	7.5							8.9364e-05	161.45	0.000308259	556.92	1.65754e-05	6.53
3.25793e-10	1.97725e-05	1.64771e-05	1.2	36	30	658	688	671	707	1.99264e-05	1.66053e-05	0.00036421	0.000380815	0.000371406	0.000391332	0.000372513	673	0.000381369	689	1.05e-05	4.5	0.000372984	673.85	0.000381978	690.1	1.31466e-05	5.38	0.000372906	673.71	0.000381749	689.69	1.315e-05	5.38							0.000373065	674	0.00038209	690.3	1.01707e-05	4.39
1.60005e-10	2.07292e-05	7.71883e-06	2.68554	28	27	776	803	574	602	1.54983e-05	1.49448e-05	0.000429524	0.000444469	0.000317715	0.000333213	0.000436997	789.5	0.000325464	588	3.15e-05	11.5	0.000437028	789.56	0.000323886	585.15	3.41296e-05	12.38	0.000436755	789.06	0.000324205	585.73	3.41438e-05	12.38							0.000437256	789.97	0.000324501	586.26	3.12411e-05	11.41
3.19197e-10	2.52246e-05	1.26542e-05	1.99338	37	36	534	570	675	712	2.04799e-05	1.99264e-05	0.000295575	0.000315501	0.00037362	0.0003941	0.000305538	552	0.00038386	693.5	2.1e-05	8	0.000303822	548.9	0.000382712	691.43	2.3644e-05	8.88	0.000303751	548.77	0.000382958	691.87	2.34954e-05	8.83							0.000304007	549.23	0.00038309	692.11	2.07361e-05	7.91
3.76708e-10	3.06882e-05	1.22753e-05	2.5	56	22	183	205	452	508	3.09966e-05	1.21772e-05	0.000101292	0.00011347	0.000250187	0.000281183	0.000107381	194	0.000265685	480	1.65e-05	6.5	0.000107315	193.88	0.000264407	477.69	1.95609e-05	7.52	0.000107404	194.04	0.00026379	476.58	1.94157e-05	7.47							0.000107728	194.63	0.000263219	475.55	1.6583e-05	6.53
5.31252e-10	2.8229e-05	1.88194e-05	1.5	51	34	142	176	474	525	2.8229e-05	1.88194e-05	7.85985e-05	9.74179e-05	0.000262364	0.000290593	8.80082e-05	159	0.000276479	499.5	1.5e-05	6	8.7535e-05	158.15	0.000276252	499.09	1.77871e-05	6.93	8.75908e-05	158.25	0.000276349	499.27	1.77765e-05	6.93							8.8145e-05	159.25	0.00027671	499.92	1.52271e-05	6.08
1.23429e-09	6.07683e-05	2.03113e-05	2.99184	76	98	120	218	370	446	4.20668e-05	5.4244e-05	6.64213e-05	0.000120665	0.000204799	0.000246866	9.35433e-05	169	0.000225832	408	2.55e-05	9.5	9.35318e-05	168.97	0.000223254	403.34	2.84175e-05	10.47	9.29693e-05	167.96	0.000222986	402.86	2.81358e-05	10.38							9.38753e-05	169.6	0.000223376	403.56	2.5738e-05	9.58
4.13605e-10	2.76755e-05	1.49448e-05	1.85185	50	27	309	336	414	464	2.76755e-05	1.49448e-05	0.000171035	0.00018598	0.000229153	0.000256829	0.000178507	322.5	0.000242991	439	3.6e-05	13	0.000177149	320.05	0.000241854	436.95	3.93829e-05	14.13	0.000176922	319.64	0.000242269	437.7	3.87558e-05	13.92							0.000177205	320.15	0.000244027	440.87	3.56869e-05	12.9
1.93016e-10	1.66053e-05	1.16237e-05	1.42857	30	21	760	781	609	639	1.66053e-05	1.16237e-05	0.000420668	0.000432292	0.000337088	0.000353693	0.00042648	770.5	0.000345391	624	7.5e-06	3.5	0.000426082	769.78	0.000344841	623.01	1.03518e-05	4.45	0.000425959	769.56	0.000344881	623.08	1.02002e-05	4.4							0.000426354	770.27	0.000345148	623.56	7.38019e-06	3.46
1.91968e-10	1.73315e-05	1.10762e-05	1.56475	26	28	600	628	624	650	1.43913e-05	1.54983e-05	0.000332106	0.000347605	0.000345391	0.000359782	0.000339855	614	0.000352586	637	2.7e-05	10	0.0003401	614.44	0.00035304	637.82	2.88847e-05	10.63	0.000340259	614.73	0.000353109	637.94	2.90803e-05	10.69							0.000340261	614.73	0.000353296	638.28	2.61345e-05	9.71
5.44915e-10	3.66013e-05	1.48879e-05	2.45846	63	40	158	198	513	576	3.48712e-05	2.21404e-05	8.74547e-05	0.000109595	0.000283951	0.000318822	9.85249e-05	178	0.000301386	544.5	2.1e-05	8	9.90854e-05	179.01	0.000298207	538.76	2.35631e-05	8.85	9.86377e-05	178.2	0.00029774	537.91	2.33815e-05	8.79							9.90029e-05	178.86	0.00029809	538.54	2.08021e-05	7.93
2.02914e-09	7.20873e-05	2.81484e-05	2.56098	90	118	34	152	434	524	4.98159e-05	6.53142e-05	1.88194e-05	8.41336e-05	0.000240224	0.00029004	5.14765e-05	93	0.000265132	479	1.95e-05	7.5	5.50601e-05	99.46	0.000261301	472.08	2.19055e-05	8.3	5.43315e-05	98.16	0.000260694	470.98	2.17362e-05	8.25							5.53588e-05	100.01	0.000261246	471.98	1.94587e-05	7.49
5.23286e-10	2.70113e-05	1.93729e-05	1.39429	50	38	73	111	552	602	2.76755e-05	2.10334e-05	4.04063e-05	6.14397e-05	0.000305538	0.000333213	5.0923e-05	92	0.000319376	577	4.5e-06	2.5	4.9566e-05	89.55	0.000321098	580.11	7.44096e-06	3.48	4.95425e-05	89.51	0.000320631	579.27	7.44622e-06	3.48							4.98549e-05	90.07	0.000320612	579.23	4.68692e-06	2.56
8.57113e-10	3.7794e-05	2.26786e-05	1.66651	67	44	358	402	571	638	3.70852e-05	2.43545e-05	0.000198157	0.000222511	0.000316055	0.00035314	0.000210334	380	0.000334597	604.5	1.35e-05	5.5	0.000210693	380.65	0.000330952	597.91	1.61721e-05	6.39	0.000210699	380.66	0.000330616	597.31	1.6431e-05	6.48							0.000211298	381.74	0.000331515	598.93	1.36377e-05	5.55
2.9935e-10	2.20669e-05	1.35655e-05	1.62669	26	41	745	786	741	767	1.43913e-05	2.26939e-05	0.000412365	0.000435059	0.000410151	0.000424543	0.000423712	765.5	0.000417347	754	2.25e-05	8.5	0.000424486	766.9	0.000417346	754	2.46446e-05	9.21	0.00042431	766.58	0.000417335	753.98	2.4593e-05	9.2							0.000424261	766.49	0.00041726	753.84	2.1883e-05	8.29
2.64707e-10	1.99264e-05	1.32842e-05	1.5	24	36	653	689	779	803	1.32843e-05	1.99264e-05	0.000361442	0.000381369	0.000431185	0.000444469	0.000371406	671	0.000437827	791	2.25e-05	8.5	0.000371847	671.8	0.00043788	791.1	2.42194e-05	9.07	0.000371713	671.56	0.000437946	791.21	2.44908e-05	9.16							0.000371384	670.96	0.000438133	791.55	2.23295e-05	8.44
2.22795e-10	1.76786e-05	1.26026e-05	1.40278	27	29	553	582	756	783	1.49448e-05	1.60518e-05	0.000306091	0.000322143	0.000418454	0.000433399	0.000314117	567.5	0.000425926	769.5	2.4e-05	9	0.000313664	566.68	0.000426504	770.54	2.76593e-05	10.22	0.000313703	566.75	0.00042657	770.66	2.77196e-05	10.24							0.00031432	567.87	0.000426434	770.42	2.47988e-05	9.27
1.09473e-09	4.48219e-05	2.44239e-05	1.83516	72	62	205	267	512	584	3.98528e-05	3.43177e-05	0.00011347	0.000147787	0.000283397	0.00032325	0.000130628	236	0.000303324	548	3.3e-05	12	0.000134353	242.73	0.000303333	548.02	3.59224e-05	12.97	0.000133365	240.94	0.000304119	549.44	3.59294e-05	12.98							0.000133063	240.4	0.000305047	551.11	3.30743e-05	12.02
6.17338e-10	2.49668e-05	2.47263e-05	1.00973	43	47	292	339	492	535	2.3801e-05	2.6015e-05	0.000161625	0.00018764	0.000272327	0.000296128	0.000174633	315.5	0.000284228	513.5	2.1e-05	8	0.000175521	317.11	0.000283862	512.84	2.38445e-05	8.95	0.0001751	316.34	0.000283718	512.58	2.36973e-05	8.9							0.000174448	315.17	0.000283879	512.87	2.06174e-05	7.87
4.88996e-10	3.46655e-05	1.41061e-05	2.45748	59	32	342	374	648	707	3.26571e-05	1.77123e-05	0.000189301	0.000207013	0.000358675	0.000391332	0.000198157	358	0.000375003	677.5	3e-05	11	0.00019776	357.28	0.000374846	677.22	3.30152e-05	12.01	0.000197733	357.24	0.000374988	677.47	3.31189e-05	12.04							0.000197963	357.65	0.000375183	677.82	3.04433e-05	11.15
6.47966e-10	2.97227e-05	2.18004e-05	1.3634	41	52	70	122	569	610	2.26939e-05	2.87825e-05	3.87457e-05	6.75283e-05	0.000314948	0.000337641	5.3137e-05	96	0.000326294	589.5	7.5e-06	3.5	5.25868e-05	95.01	0.000327764	592.16	1.02937e-05	4.43	5.17341e-05	93.47	0.000327406	591.51	1.01985e-05	4.4							5.17796e-05	93.55	0.000327863	592.33	7.55167e-06	3.52
3.28568e-10	2.58587e-05	1.27063e-05	2.03511	23	47	705	752	708	731	1.27307e-05	2.6015e-05	0.000390225	0.00041624	0.000391885	0.000404616	0.000403232	728.5	0.000398251	719.5	2.7e-05	10	0.000403354	728.72	0.00039823	719.46	2.93023e-05	10.77	0.000403535	729.05	0.000398224	719.45	2.9237e-05	10.75							0.000403886	729.68	0.000398098	719.22	2.6578e-05	9.86
3.55884e-10	1.96352e-05	1.81248e-05	1.08333	30	44	434	478	738	768	1.66053e-05	2.43545e-05	0.000240224	0.000264578	0.000408491	0.000425096	0.000252401	456	0.000416793	753	4.5e-05	16	0.000253193	457.43	0.000415472	750.61	4.85844e-05	17.19	0.000253268	457.57	0.000415593	750.83	4.86392e-05	17.21							0.000253646	458.25	0.000415654	750.94	4.57742e-05	16.26
2.11398e-10	1.66053e-05	1.27307e-05	1.30435	30	23	680	703	697	727	1.66053e-05	1.27307e-05	0.000376387	0.000389118	0.000385797	0.000402402	0.000382753	691.5	0.0003941	712	2.7e-05	10	0.000380797	687.97	0.000392984	709.98	2.96587e-05	10.89	0.000380824	688.02	0.000393149	710.28	2.97263e-05	10.91							0.000381128	688.56	0.000393223	710.42	2.68705e-05	9.96
3.60296e-10	2.10043e-05	1.71535e-05	1.22449	41	29	642	671	474	515	2.26939e-05	1.60518e-05	0.000355354	0.000371406	0.000262364	0.000285058	0.00036338	656.5	0.000273711	494.5	1.35e-05	5.5	0.000364134	657.86	0.000273325	493.8	1.61524e-05	6.38	0.000364177	657.94	0.00027334	493.83	1.61384e-05	6.38							0.000364399	658.34	0.000274003	495.03	1.3045e-05	5.35
1.97305e-10	2.01291e-05	9.80197e-06	2.05358	24	32	718	750	510	534	1.32843e-05	1.77123e-05	0.000397421	0.000415133	0.00028229	0.000295575	0.000406277	734	0.000288933	522	7.5e-06	3.5	0.000405808	733.15	0.000289803	523.57	1.10492e-05	4.68	0.000405997	733.49	0.000289633	523.26	1.09034e-05	4.63							0.000406097	733.68	0.000289768	523.51	7.88675e-06	3.63
[truncated: 48 more columns]

## Sheet: AllDataSelected
Name	Tags	Cond	2DOShortSide	2DOLongSide	2DOArea	2DOSideRatio	ProjArea	ProjCircum	ProjRound	Surface	Sphericity	Volume
160510_Rcre290_B1_Shape	160510Rcre290B1_extra02	Extra	2.10427e-05	4.29592e-05	9.03979e-10	2.04152	5.69028e-10	0.000129936	0.423533	3.34537e-09	0.513577	6.69651e-15
160510_Rcre290_B1_Shape	160510Rcre290B1_extra03	Extra	1.56655e-05	5.87926e-05	9.21015e-10	3.753	5.77256e-10	0.000164891	0.2668	2.94722e-09	0.472898	4.89265e-15
160510_Rcre290_B1_Shape	160510Rcre290B1_extra04	Extra	2.56342e-05	6.1963e-05	1.58837e-09	2.4172	8.82153e-10	0.000191794	0.301359	3.79257e-09	0.523713	8.32365e-15
160510_Rcre290_B1_Shape	160510Rcre290B1_emb02	Emb	2.10239e-05	2.23391e-05	4.69655e-10	1.06256	2.62449e-10	9.02218e-05	0.405164	1.49487e-09	0.522458	2.05237e-15
160510_Rcre290_B1_Shape	160510Rcre290B1_emb03	Emb	1.31432e-05	2.80551e-05	3.68733e-10	2.13458	2.76286e-10	8.46259e-05	0.4848	2.07549e-09	0.533533	3.46494e-15
160510_Rcre290_B1_Shape	160510Rcre290B1_extra01	Extra	1.51366e-05	4.83884e-05	7.32436e-10	3.19679	5.16389e-10	0.000132915	0.367315	3.25144e-09	0.465581	5.53835e-15
160510_Rcre290_B1_Shape	160510Rcre290B1_emb01	Emb	1.47362e-05	2.36321e-05	3.48247e-10	1.60367	2.65721e-10	7.71513e-05	0.560983	1.77809e-09	0.580955	3.1219e-15
160510_Rcre290_B1_Shape	160510Rcre290B1_extra05	Extra	1.6325e-05	8.49609e-05	1.38699e-09	5.20434	8.26615e-10	0.000214467	0.225836	3.96364e-09	0.449289	7.06648e-15
160510_Rcre290_B1_Shape	160510Rcre290B1_emb04	Emb	1.28571e-05	3.37168e-05	4.33501e-10	2.62242	2.39635e-10	8.68362e-05	0.399355	1.67959e-09	0.547878	2.62486e-15
160510_Rcre290_B1_Shape	160510Rcre290B1_emb05	Emb	2.0981e-05	2.2241e-05	4.66639e-10	1.06005	3.49402e-10	9.21916e-05	0.516597	1.96358e-09	0.591692	3.72383e-15
160510_Rcre290_B1_Shape	160510Rcre290B1_extra06	Extra	1.39931e-05	3.39226e-05	4.74682e-10	2.42424	3.03401e-10	9.89228e-05	0.389613	2.12377e-09	0.532905	3.58022e-15
160510_Rcre290_B1_Shape	160510Rcre290B1_emb06	Emb	1.72972e-05	3.63241e-05	6.28305e-10	2.1	4.50286e-10	0.000108258	0.482814	2.30709e-09	0.532713	4.05145e-15
160510_Rcre290_B1_Shape	160510Rcre290B1_extra07	Extra	2.05418e-05	4.86142e-05	9.98622e-10	2.3666	5.60146e-10	0.00013657	0.377398	3.10526e-09	0.498171	5.72123e-15
160510_Rcre290_B1_Shape	160510Rcre290B1_emb07	Emb	2.01811e-05	2.171e-05	4.38131e-10	1.07576	2.45993e-10	8.66474e-05	0.411739	1.95941e-09	0.537094	3.21025e-15
160510_Rcre290_B1_Shape	160510Rcre290B1_extra08	Extra	3.12091e-05	3.26684e-05	1.01955e-09	1.04676	5.50796e-10	0.000121996	0.465063	2.67101e-09	0.600157	6.0351e-15
160510_Rcre290_B1_Shape	160510Rcre290B1_extra09	Extra	1.41841e-05	4.97617e-05	7.05826e-10	3.50828	4.06061e-10	0.000138877	0.264571	2.42409e-09	0.502592	3.99872e-15
160510_Rcre290_B1_Shape	160510Rcre290B1_emb08	Emb	1.74539e-05	2.51488e-05	4.38945e-10	1.44087	2.41973e-10	8.97505e-05	0.377487	1.16531e-09	0.57661	1.6378e-15
160510_Rcre290_B1_Shape	160510Rcre290B1_emb09	Emb	2.18279e-05	2.66688e-05	5.82125e-10	1.22178	3.19202e-10	9.26822e-05	0.466963	1.63936e-09	0.62285	3.06804e-15
160510_Rcre290_B1_Shape	160510Rcre290B1_extra10	Extra	1.8404e-05	3.69298e-05	6.79656e-10	2.00662	3.56414e-10	0.000127385	0.276013	2.48966e-09	0.509315	4.24583e-15
160510_Rcre290_B1_Shape	160510Rcre290B1_emb10	Emb	1.42702e-05	3.07025e-05	4.38131e-10	2.15152	2.92835e-10	9.02562e-05	0.45173	1.8364e-09	0.607413	3.50309e-15
160510_Rcre290_B2_Shape	160510Rcre290B2_emb01	Emb	1.98918e-05	2.29188e-05	4.55896e-10	1.15217	3.09572e-10	8.3193e-05	0.562079	2.07802e-09	0.599462	4.1342e-15
160510_Rcre290_B2_Shape	160510Rcre290B2_emb02	Emb	1.65526e-05	2.8028e-05	4.63937e-10	1.69327	3.32385e-10	0.000100848	0.410689	1.604e-09	0.559925	2.53089e-15
160510_Rcre290_B2_Shape	160510Rcre290B2_emb03	Emb	1.54885e-05	2.67649e-05	4.14547e-10	1.72805	3.19202e-10	8.4521e-05	0.561495	1.50737e-09	0.655328	2.91938e-15
160510_Rcre290_B2_Shape	160510Rcre290B2_extra01	Extra	4.0098e-05	4.48954e-05	1.80022e-09	1.11964	1.17284e-09	0.000197861	0.376469	5.70914e-09	0.490196	1.39215e-14
160510_Rcre290_B2_Shape	160510Rcre290B2_extra02	Extra	2.2935e-05	4.39887e-05	1.00888e-09	1.91798	6.58132e-10	0.000154917	0.344606	2.8154e-09	0.554425	5.79893e-15
160510_Rcre290_B2_Shape	160510Rcre290B2_extra03	Extra	1.7968e-05	5.01339e-05	9.00803e-10	2.79018	6.24192e-10	0.000139421	0.403525	3.02806e-09	0.523914	5.9417e-15
160510_Rcre290_B2_Shape	160510Rcre290B2_emb04	Emb	1.47731e-05	3.53015e-05	5.21514e-10	2.38958	3.26869e-10	9.5974e-05	0.445939	1.681e-09	0.579516	2.85907e-15
160510_Rcre290_B2_Shape	160510Rcre290B2_emb05	Emb	1.14025e-05	2.39238e-05	2.72792e-10	2.09811	1.9111e-10	6.87087e-05	0.508708	1.04536e-09	0.573267	1.37947e-15
160510_Rcre290_B2_Shape	160510Rcre290B2_extra04	Extra	2.63084e-05	4.33219e-05	1.13973e-09	1.6467	6.9525e-10	0.000148792	0.394632	3.05197e-09	0.517303	5.89878e-15
160510_Rcre290_B2_Shape	160510Rcre290B2_extra05	Extra	2.11359e-05	3.43366e-05	7.25736e-10	1.62456	4.32989e-10	0.000118515	0.387384	2.2552e-09	0.544567	4.04696e-15
160510_Rcre290_B2_Shape	160510Rcre290B2_extra06	Extra	2.22003e-05	5.45439e-05	1.21089e-09	2.4569	8.07541e-10	0.000161811	0.387579	3.44943e-09	0.473721	6.21125e-15
160510_Rcre290_B2_Shape	160510Rcre290B2_emb06	Emb	1.40539e-05	2.4437e-05	3.43434e-10	1.73881	2.26265e-10	8.20554e-05	0.422292	1.29464e-09	0.605293	2.06275e-15
160601_Rholife101_B1_Shape	160601Rholife101B1_extra01	Extra	1.06799e-05	3.36458e-05	3.59335e-10	3.15038	2.25984e-10	8.91091e-05	0.357639	1.47953e-09	0.535162	2.09501e-15
160601_Rholife101_B1_Shape	160601Rholife101B1_emb01	Emb	1.6294e-05	2.02753e-05	3.30365e-10	1.24434	2.19066e-10	7.5044e-05	0.488824	1.43248e-09	0.54437	2.0476e-15
160601_Rholife101_B1_Shape	160601Rholife101B1_emb02	Emb	1.27666e-05	2.35674e-05	3.00876e-10	1.84602	2.03919e-10	7.77236e-05	0.424192	1.27337e-09	0.570445	1.84088e-15
160601_Rholife101_B1_Shape	160601Rholife101B1_emb03	Emb	2.16215e-05	3.34355e-05	7.22926e-10	1.5464	3.06673e-10	0.000109305	0.322555	1.6131e-09	0.54718	2.46582e-15
160601_Rholife101_B1_Shape	160601Rholife101B1_extra02	Extra	2.30078e-05	5.15838e-05	1.18683e-09	2.24201	4.47668e-10	0.000158406	0.224193	2.16639e-09	0.453636	2.89694e-15
160601_Rholife101_B1_Shape	160601Rholife101B1_extra03	Extra	1.86271e-05	3.86014e-05	7.19032e-10	2.07233	3.85772e-10	0.000134464	0.268119	1.88314e-09	0.521633	2.89498e-15
160601_Rholife101_B1_Shape	160601Rholife101B1_emb04	Emb	1.46334e-05	1.81343e-05	2.65366e-10	1.23924	1.93073e-10	6.88137e-05	0.512368	1.00535e-09	0.65563	1.59124e-15
160601_Rholife101_B1_Shape	160601Rholife101B1_emb05	Emb	1.02496e-05	2.49471e-05	2.55698e-10	2.43396	1.81573e-10	7.09095e-05	0.453787	1.13338e-09	0.536745	1.41088e-15
160601_Rholife101_B1_Shape	160601Rholife101B1_extra04	Extra	1.82073e-05	7.72584e-05	1.40667e-09	4.24326	7.47703e-10	0.000223846	0.187518	4.78362e-09	0.392981	7.66421e-15
160601_Rholife101_B1_Shape	160601Rholife101B1_extra05	Extra	3.22144e-05	5.27252e-05	1.69851e-09	1.6367	1.01623e-09	0.000182717	0.382512	4.55795e-09	0.466512	9.21983e-15
160601_Rholife101_B1_Shape	160601Rholife101B1_extra06	Extra	2.00733e-05	6.23396e-05	1.25136e-09	3.10559	7.01608e-10	0.000174637	0.289089	3.20422e-09	0.483654	5.73666e-15
160601_Rholife101_B1_Shape	160601Rholife101B1_extra07	Extra	2.23513e-05	5.45556e-05	1.21939e-09	2.44082	6.53176e-10	0.000161676	0.314014	3.44658e-09	0.455996	5.85867e-15
160601_Rholife101_B1_Shape	160601Rholife101B1_extra08	Extra	3.54892e-05	4.69584e-05	1.66652e-09	1.32318	6.64677e-10	0.000162922	0.314674	3.01109e-09	0.504474	5.56696e-15
160601_Rholife101_B1_Shape	160601Rholife101B1_extra09	Extra	2.49919e-05	4.03535e-05	1.00851e-09	1.61466	6.12411e-10	0.000125186	0.491066	2.65967e-09	0.612908	6.18881e-15
160601_Rholife101_B1_Shape	160601Rholife101B1_extra10	Extra	3.24718e-05	3.62733e-05	1.17786e-09	1.11707	7.1797e-10	0.00014829	0.410294	4.07866e-09	0.397956	6.14898e-15
160601_Rholife101_B1_Shape	160601Rholife101B1_extra11	Extra	2.10095e-05	3.26058e-05	6.85034e-10	1.55195	3.8652e-10	0.00011998	0.337414	2.09132e-09	0.550238	3.67054e-15
160601_Rholife101_B1_Shape	160601Rholife101B1_extra12	Extra	1.65118e-05	6.72703e-05	1.11076e-09	4.07407	5.29198e-10	0.000180479	0.204162	3.56767e-09	0.434184	5.73273e-15
160601_Rholife101_B1_Shape	160601Rholife101B1_emb06	Emb	1.21254e-05	3.25558e-05	3.94751e-10	2.68493	2.88628e-10	9.68318e-05	0.386823	1.53703e-09	0.545636	2.28378e-15
160601_Rholife101_B1_Shape	160601Rholife101B1_emb07	Emb	1.90103e-05	2.50868e-05	4.76907e-10	1.31964	3.21539e-10	9.2976e-05	0.467415	1.69486e-09	0.563825	2.77773e-15
160601_Rholife101_B1_Shape	160601Rholife101B1_emb08	Emb	1.37598e-05	3.36352e-05	4.62815e-10	2.44444	2.51883e-10	9.66161e-05	0.339087	1.43995e-09	0.519659	1.92475e-15
160601_Rholife101_B1_Shape	160601Rholife101B1_emb09	Emb	1.47155e-05	1.80531e-05	2.65661e-10	1.2268	1.74561e-10	6.34579e-05	0.544735	9.38694e-10	0.62938	1.3503e-15
160601_Rholife101_B1_Shape	160601Rholife101B1_extra13	Extra	1.42701e-05	3.82241e-05	5.45463e-10	2.67862	3.86894e-10	0.000102077	0.466601	2.06503e-09	0.5329	3.43268e-15
160601_Rholife101_B1_Shape	160601Rholife101B1_extra14	Extra	1.54818e-05	4.99225e-05	7.72888e-10	3.2246	4.36074e-10	0.000137681	0.289085	3.10188e-09	0.456452	5.00962e-15
160622_RhoA2089_A4_Shape	160622RhoA2089A4_extra01	Extra	1.35537e-05	3.42795e-05	4.64614e-10	2.52917	2.94518e-10	0.000111224	0.299176	1.72487e-09	0.484385	2.27088e-15
160622_RhoA2089_A4_Shape	160622RhoA2089A4_extra02	Extra	2.54123e-05	3.50079e-05	8.89631e-10	1.3776	4.23639e-10	0.00012879	0.320955	2.51007e-09	0.497109	4.14458e-15
160622_RhoA2089_A4_Shape	160622RhoA2089A4_extra03	Extra	1.59016e-05	3.49058e-05	5.55057e-10	2.19512	2.83299e-10	0.000101643	0.344584	1.35469e-09	0.527121	1.79432e-15
160622_RhoA2089_A4_Shape	160622RhoA2089A4_emb01	Emb	1.49783e-05	1.57497e-05	2.35904e-10	1.0515	1.76992e-10	7.05783e-05	0.446498	1.53846e-09	0.500648	2.01002e-15
160622_RhoA2089_A4_Shape	160622RhoA2089A4_emb02	Emb	1.34061e-05	1.75195e-05	2.34868e-10	1.30683	1.50158e-10	6.29836e-05	0.475666	1.12837e-09	0.518424	1.33038e-15
160622_RhoA2089_A4_Shape	160622RhoA2089A4_extra04	Extra	1.0832e-05	3.68838e-05	3.99525e-10	3.40508	2.7105e-10	0.000101836	0.32844	1.45091e-09	0.524961	1.97664e-15
160622_RhoA2089_A4_Shape	160622RhoA2089A4_extra05	Extra	1.91808e-05	2.18794e-05	4.19665e-10	1.14069	2.93022e-10	8.52388e-05	0.5068	1.38917e-09	0.544605	1.95672e-15
160622_RhoA2089_A4_Shape	160622RhoA2089A4_emb03	Emb	1.58061e-05	2.3727e-05	3.75032e-10	1.50113	2.13643e-10	9.0914e-05	0.324815	1.3014e-09	0.528911	1.69811e-15
160622_RhoA2089_A4_Shape	160622RhoA2089A4_emb04	Emb	1.36576e-05	1.80987e-05	2.47186e-10	1.32517	1.61377e-10	6.01844e-05	0.559867	1.09259e-09	0.560688	1.42575e-15
160622_RhoA2089_A4_Shape	160622RhoA2089A4_emb05	Emb	1.18011e-05	2.5735e-05	3.03701e-10	2.18072	2.11025e-10	7.50631e-05	0.470642	8.5652e-10	0.604644	1.10823e-15
160622_RhoA2089_A4_Shape	160622RhoA2089A4_extra06	Extra	2.34231e-05	3.40633e-05	7.97869e-10	1.45426	3.73431e-10	0.000129765	0.278679	1.73946e-09	0.517122	2.53679e-15
160622_RhoA2089_A4_Shape	160622RhoA2089A4_extra07	Extra	1.64831e-05	3.40002e-05	5.60429e-10	2.06273	3.05458e-10	0.000102508	0.365298	1.38707e-09	0.529786	1.87314e-15
160622_RhoA2089_A4_Shape	160622RhoA2089A4_emb06	Emb	1.17959e-05	2.45532e-05	2.89628e-10	2.0815	1.64837e-10	7.21145e-05	0.398308	1.1021e-09	0.568827	1.47596e-15
160622_RhoA2089_A4_Shape	160622RhoA2089A4_emb07	Emb	1.08107e-05	2.55134e-05	2.75818e-10	2.36	1.85406e-10	6.79032e-05	0.505305	9.05839e-10	0.626482	1.2712e-15
160622_RhoA2089_A4_Shape	160622RhoA2089A4_extra08	Extra	2.44095e-05	4.53827e-05	1.10777e-09	1.85922	5.63231e-10	0.000164895	0.260306	2.41198e-09	0.497148	3.90447e-15
160622_RhoA2089_A4_Shape	160622RhoA2089A4_emb08	Emb	1.71234e-05	1.77349e-05	3.03681e-10	1.03571	2.11866e-10	6.60323e-05	0.610602	9.30379e-10	0.626092	1.32197e-15
160622_RhoA2089_A4_Shape	160622RhoA2089A4_emb09	Emb	2.24458e-05	2.37493e-05	5.33072e-10	1.05807	3.23316e-10	0.000101745	0.392475	1.60824e-09	0.575321	2.64646e-15
160622_RhoA2089_A4_Shape	160622RhoA2089A4_extra09	Extra	2.00039e-05	2.98653e-05	5.97421e-10	1.49298	3.06393e-10	0.00010908	0.323594	1.73989e-09	0.489882	2.33988e-15
160622_RhoA2089_A4_Shape	160622RhoA2089A4_extra10	Extra	1.60513e-05	2.86215e-05	4.59411e-10	1.78313	3.12563e-10	9.66727e-05	0.420281	1.19674e-09	0.586388	1.74804e-15
160622_RhoA2089_A4_Shape	160622RhoA2089A4_extra11	Extra	1.53807e-05	3.72994e-05	5.73692e-10	2.42508	3.29487e-10	0.000119091	0.291937	1.59161e-09	0.502214	2.12502e-15
160622_RhoA2089_A4_Shape	160622RhoA2089A4_emb10	Emb	1.15373e-05	2.51566e-05	2.90238e-10	2.18047	1.61003e-10	7.97862e-05	0.317826	9.60363e-10	0.53434	1.09308e-15
160622_RhoA2089_A4_Shape	160622RhoA2089A4_emb11	Emb	1.53469e-05	1.83615e-05	2.81793e-10	1.19643	1.85313e-10	7.02977e-05	0.47123	1.113e-09	0.589082	1.57862e-15
160622_RhoA2089_A4_Shape	160622RhoA2089A4_extra12	Extra	1.22279e-05	3.8649e-05	4.72595e-10	3.16073	2.7853e-10	0.000106109	0.310872	1.71411e-09	0.475022	2.18477e-15
160622_RhoA2089_A4_Shape	160622RhoA2089A4_emb12	Emb	1.16756e-05	1.38378e-05	1.61564e-10	1.18519	1.19397e-10	4.89511e-05	0.626149	9.50656e-10	0.610742	1.31552e-15
160624_RhoA2118_B4_Shape	160624RhoA2118B4_extra01	Extra	3.68167e-05	3.79864e-05	1.39853e-09	1.03177	4.63189e-10	0.000149438	0.260643	2.42859e-09	0.495921	3.93028e-15
160624_RhoA2118_B4_Shape	160624RhoA2118B4_emb01	Emb	2.36662e-05	2.73508e-05	6.4729e-10	1.15569	3.89419e-10	0.000121641	0.330726	1.96395e-09	0.570842	3.52973e-15
160624_RhoA2118_B4_Shape	160624RhoA2118B4_emb02	Emb	1.25332e-05	1.9364e-05	2.42692e-10	1.54502	1.67735e-10	5.93223e-05	0.59896	1.23283e-09	0.605492	1.91774e-15
160624_RhoA2118_B4_Shape	160624RhoA2118B4_emb03	Emb	1.27177e-05	2.7982e-05	3.55867e-10	2.20024	2.40477e-10	8.66846e-05	0.40216	1.35585e-09	0.576813	2.05658e-15
160624_RhoA2118_B4_Shape	160624RhoA2118B4_extra02	Extra	1.44655e-05	3.07891e-05	4.45379e-10	2.12846	3.06673e-10	9.00556e-05	0.475186	1.72863e-09	0.562518	2.85122e-15
160624_RhoA2118_B4_Shape	160624RhoA2118B4_extra03	Extra	2.10238e-05	5.24696e-05	1.10311e-09	2.49573	5.4341e-10	0.000168663	0.240048	2.64997e-09	0.439094	3.73225e-15
160624_RhoA2118_B4_Shape	160624RhoA2118B4_emb04	Emb	1.58354e-05	2.40309e-05	3.80538e-10	1.51754	2.33184e-10	8.13261e-05	0.443046	1.73885e-09	0.507688	2.46638e-15
160624_RhoA2118_B4_Shape	160624RhoA2118B4_emb05	Emb	1.34053e-05	2.16215e-05	2.89844e-10	1.6129	2.00553e-10	6.07942e-05	0.68189	1.12983e-09	0.641608	1.83527e-15
160624_RhoA2118_B4_Shape	160624RhoA2118B4_emb06	Emb	1.347e-05	1.97624e-05	2.66201e-10	1.46714	1.93447e-10	6.45972e-05	0.582566	1.11924e-09	0.627664	1.75084e-15
160624_RhoA2118_B4_Shape	160624RhoA2118B4_extra04	Extra	1.57972e-05	2.70475e-05	4.27274e-10	1.71217	2.64225e-10	9.41728e-05	0.374397	1.18779e-09	0.596416	1.773e-15
160624_RhoA2118_B4_Shape	160624RhoA2118B4_extra05	Extra	1.62274e-05	3.7666e-05	6.11222e-10	2.32114	3.59219e-10	0.000114671	0.343293	2.38947e-09	0.477426	3.62314e-15
160624_RhoA2118_B4_Shape	160624RhoA2118B4_emb07	Emb	1.2108e-05	2.03242e-05	2.46087e-10	1.67857	1.74841e-10	6.0691e-05	0.596492	9.65282e-10	0.630135	1.4106e-15
160624_RhoA2118_B4_Shape	160624RhoA2118B4_extra06	Extra	2.46059e-05	2.73133e-05	6.72067e-10	1.11003	4.63563e-10	0.000109185	0.488647	1.80413e-09	0.590705	3.2714e-15
160624_RhoA2118_B5_Shape	160624RhoA2118B5_extra01	Extra	1.83401e-05	1.92559e-05	3.53155e-10	1.04993	2.58896e-10	7.82206e-05	0.531732	1.62516e-09	0.6349	3.11657e-15
160624_RhoA2118_B5_Shape	160624RhoA2118B5_extra02	Extra	2.10073e-05	2.31419e-05	4.86148e-10	1.10161	3.13685e-10	9.83758e-05	0.407312	1.92034e-09	0.581885	3.51234e-15
160624_RhoA2118_B5_Shape	160624RhoA2118B5_extra03	Extra	1.35608e-05	2.84203e-05	3.85402e-10	2.09577	2.79746e-10	8.36483e-05	0.502411	1.84644e-09	0.52185	2.81251e-15
160624_RhoA2118_B5_Shape	160624RhoA2118B5_emb01	Emb	1.10742e-05	2.17755e-05	2.41145e-10	1.96633	1.553e-10	6.47212e-05	0.465896	9.92961e-10	0.589532	1.33178e-15
160624_RhoA2118_B5_Shape	160624RhoA2118B5_emb02	Emb	1.30267e-05	1.33822e-05	1.74326e-10	1.02729	1.0958e-10	5.22423e-05	0.504538	8.10902e-10	0.597357	1.00248e-15
160624_RhoA2118_B5_Shape	160624RhoA2118B5_emb03	Emb	1.35441e-05	1.92185e-05	2.60298e-10	1.41896	1.83443e-10	6.16757e-05	0.606014	1.04969e-09	0.656103	1.69951e-15
160624_RhoA2118_B5_Shape	160624RhoA2118B5_extra04	Extra	1.41171e-05	3.10401e-05	4.38195e-10	2.19877	2.76006e-10	9.16776e-05	0.412669	1.41852e-09	0.555385	2.0793e-15
160624_RhoA2118_B5_Shape	160624RhoA2118B5_extra05	Extra	1.53124e-05	1.88783e-05	2.89073e-10	1.23287	2.26826e-10	6.77805e-05	0.62043	1.15244e-09	0.651383	1.934e-15
160624_RhoA2118_B5_Shape	160624RhoA2118B5_emb04	Emb	1.7032e-05	2.15987e-05	3.67868e-10	1.26813	1.86715e-10	8.46538e-05	0.327414	1.30548e-09	0.540531	1.76262e-15
160624_RhoA2118_B5_Shape	160624RhoA2118B5_emb05	Emb	1.33123e-05	2.39696e-05	3.1909e-10	1.80057	2.00647e-10	7.00018e-05	0.514545	1.16228e-09	0.58062	1.64846e-15
160624_RhoA2118_B5_Shape	160624RhoA2118B5_emb06	Emb	1.86446e-05	2.14264e-05	3.99487e-10	1.1492	2.6516e-10	8.77433e-05	0.432803	1.33977e-09	0.593991	2.111e-15
160624_RhoA2118_B5_Shape	160624RhoA2118B5_emb07	Emb	1.65154e-05	2.39028e-05	3.94764e-10	1.4473	2.71518e-10	8.44661e-05	0.478237	1.57244e-09	0.523348	2.21983e-15
160624_RhoA2118_B5_Shape	160624RhoA2118B5_emb08	Emb	1.49107e-05	1.97786e-05	2.94913e-10	1.32647	2.07191e-10	7.26901e-05	0.492754	9.39768e-10	0.629966	1.3545e-15
160624_RhoA2118_B5_Shape	160624RhoA2118B5_extra06	Extra	1.83719e-05	2.47537e-05	4.54774e-10	1.34737	2.63758e-10	9.54424e-05	0.363858	1.49495e-09	0.582968	2.41926e-15
160624_RhoA2118_B5_Shape	160624RhoA2118B5_emb09	Emb	1.31283e-05	2.47076e-05	3.24367e-10	1.88201	1.8765e-10	7.55645e-05	0.412974	1.08621e-09	0.557752	1.40219e-15
160624_RhoA2118_B5_Shape	160624RhoA2118B5_emb10	Emb	1.49334e-05	2.48063e-05	3.70443e-10	1.66112	2.52818e-10	7.93553e-05	0.504506	1.45235e-09	0.600624	2.42262e-15
160624_RhoA2118_C4_Shape	160624RhoA2118C4_extra01	Extra	3.09464e-05	3.31878e-05	1.02704e-09	1.07243	4.37103e-10	0.000153336	0.233618	2.17687e-09	0.498975	3.36621e-15
160624_RhoA2118_C4_Shape	160624RhoA2118C4_extra02	Extra	1.32673e-05	3.47523e-05	4.6107e-10	2.61939	2.83579e-10	0.00010327	0.334143	1.50462e-09	0.557847	2.28658e-15
160624_RhoA2118_C4_Shape	160624RhoA2118C4_extra03	Extra	1.46166e-05	3.96224e-05	5.79143e-10	2.71079	2.82925e-10	0.000117004	0.259705	1.8477e-09	0.47087	2.41309e-15
160624_RhoA2118_C4_Shape	160624RhoA2118C4_extra04	Extra	2.06474e-05	4.76205e-05	9.83237e-10	2.30637	4.43367e-10	0.000142588	0.274035	3.22375e-09	0.359693	3.7129e-15
160624_RhoA2118_C4_Shape	160624RhoA2118C4_extra05	Extra	1.48247e-05	3.28072e-05	4.86357e-10	2.213	2.50013e-10	9.49566e-05	0.348436	1.51186e-09	0.522502	2.08771e-15
160624_RhoA2118_C4_Shape	160624RhoA2118C4_emb01	Emb	1.53124e-05	2.27589e-05	3.48494e-10	1.4863	2.54782e-10	6.98864e-05	0.65553	1.27319e-09	0.692951	2.46414e-15
160624_RhoA2118_C4_Shape	160624RhoA2118C4_emb02	Emb	1.85835e-05	4.08776e-05	7.59647e-10	2.19968	3.99423e-10	0.000120407	0.346211	2.00802e-09	0.55461	3.49467e-15
160624_RhoA2118_C4_Shape	160624RhoA2118C4_emb03	Emb	1.25979e-05	1.71234e-05	2.15718e-10	1.35923	1.42771e-10	5.67443e-05	0.557194	8.52575e-10	0.575554	1.02212e-15
160624_RhoA2118_C4_Shape	160624RhoA2118C4_emb04	Emb	1.06471e-05	2.25331e-05	2.39913e-10	2.11635	1.46418e-10	6.75997e-05	0.402637	9.40792e-10	0.582711	1.20696e-15
160624_RhoA2118_C4_Shape	160624RhoA2118C4_extra06	Extra	1.5826e-05	4.30382e-05	6.8112e-10	2.71947	4.48696e-10	0.000126803	0.350671	2.46273e-09	0.5218	4.33166e-15
160624_RhoA2118_C4_Shape	160624RhoA2118C4_extra07	Extra	1.62339e-05	6.52103e-05	1.05862e-09	4.01693	4.99653e-10	0.000179479	0.194917	3.23658e-09	0.448184	5.19502e-15
160624_RhoA2118_C4_Shape	160624RhoA2118C4_extra08	Extra	3.13832e-05	4.01044e-05	1.25861e-09	1.27789	7.24983e-10	0.000165805	0.331394	2.79747e-09	0.529822	5.36556e-15
160624_RhoA2118_C4_Shape	160624RhoA2118C4_extra09	Extra	2.30033e-05	6.62762e-05	1.52457e-09	2.88116	4.89275e-10	0.000197498	0.157629	2.58877e-09	0.465457	3.93308e-15
160624_RhoA2118_C4_Shape	160624RhoA2118C4_emb05	Emb	1.72205e-05	5.35184e-05	9.21612e-10	3.10783	4.20741e-10	0.000164841	0.194579	2.16935e-09	0.441716	2.78923e-15
160624_RhoA2118_C4_Shape	160624RhoA2118C4_emb06	Emb	1.54711e-05	2.41736e-05	3.73992e-10	1.5625	2.51229e-10	7.94017e-05	0.500748	1.29057e-09	0.634851	2.20524e-15
160624_RhoA2118_C4_Shape	160624RhoA2118C4_emb07	Emb	1.31034e-05	1.98698e-05	2.60362e-10	1.51638	1.72036e-10	7.59579e-05	0.3747	1.08169e-09	0.558513	1.3963e-15
160624_RhoA2118_C4_Shape	160624RhoA2118C4_extra10	Extra	1.44081e-05	3.87615e-05	5.58481e-10	2.69025	2.86104e-10	0.000104708	0.327921	1.7674e-09	0.504773	2.50565e-15
160624_RhoA2118_C4_Shape	160624RhoA2118C4_emb08	Emb	1.82258e-05	2.27711e-05	4.15021e-10	1.24939	2.70302e-10	8.34529e-05	0.487727	1.37649e-09	0.588952	2.17046e-15
160624_RhoA2118_C4_Shape	160624RhoA2118C4_emb09	Emb	1.72972e-05	2.59458e-05	4.4879e-10	1.5	2.83018e-10	8.4931e-05	0.493051	1.229e-09	0.621276	1.98393e-15
160624_RhoA2118_C4_Shape	160624RhoA2118C4_emb10	Emb	2.1611e-05	3.08631e-05	6.66982e-10	1.42812	3.40239e-10	0.000105294	0.385646	1.63186e-09	0.55012	2.52921e-15
160624_RhoA2118_C4_Shape	160624RhoA2118C4_emb11	Emb	1.48357e-05	2.92722e-05	4.34273e-10	1.97309	2.67591e-10	8.08429e-05	0.514514	1.21093e-09	0.643318	2.04452e-15
160624_RhoA2118_C4_Shape	160624RhoA2118C4_emb12	Emb	1.48588e-05	2.05857e-05	3.0588e-10	1.38542	1.99431e-10	6.99101e-05	0.51277	9.75643e-10	0.575912	1.2524e-15
160624_RhoA2118_C4_Shape	160624RhoA2118C4_emb13	Emb	1.28569e-05	2.64526e-05	3.40098e-10	2.05747	2.14671e-10	8.29355e-05	0.392196	1.12869e-09	0.568299	1.52757e-15
160705_ECT15611542_A3_Shape	160705ECT15961542A3_extra01	Extra	2.12785e-05	4.27786e-05	9.10262e-10	2.01042	6.18722e-10	0.000133134	0.438658	2.78676e-09	0.565513	5.88284e-15
160705_ECT15611542_A3_Shape	160705ECT15961542A3_extra02	Extra	2.81312e-05	3.84194e-05	1.08078e-09	1.36573	6.28986e-10	0.000164482	0.292156	4.03167e-09	0.490345	8.2652e-15
160705_ECT15611542_A3_Shape	160705ECT15961542A3_extra03	Extra	1.66388e-05	3.19829e-05	5.32157e-10	1.92219	3.09131e-10	0.000104916	0.352912	1.81454e-09	0.53892	2.87547e-15
160705_ECT15611542_A3_Shape	160705ECT15961542A3_emb01	Emb	1.05167e-05	2.7122e-05	2.85234e-10	2.57895	1.79229e-10	7.50383e-05	0.399992	9.46967e-10	0.589686	1.24081e-15
160705_ECT15611542_A3_Shape	160705ECT15961542A3_emb02	Emb	2.13276e-05	2.35975e-05	5.03278e-10	1.10643	3.5279e-10	9.34214e-05	0.507963	1.42403e-09	0.609729	2.4058e-15
160705_ECT15611542_A3_Shape	160705ECT15961542A3_emb03	Emb	1.96308e-05	2.65767e-05	5.21723e-10	1.35383	3.15106e-10	8.81875e-05	0.509157	1.3823e-09	0.635557	2.44854e-15
160705_ECT15611542_A3_Shape	160705ECT15961542A3_emb04	Emb	1.30807e-05	2.28607e-05	2.99035e-10	1.74766	2.18904e-10	6.80908e-05	0.593317	1.35346e-09	0.606648	2.21233e-15
160705_ECT15611542_A3_Shape	160705ECT15961542A3_emb05	Emb	1.13867e-05	2.52488e-05	2.87502e-10	2.21739	1.89033e-10	7.28386e-05	0.447738	1.08121e-09	0.579014	1.47289e-15
160705_ECT15611542_A3_Shape	160705ECT15961542A3_extra04	Extra	1.49429e-05	3.13103e-05	4.67867e-10	2.09533	2.98715e-10	8.98261e-05	0.465223	1.79191e-09	0.636478	3.6218e-15
160705_ECT15611542_A3_Shape	160705ECT15961542A3_extra05	Extra	1.6215e-05	4.17723e-05	6.77339e-10	2.57614	3.28586e-10	0.00011918	0.290703	2.27457e-09	0.505652	3.66776e-15
160705_ECT15611542_A3_Shape	160705ECT15961542A3_extra06	Extra	1.02965e-05	2.38566e-05	2.4564e-10	2.31696	1.75093e-10	6.39362e-05	0.538251	9.03766e-10	0.650848	1.34146e-15
160705_ECT15611542_A3_Shape	160705ECT15961542A3_extra07	Extra	3.1916e-05	3.78649e-05	1.2085e-09	1.18639	6.71112e-10	0.000146825	0.391204	3.08483e-09	0.530739	6.22935e-15
160705_ECT15611542_A3_Shape	160705ECT15961542A3_emb06	Emb	1.64771e-05	1.97725e-05	3.25793e-10	1.2	2.2013e-10	7.08548e-05	0.550997	1.11512e-09	0.595688	1.60984e-15
160705_ECT15611542_A3_Shape	160705ECT15961542A3_emb07	Emb	7.71883e-06	2.07292e-05	1.60005e-10	2.68554	1.14584e-10	5.57145e-05	0.463871	7.95206e-10	0.602166	9.85299e-16
160705_ECT15611542_A3_Shape	160705ECT15961542A3_emb08	Emb	1.26542e-05	2.52246e-05	3.19197e-10	1.99338	2.28402e-10	7.75064e-05	0.477786	1.56413e-09	0.508675	2.1103e-15
160705_ECT15611542_A3_Shape	160705ECT15961542A3_extra08	Extra	1.22753e-05	3.06882e-05	3.76708e-10	2.5	2.28708e-10	8.8066e-05	0.370574	1.43881e-09	0.571533	2.21738e-15
160705_ECT15611542_A3_Shape	160705ECT15961542A3_extra09	Extra	1.88194e-05	2.8229e-05	5.31252e-10	1.5	4.25247e-10	9.03862e-05	0.654104	2.17967e-09	0.68513	5.42649e-15
160705_ECT15611542_A3_Shape	160705ECT15961542A3_extra10	Extra	2.03113e-05	6.07683e-05	1.23429e-09	2.99184	8.027e-10	0.000188163	0.2849	4.28956e-09	0.425462	7.33137e-15
160705_ECT15611542_A3_Shape	160705ECT15961542A3_extra11	Extra	1.49448e-05	2.76755e-05	4.13605e-10	1.85185	2.76196e-10	8.80652e-05	0.447526	1.61258e-09	0.536173	2.39064e-15
160705_ECT15611542_A3_Shape	160705ECT15961542A3_emb09	Emb	1.16237e-05	1.66053e-05	1.93016e-10	1.42857	1.45681e-10	5.28136e-05	0.656328	8.60754e-10	0.715918	1.43843e-15
160705_ECT15611542_A3_Shape	160705ECT15961542A3_emb10	Emb	1.10762e-05	1.73315e-05	1.91968e-10	1.56475	1.38787e-10	5.53257e-05	0.569778	1.06452e-09	0.580606	1.44486e-15
160705_ECT15611542_A3_Shape	160705ECT15961542A3_extra12	Extra	1.48879e-05	3.66013e-05	5.44915e-10	2.45846	3.05914e-10	0.000114524	0.2931	2.03143e-09	0.518227	3.21187e-15
160705_ECT15611542_A3_Shape	160705ECT15961542A3_extra13	Extra	2.81484e-05	7.20873e-05	2.02914e-09	2.56098	8.00708e-10	0.000235907	0.180801	4.81204e-09	0.421132	8.57816e-15
160705_ECT15611542_A3_Shape	160705ECT15961542A3_extra14	Extra	1.93729e-05	2.70113e-05	5.23286e-10	1.39429	3.93384e-10	9.17097e-05	0.587754	1.87879e-09	0.633114	3.85755e-15
160705_ECT15611542_A3_Shape	160705ECT15961542A3_extra15	Extra	2.26786e-05	3.7794e-05	8.57113e-10	1.66651	4.89432e-10	0.000124626	0.395994	2.33557e-09	0.606036	5.00738e-15
160705_ECT15611542_A3_Shape	160705ECT15961542A3_emb11	Emb	1.35655e-05	2.20669e-05	2.9935e-10	1.62669	2.03739e-10	6.65108e-05	0.57876	1.0898e-09	0.605577	1.59422e-15
160705_ECT15611542_A3_Shape	160705ECT15961542A3_emb12	Emb	1.32842e-05	1.99264e-05	2.64707e-10	1.5	1.81527e-10	6.56936e-05	0.528571	1.22474e-09	0.569189	1.73071e-15
160705_ECT15611542_A3_Shape	160705ECT15961542A3_emb13	Emb	1.26026e-05	1.76786e-05	2.22795e-10	1.40278	1.55332e-10	5.78037e-05	0.584195	7.38621e-10	0.661934	1.01655e-15
160705_ECT15611542_A3_Shape	160705ECT15961542A3_extra16	Extra	2.44239e-05	4.48219e-05	1.09473e-09	1.83516	5.12257e-10	0.000139774	0.329492	2.19561e-09	0.550625	3.95268e-15
160705_ECT15611542_A3_Shape	160705ECT15961542A3_extra17	Extra	2.47263e-05	2.49668e-05	6.17338e-10	1.00973	4.18966e-10	0.000100322	0.523117	1.66975e-09	0.576379	2.80746e-15
160705_ECT15611542_A3_Shape	160705ECT15961542A3_extra18	Extra	1.41061e-05	3.46655e-05	4.88996e-10	2.45748	3.58764e-10	9.95166e-05	0.455226	1.91077e-09	0.57739	3.44579e-15
160705_ECT15611542_A3_Shape	160705ECT15961542A3_extra18	Extra	2.18004e-05	2.97227e-05	6.47966e-10	1.3634	4.0518e-10	0.000101171	0.497447	1.88438e-09	0.619297	3.74864e-15
160705_ECT15611542_A3_Shape	160705ECT15961542A3_emb14	Emb	1.27063e-05	2.58587e-05	3.28568e-10	2.03511	2.07109e-10	7.40396e-05	0.474767	1.28575e-09	0.5646	1.83916e-15
160705_ECT15611542_A3_Shape	160705ECT15961542A3_emb15	Emb	1.81248e-05	1.96352e-05	3.55884e-10	1.08333	2.10173e-10	7.94049e-05	0.418882	1.38628e-09	0.563556	2.05332e-15
160705_ECT15611542_A3_Shape	160705ECT15961542A3_emb16	Emb	1.27307e-05	1.66053e-05	2.11398e-10	1.30435	1.43536e-10	5.6861e-05	0.557882	7.34056e-10	0.626101	9.26475e-16
160705_ECT15611542_A3_Shape	160705ECT15961542A3_emb17	Emb	1.71535e-05	2.10043e-05	3.60296e-10	1.22449	2.38512e-10	7.56123e-05	0.524246	1.21963e-09	0.627497	1.99082e-15
160705_ECT15611542_A3_Shape	160705ECT15961542A3_emb18	Emb	9.80197e-06	2.01291e-05	1.97305e-10	2.05358	1.40472e-10	5.55633e-05	0.571774	9.14566e-10	0.641104	1.33502e-15

## Sheet: MeanEmbExtra
Cond	2DOShortSide	2DOLongSide	2DOArea	2DOSideRatio	ProjArea	ProjCircum	ProjRound	Surface	Sphericity	Volume
Emb	1.49345e-05	2.38948e-05	3.61476e-10	1.65759	2.30821e-10	7.8633e-05	0.477847	1.30863e-09	0.584531	2.00208e-15
Extra	2.0021e-05	4.05602e-05	8.24912e-10	2.17203	4.63836e-10	0.000129502	0.359774	2.43882e-09	0.522363	4.25303e-15

## Sheet: StdEmbExtra
Cond	2DOShortSide	2DOLongSide	2DOArea	2DOSideRatio	ProjArea	ProjCircum	ProjRound	Surface	Sphericity	Volume
Emb	3.34088e-06	6.01233e-06	1.39154e-10	0.476304	7.23065e-11	1.79171e-05	0.0895081	3.60881e-10	0.0455974	7.50144e-16
Extra	6.36509e-06	1.31925e-05	3.93444e-10	0.84176	1.98453e-10	3.69909e-05	0.101074	9.61955e-10	0.0623124	2.13916e-15

## Sheet: SemEmbExtra
Cond	2DOArea	2DOLongSide	2DOShortSide	2DOSideRatio	ProjArea	ProjCircum	ProjRound	Sphericity	Surface	Volume
Emb	1.50933e-11	6.52128e-07	3.6237e-07	0.0516624	7.84274e-12	1.94338e-06	0.00970851	0.00494573	3.9143e-11	8.13645e-17
Extra	4.31861e-11	1.44807e-06	6.9866e-07	0.0923951	2.17831e-11	4.06027e-06	0.0110944	0.00683968	1.05588e-10	2.34804e-16

## Sheet: Pvalue
Emb // Extra	Value
Pshort	3.58257e-09
Plong	2.6079e-20
PDOarea	2.43145e-19
Pratio	3.04301e-05
PprojArea	2.00451e-19
PprojCircum	3.97134e-21
PprojRound	1.44794e-12
Psurface	5.40823e-19
Psphericity	3.1708e-11
Pvolume	2.09709e-16
