# Supplementary material for: Distinct mesoderm migration phenotypes in extra-embryonic and embryonic regions of the early mouse embryo
Source: eLife. 2019 Apr 5;8:e42434. doi: 10.7554/eLife.42434 (PMC6450669; doi:10.7554/eLife.42434)
Supplement: Figure 2—source data 3. [file elife-42434-fig2-data3.xlsx]

## Sheet: AllDataIcy
1st Diameter (µ)	1st axis (µ)	2nd Diameter (µ)	2nd axis (µ)	3rd Diameter (µ)	3rd axis (µ)	ASM (ChS1)	ASM (ChS2)	ASM (T PMT)	Area (µm2)	Center C	Center T	Center X	Center Y	Center Z	Color	Contour (px)	Contrast (ChS1)	Contrast (ChS2)	Contrast (T PMT)	Convexity (%)	Entropy (ChS1)	Entropy (ChS2)	Entropy (T PMT)	Feret (µ)	Group	Homogeneity (ChS1)	Homogeneity (ChS2)	Homogeneity (T PMT)	Icon	Interior (px)	Max Intensity (ChS1)	Max Intensity (ChS2)	Max Intensity (T PMT)	Mean Intensity (ChS1)	Mean Intensity (ChS2)	Mean Intensity (T PMT)	Min Intensity (ChS1)	Min Intensity (ChS2)	Min Intensity (T PMT)	Name	Opacity	Perimeter (µm)	Pitch (°)	Position C	Position T	Position X	Position Y	Position Z	Read Only
5.6685	(0.15, 0.99, 0.0)	0.60386	(-0.99, 0.15, 0.0)	0	(0.0, 0.0, 1.0)	0.021739	0.021739		0	ALL	0	449.5	207.14	ALL	006666	27.818	1793.17	682.78		100	3.8241	3.8241		7.0818		0.0065724	0.012497		ROI2DPolyLine	0	250	147		129.79	78.714		44	47		151016_A3_emb01	0.3	7.2175	0	ALL	0	435.94	205.55	ALL	FALSE
4.8571	(0.44, 0.9, 0.0)	0.21236	(-0.9, 0.44, 0.0)	0	(0.0, 0.0, 1.0)	0.05	0.05		0	ALL	0	368	262.67	ALL	006666	23.439	2262	479.9		100	2.9937	2.9937		5.8017		0.014722	0.015741		ROI2DPolyLine	0	177	125		100.1	75.333		42	45		151016_A3_emb01	0.3	6.0815	0	ALL	0	357.78	258.06	ALL	FALSE
10102.9	(0.0, 1.0, 0.0)	0.25946	(-1.0, 0.0, 0.0)	0	(0.0, 0.0, 1.0)	0.05	0.05		0	ALL	0	364.5	241.17	ALL	006666	12.064	2720	131.1		100	2.9937	2.9937		2.8658		0.030773	0.062608		ROI2DPolyLine	0	249	128		179.83	92.417		51	64		151016_A3_emb01	0.3	3.1301	0	ALL	0	359.01	240.56	ALL	FALSE
4.5087	(0.79, 0.61, 0.0)	0.30281	(-0.61, 0.79, 0.0)	0	(0.0, 0.0, 1.0)	0.125	0.125		0	ALL	0	377.94	270.5	ALL	006666	22.994	924.5	797		100	2.0786	2.0786		5.5526		0.0019485	0.0016792		ROI2DPolyLine	0	217	156		93.833	101		41	47		151016_A3_emb01	0.3	5.9659	0	ALL	0	371.22	261.72	ALL	FALSE
3.8779	(0.81, 0.58, 0.0)	0.16595	(-0.58, 0.81, 0.0)	0	(0.0, 0.0, 1.0)	0.125	0.125		0	ALL	0	426	262	ALL	006666	18.974	349.75	113.5		100	2.0786	2.0786		4.4639		0.054384	0.013827		ROI2DPolyLine	0	113	124		59.467	81.933		22	55		151016_A3_emb01	0.3	4.923	0	ALL	0	418.03	256.03	ALL	FALSE
3.4339	(0.79, 0.61, 0.0)	0.16899	(-0.61, 0.79, 0.0)	0	(0.0, 0.0, 1.0)	0.16667	0.16667		0	ALL	0	444	245.46	ALL	006666	15.387	1537.67	2448.67		100	1.7912	1.7912		3.8919		0.002918	0.00041882		ROI2DPolyLine	0	162	187		79.846	109.54		28	49		151016_A3_emb01	0.3	3.9924	0	ALL	0	437.97	240.97	ALL	FALSE
5.6856	(-0.54, 0.84, 0.0)	0.64701	(-0.84, -0.54, 0.0)	0	(0.0, 0.0, 1.0)	0.071429	0.071429		0	ALL	0	455	238.48	ALL	006666	27.779	1125.29	323		100	2.6377	2.6377		6.9086		0.0021736	0.021631		ROI2DPolyLine	0	213	158		87	102.87		24	64		151016_A3_emb01	0.3	7.2074	0	ALL	0	443.26	231.6	ALL	FALSE
2.7151	(0.93, 0.36, 0.0)	0.18182	(-0.36, 0.93, 0.0)	0	(0.0, 0.0, 1.0)	0.071429	0.071429		0	ALL	0	366.5	212	ALL	006666	14.059	1215	1072.29		100	2.6377	2.6377		3.0369		0.0025701	0.019259		ROI2DPolyLine	0	254	108		220.5	79.583		186	46		151016_A3_emb01	0.3	3.6477	0	ALL	0	360.23	209.62	ALL	FALSE
1.9438	(0.9, 0.44, 0.0)	0.15544	(-0.44, 0.9, 0.0)	0	(0.0, 0.0, 1.0)	0.125	0.125		0	ALL	0	356.5	225.5	ALL	006666	16.891	1551.75	563.5		100	2.0786	2.0786		1.976		0.00159	0.12845		ROI2DPolyLine	0	230	111		190.63	79.5		143	57		151016_A3_emb01	0.3	4.3826	0	ALL	0	352.49	224.28	ALL	FALSE
3.7353	(0.97, -0.24, 0.0)	0.40495	(0.24, 0.97, 0.0)	0	(0.0, 0.0, 1.0)	0.04142	0.038462		0	ALL	0	65.389	785.5	ALL	666600	18.154	98.769	129.92		100	3.2023	3.2555		4.5312		0.18519	0.070779		ROI2DPolyLine	0	42	38		25.444	15.889		13	4		151016_A3_extra01	0.3	4.7102	0	ALL	0	64.07	776.74	ALL	FALSE
0	(0.0, 0.0, 0.0)	0	(0.0, 0.0, 0.0)	0	(0.0, 0.0, 0.0)					ALL	0	73	774	0	666600	11.969				100				0					ROI3DPolyLine	0	40	22		27.111	12.667		9	3		151016_A3_extra01	0.3	3.1054	0	ALL	0	73.724	774.98	0	FALSE
2.4522	(0.74, -0.67, 0.0)	0.38265	(0.67, 0.74, 0.0)	0	(0.0, 0.0, 1.0)	0.16667	0.16667		0	ALL	1	55.9	604.2	ALL	990033	12.568	590	19		100	1.7912	1.7912		2.7581		0.0096071	0.14		ROI2DPolyLine	0	93	27		60.5	20.2		16	14		151016_A3_extra02	0.3	3.261	0	ALL	1	53.106	599.15	ALL	FALSE
3.8708	(-0.42, 0.91, 0.0)	0.28403	(-0.91, -0.42, 0.0)	0	(0.0, 0.0, 1.0)	0.055556	0.055556		0	ALL	1	55.882	665	ALL	990033	19.87	507.22	111.22		100	2.8886	2.8886		4.5312		0.01295	0.02559		ROI2DPolyLine	0	71	31		47.765	19.471		9	5		151016_A3_extra02	0.3	5.1553	0	ALL	1	53.106	655.84	ALL	FALSE
1452.38	(0.89, -0.45, 0.0)	0.11185	(0.45, 0.89, 0.0)	0	(0.0, 0.0, 1.0)	0.25	0.25		0	ALL	1	51	646.2	ALL	990033	6.1213	730	16		100	1.3859	1.3859		1.1603		0.029758	0.058824		ROI2DPolyLine	0	88	26		51.2	18.2		16	11		151016_A3_extra02	0.3	1.5882	0	ALL	1	48.219	644.76	ALL	FALSE
4.5738	(0.66, 0.75, 0.0)	0.16077	(-0.75, 0.66, 0.0)	0	(0.0, 0.0, 1.0)	0.25	0.25		0	ALL	1	43.5	622.31	ALL	990033	21.588	506.5	698		100	1.3859	1.3859		5.1501		0.0019743	0.005336		ROI2DPolyLine	0	56	53		29.125	24.5		8	13		151016_A3_extra02	0.3	5.6013	0	ALL	1	34.861	616.09	ALL	FALSE
0	(NaN, NaN, NaN)	0.0	(NaN, NaN, NaN)	0	(NaN, NaN, NaN)	0.09375	0.0625		0	ALL	1	87	569	ALL	990033	9.8228	1393.38	33.375		100	2.4248	2.771		2.0757		0.25614	0.12617		ROI2DPolyLine	0	77	28		34.111	18.889		6	14		151016_A3_extra02	0.3	2.5486	0	ALL	1	86.663	564.94	ALL	FALSE
1.9369	(0.95, -0.33, 0.0)	0.30069	(0.33, 0.95, 0.0)	0	(0.0, 0.0, 1.0)	0.1	0.1		0	ALL	1	350	247	ALL	CC00CC	9.7855	1499.2	964.4		100	2.3016	2.3016		2.2168		0.0025108	0.005014		ROI2DPolyLine	0	217	127		161	93.889		102	65		151016_A3_emb02	0.3	2.5389	0	ALL	1	348.09	242.47	ALL	FALSE
2.0196	(0.93, 0.38, 0.0)	0.18154	(-0.38, 0.93, 0.0)	0	(0.0, 0.0, 1.0)	0.1	0.12		0	ALL	1	334	258.56	ALL	CC00CC	9.1744	311.8	761		100	2.3016	2.1631		2.2168		0.06031	0.20112		ROI2DPolyLine	0	137	114		89.667	86.444		29	56		151016_A3_emb02	0.3	2.3804	0	ALL	1	330.2	256.95	ALL	FALSE
2.2931	(0.95, 0.31, 0.0)	0.23376	(-0.31, 0.95, 0.0)	0	(0.0, 0.0, 1.0)	0.071429	0.081633		0	ALL	1	332	265.27	ALL	CC00CC	10.988	1719.14	263.29		100	2.6377	2.5387		2.7088		0.0011772	0.21903		ROI2DPolyLine	0	255	149		136.73	103.82		69	66		151016_A3_emb02	0.3	2.851	0	ALL	1	326.79	264.05	ALL	FALSE
2.3115	(0.98, 0.21, 0.0)	0.1947	(-0.21, 0.98, 0.0)	0	(0.0, 0.0, 1.0)	0.0625	0.0625		0	ALL	1	329	268	ALL	CC00CC	10.438	1052.75	426.25		100	2.771	2.771		2.646		0.0051252	0.032424		ROI2DPolyLine	0	171	87		87.727	59.545		33	34		151016_A3_emb02	0.3	2.7083	0	ALL	1	323.96	267.17	ALL	FALSE
6.1979	(0.49, 0.87, 0.0)	0.63901	(-0.87, 0.49, 0.0)	0	(0.0, 0.0, 1.0)	0.038462	0.038462		0	ALL	1	320.22	297.59	ALL	CC00CC	30.811	626.92	197.54		100	3.2555	3.2555		7.3432		0.023414	0.068694		ROI2DPolyLine	0	191	85		92.37	63.519		21	32		151016_A3_emb02	0.3	7.9941	0	ALL	1	308.62	289.6	ALL	FALSE
5.7091	(0.74, -0.67, 0.0)	0.49748	(0.67, 0.74, 0.0)	0	(0.0, 0.0, 1.0)	0.125	0.125		0	ALL	1	326.86	303.29	ALL	CC00CC	27.339	759	413.25		100	2.0786	2.0786		6.6149		0.0041258	0.12748		ROI2DPolyLine	0	151	87		73.19	61.048		30	34		151016_A3_emb02	0.3	7.0934	0	ALL	1	317.14	292.72	ALL	FALSE
4.614	(0.62, 0.79, 0.0)	0.33222	(-0.79, 0.62, 0.0)	0	(0.0, 0.0, 1.0)	0.083333	0.083333		0	ALL	1	338.44	303.28	ALL	CC00CC	20.631	1321.33	524.5		100	2.4837	2.4837		5.1501		0.0011918	0.0054893		ROI2DPolyLine	0	201	114		100.5	70.667		36	36		151016_A3_emb02	0.3	5.3528	0	ALL	1	330.49	296.98	ALL	FALSE
837.04	(-0.71, 0.71, 0.0)	0.18358	(-0.71, -0.71, 0.0)	0	(0.0, 0.0, 1.0)	0.5	0.5		0	ALL	1	347.4	300	ALL	CC00CC	6.6525	2304	16		100	0.69295	0.69295		1.2973		0.00043384	0.058824		ROI2DPolyLine	0	251	87		164.8	70		78	61		151016_A3_emb02	0.3	1.726	0	ALL	1	345.25	297.83	ALL	FALSE
0	(NaN, NaN, NaN)	0.0	(NaN, NaN, NaN)	0	(NaN, NaN, NaN)	0.10938	0.070313		0	ALL	1	410	270	ALL	CC00CC	9.1032	1480	1097.5		100	2.4247	2.6844		2.0757		0.26805	0.16728		ROI2DPolyLine	0	255	166		204.11	104.78		81	88		151016_A3_emb02	0.3	2.3619	0	ALL	1	405.44	269.73	ALL	FALSE
8005.25	(1.0, 0.0, 0.0)	0.25946	(0.0, 1.0, 0.0)	0	(0.0, 0.0, 1.0)	0.070313	0.0625		0	ALL	1	409.5	281.7	ALL	CC00CC	10.724	953.5	857.75		100	2.6844	2.771		2.3495		0.19123	0.0037007		ROI2DPolyLine	0	215	107		126.4	74.3		34	40		151016_A3_emb02	0.3	2.7823	0	ALL	1	404.02	280.52	ALL	FALSE
8.2057	(1.0, -0.01, 0.0)	0.25657	(0.01, 1.0, 0.0)	0	(0.0, 0.0, 1.0)	0.045455	0.045455		0	ALL	1	373.15	313	ALL	CC00CC	12.652	3051.73	322.18		100	3.0888	3.0888		3.1243		0.0080483	0.051891		ROI2DPolyLine	0	223	97		151.15	70.846		90	49		151016_A3_emb02	0.3	3.2826	0	ALL	1	373.36	307.2	ALL	FALSE
1290.58	(0.89, 0.45, 0.0)	0.11604	(-0.45, 0.89, 0.0)	0	(0.0, 0.0, 1.0)	0.16667	0.16667		0	ALL	1	397.5	303	ALL	CC00CC	7.4958	125.33	374		100	1.7912	1.7912		1.3972		0.029642	0.0082407		ROI2DPolyLine	0	105	96		75.667	68.667		48	49		151016_A3_emb02	0.3	1.9448	0	ALL	1	394.08	301.24	ALL	FALSE
3.0808	(0.66, 0.75, 0.0)	0.37571	(-0.75, 0.66, 0.0)	0	(0.0, 0.0, 1.0)	0.16667	0.16667		0	ALL	1	405.08	297.33	ALL	CC00CC	15.066	321.67	889.67		100	1.7912	1.7912		3.4907		0.0034592	0.071923		ROI2DPolyLine	0	248	123		104.67	75.917		22	50		151016_A3_emb02	0.3	3.9089	0	ALL	1	401.18	291.59	ALL	FALSE
6.0323	(-0.7, 0.71, 0.0)	0.18272	(-0.71, -0.7, 0.0)	0	(0.0, 0.0, 1.0)	0.5	0.5		0	ALL	1	360.6	246	ALL	CC00CC	7.2725	1369	576		100	0.69295	0.69295		1.2973		0.00072993	0.0017331		ROI2DPolyLine	0	209	130		133	99		73	70		151016_A3_emb02	0.3	1.8869	0	ALL	1	358.31	243.04	ALL	FALSE
1.6805	(-0.11, 0.99, 0.0)	0.52576	(-0.99, -0.11, 0.0)	0	(0.0, 0.0, 1.0)	0.125	0.125		0	ALL	1	368.75	244.5	ALL	CC00CC	9.5163	2656.25	821.5		100	2.0786	2.0786		1.8346		0.00041907	0.017961		ROI2DPolyLine	0	251	91		175.25	76		73	38		151016_A3_emb02	0.3	2.4691	0	ALL	1	368.25	240.77	ALL	FALSE
0	(NaN, NaN, NaN)	0.0	(NaN, NaN, NaN)	0	(NaN, NaN, NaN)	0	0		0	ALL	1	373	248	ALL	CC00CC	3.7344	0	0		100	0	0		0		0	0		ROI2DPolyLine	0	226	88		226	88		226	88		151016_A3_emb02	0.3	0.96892	0	ALL	1	373.36	244.74	ALL	FALSE
3.0105	(0.43, 0.9, 0.0)	0.22483	(-0.9, 0.43, 0.0)	0	(0.0, 0.0, 1.0)	0.083333	0.083333		0	ALL	1	407	260.62	ALL	CC00CC	15.144	1044	571.83		100	2.4837	2.4837		3.481		0.001813	0.085637		ROI2DPolyLine	0	191	163		87.769	89		24	35		151016_A3_emb02	0.3	3.9293	0	ALL	1	400.05	257.8	ALL	FALSE
1.0225	(0.46, 0.89, 0.0)	0.19462	(-0.89, 0.46, 0.0)	0	(0.0, 0.0, 1.0)	0.25	0.25		0	ALL	1	486	406.2	ALL	003399	5.9555	37	34		100	1.3859	1.3859		1.1603		0.029231	0.10769		ROI2DPolyLine	0	26	46		16	35.6		6	24		151016_A3_emb03	0.3	1.5452	0	ALL	1	483.39	405.1	ALL	FALSE
0	(NaN, NaN, NaN)	0.0	(NaN, NaN, NaN)	0	(NaN, NaN, NaN)	0	0		0	ALL	1	501.5	425.5	ALL	003399	2.9224	0	0		100	0	0		0.36693		0	0		ROI2DPolyLine	0	29	32		25.5	30		22	28		151016_A3_emb03	0.3	0.75824	0	ALL	1	500.83	424.44	ALL	FALSE
0	(NaN, NaN, NaN)	0.0	(NaN, NaN, NaN)	0	(NaN, NaN, NaN)	0.053719	0.053719		0	ALL	1	535	433.5	ALL	003399	11.11	733.91	241.09		100	2.963	2.963		2.854		0.032556	0.028541		ROI2DPolyLine	0	149	52		73.917	37.333		13	18		151016_A3_emb03	0.3	2.8826	0	ALL	1	535.06	427.92	ALL	FALSE
1.8177	(0.45, 0.89, 0.0)	0.14931	(-0.89, 0.45, 0.0)	0	(0.0, 0.0, 1.0)	0.16667	0.16667		0	ALL	1	543.71	432	ALL	003399	8.5055	283	748.33		100	1.7912	1.7912		1.7405		0.0043401	0.0022833		ROI2DPolyLine	0	141	69		54.286	47.714		13	31		151016_A3_emb03	0.3	2.2068	0	ALL	1	541.72	428.24	ALL	FALSE
0.96063	(0.53, 0.85, 0.0)	0.14015	(-0.85, 0.53, 0.0)	0	(0.0, 0.0, 1.0)	0.5	0.5		0	ALL	1	566	429.5	ALL	003399	5.2756	7921	100		100	0.69295	0.69295		0.93549		0.00012623	0.009901		ROI2DPolyLine	0	181	60		86.75	45.25		24	33		151016_A3_emb03	0.3	1.3688	0	ALL	1	564.54	427.29	ALL	FALSE
1.6108	(0.53, 0.85, 0.0)	0.61526	(-0.85, 0.53, 0.0)	0	(0.0, 0.0, 1.0)	0.16667	0.16667		0	ALL	1	580.14	429	ALL	003399	8.0216	1983.33	206.33		100	1.7912	1.7912		1.7405		0.0017947	0.036048		ROI2DPolyLine	0	198	71		111.57	51.571		45	32		151016_A3_emb03	0.3	2.0813	0	ALL	1	577.85	426.34	ALL	FALSE
0	(NaN, NaN, NaN)	0.0	(NaN, NaN, NaN)	0	(NaN, NaN, NaN)	0	0		0	ALL	1	568	358	ALL	003399	3.5439	0	0		100	0	0		0		0	0		ROI2DPolyLine	0	154	79		154	79		154	79		151016_A3_emb03	0.3	0.9195	0	ALL	1	568.34	357.55	ALL	FALSE
3.0693	(0.98, -0.2, 0.0)	0.62014	(0.2, 0.98, 0.0)	0	(0.0, 0.0, 1.0)	0.049587	0.045455		0	ALL	1	660.8	284	ALL	00CCCC	15.562	500.73	1081.64		100	3.0259	3.0888		3.7149		0.12885	0.048705		ROI2DPolyLine	0	103	133		37.467	85.8		19	55		151016_A3_emb04	0.3	4.0378	0	ALL	1	660.42	277.14	ALL	FALSE
14170.5	(0.0, 1.0, 0.0)	0.25946	(-1.0, 0.0, 0.0)	0	(0.0, 0.0, 1.0)	0.045455	0.045455		0	ALL	1	679.79	275.79	ALL	00CCCC	16.892	328.27	1033.55		100	3.0888	3.0888		3.9005		0.033896	0.0072081		ROI2DPolyLine	0	96	111		45.786	74.714		24	50		151016_A3_emb04	0.3	4.3826	0	ALL	1	678.81	267.16	ALL	FALSE
2.3593	(-0.61, 0.79, 0.0)	0.16848	(-0.79, -0.61, 0.0)	0	(0.0, 0.0, 1.0)	0.25	0.25		0	ALL	1	711	295	ALL	00CCCC	10.709	1745	2285		100	1.3859	1.3859		2.5946		0.00066688	0.00060231		ROI2DPolyLine	0	190	112		90.889	80		19	44		151016_A3_emb04	0.3	2.7786	0	ALL	1	707.7	291.07	ALL	FALSE
1.985	(-0.45, 0.89, 0.0)	0.22098	(-0.89, -0.45, 0.0)	0	(0.0, 0.0, 1.0)	0.15625	0.125		0	ALL	2	64	626.89	ALL	999999	9.9854	472.25	336.5		100	1.9055	2.0786		2.3207		0.25572	0.03074		ROI2DPolyLine	0	114	48		51.444	24.444		33	14		151016_A3_extra03	0.3	2.5908	0	ALL	2	59.683	624.79	ALL	FALSE
6747.07	(1.0, 0.0, 0.0)	0.25946	(0.0, 1.0, 0.0)	0	(0.0, 0.0, 1.0)	0.083333	0.083333		0	ALL	2	88.5	625.25	ALL	999999	8.133	83.833	22.167		100	2.4837	2.4837		1.8346		0.073859	0.20158		ROI2DPolyLine	0	30	17		16	12.875		6	7		151016_A3_extra03	0.3	2.1102	0	ALL	2	84.307	625.21	ALL	FALSE
5.26	(0.94, 0.33, 0.0)	0.25744	(-0.33, 0.94, 0.0)	0	(0.0, 0.0, 1.0)	0.03125	0.033203		0	ALL	2	553	344.2	ALL	FFFFFF	26.625	459.19	463.19		100	3.4625	3.4193		6.5638		0.10641	0.11612		ROI2DPolyLine	0	81	188		31.32	79.68		13	39		151016_A3_emb05	0.3	6.908	0	ALL	2	541.24	339.97	ALL	FALSE
5.8402	(0.81, 0.59, 0.0)	1.0033	(-0.59, 0.81, 0.0)	0	(0.0, 0.0, 1.0)	0.070313	0.0625		0	ALL	2	599.91	318.26	ALL	FFFFFF	28.037	1148	391.5		100	2.6844	2.771		6.6454		0.13323	0.0099694		ROI2DPolyLine	0	101	99		43.696	60.957		16	28		151016_A3_emb05	0.3	7.2745	0	ALL	2	592.84	308.68	ALL	FALSE
4.5399	(-0.43, 0.9, 0.0)	0.28458	(-0.9, -0.43, 0.0)	0	(0.0, 0.0, 1.0)	0.045455	0.045455		0	ALL	2	559	340.76	ALL	FFFFFF	24.688	238.64	227.82		100	3.0888	3.0888		5.6904		0.017304	0.039437		ROI2DPolyLine	0	70	115		39.762	51.667		20	20		151016_A3_emb05	0.3	6.4054	0	ALL	2	548.33	335.45	ALL	FALSE
0	(NaN, NaN, NaN)	0.0	(NaN, NaN, NaN)	0	(NaN, NaN, NaN)	0	0		0	ALL	2	626	329	ALL	FFFFFF	12.345	0	0		100	0	0		2.9354		0	0		ROI2DPolyLine	0	90	76		48.667	58.667		25	36		151016_A3_emb05	0.3	3.2029	0	ALL	2	621.23	325.13	ALL	FALSE
5.6199	(0.05, 1.0, 0.0)	1.0509	(-1.0, 0.05, 0.0)	0	(0.0, 0.0, 1.0)	0.03125	0.025		0	ALL	2	550.5	356.04	ALL	FFFFFF	32.276	123.8	702.4		100	3.5121	3.6849		6.4916		0.15546	0.066057		ROI2DPolyLine	0	43	109		25.577	59.231		8	26		151016_A3_emb05	0.3	8.3744	0	ALL	2	532.53	355.13	ALL	FALSE
6.4976	(0.76, 0.65, 0.0)	0.96095	(-0.65, 0.76, 0.0)	0	(0.0, 0.0, 1.0)	0.083333	0.083333		0	ALL	3	646.63	326.67	ALL	CC66FF	29.225	1012.5	1202		100	2.4837	2.4837		7.3752		0.010857	0.0021832		ROI2DPolyLine	0	237	175		71.125	95.708		21	46		151016_A3_emb06	0.3	7.5826	0	ALL	3	639.08	315.85	ALL	FALSE
2.4872	(0.93, -0.37, 0.0)	0.67817	(0.37, 0.93, 0.0)	0	(0.0, 0.0, 1.0)	0.1	0.1		0	ALL	3	648	306.45	ALL	CC66FF	12.574	2673.4	531		100	2.3016	2.3016		2.7088		0.0019203	0.013557		ROI2DPolyLine	0	187	95		101.64	69.364		38	48		151016_A3_emb06	0.3	3.2625	0	ALL	3	642.12	304.98	ALL	FALSE
6.1457	(0.98, -0.22, 0.0)	3.9616	(0.22, 0.98, 0.0)	0	(0.0, 0.0, 1.0)	0.045455	0.045455		0	ALL	3	674.57	333.93	ALL	CC66FF	36.168	1583	849		100	3.0888	3.0888		7.2695		0.022024	0.016169		ROI2DPolyLine	0	193	143		67.767	88.067		20	57		151016_A3_emb06	0.3	9.3841	0	ALL	3	669.05	319.76	ALL	FALSE
4.6497	(0.96, 0.28, 0.0)	0.47286	(-0.28, 0.96, 0.0)	0	(0.0, 0.0, 1.0)	0.03125	0.03125		0	ALL	3	644	298.65	ALL	CC66FF	23.045	1801.31	1011.31		100	3.4625	3.4625		5.9166		0.0082707	0.022863		ROI2DPolyLine	0	214	128		96.609	72.261		32	40		151016_A3_emb06	0.3	5.9793	0	ALL	3	633	295.43	ALL	FALSE
3.7287	(-0.03, 1.0, 0.0)	0.24538	(-1.0, -0.03, 0.0)	0	(0.0, 0.0, 1.0)	0.055556	0.055556		0	ALL	3	645	290.45	ALL	CC66FF	13.642	768.56	779.78		100	2.8886	2.8886		2.6075		0.0083896	0.0067861		ROI2DPolyLine	0	115	116		68.455	76.182		35	41		151016_A3_emb06	0.3	3.5395	0	ALL	3	639.95	289.78	ALL	FALSE
1.5789	(0.88, -0.48, 0.0)	0.24157	(0.48, 0.88, 0.0)	0	(0.0, 0.0, 1.0)	0.16667	0.16667		0	ALL	3	737.86	298	ALL	CC66FF	9.6327	1198	364.67		100	1.7912	1.7912		1.7405		0.020002	0.0053813		ROI2DPolyLine	0	87	117		52.286	74.714		35	56		151016_A3_emb06	0.3	2.4993	0	ALL	3	735.09	294.12	ALL	FALSE
6362.27	(1.0, 0.0, 0.0)	0.25946	(0.0, 1.0, 0.0)	0	(0.0, 0.0, 1.0)	0.05	0.05		0	ALL	3	745.5	287.25	ALL	CC66FF	11.809	1187.5	502.3		100	2.9937	2.9937		2.8658		0.0067382	0.014609		ROI2DPolyLine	0	172	124		93.25	90.083		24	67		151016_A3_emb06	0.3	3.0638	0	ALL	3	739.87	287.17	ALL	FALSE
3.134	(-0.21, 0.98, 0.0)	0.22235	(-0.98, -0.21, 0.0)	0	(0.0, 0.0, 1.0)	0.045455	0.045455		0	ALL	3	747	279.67	ALL	CC66FF	15.197	1528.73	697.36		100	3.0888	3.0888		3.7149		0.021841	0.070528		ROI2DPolyLine	0	222	137		111.73	85.4		20	55		151016_A3_emb06	0.3	3.9429	0	ALL	3	739.87	278.05	ALL	FALSE
1.9518	(0.86, -0.51, 0.0)	0.17227	(0.51, 0.86, 0.0)	0	(0.0, 0.0, 1.0)	0.16667	0.22222		0	ALL	3	738.5	260.88	ALL	CC66FF	9.5744	1568.67	272.67		100	1.7912	1.5602		2.0918		0.00067607	0.33511		ROI2DPolyLine	0	235	83		166	60.25		103	40		151016_A3_emb06	0.3	2.4842	0	ALL	3	734.66	258.5	ALL	FALSE
4852.48	(1.0, 0.0, 0.0)	0.25946	(0.0, 1.0, 0.0)	0	(0.0, 0.0, 1.0)	0.071429	0.071429		0	ALL	3	721.44	254	ALL	CC66FF	9.2875	2322.29	2928.57		100	2.6377	2.6377		2.0918		0.0053948	0.0038056		ROI2DPolyLine	0	145	203		88.222	122.56		23	51		151016_A3_emb06	0.3	2.4097	0	ALL	3	720.75	249.81	ALL	FALSE
2.1427	(-0.15, 0.99, 0.0)	0.5004	(-0.99, -0.15, 0.0)	0	(0.0, 0.0, 1.0)	0.071429	0.071429		0	ALL	3	731.6	253.5	ALL	CC66FF	10.028	2669.14	543.29		100	2.6377	2.6377		2.3921		0.034068	0.072188		ROI2DPolyLine	0	252	104		191	69.3		68	35		151016_A3_emb06	0.3	2.602	0	ALL	3	730.31	248.51	ALL	FALSE
2.7656	(0.99, 0.12, 0.0)	0.49619	(-0.12, 0.99, 0.0)	0	(0.0, 0.0, 1.0)	0.06	0.06		0	ALL	3	698.54	334	ALL	CC66FF	13.777	794.8	291.9		100	2.8553	2.8553		3.1564		0.057309	0.010621		ROI2DPolyLine	0	126	97		67.308	75.923		26	60		151016_A3_emb06	0.3	3.5747	0	ALL	3	696.86	327.14	ALL	FALSE
3.8765	(0.52, 0.85, 0.0)	0.47193	(-0.85, 0.52, 0.0)	0	(0.0, 0.0, 1.0)	0.083333	0.083333		0	ALL	3	701.12	598	ALL	6666FF	20.908	693.67	295.33		100	2.4837	2.4837		4.8954		0.015398	0.0082771		ROI2DPolyLine	0	120	103		72.588	67.176		24	43		151016_A3_emb07	0.3	5.4247	0	ALL	3	696.83	589.5	ALL	FALSE
2.9784	(-0.32, 0.95, 0.0)	0.17618	(-0.95, -0.32, 0.0)	0	(0.0, 0.0, 1.0)	0.0625	0.070313		0	ALL	3	694	612	ALL	6666FF	15.978	83.375	224.75		100	2.771	2.6844		3.2819		0.10534	0.13957		ROI2DPolyLine	0	36	81		20	54.462		7	37		151016_A3_emb07	0.3	4.1457	0	ALL	3	687.01	609.13	ALL	FALSE
6.5084	(-0.56, 0.83, 0.0)	1.6316	(-0.83, -0.56, 0.0)	0	(0.0, 0.0, 1.0)	0.045455	0.053719		0	ALL	3	780.12	693.2	ALL	6666FF	28.48	458.64	93.909		100	3.0888	2.963		6.9861		0.035055	0.02498		ROI2DPolyLine	0	134	72		51.96	51.4		18	30		151016_A3_emb07	0.3	7.3892	0	ALL	3	769.33	683.85	ALL	FALSE
6.4624	(0.2, 0.98, 0.0)	0.26353	(-0.98, 0.2, 0.0)	0	(0.0, 0.0, 1.0)	0.0216	0.0232		0	ALL	3	237.5	252.97	ALL	FFFF33	32.758	873.04	479.76		100	3.8518	3.7965		8.1925		0.048256	0.015983		ROI2DPolyLine	0	101	99		56.875	62.094		15	40		151016_A3_emb08	0.3	8.4992	0	ALL	3	221.83	249.71	ALL	FALSE
5.1324	(0.67, 0.74, 0.0)	0.82322	(-0.74, 0.67, 0.0)	0	(0.0, 0.0, 1.0)	0.125	0.125		0	ALL	3	351	192.71	ALL	FFFF33	21.734	949.25	809.75		100	2.0786	2.0786		5.1892		0.0010692	0.0020466		ROI2DPolyLine	0	121	145		55.471	81.941		32	25		151016_A3_emb08	0.3	5.6391	0	ALL	3	342.44	187.89	ALL	FALSE
2.966	(-0.56, 0.83, 0.0)	0.19546	(-0.83, -0.56, 0.0)	0	(0.0, 0.0, 1.0)	0.125	0.125		0	ALL	3	348.5	213.75	ALL	FFFF33	14.833	2534.25	205.5		100	2.0786	2.0786		3.3829		0.050509	0.053588		ROI2DPolyLine	0	218	75		143.75	57.583		40	42		151016_A3_emb08	0.3	3.8485	0	ALL	3	342.74	210.31	ALL	FALSE
3.9734	(0.83, 0.56, 0.0)	1.1897	(-0.56, 0.83, 0.0)	0	(0.0, 0.0, 1.0)	0.05	0.05		0	ALL	3	331.11	222.5	ALL	FFFF33	19.751	2873	623.7		100	2.9937	2.9937		4.4639		0.0013279	0.0030453		ROI2DPolyLine	0	221	135		163.39	68.722		46	26		151016_A3_emb08	0.3	5.1245	0	ALL	3	324.26	215.16	ALL	FALSE
6.0599	(0.97, -0.24, 0.0)	0.28977	(0.24, 0.97, 0.0)	0	(0.0, 0.0, 1.0)	0.025826	0.02376		0	ALL	4	609.5	254.17	ALL	0000CC	30.983	952.68	507.91		100	3.6856	3.7484		7.7404		0.096828	0.066416		ROI2DPolyLine	0	185	107		111.53	73.9		65	41		151016_A3_emb09	0.3	8.0388	0	ALL	4	594.58	250.49	ALL	FALSE
0	(NaN, NaN, NaN)	0.0	(NaN, NaN, NaN)	0	(NaN, NaN, NaN)	0.022684	0.02552		0	ALL	4	599.5	237	ALL	0000CC	27.272	1141.74	681.65		100	3.794	3.7039		5.9675		0.053766	0.021932		ROI2DPolyLine	0	156	116		64.917	73.375		8	44		151016_A3_emb09	0.3	7.0759	0	ALL	4	588.43	236.87	ALL	FALSE
3.8617	(0.99, 0.17, 0.0)	0.49273	(-0.17, 0.99, 0.0)	0	(0.0, 0.0, 1.0)	0.033333	0.033333		0	ALL	4	610	229.84	ALL	0000CC	18.88	1342.73	985.2		100	3.3982	3.3982		4.7347		0.0080873	0.013459		ROI2DPolyLine	0	172	104		91.632	59.105		30	29		151016_A3_emb09	0.3	4.8985	0	ALL	4	601.17	228.96	ALL	FALSE
3.4624	(0.83, -0.55, 0.0)	0.19098	(0.55, 0.83, 0.0)	0	(0.0, 0.0, 1.0)	0.125	0.125		0	ALL	4	629.5	283.29	ALL	0000CC	16.738	494	454		100	2.0786	2.0786		4.1024		0.0033436	0.0059547		ROI2DPolyLine	0	242	132		175	70.929		69	46		151016_A3_emb09	0.3	4.3429	0	ALL	4	622.71	278.61	ALL	FALSE
3.0891	(0.87, 0.49, 0.0)	0.18528	(-0.49, 0.87, 0.0)	0	(0.0, 0.0, 1.0)	0.1	0.1		0	ALL	4	645.62	320	ALL	0000CC	15.64	1143	383.2		100	2.3016	2.3016		3.6045		0.10511	0.0076374		ROI2DPolyLine	0	163	108		114.15	68.385		44	43		151016_A3_emb09	0.3	4.0578	0	ALL	4	641.6	312.89	ALL	FALSE
2.1698	(0.94, 0.35, 0.0)	0.20776	(-0.35, 0.94, 0.0)	0	(0.0, 0.0, 1.0)	0.083333	0.083333		0	ALL	4	653.3	318.5	ALL	0000CC	10.62	1615.83	652.5		100	2.4837	2.4837		2.4614		0.0051105	0.0083399		ROI2DPolyLine	0	155	117		79.6	82		27	55		151016_A3_emb09	0.3	2.7555	0	ALL	4	652.15	313.33	ALL	FALSE
3.8362	(0.96, -0.29, 0.0)	0.96965	(0.29, 0.96, 0.0)	0	(0.0, 0.0, 1.0)	0.049587	0.045455		0	ALL	4	675.72	328.5	ALL	0000CC	20.241	681.36	884.18		100	3.0259	3.0888		4.5312		0.10175	0.015114		ROI2DPolyLine	0	180	118		71.056	71.611		23	41		151016_A3_emb09	0.3	5.2517	0	ALL	4	674.12	319.04	ALL	FALSE
5.1058	(-0.48, 0.87, 0.0)	0.65775	(-0.87, -0.48, 0.0)	0	(0.0, 0.0, 1.0)	0.05	0.055		0	ALL	4	673.55	240.5	ALL	0000CC	29.611	643.2	472.9		100	2.9937	2.9245		6.1509		0.017223	0.12367		ROI2DPolyLine	0	156	92		66.636	53.045		17	31		151016_A3_emb09	0.3	7.6828	0	ALL	4	666.65	225.44	ALL	FALSE
4.8148	(-0.49, 0.87, 0.0)	0.23446	(-0.87, -0.49, 0.0)	0	(0.0, 0.0, 1.0)	0.055556	0.055556		0	ALL	4	708	291.76	ALL	0000CC	24.624	544	923.44		100	2.8886	2.8886		5.9222		0.066087	0.0063174		ROI2DPolyLine	0	99	103		52.333	64.286		15	33		151016_A3_emb09	0.3	6.3889	0	ALL	4	697.42	285.21	ALL	FALSE
3.2123	(0.41, 0.91, 0.0)	0.29692	(-0.91, 0.41, 0.0)	0	(0.0, 0.0, 1.0)	0.070313	0.0625		0	ALL	4	727.73	547	ALL	CCCCFF	17.15	1153.88	237		100	2.6844	2.771		3.9519		0.12692	0.13202		ROI2DPolyLine	0	117	53		56.2	34.4		15	18		151016_A3_emb10	0.3	4.4498	0	ALL	4	724.55	539.54	ALL	FALSE
5.7741	(-0.06, 1.0, 0.0)	0.38645	(-1.0, -0.06, 0.0)	0	(0.0, 0.0, 1.0)	0.037778	0.035556		0	ALL	4	748.7	504.25	ALL	CCCCFF	26.3	825.13	222.53		100	3.306	3.3521		6.4916		0.046691	0.080709		ROI2DPolyLine	0	243	79		147.05	50.85		11	30		151016_A3_emb10	0.3	6.8236	0	ALL	4	737.53	503.47	ALL	FALSE
5.4754	(1.0, 0.08, 0.0)	1.1559	(-0.08, 1.0, 0.0)	0	(0.0, 0.0, 1.0)	0.035156	0.03125		0	ALL	4	727.13	477.83	ALL	CCCCFF	24.871	1386.81	400		100	3.3761	3.4625		5.9732		0.03961	0.046611		ROI2DPolyLine	0	255	112		173.74	69.826		60	39		151016_A3_emb10	0.3	6.453	0	ALL	4	725.27	465.6	ALL	FALSE
0	(0.2, 0.98, 0.0)	0.31423	(-0.98, 0.2, 0.0)	0	(0.0, 0.0, 1.0)	0.1	0.12		0	ALL	4	702.57	552	ALL	CCCCFF	9.9044	2346.8	374		100	2.3016	2.1631		1.5782		0.043317	0.20905		ROI2DPolyLine	0	161	85		86	59.857		8	43		151016_A3_emb10	0.3	2.5698	0	ALL	4	702.19	545.67	ALL	FALSE
2.4114	(0.54, 0.84, 0.0)	0.18694	(-0.84, 0.54, 0.0)	0	(0.0, 0.0, 1.0)	0.16667	0.16667		0	ALL	4	313.5	884.2	ALL	FF6666	12.243	1691	211.67		100	1.7912	1.7912		2.8065		0.0010743	0.20053		ROI2DPolyLine	0	147	53		107.8	39.8		65	19		151016_A3_extra04	0.3	3.1765	0	ALL	4	308.51	880.96	ALL	FALSE
2.5241	(0.29, 0.96, 0.0)	0.22808	(-0.96, 0.29, 0.0)	0	(0.0, 0.0, 1.0)	0.0625	0.0625		0	ALL	4	390.67	887.5	ALL	FF6666	12.769	1126.63	781.75		100	2.771	2.771		2.9583		0.0072903	0.0084886		ROI2DPolyLine	0	198	128		113.17	93.167		74	60		151016_A3_extra04	0.3	3.3129	0	ALL	4	389.14	881.81	ALL	FALSE
4.0416	(1.0, 0.03, 0.0)	0.24358	(-0.03, 1.0, 0.0)	0	(0.0, 0.0, 1.0)	0.045455	0.045455		0	ALL	4	368.31	893	ALL	FF6666	12.349	676.91	961.82		100	3.0888	3.0888		3.1243		0.0095331	0.0057982		ROI2DPolyLine	0	122	88		73.692	49.462		37	22		151016_A3_extra04	0.3	3.204	0	ALL	4	368.34	886.91	ALL	FALSE
3.6997	(0.27, 0.96, 0.0)	0.41024	(-0.96, 0.27, 0.0)	0	(0.0, 0.0, 1.0)	0.038462	0.038462		0	ALL	4	413.5	862.78	ALL	FF6666	19.6	653.46	161.54		100	3.2555	3.2555		4.5312		0.027831	0.068029		ROI2DPolyLine	0	157	50		89.889	34.722		25	22		151016_A3_extra04	0.3	5.0853	0	ALL	4	403.56	860.6	ALL	FALSE
4.4658	(0.99, -0.14, 0.0)	0.56743	(0.14, 0.99, 0.0)	0	(0.0, 0.0, 1.0)	0.040123	0.027778		0	ALL	4	336.95	248.5	ALL	99FF99	24.221	545.78	1796.94		100	3.3494	3.5799		5.5039		0.15236	0.044497		ROI2DPolyLine	0	255	157		208.5	102.68		119	60		151016_A3_emb11	0.3	6.2843	0	ALL	4	336.12	237.79	ALL	FALSE
3.7499	(-0.6, 0.8, 0.0)	0.57062	(-0.8, -0.6, 0.0)	0	(0.0, 0.0, 1.0)	0.1	0.1		0	ALL	4	357.25	252.25	ALL	99FF99	20.862	1442	722.6		100	2.3016	2.3016		4.6195		0.012365	0.01239		ROI2DPolyLine	0	255	151		189.38	77.938		120	46		151016_A3_emb11	0.3	5.4127	0	ALL	4	350.17	243.61	ALL	FALSE
0	(1.0, 0.0, 0.0)	0.25946	(0.0, 1.0, 0.0)	0	(0.0, 0.0, 1.0)	0.045455	0.045455		0	ALL	4	312	300.15	ALL	99FF99	14.987	944.36	250.27		100	3.0888	3.0888		3.1243		0.029964	0.096018		ROI2DPolyLine	0	255	127		227.31	73.231		202	49		151016_A3_emb11	0.3	3.8884	0	ALL	4	305.29	299.8	ALL	FALSE
3.6915	(0.83, 0.55, 0.0)	0.62286	(-0.55, 0.83, 0.0)	0	(0.0, 0.0, 1.0)	0.083333	0.083333		0	ALL	4	318.5	355.5	ALL	99FF99	19.519	2801.67	246		100	2.4837	2.4837		4.5387		0.03506	0.17315		ROI2DPolyLine	0	255	90		78.875	56.188		18	35		151016_A3_emb11	0.3	5.0645	0	ALL	4	312.14	347.43	ALL	FALSE
4.8156	(0.97, -0.26, 0.0)	4.1143	(0.26, 0.97, 0.0)	0	(0.0, 0.0, 1.0)	0.027778	0.027778		0	ALL	4	379.96	313.58	ALL	99FF99	27.651	3421.89	453.5		100	3.5799	3.5799		4.9229		0.050067	0.045427		ROI2DPolyLine	0	253	107		159.54	65.538		37	35		151016_A3_emb11	0.3	7.1744	0	ALL	4	368.67	311.11	ALL	FALSE
2.9252	(0.47, 0.88, 0.0)	0.56823	(-0.88, 0.47, 0.0)	0	(0.0, 0.0, 1.0)	0.083333	0.11111		0	ALL	4	372	291.08	ALL	99FF99	14.609	1900.33	220.5		100	2.4837	2.2529		3.481		0.085547	0.0067703		ROI2DPolyLine	0	235	99		185.69	65.615		125	49		151016_A3_emb11	0.3	3.7905	0	ALL	4	365.59	288.84	ALL	FALSE
3.3876	(0.24, 0.97, 0.0)	0.47882	(-0.97, 0.24, 0.0)	0	(0.0, 0.0, 1.0)	0.045455	0.049587		0	ALL	4	373.5	281.69	ALL	99FF99	17	2535.09	1221.55		100	3.0888	3.0259		4.0279		0.020561	0.092919		ROI2DPolyLine	0	255	130		151.06	73.875		43	40		151016_A3_emb11	0.3	4.4107	0	ALL	4	365.59	278.22	ALL	FALSE
6.4142	(1.0, 0.01, 0.0)	0.86317	(-0.01, 1.0, 0.0)	0	(0.0, 0.0, 1.0)	0.021739	0.021739		0	ALL	4	288.5	279.5	ALL	FFFF99	29.376	1062.17	812.87		100	3.8241	3.8241		7.0054		0.01692	0.029057		ROI2DPolyLine	0	190	135		110.18	76.607		29	36		151016_A3_emb12	0.3	7.6218	0	ALL	4	287.87	264.87	ALL	FALSE
5.3063	(-0.65, 0.76, 0.0)	0.6996	(-0.76, -0.65, 0.0)	0	(0.0, 0.0, 1.0)	0.083333	0.083333		0	ALL	4	321.9	193.19	ALL	FFFF99	25.779	1483.33	122.83		100	2.4837	2.4837		6.2808		0.00086975	0.078494		ROI2DPolyLine	0	155	96		90.667	64.619		37	35		151016_A3_emb12	0.3	6.6887	0	ALL	4	314.91	183.48	ALL	FALSE
0	(0.0, 0.0, 0.0)	0	(0.0, 0.0, 0.0)	0	(0.0, 0.0, 0.0)					0	0	0	0	0	FFFF99	10.97				100				0					ROI3DPolyLine	0	0	0		0	0		0	0		151016_A3_emb12	0.3	2.8462	0	ALL	4	300.53	187.79	0	FALSE
2.1905	(-0.58, 0.82, 0.0)	0.24447	(-0.82, -0.58, 0.0)	0	(0.0, 0.0, 1.0)	0.16667	0.16667		0	ALL	4	239	778.33	ALL	FF00CC	11.095	2588.67	155.67		100	1.7912	1.7912		2.4477		0.00039879	0.017806		ROI2DPolyLine	0	162	44		101.11	25.778		60	16		151016_A3_extra05	0.3	2.8786	0	ALL	4	234.54	776.31	ALL	FALSE
3.752	(0.75, -0.67, 0.0)	0.36445	(0.67, 0.75, 0.0)	0	(0.0, 0.0, 1.0)	0.16667	0.16667		0	ALL	4	200.64	787.07	ALL	FF00CC	16.324	428	131		100	1.7912	1.7912		4.2237		0.02072	0.023637		ROI2DPolyLine	0	75	29		26.643	18.429		8	9		151016_A3_extra05	0.3	4.2353	0	ALL	4	195.31	782.07	ALL	FALSE
0	(0.0, 1.0, 0.0)	0.0	(-1.0, 0.0, 0.0)	0	(0.0, 0.0, 1.0)	0.083333	0.083333		0	ALL	4	217.5	729.5	ALL	FF00CC	11.547	1090.17	188.17		100	2.4837	2.4837		1.8346		0.002016	0.053892		ROI2DPolyLine	0	112	42		76	24.125		31	15		151016_A3_extra05	0.3	2.996	0	ALL	4	216.43	722.27	ALL	FALSE
2.6407	(0.94, -0.35, 0.0)	0.19387	(0.35, 0.94, 0.0)	0	(0.0, 0.0, 1.0)	0.071429	0.071429		0	ALL	4	192.08	731.5	ALL	FF00CC	12.791	150	136.29		100	2.6377	2.6377		3.0369		0.042846	0.10342		ROI2DPolyLine	0	86	44		66.167	28.333		49	19		151016_A3_extra05	0.3	3.3188	0	ALL	4	189.55	725.29	ALL	FALSE
0	(NaN, NaN, NaN)	0.0	(NaN, NaN, NaN)	0	(NaN, NaN, NaN)	0	0		0	0	0	0	0	0	CCFFCC	0	0	0		100	0	0		0		0	0		ROI2DPolyLine	0	0	0		0	0		0	0		151016_A3_extra06	0.3	0	0	ALL	5	306.68	785.64	ALL	FALSE
6.4769	(0.46, 0.89, 0.0)	0.63794	(-0.89, 0.46, 0.0)	0	(0.0, 0.0, 1.0)	0.035714	0.038265		0	ALL	5	373.62	900	ALL	CCFFCC	32.464	438.93	351.14		100	3.3294	3.28		8.1223		0.047381	0.10983		ROI2DPolyLine	0	147	67		60.655	29.862		15	17		151016_A3_extra06	0.3	8.423	0	ALL	5	367.58	885.99	ALL	FALSE
5.7525	(0.88, 0.47, 0.0)	0.42966	(-0.47, 0.88, 0.0)	0	(0.0, 0.0, 1.0)	0.045455	0.045455		0	ALL	5	408	884.28	ALL	CCFFCC	29.183	609.36	148.82		100	3.0888	3.0888		7.0818		0.070148	0.035578		ROI2DPolyLine	0	79	54		33.48	26.52		11	15		151016_A3_extra06	0.3	7.5717	0	ALL	5	395.46	877.11	ALL	FALSE
2.759	(0.75, 0.66, 0.0)	0.40795	(-0.66, 0.75, 0.0)	0	(0.0, 0.0, 1.0)	0.16667	0.22222		0	ALL	5	354.45	889.82	ALL	CCFFCC	13.632	32.333	21.667		100	1.7912	1.5602		3.1243		0.030839	0.35961		ROI2DPolyLine	0	61	30		20.091	21.182		8	14		151016_A3_extra06	0.3	3.5368	0	ALL	5	349.41	884.72	ALL	FALSE
7.1661	(0.94, 0.35, 0.0)	0.39405	(-0.35, 0.94, 0.0)	0	(0.0, 0.0, 1.0)	0.025	0.02625		0	ALL	5	422.5	862.74	ALL	CCFFCC	37.598	574.55	226.2		100	3.6849	3.6503		9.2025		0.024982	0.095975		ROI2DPolyLine	0	119	59		50.353	28.765		9	12		151016_A3_extra06	0.3	9.755	0	ALL	5	405.18	856.41	ALL	FALSE
6.5991	(0.57, 0.82, 0.0)	0.29445	(-0.82, 0.57, 0.0)	0	(0.0, 0.0, 1.0)	0.071429	0.071429		0	ALL	5	426	832.15	ALL	CCFFCC	34.027	1027.86	255.29		100	2.6377	2.6377		8.3552		0.030812	0.0090809		ROI2DPolyLine	0	229	43		95.37	26.37		36	12		151016_A3_extra06	0.3	8.8287	0	ALL	5	411.94	823.03	ALL	FALSE
7.8125	(0.81, 0.58, 0.0)	0.41774	(-0.58, 0.81, 0.0)	0	(0.0, 0.0, 1.0)	0.055556	0.061728		0	ALL	5	631.5	461.63	ALL	009999	38.706	685.44	915.89		100	2.8886	2.8117		9.8628		0.028574	0.13175		ROI2DPolyLine	0	96	105		48.219	38.813		17	16		151016_A3_emb13	0.3	10.043	0	ALL	5	616.05	449.82	ALL	FALSE
5.3188	(0.26, 0.97, 0.0)	1.6027	(-0.97, 0.26, 0.0)	0	(0.0, 0.0, 1.0)	0.03125	0.035156		0	ALL	5	632	497.92	ALL	009999	27.07	1100.56	171.06		100	3.4625	3.3761		6.4186		0.041771	0.11406		ROI2DPolyLine	0	118	54		68.92	31.44		30	14		151016_A3_emb13	0.3	7.0236	0	ALL	5	620.06	495.75	ALL	FALSE
3.1754	(0.6, 0.8, 0.0)	0.41074	(-0.8, 0.6, 0.0)	0	(0.0, 0.0, 1.0)	0.16667	0.16667		0	ALL	5	716	461.92	ALL	009999	16.305	491.67	40.667		100	1.7912	1.7912		3.8919		0.034262	0.036493		ROI2DPolyLine	0	237	79		91.462	47.769		20	23		151016_A3_emb13	0.3	4.2306	0	ALL	5	709.36	457.84	ALL	FALSE
2.962	(0.92, 0.38, 0.0)	0.26646	(-0.38, 0.92, 0.0)	0	(0.0, 0.0, 1.0)	0.0625	0.0625		0	ALL	5	636.5	477.43	ALL	009999	14.274	949.88	422.75		100	2.771	2.771		3.6138		0.0048956	0.0049787		ROI2DPolyLine	0	127	96		82	42.571		21	27		151016_A3_emb13	0.3	3.7035	0	ALL	5	630.26	474.97	ALL	FALSE
5.378	(0.93, 0.37, 0.0)	0.2557	(-0.37, 0.93, 0.0)	0	(0.0, 0.0, 1.0)	0.033333	0.033333		0	ALL	5	740	500.84	ALL	009999	28.653	965.67	554.47		100	3.3982	3.3982		6.6504		0.024473	0.028415		ROI2DPolyLine	0	132	99		69.6	48.84		31	19		151016_A3_emb13	0.3	7.4341	0	ALL	5	727.23	495.39	ALL	FALSE
5.1888	(0.7, 0.71, 0.0)	0.18179	(-0.71, 0.7, 0.0)	0	(0.0, 0.0, 1.0)	0.5	0.5		0	ALL	5	649	467.5	ALL	009999	8.7789	256	9		100	0.69295	0.69295		1.6613		0.0038911	0.1		ROI2DPolyLine	0	152	75		94.5	57.167		42	46		151016_A3_emb13	0.3	2.2778	0	ALL	5	646.3	464.4	ALL	FALSE
1258.46	(0.45, 0.89, 0.0)	0.11547	(-0.89, 0.45, 0.0)	0	(0.0, 0.0, 1.0)	0.125	0.15625		0	ALL	5	661.78	464	ALL	009999	10.445	1432.5	112.25		100	2.0786	1.9055		2.3207		0.14023	0.35057		ROI2DPolyLine	0	123	47		54.778	27.333		23	19		151016_A3_emb13	0.3	2.71	0	ALL	5	659.42	459.3	ALL	FALSE
3.1433	(0.19, 0.98, 0.0)	0.48929	(-0.98, 0.19, 0.0)	0	(0.0, 0.0, 1.0)	0.049587	0.045455		0	ALL	5	587.27	244	ALL	6666FF	18.269	991.36	1743.64		100	3.0259	3.0888		3.7149		0.14031	0.008566		ROI2DPolyLine	0	185	130		84.2	66.867		31	42		151016_A3_emb14	0.3	4.74	0	ALL	5	584.7	236.21	ALL	FALSE
6.6816	(0.14, 0.99, 0.0)	0.22214	(-0.99, 0.14, 0.0)	0	(0.0, 0.0, 1.0)	0.018519	0.018519		0	ALL	5	650.75	249.5	ALL	6666FF	32.561	634.7	573.52		100	3.9836	3.9836		8.1099		0.053085	0.015754		ROI2DPolyLine	0	163	102		84.063	64.906		32	34		151016_A3_emb14	0.3	8.4482	0	ALL	5	648.49	233.3	ALL	FALSE
5.7072	(0.52, 0.85, 0.0)	0.87403	(-0.85, 0.52, 0.0)	0	(0.0, 0.0, 1.0)	0.055556	0.055556		0	ALL	5	611.33	318.63	ALL	6666FF	29.473	2077.44	407.33		100	2.8886	2.8886		6.9086		0.029926	0.017902		ROI2DPolyLine	0	207	119		119.92	62.458		54	35		151016_A3_emb14	0.3	7.6471	0	ALL	5	599.28	309.12	ALL	FALSE
7.9306	(-0.29, 0.96, 0.0)	0.72845	(-0.96, -0.29, 0.0)	0	(0.0, 0.0, 1.0)	0.020833	0.025174		0	ALL	5	562.5	250.14	ALL	6666FF	38.157	1754.58	494.21		100	3.8664	3.7225		9.519		0.013027	0.054428		ROI2DPolyLine	0	224	93		141.81	57.333		38	32		151016_A3_emb14	0.3	9.9002	0	ALL	5	544.6	246.05	ALL	FALSE
5.6843	(0.74, 0.68, 0.0)	0.32973	(-0.68, 0.74, 0.0)	0	(0.0, 0.0, 1.0)	0.125	0.125		0	ALL	5	672.67	316.38	ALL	6666FF	25.93	1607.75	370.25		100	2.0786	2.0786		6.6149		0.12585	0.12702		ROI2DPolyLine	0	232	96		89.286	61.857		28	35		151016_A3_emb14	0.3	6.7276	0	ALL	5	662.7	308.02	ALL	FALSE
6.6971	(0.92, 0.4, 0.0)	0.33729	(-0.4, 0.92, 0.0)	0	(0.0, 0.0, 1.0)	0.031142	0.029412		0	ALL	5	687	306.13	ALL	6666FF	32.931	1047	569		100	3.4823	3.523		8.4831		0.06229	0.051735		ROI2DPolyLine	0	116	120		57.097	61.032		20	22		151016_A3_emb14	0.3	8.5442	0	ALL	5	671.82	300.37	ALL	FALSE
3.758	(-0.25, 0.97, 0.0)	0.19097	(-0.97, -0.25, 0.0)	0	(0.0, 0.0, 1.0)	0.045139	0.041667		0	ALL	5	604	244.88	ALL	6666FF	18.057	1213.5	841.17		100	3.118	3.1757		4.2791		0.093365	0.015264		ROI2DPolyLine	0	242	145		130.24	76.471		19	45		151016_A3_emb14	0.3	4.6851	0	ALL	5	595.27	243.14	ALL	FALSE
4.299	(0.61, 0.79, 0.0)	0.52278	(-0.79, 0.61, 0.0)	0	(0.0, 0.0, 1.0)	0.125	0.125		0	ALL	5	603.06	237	ALL	6666FF	21.558	409.75	1726.75		100	2.0786	2.0786		5.1892		0.006209	0.12677		ROI2DPolyLine	0	142	142		71.824	58.235		23	27		151016_A3_emb14	0.3	5.5935	0	ALL	5	597.45	228.92	ALL	FALSE
5.5326	(1.0, -0.01, 0.0)	2.5283	(0.01, 1.0, 0.0)	0	(0.0, 0.0, 1.0)	0.038462	0.038462		0	ALL	5	657.41	252	ALL	6666FF	30.233	675.31	1274		100	3.2555	3.2555		6.7509		0.078442	0.025087		ROI2DPolyLine	0	179	126		75.444	59.148		23	27		151016_A3_emb14	0.3	7.8441	0	ALL	5	653.96	238.4	ALL	FALSE
3.493	(0.06, 1.0, 0.0)	1.2989	(-1.0, 0.06, 0.0)	0	(0.0, 0.0, 1.0)	0.05	0.05		0	ALL	5	672.5	268.94	ALL	6666FF	17.679	469.8	259.2		100	2.9937	2.9937		3.9005		0.014418	0.05931		ROI2DPolyLine	0	156	81		63.188	57.188		25	38		151016_A3_emb14	0.3	4.587	0	ALL	5	664.89	267.93	ALL	FALSE
0	(NaN, NaN, NaN)	0.0	(NaN, NaN, NaN)	0	(NaN, NaN, NaN)	0	0		0	0	0	0	0	0	6666FF	0	0	0		100	0	0		0		0	0		ROI2DPolyLine	0	0	0		0	0		0	0		151016_A3_emb14	0.3	0	0	ALL	5	605.11	317.5	ALL	FALSE
5.9687	(0.72, 0.7, 0.0)	1.7635	(-0.7, 0.72, 0.0)	0	(0.0, 0.0, 1.0)	0.04142	0.044379		0	ALL	5	461.32	381.68	ALL	CCCC00	31.36	2597.08	371.08		100	3.2023	3.1491		6.4239		0.084026	0.019357		ROI2DPolyLine	0	255	77		179.04	42.08		52	15		151016_A3_emb15	0.3	8.1366	0	ALL	5	455.05	370.55	ALL	FALSE
5.9121	(0.96, 0.27, 0.0)	0.60139	(-0.27, 0.96, 0.0)	0	(0.0, 0.0, 1.0)	0.026316	0.026316		0	ALL	5	492.48	368	ALL	CCCC00	28.772	1398.37	1027.37		100	3.6338	3.6338		6.9861		0.037815	0.06078		ROI2DPolyLine	0	255	143		207.67	66.296		156	32		151016_A3_emb15	0.3	7.4652	0	ALL	5	487.26	354.62	ALL	FALSE
1.8045	(0.89, 0.45, 0.0)	0.2094	(-0.45, 0.89, 0.0)	0	(0.0, 0.0, 1.0)	0.125	0.125		0	ALL	5	441	416.78	ALL	CCCC00	9.2925	1212.25	67.25		100	2.0786	2.0786		2.3207		0.0031194	0.10786		ROI2DPolyLine	0	243	92		174.67	46.778		103	21		151016_A3_emb15	0.3	2.411	0	ALL	5	436.7	415.23	ALL	FALSE
7.6807	(0.98, 0.2, 0.0)	3.4471	(-0.2, 0.98, 0.0)	0	(0.0, 0.0, 1.0)	0.029412	0.032872		0	ALL	5	513	447.42	ALL	CCCC00	36.409	2863.29	407.24		100	3.523	3.4416		8.3067		0.065723	0.065652		ROI2DPolyLine	0	248	70		138.36	34.455		50	17		151016_A3_emb15	0.3	9.4467	0	ALL	5	496.61	444.32	ALL	FALSE
4.0416	(0.03, 1.0, 0.0)	0.24358	(-1.0, 0.03, 0.0)	0	(0.0, 0.0, 1.0)	0.045455	0.045455		0	ALL	6	368.69	907	ALL	00FFFF	13.845	533.91	288.73		100	3.0888	3.0888		3.1243		0.033902	0.017477		ROI2DPolyLine	0	86	65		52.308	41.923		33	25		151016_A3_extra07	0.3	3.5921	0	ALL	6	368.25	900.59	ALL	FALSE
10.701	(0.92, -0.4, 0.0)	0.84091	(0.4, 0.92, 0.0)	0	(0.0, 0.0, 1.0)	0.019133	0.017857		0	ALL	6	321	881.6	ALL	00FFFF	50.591	815.07	183.36		100	3.9705	4.0198		12.816		0.053536	0.08044		ROI2DPolyLine	0	114	76		47.021	27.553		6	5		151016_A3_extra07	0.3	13.126	0	ALL	6	298.06	870.79	ALL	FALSE
2.9759	(-0.32, 0.95, 0.0)	0.21533	(-0.95, -0.32, 0.0)	0	(0.0, 0.0, 1.0)	0.055556	0.055556		0	ALL	6	334.5	840.93	ALL	00FFFF	14.799	996.56	87.667		100	2.8886	2.8886		3.529		0.0029828	0.074969		ROI2DPolyLine	0	109	33		44.643	21.214		12	12		151016_A3_extra07	0.3	3.8398	0	ALL	6	327.87	838.74	ALL	FALSE
3.6926	(0.75, -0.66, 0.0)	1.5261	(0.66, 0.75, 0.0)	0	(0.0, 0.0, 1.0)	0.071429	0.081633		0	ALL	6	403.38	836.75	ALL	00FFFF	19.241	458	156.57		100	2.6377	2.5387		3.8919		0.030598	0.18593		ROI2DPolyLine	0	96	44		41.938	23.875		10	12		151016_A3_extra07	0.3	4.9922	0	ALL	6	396.13	829.44	ALL	FALSE
2.8751	(0.83, 0.56, 0.0)	0.55716	(-0.56, 0.83, 0.0)	0	(0.0, 0.0, 1.0)	0.083333	0.097222		0	ALL	6	696.69	576.54	ALL	FF6666	14.863	903.67	149.17		100	2.4837	2.3683		3.3227		0.020316	0.25378		ROI2DPolyLine	0	132	81		68.538	49.692		31	26		151016_A3_emb16	0.3	3.8562	0	ALL	6	690.5	572.31	ALL	FALSE
5.9224	(0.98, 0.21, 0.0)	0.4842	(-0.21, 0.98, 0.0)	0	(0.0, 0.0, 1.0)	0.021739	0.021739		0	ALL	6	735.5	561.47	ALL	FF6666	34.451	887.52	418		100	3.8241	3.8241		7.6836		0.025121	0.046245		ROI2DPolyLine	0	216	94		81.1	52.567		11	15		151016_A3_emb16	0.3	8.9385	0	ALL	6	720.42	557.79	ALL	FALSE
12.438	(-0.17, 0.99, 0.0)	2.5969	(-0.99, -0.17, 0.0)	0	(0.0, 0.0, 1.0)	0.012813	0.015313		0	ALL	6	633.98	604.5	ALL	FF6666	57.256	457.63	196.8		100	4.3568	4.219		14.044		0.080105	0.18043		ROI2DPolyLine	0	145	73		48.463	29.352		15	17		151016_A3_emb16	0.3	14.855	0	ALL	6	631.26	577.64	ALL	FALSE
2.0908	(0.53, 0.85, 0.0)	0.27967	(-0.85, 0.53, 0.0)	0	(0.0, 0.0, 1.0)	0.16667	0.16667		0	ALL	6	736	535	ALL	FF6666	10.557	2655	312.67		100	1.7912	1.7912		2.4477		0.003015	0.0047921		ROI2DPolyLine	0	255	70		204.44	51.889		109	30		151016_A3_emb16	0.3	2.739	0	ALL	6	731.38	532.62	ALL	FALSE
1.7476	(0.84, 0.54, 0.0)	0.1525	(-0.54, 0.84, 0.0)	0	(0.0, 0.0, 1.0)	0.25	0.25		0	ALL	6	643	556	ALL	FF6666	8.1845	1453	202.5		100	1.3859	1.3859		1.871		0.0007051	0.007636		ROI2DPolyLine	0	78	47		51.714	32.857		28	17		151016_A3_emb16	0.3	2.1235	0	ALL	6	639.55	554.24	ALL	FALSE
3.521	(-0.2, 0.98, 0.0)	0.21678	(-0.98, -0.2, 0.0)	0	(0.0, 0.0, 1.0)	0.047337	0.038462		0	ALL	7	682	444.35	ALL	666666	19.684	1187.15	196.08		100	3.0958	3.2555		4.2237		0.094943	0.061502		ROI2DPolyLine	0	228	61		53.471	37.706		16	22		151016_A3_emb17	0.3	5.1073	0	ALL	7	673.71	442.5	ALL	FALSE
3.6489	(0.63, 0.78, 0.0)	0.34719	(-0.78, 0.63, 0.0)	0	(0.0, 0.0, 1.0)	0.16667	0.16667		0	ALL	7	690.29	429.5	ALL	666666	18.132	2591.33	528		100	1.7912	1.7912		4.2554		0.0011947	0.0020871		ROI2DPolyLine	0	178	108		75.857	58.429		17	30		151016_A3_emb17	0.3	4.7046	0	ALL	7	685.51	422.96	ALL	FALSE
2.4333	(0.45, 0.89, 0.0)	0.26243	(-0.89, 0.45, 0.0)	0	(0.0, 0.0, 1.0)	0.1	0.1		0	ALL	7	700.09	430	ALL	666666	12.028	2109.2	346		100	2.3016	2.3016		2.9008		0.0047537	0.012647		ROI2DPolyLine	0	188	67		128.55	39.909		73	22		151016_A3_emb17	0.3	3.1207	0	ALL	7	698.05	424.44	ALL	FALSE
3.6672	(0.38, 0.92, 0.0)	0.2968	(-0.92, 0.38, 0.0)	0	(0.0, 0.0, 1.0)	0.05	0.05		0	ALL	7	737.94	435	ALL	666666	17.483	2612	379.7		100	2.9937	2.9937		4.4336		0.0063389	0.02163		ROI2DPolyLine	0	200	69		105.53	37.647		56	17		151016_A3_emb17	0.3	4.5362	0	ALL	7	734.93	427.02	ALL	FALSE
8.7612	(0.97, -0.23, 0.0)	0.39297	(0.23, 0.97, 0.0)	0	(0.0, 0.0, 1.0)	0.016649	0.016649		0	ALL	7	704.6	408.5	ALL	666666	43.277	1004.9	419.23		100	4.0987	4.0987		10.95		0.054184	0.073673		ROI2DPolyLine	0	255	103		161.69	52.762		17	25		151016_A3_emb17	0.3	11.229	0	ALL	7	698.79	387.56	ALL	FALSE
5.0613	(-0.57, 0.82, 0.0)	0.50465	(-0.82, -0.57, 0.0)	0	(0.0, 0.0, 1.0)	0.083333	0.083333		0	ALL	7	772.5	436.5	ALL	666666	24.113	1967	194.67		100	2.4837	2.4837		5.9732		0.0175	0.021919		ROI2DPolyLine	0	151	92		101.4	47.6		31	21		151016_A3_emb17	0.3	6.2564	0	ALL	7	766.64	426.65	ALL	FALSE
0	(NaN, NaN, NaN)	0.0	(NaN, NaN, NaN)	0	(NaN, NaN, NaN)	0.029412	0.032872		0	ALL	7	761	440.5	ALL	666666	17.342	1456.88	289.24		100	3.523	3.4416		4.4108		0.04451	0.040453		ROI2DPolyLine	0	239	85		132.11	46.278		48	23		151016_A3_emb17	0.3	4.4994	0	ALL	7	760.74	431.81	ALL	FALSE
9.3144	(0.73, -0.68, 0.0)	0.78719	(0.68, 0.73, 0.0)	0	(0.0, 0.0, 1.0)	0.071429	0.071429		0	ALL	7	681.13	537.41	ALL	666666	40.118	1716.29	413.71		100	2.6377	2.6377		10.092		0.0026241	0.075577		ROI2DPolyLine	0	254	102		174.38	56.563		84	28		151016_A3_emb17	0.3	10.409	0	ALL	7	665.97	522.52	ALL	FALSE
3.1459	(0.51, 0.86, 0.0)	0.48892	(-0.86, 0.51, 0.0)	0	(0.0, 0.0, 1.0)	0.1	0.1		0	ALL	7	535.62	232	ALL	990099	14.632	1895.8	112.4		100	2.3016	2.3016		3.6045		0.0058316	0.11102		ROI2DPolyLine	0	238	55		150.23	45.385		84	36		151016_A3_emb18	0.3	3.7964	0	ALL	7	533.07	225.93	ALL	FALSE
2.8128	(0.55, 0.84, 0.0)	0.46381	(-0.84, 0.55, 0.0)	0	(0.0, 0.0, 1.0)	0.1	0.1		0	ALL	7	511.33	279.17	ALL	990099	14.116	2888.4	1782.2		100	2.3016	2.3016		3.1671		0.0058687	0.021558		ROI2DPolyLine	0	221	123		143.92	62.583		91	31		151016_A3_emb18	0.3	3.6626	0	ALL	7	505.56	274.39	ALL	FALSE
3.0142	(0.4, 0.92, 0.0)	0.5242	(-0.92, 0.4, 0.0)	0	(0.0, 0.0, 1.0)	0.05	0.05		0	ALL	7	509.47	269.87	ALL	990099	15.827	2031.8	376		100	2.9937	2.9937		3.6138		0.0062	0.058273		ROI2DPolyLine	0	255	93		164.47	58.6		32	38		151016_A3_emb18	0.3	4.1063	0	ALL	7	502.94	266.53	ALL	FALSE
8.698	(0.71, -0.71, 0.0)	0.18835	(0.71, 0.71, 0.0)	0	(0.0, 0.0, 1.0)	0.25	0.25		0	ALL	7	539.18	294.36	ALL	990099	15.288	3002.5	296		100	1.3859	1.3859		3.3024		0.0010347	0.030278		ROI2DPolyLine	0	245	68		164.73	47.636		40	39		151016_A3_emb18	0.3	3.9667	0	ALL	7	533.72	289.13	ALL	FALSE
4.5605	(0.97, -0.23, 0.0)	1.4561	(0.23, 0.97, 0.0)	0	(0.0, 0.0, 1.0)	0.045455	0.045455		0	ALL	7	570.15	310.8	ALL	990099	22.536	2112.55	988.18		100	3.0888	3.0888		5.2472		0.0027636	0.069587		ROI2DPolyLine	0	254	141		131.5	67.4		43	24		151016_A3_emb18	0.3	5.847	0	ALL	7	566.79	300.59	ALL	FALSE
2.3912	(-0.59, 0.8, 0.0)	0.45386	(-0.8, -0.59, 0.0)	0	(0.0, 0.0, 1.0)	0.22222	0.16667		0	ALL	7	578.5	302.7	ALL	990099	12.278	1776.67	1308.33		100	1.5602	1.7912		2.8065		0.50006	0.0048678		ROI2DPolyLine	0	201	110		129.8	55.4		70	27		151016_A3_emb18	0.3	3.1857	0	ALL	7	573.34	298.62	ALL	FALSE
1.6317	(0.25, 0.97, 0.0)	0.39277	(-0.97, 0.25, 0.0)	0	(0.0, 0.0, 1.0)	0.1	0.1		0	ALL	7	544.5	222.5	ALL	990099	9.0576	1458.4	289.2		100	2.3016	2.3016		1.8889		0.0010761	0.025326		ROI2DPolyLine	0	240	68		171.13	55.5		109	36		151016_A3_emb18	0.3	2.3501	0	ALL	7	543.54	218.4	ALL	FALSE
2.4452	(-0.53, 0.85, 0.0)	0.52797	(-0.85, -0.53, 0.0)	0	(0.0, 0.0, 1.0)	0.1	0.1		0	ALL	7	549.82	209.27	ALL	990099	12.424	2615.2	498.2		100	2.3016	2.3016		2.8065		0.001052	0.022916		ROI2DPolyLine	0	255	95		202.91	63.545		71	40		151016_A3_emb18	0.3	3.2234	0	ALL	7	544.85	206.61	ALL	FALSE
3051.77	(-0.71, 0.71, 0.0)	0.17914	(-0.71, -0.71, 0.0)	0	(0.0, 0.0, 1.0)	0.5	0.5		0	ALL	7	588.8	215.5	ALL	990099	13.777	1296	1		100	0.69295	0.69295		3.1243		0.00077101	0.5		ROI2DPolyLine	0	231	80		135.2	46		31	31		151016_A3_emb18	0.3	3.5745	0	ALL	7	584.47	210.54	ALL	FALSE
3.343	(-0.48, 0.88, 0.0)	1.0658	(-0.88, -0.48, 0.0)	0	(0.0, 0.0, 1.0)	0.055556	0.055556		0	ALL	7	579.31	203.06	ALL	990099	17.954	530.89	615.56		100	2.8886	2.8886		3.9605		0.0091205	0.025517		ROI2DPolyLine	0	215	107		97.688	59.438		22	30		151016_A3_emb18	0.3	4.6584	0	ALL	7	573.34	195.48	ALL	FALSE
0	(1.0, 0.0, 0.0)	0.0	(0.0, 1.0, 0.0)	0	(0.0, 0.0, 1.0)	0.125	0.15625		0	ALL	7	562.5	205.5	ALL	990099	8.9433	678.75	332.25		100	2.0786	1.9055		1.976		0.0056053	0.30268		ROI2DPolyLine	0	235	73		176.88	52.125		124	38		151016_A3_emb18	0.3	2.3204	0	ALL	7	560.9	201.37	ALL	FALSE
0	(0.0, 1.0, 0.0)	0.0	(-1.0, 0.0, 0.0)	0	(0.0, 0.0, 1.0)	0.0625	0.078125		0	ALL	7	546.5	297.5	ALL	990099	11.758	3846.5	330.25		100	2.771	2.5979		2.3495		0.0052456	0.011248		ROI2DPolyLine	0	253	75		88	50.4		22	39		151016_A3_emb18	0.3	3.0507	0	ALL	7	545.84	291.42	ALL	FALSE
6.2143	(0.9, -0.43, 0.0)	0.28242	(0.43, 0.9, 0.0)	0	(0.0, 0.0, 1.0)	0.035714	0.035714		0	ALL	7	475.07	357.5	ALL	FFFF66	31.628	1387.29	257.29		100	3.3294	3.3294		7.7751		0.023742	0.083231		ROI2DPolyLine	0	255	95		156.54	53.25		75	23		151016_A3_emb19	0.3	8.2061	0	ALL	7	468.14	343	ALL	FALSE
7.6379	(0.93, 0.36, 0.0)	0.51267	(-0.36, 0.93, 0.0)	0	(0.0, 0.0, 1.0)	0.022727	0.025826		0	ALL	7	442.5	387.94	ALL	FFFF66	40.617	1020.86	570.55		100	3.7798	3.6856		9.6872		0.038851	0.17004		ROI2DPolyLine	0	255	85		157.64	44.944		63	21		151016_A3_emb19	0.3	10.538	0	ALL	7	424.22	381.7	ALL	FALSE
2.4025	(0.87, 0.49, 0.0)	0.18664	(-0.49, 0.87, 0.0)	0	(0.0, 0.0, 1.0)	0.125	0.125		0	ALL	7	468.5	368.2	ALL	FFFF66	12.72	5869.5	374.75		100	2.0786	2.0786		2.6713		0.0053162	0.028977		ROI2DPolyLine	0	229	78		115	47.2		35	35		151016_A3_emb19	0.3	3.3002	0	ALL	7	463.61	365.31	ALL	FALSE
1.8577	(0.14, 0.99, 0.0)	0.50514	(-0.99, 0.14, 0.0)	0	(0.0, 0.0, 1.0)	0.1	0.1		0	ALL	7	465	414.78	ALL	FFFF66	10.004	1503.8	259.8		100	2.3016	2.3016		2.0918		0.10332	0.015673		ROI2DPolyLine	0	204	50		125.78	37.111		87	20		151016_A3_emb19	0.3	2.5956	0	ALL	7	460.82	413.77	ALL	FALSE
0	(NaN, NaN, NaN)	0.0	(NaN, NaN, NaN)	0	(NaN, NaN, NaN)	0	0		0	ALL	7	533	420	ALL	FFFF66	12.146	0	0		100	0	0		2.9354		0	0		ROI2DPolyLine	0	255	119		251.78	86.111		242	66		151016_A3_emb19	0.3	3.1513	0	ALL	7	529.15	415.86	ALL	FALSE
4.6015	(0.67, 0.74, 0.0)	0.49649	(-0.74, 0.67, 0.0)	0	(0.0, 0.0, 1.0)	0.083333	0.083333		0	ALL	7	545.84	385.47	ALL	FFFF66	23.754	2503.17	1297.17		100	2.4837	2.4837		5.5162		0.035104	0.036927		ROI2DPolyLine	0	255	112		172.95	51.632		82	30		151016_A3_emb19	0.3	6.1633	0	ALL	7	536.47	378.91	ALL	FALSE
3.5445	(0.97, 0.25, 0.0)	0.19396	(-0.25, 0.97, 0.0)	0	(0.0, 0.0, 1.0)	0.045455	0.045455		0	ALL	7	544.5	404	ALL	FFFF66	16.91	1078.09	227.09		100	3.0888	3.0888		4.0279		0.028738	0.051711		ROI2DPolyLine	0	171	61		109	37.063		51	20		151016_A3_emb19	0.3	4.3873	0	ALL	7	536.47	401.91	ALL	FALSE
0	(0.0, 1.0, 0.0)	∞	(-1.0, 0.0, 0.0)	0	(0.0, 0.0, 1.0)	0.14	0.12		0	ALL	7	488.43	434	ALL	FFFF66	6.7051	272	627.6		100	2.0245	2.1631		1.5782		0.025662	0.20213		ROI2DPolyLine	0	255	128		237.86	98.143		194	43		151016_A3_emb19	0.3	1.7397	0	ALL	7	488.01	430.85	ALL	FALSE
7.0803	(0.21, 0.98, 0.0)	0.40307	(-0.98, 0.21, 0.0)	0	(0.0, 0.0, 1.0)	0.031191	0.026465		0	ALL	7	126.97	534.88	ALL	CCCCCC	36.986	302.7	71.652		100	3.5837	3.6739		9.0066		0.13162	0.12875		ROI2DPolyLine	0	122	38		42.406	21.531		14	11		151016_A3_extra08	0.3	9.5962	0	ALL	7	122.81	518.2	ALL	FALSE
2.6735	(0.98, 0.18, 0.0)	0.21765	(-0.18, 0.98, 0.0)	0	(0.0, 0.0, 1.0)	0.038462	0.044379		0	ALL	7	115.79	558	ALL	CCCCCC	21.559	691.31	67.538		100	3.2555	3.1491		3.1564		0.059858	0.19056		ROI2DPolyLine	0	75	32		45.714	17.286		19	10		151016_A3_extra08	0.3	5.5937	0	ALL	7	109.52	556.69	ALL	FALSE
5.1205	(0.98, -0.22, 0.0)	0.49674	(0.22, 0.98, 0.0)	0	(0.0, 0.0, 1.0)	0.029086	0.027701		0	ALL	7	660.28	664	ALL	000066	25.784	1386	857.74		100	3.561	3.5974		6.3607		0.0083724	0.10255		ROI2DPolyLine	0	244	121		153.68	51.08		58	20		151016_A3_emb20	0.3	6.6898	0	ALL	7	657.39	651.62	ALL	FALSE
14.777	(0.8, 0.6, 0.0)	11.137	(-0.6, 0.8, 0.0)	0	(0.0, 0.0, 1.0)	0.01279	0.013087		0	ALL	7	643.18	578.14	ALL	000066	71.439	700.61	356.8		100	4.3649	4.3481		15.552		0.029209	0.054469		ROI2DPolyLine	0	162	73		63.106	38.212		11	15		151016_A3_emb20	0.3	18.535	0	ALL	7	633.96	554.84	ALL	FALSE
6.7099	(0.89, 0.46, 0.0)	0.71299	(-0.46, 0.89, 0.0)	0	(0.0, 0.0, 1.0)	0.033333	0.035556		0	ALL	7	709	634.68	ALL	000066	35.386	1733.53	139.4		100	3.3982	3.3521		8.7025		0.039846	0.14078		ROI2DPolyLine	0	197	70		96.323	43.677		23	20		151016_A3_emb20	0.3	9.1812	0	ALL	7	693.35	625.76	ALL	FALSE
3.557	(0.76, -0.66, 0.0)	0.83816	(0.66, 0.76, 0.0)	0	(0.0, 0.0, 1.0)	0.083333	0.083333		0	ALL	7	676.53	588.87	ALL	000066	16.879	774.17	447.83		100	2.4837	2.4837		4.0362		0.036066	0.0068794		ROI2DPolyLine	0	186	67		122.13	39.333		51	16		151016_A3_emb20	0.3	4.3795	0	ALL	7	672.33	583.72	ALL	FALSE
7.5278	(0.5, 0.87, 0.0)	0.53252	(-0.87, 0.5, 0.0)	0	(0.0, 0.0, 1.0)	0.038462	0.038462		0	ALL	7	598	434	ALL	660066	41.138	965.54	300.62		100	3.2555	3.2555		8.9466		0.0052496	0.030702		ROI2DPolyLine	0	117	72		61.097	33.29		17	15		151016_A3_emb21	0.3	10.674	0	ALL	7	587.46	418.52	ALL	FALSE
6.5618	(0.5, 0.87, 0.0)	0.31787	(-0.87, 0.5, 0.0)	0	(0.0, 0.0, 1.0)	0.045455	0.045455		0	ALL	7	592.46	440.5	ALL	660066	33.182	1793.36	209.45		100	3.0888	3.0888		8.143		0.0054489	0.022495		ROI2DPolyLine	0	161	58		89.893	37.036		43	17		151016_A3_emb21	0.3	8.6094	0	ALL	7	583.46	426.52	ALL	FALSE
6.3958	(0.92, 0.39, 0.0)	0.95356	(-0.39, 0.92, 0.0)	0	(0.0, 0.0, 1.0)	0.03125	0.035156		0	ALL	7	634	519.45	ALL	660066	32.416	733.5	541.94		100	3.4625	3.3761		7.9039		0.023658	0.16943		ROI2DPolyLine	0	182	72		83.793	44.483		34	18		151016_A3_emb21	0.3	8.4106	0	ALL	7	619.79	511.53	ALL	FALSE
3.1407	(-0.65, 0.76, 0.0)	0.17618	(-0.76, -0.65, 0.0)	0	(0.0, 0.0, 1.0)	0.25	0.25		0	ALL	7	563	470.91	ALL	660066	15.581	724	625		100	1.3859	1.3859		3.3227		0.10035	0.0022439		ROI2DPolyLine	0	198	71		147.73	44.818		79	35		151016_A3_emb21	0.3	4.0426	0	ALL	7	557.31	466.12	ALL	FALSE
2.0196	(0.93, 0.38, 0.0)	0.18154	(-0.38, 0.93, 0.0)	0	(0.0, 0.0, 1.0)	0.1	0.1		0	ALL	7	637	505.44	ALL	660066	10.465	1764	444.4		100	2.3016	2.3016		2.2168		0.0040262	0.0053257		ROI2DPolyLine	0	185	93		152	61.778		116	39		151016_A3_emb21	0.3	2.7152	0	ALL	7	632.15	503.54	ALL	FALSE
3.8298	(0.88, -0.48, 0.0)	0.18776	(0.48, 0.88, 0.0)	0	(0.0, 0.0, 1.0)	0.071429	0.071429		0	ALL	7	355.5	805.31	ALL	006666	17.599	1218	120.86		100	2.6377	2.6377		4.4108		0.073977	0.080865		ROI2DPolyLine	0	160	37		87.938	27.5		26	17		151016_A3_emb22	0.3	4.5662	0	ALL	7	347.61	801.1	ALL	FALSE
3.8258	(-0.1, 1.0, 0.0)	0.41485	(-1.0, -0.1, 0.0)	0	(0.0, 0.0, 1.0)	0.03125	0.03125		0	ALL	7	348	790.47	ALL	006666	20.089	1742.13	361.69		100	3.4625	3.4625		4.699		0.01716	0.043125		ROI2DPolyLine	0	233	73		168.89	35.053		93	18		151016_A3_emb22	0.3	5.2123	0	ALL	7	338.36	788.51	ALL	FALSE
4.2666	(0.43, 0.9, 0.0)	0.35188	(-0.9, 0.43, 0.0)	0	(0.0, 0.0, 1.0)	0.055556	0.055556		0	ALL	7	410	789.89	ALL	006666	21.462	887.67	115.67		100	2.8886	2.8886		5.2215		0.0054126	0.078371		ROI2DPolyLine	0	145	34		87.632	20.105		28	7		151016_A3_emb22	0.3	5.5685	0	ALL	7	400.18	784.81	ALL	FALSE
2.8098	(0.97, 0.24, 0.0)	0.27405	(-0.24, 0.97, 0.0)	0	(0.0, 0.0, 1.0)	0.05	0.055		0	ALL	7	381.36	768.5	ALL	006666	14.178	2518.9	160		100	2.9937	2.9245		3.4616		0.011055	0.16618		ROI2DPolyLine	0	206	44		145.07	25.714		72	15		151016_A3_emb22	0.3	3.6786	0	ALL	7	379.82	761.86	ALL	FALSE
2.9038	(0.57, 0.82, 0.0)	0.19384	(-0.82, 0.57, 0.0)	0	(0.0, 0.0, 1.0)	0.16667	0.16667		0	ALL	7	356.5	856.92	ALL	006666	14.546	233	1470.33		100	1.7912	1.7912		3.529		0.0050311	0.0011256		ROI2DPolyLine	0	120	150		81.333	112.83		23	48		151016_A3_emb22	0.3	3.7741	0	ALL	7	351.31	852.19	ALL	FALSE
6.4365	(-0.4, 0.92, 0.0)	0.30981	(-0.92, -0.4, 0.0)	0	(0.0, 0.0, 1.0)	0.03125	0.039063		0	ALL	8	458.83	873.5	ALL	FF9999	33.458	994.69	286.19		100	3.4625	3.2897		8.2457		0.027804	0.0643		ROI2DPolyLine	0	116	78		59.667	43.7		25	23		151016_A3_extra09	0.3	8.6809	0	ALL	8	452.64	858.61	ALL	FALSE
4.7968	(0.92, -0.4, 0.0)	0.4365	(0.4, 0.92, 0.0)	0	(0.0, 0.0, 1.0)	0.038462	0.047337		0	ALL	8	369	921	ALL	FF9999	25.437	759.08	375.23		100	3.2555	3.0958		6.1672		0.028598	0.10892		ROI2DPolyLine	0	94	86		44.478	41.826		17	21		151016_A3_extra09	0.3	6.5998	0	ALL	8	357.31	916.46	ALL	FALSE
9.6254	(-0.07, 1.0, 0.0)	0.95854	(-1.0, -0.07, 0.0)	0	(0.0, 0.0, 1.0)	0.013879	0.013514		0	ALL	8	390.74	827.5	ALL	FF9999	47.758	1771.86	865.43		100	4.2781	4.2967		11.722		0.071809	0.03492		ROI2DPolyLine	0	237	125		84.283	62.5		18	21		151016_A3_extra09	0.3	12.391	0	ALL	8	387.56	804.37	ALL	FALSE
3.9521	(0.97, -0.24, 0.0)	1.0519	(0.24, 0.97, 0.0)	0	(0.0, 0.0, 1.0)	0.041667	0.041667		0	ALL	8	440.83	870.5	ALL	FF9999	20.046	2655.33	162.08		100	3.1757	3.1757		4.5976		0.0065053	0.096866		ROI2DPolyLine	0	181	59		87.111	37.111		21	22		151016_A3_extra09	0.3	5.2011	0	ALL	8	436.21	861.56	ALL	FALSE
3.1268	(0.95, -0.31, 0.0)	0.75348	(0.31, 0.95, 0.0)	0	(0.0, 0.0, 1.0)	0.070313	0.0625		0	ALL	8	464.5	906.64	ALL	FF9999	17.155	355.88	450		100	2.6844	2.771		3.6138		0.14486	0.016826		ROI2DPolyLine	0	108	86		75.5	49.714		30	20		151016_A3_extra09	0.3	4.4509	0	ALL	8	456.59	902.32	ALL	FALSE
3.4624	(0.98, 0.19, 0.0)	1.9692	(-0.19, 0.98, 0.0)	0	(0.0, 0.0, 1.0)	0.045455	0.045455		0	ALL	8	531.41	242.41	ALL	00FF99	18.413	1672.91	759.64		100	3.0888	3.0888		3.8571		0.031492	0.051196		ROI2DPolyLine	0	255	117		172.53	64.529		38	36		151016_A3_emb23	0.3	4.7774	0	ALL	8	529.6	235.64	ALL	FALSE
6.6116	(0.82, 0.57, 0.0)	0.89907	(-0.57, 0.82, 0.0)	0	(0.0, 0.0, 1.0)	0.0275	0.02875		0	ALL	8	497.53	178.66	ALL	00FF99	35.047	2055.9	448.45		100	3.6158	3.5812		8.0599		0.026615	0.071241		ROI2DPolyLine	0	255	81		166.09	59.938		24	34		151016_A3_emb23	0.3	9.0933	0	ALL	8	483.29	169.1	ALL	FALSE
2.3945	(0.38, 0.93, 0.0)	0.24152	(-0.93, 0.38, 0.0)	0	(0.0, 0.0, 1.0)	0.083333	0.083333		0	ALL	8	513.45	176	ALL	00FF99	12.037	1449	1005.67		100	2.4837	2.4837		2.7944		0.00436	0.038799		ROI2DPolyLine	0	255	115		161.82	74.273		57	58		151016_A3_emb23	0.3	3.1232	0	ALL	8	510.39	170.82	ALL	FALSE
3.956	(0.07, 1.0, 0.0)	0.99353	(-1.0, 0.07, 0.0)	0	(0.0, 0.0, 1.0)	0.083333	0.083333		0	ALL	8	519.45	168.82	ALL	00FF99	17.852	956.67	98.833		100	2.4837	2.4837		3.9689		0.022435	0.038734		ROI2DPolyLine	0	193	66		72.545	50		15	38		151016_A3_emb23	0.3	4.6318	0	ALL	8	516.57	161.21	ALL	FALSE
5.3617	(0.57, 0.82, 0.0)	2.616	(-0.82, 0.57, 0.0)	0	(0.0, 0.0, 1.0)	0.041667	0.045139		0	ALL	8	494.68	231	ALL	00FF99	25.403	1007.92	105.92		100	3.1757	3.118		5.6963		0.041072	0.19172		ROI2DPolyLine	0	187	98		91.136	43		30	29		151016_A3_emb23	0.3	6.5911	0	ALL	8	486.04	227.76	ALL	FALSE
3.2022	(0.47, 0.88, 0.0)	0.75874	(-0.88, 0.47, 0.0)	0	(0.0, 0.0, 1.0)	0.071429	0.091837		0	ALL	8	514.5	242.14	ALL	00FF99	17.732	1375.57	359.29		100	2.6377	2.4398		3.7149		0.030849	0.046554		ROI2DPolyLine	0	216	85		108.64	60.429		48	32		151016_A3_emb23	0.3	4.6008	0	ALL	8	506.62	237.02	ALL	FALSE
1.0225	(0.89, 0.46, 0.0)	0.19462	(-0.46, 0.89, 0.0)	0	(0.0, 0.0, 1.0)	0.25	0.25		0	ALL	8	491	218.8	ALL	00FF99	17.459	6246.5	2564		100	1.3859	1.3859		1.1603		0.00018784	0.00043187		ROI2DPolyLine	0	212	102		134.8	66.2		80	44		151016_A3_emb23	0.3	4.53	0	ALL	8	488.44	217.47	ALL	FALSE
2.4751	(0.53, 0.85, 0.0)	0.17177	(-0.85, 0.53, 0.0)	0	(0.0, 0.0, 1.0)	0.16667	0.16667		0	ALL	8	589.5	195.1	ALL	00FF99	11.634	2204.67	30.333		100	1.7912	1.7912		2.8065		0.00087035	0.20407		ROI2DPolyLine	0	202	68		98.2	46.2		28	32		151016_A3_emb23	0.3	3.0185	0	ALL	8	584.48	191.74	ALL	FALSE
4.9153	(0.98, -0.2, 0.0)	0.85646	(0.2, 0.98, 0.0)	0	(0.0, 0.0, 1.0)	0.038265	0.035714		0	ALL	8	605.67	208.71	ALL	00FF99	23.079	1189.5	326.71		100	3.28	3.3294		5.6009		0.077589	0.055149		ROI2DPolyLine	0	255	84		153.52	53.429		21	34		151016_A3_emb23	0.3	5.9881	0	ALL	8	594.09	205.46	ALL	FALSE
1350.36	(0.71, 0.71, 0.0)	0.18405	(-0.71, 0.71, 0.0)	0	(0.0, 0.0, 1.0)	0.5	0.5		0	ALL	8	560.14	243	ALL	00FF99	9.2307	2809	16		100	0.69295	0.69295		2.0264		0.00035587	0.058824		ROI2DPolyLine	0	126	70		89.286	39.429		66	26		151016_A3_emb23	0.3	2.395	0	ALL	8	557.04	239.76	ALL	FALSE
1.6221	(0.95, -0.31, 0.0)	0.26327	(0.31, 0.95, 0.0)	0	(0.0, 0.0, 1.0)	0.12	0.1		0	ALL	8	587.25	252.5	ALL	00FF99	8.4368	2172.6	249.2		100	2.1631	2.3016		1.8889		0.20259	0.0144		ROI2DPolyLine	0	208	53		151	42.875		76	33		151016_A3_emb23	0.3	2.189	0	ALL	8	585.51	248.68	ALL	FALSE
7802.16	(1.0, 0.0, 0.0)	0.25946	(0.0, 1.0, 0.0)	0	(0.0, 0.0, 1.0)	0.0625	0.0625		0	ALL	8	574.55	254	ALL	00FF99	11.572	1793	861		100	2.771	2.771		2.5946		0.013748	0.0069113		ROI2DPolyLine	0	192	107		120.45	52.182		50	29		151016_A3_emb23	0.3	3.0024	0	ALL	8	573.85	248.68	ALL	FALSE
16.158	(0.02, 1.0, 0.0)	0.44673	(-1.0, 0.02, 0.0)	0	(0.0, 0.0, 1.0)	0.010204	0.010621		0	ALL	8	698.48	472.83	ALL	FF66FF	66.264	1097.08	273.94		100	4.5752	4.5471		16.867		0.027856	0.052346		ROI2DPolyLine	0	165	91		71.685	41.259		15	12		151016_A3_emb24	0.3	17.193	0	ALL	8	697.69	444.5	ALL	FALSE
9.0145	(0.53, 0.85, 0.0)	1.0054	(-0.85, 0.53, 0.0)	0	(0.0, 0.0, 1.0)	0.048611	0.041667		0	ALL	8	724.06	348	ALL	FF66FF	43.558	1399.08	195.08		100	3.0603	3.1757		10.507		0.0078435	0.096765		ROI2DPolyLine	0	232	94		145.77	55.943		46	28		151016_A3_emb24	0.3	11.302	0	ALL	8	710.22	330.25	ALL	FALSE
4.8624	(-0.62, 0.78, 0.0)	0.35061	(-0.78, -0.62, 0.0)	0	(0.0, 0.0, 1.0)	0.083333	0.083333		0	ALL	8	429.1	414.25	ALL	996600	23.764	5723.5	424		100	2.4837	2.4837		5.9166		0.00040188	0.0053644		ROI2DPolyLine	0	237	105		126.15	60.4		24	20		151016_A3_emb25	0.3	6.1658	0	ALL	8	422.11	404.65	ALL	FALSE
2.8938	(0.48, 0.88, 0.0)	0.38453	(-0.88, 0.48, 0.0)	0	(0.0, 0.0, 1.0)	0.097222	0.083333		0	ALL	8	424	394.62	ALL	996600	14.256	923.67	868.67		100	2.3683	2.4837		3.481		0.20091	0.091722		ROI2DPolyLine	0	255	113		152.85	58.385		61	39		151016_A3_emb25	0.3	3.6987	0	ALL	8	417.93	392.12	ALL	FALSE
3.9286	(0.96, -0.27, 0.0)	0.28894	(0.27, 0.96, 0.0)	0	(0.0, 0.0, 1.0)	0.038462	0.038462		0	ALL	8	447.21	348	ALL	996600	20.154	1837.54	853.69		100	3.2555	3.2555		4.8471		0.011068	0.016007		ROI2DPolyLine	0	240	124		139.95	58.737		22	32		151016_A3_emb25	0.3	5.2292	0	ALL	8	445.26	338.6	ALL	FALSE
0	(NaN, NaN, NaN)	0.0	(NaN, NaN, NaN)	0	(NaN, NaN, NaN)	0.049587	0.049587		0	ALL	8	427	357.5	ALL	996600	12.159	759.82	366.27		100	3.0259	3.0259		2.854		0.09368	0.1024		ROI2DPolyLine	0	246	88		162.42	55.667		85	36		151016_A3_emb25	0.3	3.1547	0	ALL	8	427.04	351.5	ALL	FALSE
8.2274	(0.76, -0.65, 0.0)	1.5541	(0.65, 0.76, 0.0)	0	(0.0, 0.0, 1.0)	0.05	0.05		0	ALL	8	646.15	471.52	ALL	6666FF	40.822	1620.6	1298		100	2.9937	2.9937		9.9342		0.013356	0.0042949		ROI2DPolyLine	0	161	136		81.091	79.606		39	43		151016_A3_emb26	0.3	10.592	0	ALL	8	631.19	457.69	ALL	FALSE
7.4667	(0.95, 0.3, 0.0)	0.3911	(-0.3, 0.95, 0.0)	0	(0.0, 0.0, 1.0)	0.021739	0.022684		0	ALL	8	598	411.94	ALL	6666FF	36.418	2155	457.13		100	3.8241	3.794		9.2718		0.002612	0.081085		ROI2DPolyLine	0	242	93		148.97	54.286		74	29		151016_A3_emb26	0.3	9.4489	0	ALL	8	580.81	406.6	ALL	FALSE
6.9299	(0.95, -0.32, 0.0)	1.3074	(0.32, 0.95, 0.0)	0	(0.0, 0.0, 1.0)	0.045455	0.045455		0	ALL	8	618.25	397.3	ALL	6666FF	30.44	3377.18	968.91		100	3.0888	3.0888		7.4884		0.0039702	0.050662		ROI2DPolyLine	0	199	114		122.75	71.25		60	38		151016_A3_emb26	0.3	7.8979	0	ALL	8	613.45	385.67	ALL	FALSE
4.2643	(0.94, 0.34, 0.0)	0.1943	(-0.34, 0.94, 0.0)	0	(0.0, 0.0, 1.0)	0.041667	0.041667		0	ALL	8	542	442.89	ALL	6666FF	19.48	732.08	442		100	3.1757	3.1757		4.9229		0.0043222	0.005695		ROI2DPolyLine	0	224	95		117.58	61.421		49	31		151016_A3_emb26	0.3	5.0544	0	ALL	8	532.56	440.31	ALL	FALSE
2523.09	(1.0, 0.0, 0.0)	0.25946	(0.0, 1.0, 0.0)	0	(0.0, 0.0, 1.0)	0.071429	0.071429		0	ALL	8	497	384.56	ALL	669900	15.555	936.71	240.43		100	2.6377	2.6377		2.0918		0.0020783	0.018524		ROI2DPolyLine	0	240	84		198.33	56.889		149	32		151016_A3_emb27	0.3	4.0358	0	ALL	8	485.91	384.16	ALL	FALSE
3.8542	(-0.32, 0.95, 0.0)	0.57467	(-0.95, -0.32, 0.0)	0	(0.0, 0.0, 1.0)	0.041667	0.041667		0	ALL	8	586.5	378.28	ALL	669900	18.837	863.42	481.42		100	3.1757	3.1757		4.5976		0.046212	0.048652		ROI2DPolyLine	0	255	103		171.33	58.056		73	34		151016_A3_emb27	0.3	4.8875	0	ALL	8	577.25	374.76	ALL	FALSE
2.5943	(0.93, 0.37, 0.0)	0.22853	(-0.37, 0.93, 0.0)	0	(0.0, 0.0, 1.0)	0.071429	0.071429		0	ALL	8	593.5	371.25	ALL	669900	14.533	764.43	68.571		100	2.6377	2.6377		3.0369		0.053761	0.1833		ROI2DPolyLine	0	233	58		115.25	43.5		47	27		151016_A3_emb27	0.3	3.7707	0	ALL	8	587.32	368.38	ALL	FALSE
6747.07	(1.0, 0.0, 0.0)	0.25946	(0.0, 1.0, 0.0)	0	(0.0, 0.0, 1.0)	0.083333	0.083333		0	ALL	8	543.5	318.25	ALL	669900	8.1713	1864.17	579.83		100	2.4837	2.4837		1.8346		0.011674	0.0064526		ROI2DPolyLine	0	245	82		175.63	56.375		89	27		151016_A3_emb27	0.3	2.1201	0	ALL	8	539.64	317.67	ALL	FALSE
5.6617	(0.19, 0.98, 0.0)	0.46956	(-0.98, 0.19, 0.0)	0	(0.0, 0.0, 1.0)	0.02625	0.025		0	ALL	8	549.93	293	ALL	669900	28.687	2087.2	441.75		100	3.6503	3.6849		6.9232		0.056386	0.017405		ROI2DPolyLine	0	255	73		190.81	50.296		40	25		151016_A3_emb27	0.3	7.443	0	ALL	8	546.36	279.39	ALL	FALSE
2.8563	(0.48, 0.88, 0.0)	0.19277	(-0.88, 0.48, 0.0)	0	(0.0, 0.0, 1.0)	0.12	0.1		0	ALL	8	584.5	310.33	ALL	669900	13.361	1180.2	543.8		100	2.1631	2.3016		3.251		0.30095	0.011324		ROI2DPolyLine	0	255	107		190.75	60.083		64	36		151016_A3_emb27	0.3	3.4665	0	ALL	8	578.59	306.59	ALL	FALSE
2.3433	(0.19, 0.98, 0.0)	0.20872	(-0.98, 0.19, 0.0)	0	(0.0, 0.0, 1.0)	0.0625	0.0625		0	ALL	8	596	314.09	ALL	669900	10.966	1924.25	282.5		100	2.771	2.771		2.646		0.0030795	0.012861		ROI2DPolyLine	0	227	78		160.91	59.909		101	43		151016_A3_emb27	0.3	2.8453	0	ALL	8	590.35	313.31	ALL	FALSE
4.055	(-0.55, 0.84, 0.0)	0.30518	(-0.84, -0.55, 0.0)	0	(0.0, 0.0, 1.0)	0.097222	0.083333		0	ALL	8	595	348.65	ALL	669900	19.488	4269	380.5		100	2.3683	2.4837		4.8954		0.16804	0.051338		ROI2DPolyLine	0	255	116		186.06	66.118		93	33		151016_A3_emb27	0.3	5.0564	0	ALL	8	586.65	343.19	ALL	FALSE
3.7509	(0.96, 0.29, 0.0)	0.2172	(-0.29, 0.96, 0.0)	0	(0.0, 0.0, 1.0)	0.035714	0.035714		0	ALL	0	513.17	366.33	ALL	00FF00	16.973	981	631.86		100	3.3294	3.3294		4.3493		0.013014	0.048177		ROI2DLine	0	143	132		103.06	77.556		68	35		151016_B3_emb01	0.3	4.4037	0	ALL	0	511.42	358.25	ALL	FALSE
2.9946	(0.52, 0.86, 0.0)	0.22445	(-0.86, 0.52, 0.0)	0	(0.0, 0.0, 1.0)	0.045455	0.045455		0	ALL	0	491	406.5	ALL	00FF00	12.509	4245.73	881.55		100	3.0888	3.0888		3.1671		0.0549	0.025786		ROI2DLine	0	188	108		84.857	49.214		30	19		151016_B3_emb01	0.3	3.2454	0	ALL	0	486.1	403.73	ALL	FALSE
10468.1	(0.0, 1.0, 0.0)	0.25946	(-1.0, 0.0, 0.0)	0	(0.0, 0.0, 1.0)	0.038462	0.038462		0	ALL	2	577	654.73	ALL	FFFF99	13.932	270.38	779.46		100	3.2555	3.2555		3.6417		0.059169	0.022422		ROI2DLine	0	51	92		31.667	46.8		13	22		151016_B3_emb02	0.3	3.6146	0	ALL	2	570.26	654.92	ALL	FALSE
0.0	(0.0, 1.0, 0.0)	0.25946	(-1.0, 0.0, 0.0)	0	(0.0, 0.0, 1.0)	0.026316	0.029086		0	ALL	2	622.1	627	ALL	FFFF99	19.438	927.37	824.21		100	3.6338	3.561		5.1956		0.0084497	0.018558		ROI2DLine	0	142	94		62	50.571		12	19		151016_B3_emb02	0.3	5.0433	0	ALL	2	622.3	617.91	ALL	FALSE
4.4318	(0.34, 0.94, 0.0)	0.20514	(-0.94, 0.34, 0.0)	0	(0.0, 0.0, 1.0)	0.033333	0.033333		0	ALL	2	589.33	627.38	ALL	FFFF99	20.635	450.4	117.47		100	3.3982	3.3982		5.2536		0.028721	0.071435		ROI2DLine	0	83	45		30.476	31.286		8	19		151016_B3_emb02	0.3	5.3538	0	ALL	2	586.39	618.27	ALL	FALSE
25.794	(0.71, -0.71, 0.0)	0.18355	(0.71, 0.71, 0.0)	0	(0.0, 0.0, 1.0)	0.1	0.1		0	ALL	2	580.55	635.36	ALL	FFFF99	11.665	257.6	100.6		100	2.3016	2.3016		2.9354		0.10797	0.030544		ROI2DLine	0	85	68		41.091	39.818		11	22		151016_B3_emb02	0.3	3.0265	0	ALL	2	577.59	632.2	ALL	FALSE
4.8525	(0.44, 0.9, 0.0)	0.19004	(-0.9, 0.44, 0.0)	0	(0.0, 0.0, 1.0)	0.044379	0.038462		0	ALL	4	143.33	327.1	ALL	FF9999	20.942	1097.46	107.23		100	3.1491	3.2555		5.4548		0.017096	0.07835		ROI2DLine	0	84	47		42.857	23.619		16	12		151016_B3_emb03	0.3	5.4336	0	ALL	4	139.6	318.72	ALL	FALSE
3.8704	(0.87, 0.49, 0.0)	0.20733	(-0.49, 0.87, 0.0)	0	(0.0, 0.0, 1.0)	0.038462	0.044379		0	ALL	4	172.72	303	ALL	FF9999	17.69	377.23	115.54		100	3.2555	3.1491		4.4108		0.027628	0.13138		ROI2DLine	0	104	46		42.667	24.222		8	13		151016_B3_emb03	0.3	4.5897	0	ALL	4	165.8	299.39	ALL	FALSE
1266.87	(-0.45, 0.89, 0.0)	0.1136	(-0.89, -0.45, 0.0)	0	(0.0, 0.0, 1.0)	0.071429	0.071429		0	ALL	4	408.73	513	ALL	FF99FF	16.061	3284.29	897.71		100	2.6377	2.6377		4.0612		0.02254	0.02848		ROI2DLine	0	255	135		108.27	50.067		25	23		151016_B3_emb04	0.3	4.167	0	ALL	4	405.93	505.92	ALL	FALSE
4.2081	(0.54, 0.84, 0.0)	0.21505	(-0.84, 0.54, 0.0)	0	(0.0, 0.0, 1.0)	0.038462	0.038462		0	ALL	4	448.37	518.63	ALL	FF99FF	18.066	3931.15	183.46		100	3.2555	3.2555		4.6774		0.0082425	0.030614		ROI2DLine	0	241	83		137.74	44.316		39	18		151016_B3_emb04	0.3	4.6872	0	ALL	4	443.96	511.55	ALL	FALSE
3.7137	(0.94, 0.35, 0.0)	0.22653	(-0.35, 0.94, 0.0)	0	(0.0, 0.0, 1.0)	0.033333	0.033333		0	ALL	4	460.28	513.17	ALL	FF99FF	16.483	1413.13	139.33		100	3.3982	3.3982		4.1917		0.01882	0.058118		ROI2DLine	0	116	45		59.111	32		9	12		151016_B3_emb04	0.3	4.2767	0	ALL	4	453.11	510.85	ALL	FALSE
3.685	(-0.16, 0.99, 0.0)	0.21539	(-0.99, -0.16, 0.0)	0	(0.0, 0.0, 1.0)	0.038462	0.038462		0	ALL	4	471	505.65	ALL	FF99FF	16.382	1526.46	245		100	3.2555	3.2555		4.2237		0.005573	0.01089		ROI2DLine	0	175	56		95.294	35.471		34	20		151016_B3_emb04	0.3	4.2503	0	ALL	4	463.32	504.86	ALL	FALSE
8.1127	(0.99, -0.16, 0.0)	2.0601	(0.16, 0.99, 0.0)	0	(0.0, 0.0, 1.0)	0.02	0.024		0	ALL	4	486	487.92	ALL	FF99FF	39.639	1445.6	105.12		100	3.907	3.7689		9.3729		0.0082276	0.18933		ROI2DPolyLine	0	198	48		99.459	30.622		31	17		151016_B3_emb04	0.3	10.285	0	ALL	4	466.49	484.8	ALL	FALSE
8.7291	(0.23, 0.97, 0.0)	0.34027	(-0.97, 0.23, 0.0)	0	(0.0, 0.0, 1.0)	0.016602	0.016602		0	ALL	4	561	753.49	ALL	9999FF	44.356	563.72	255.34		100	4.1094	4.1094		11.202		0.067465	0.045467		ROI2DPolyLine	0	103	80		36.837	42.14		6	24		151016_B3_emb05	0.3	11.509	0	ALL	4	539.61	747.78	ALL	FALSE
0.0	(NaN, NaN, NaN)	0.0	(NaN, NaN, NaN)	0	(NaN, NaN, NaN)	0.05	0.05		0	ALL	4	611	777	ALL	9999FF	14.771	285.4	205.6		100	2.9937	2.9937		2.5946		0.083254	0.023726		ROI2DPolyLine	0	98	50		39.455	34.182		22	20		151016_B3_emb05	0.3	3.8324	0	ALL	4	610.55	771.43	ALL	FALSE
2.5351	(0.52, 0.85, 0.0)	0.2326	(-0.85, 0.52, 0.0)	0	(0.0, 0.0, 1.0)	0.125	0.125		0	ALL	4	634	715	ALL	9999FF	12.548	1105	1049		100	2.0786	2.0786		3.0258		0.15063	0.02852		ROI2DPolyLine	0	122	91		65.455	47.727		25	21		151016_B3_emb05	0.3	3.2557	0	ALL	4	628.47	712.31	ALL	FALSE
3.4608	(0.91, 0.41, 0.0)	0.18552	(-0.41, 0.91, 0.0)	0	(0.0, 0.0, 1.0)	0.0625	0.0625		0	ALL	4	644	744.93	ALL	9999FF	16.225	709.13	156.88		100	2.771	2.771		3.9519		0.079105	0.094607		ROI2DPolyLine	0	155	78		78.2	44.4		15	26		151016_B3_emb05	0.3	4.2098	0	ALL	4	636.35	741.69	ALL	FALSE
0.0	(NaN, NaN, NaN)	0.0	(NaN, NaN, NaN)	0	(NaN, NaN, NaN)	0	0		0	ALL	5	88	260	ALL	99CCFF	16.072	0	0		100	0	0		3.6693		0	0		ROI2DPolyLine	0	225	52		148.45	34.636		91	16		151016_B3_extra01	0.3	4.17	0	ALL	5	82.692	254.41	ALL	FALSE
4.1592	(0.47, 0.89, 0.0)	0.18566	(-0.89, 0.47, 0.0)	0	(0.0, 0.0, 1.0)	0.071429	0.071429		0	ALL	5	11	240.29	ALL	99CCFF	19.901	301	323		100	2.6377	2.6377		4.763		0.01834	0.09468		ROI2DPolyLine	0	93	59		52.647	24.941		28	11		151016_B3_extra01	0.3	5.1636	0	ALL	5	2.2349	236.16	ALL	FALSE
3.5587	(-0.5, 0.86, 0.0)	0.70992	(-0.86, -0.5, 0.0)	0	(0.0, 0.0, 1.0)	0.071429	0.081633		0	ALL	5	636.33	532	ALL	99FFFF	17.895	1063	145		100	2.6377	2.5387		4.0612		0.0016046	0.17969		ROI2DPolyLine	0	185	66		88.667	46		33	25		151016_B3_emb06	0.3	4.6429	0	ALL	5	633.43	524.39	ALL	FALSE
9.4839	(0.87, -0.49, 0.0)	4.4487	(0.49, 0.87, 0.0)	0	(0.0, 0.0, 1.0)	0.02381	0.027211		0	ALL	5	674.11	554.51	ALL	99FFFF	41.591	1290.24	580.67		100	3.7335	3.6348		9.5719		0.031792	0.13391		ROI2DPolyLine	0	181	102		99.27	50.054		26	17		151016_B3_emb06	0.3	10.791	0	ALL	5	667.51	536.51	ALL	FALSE
9.9977	(0.46, 0.89, 0.0)	0.46842	(-0.89, 0.46, 0.0)	0	(0.0, 0.0, 1.0)	0.02381	0.02381		0	ALL	5	690.5	549.45	ALL	99FFFF	46.859	348.76	329.71		100	3.7335	3.7335		11.722		0.015818	0.061882		ROI2DPolyLine	0	112	77		33.095	36.048		7	15		151016_B3_emb06	0.3	12.158	0	ALL	5	681.14	528.93	ALL	FALSE
0.0	(0.0, 1.0, 0.0)	0.0	(-1.0, 0.0, 0.0)	0	(0.0, 0.0, 1.0)	0.125	0.125		0	ALL	5	695.5	520.5	ALL	99FFFF	6.6123	1124.75	401.25		100	2.0786	2.0786		1.323		0.027191	0.011677		ROI2DPolyLine	0	123	63		85.5	46.667		37	33		151016_B3_emb06	0.3	1.7156	0	ALL	5	695.15	517.58	ALL	FALSE
6373885	(1.0, 0.0, 0.0)	0.25946	(0.0, 1.0, 0.0)	0	(0.0, 0.0, 1.0)	0.083333	0.097222		0	ALL	5	718.5	494.5	ALL	99FFFF	17.19	810	223		100	2.4837	2.3683		1.8346		0.013656	0.1733		ROI2DPolyLine	0	79	58		45.5	47.75		21	36		151016_B3_emb06	0.3	4.46	0	ALL	5	714.08	494.1	ALL	FALSE
2.4368	(-0.29, 0.96, 0.0)	0.42382	(-0.96, -0.29, 0.0)	0	(0.0, 0.0, 1.0)	0.0625	0.070313		0	ALL	5	709	411.5	ALL	99FFFF	15.334	2234.75	447.13		100	2.771	2.6844		2.9583		0.026288	0.1543		ROI2DPolyLine	0	148	74		73.167	40.417		28	25		151016_B3_emb06	0.3	3.9786	0	ALL	5	707.26	402.85	ALL	FALSE
6.2432	(0.72, -0.69, 0.0)	1.4576	(0.69, 0.72, 0.0)	0	(0.0, 0.0, 1.0)	0.041667	0.041667		0	ALL	5	244.14	615.07	ALL	FFFF66	32.716	771.75	258.33		100	3.1757	3.1757		7.7404		0.055548	0.058118		ROI2DPolyLine	0	132	75		60.821	36.286		29	18		151016_B3_emb07	0.3	8.4885	0	ALL	5	236.45	602.54	ALL	FALSE
4.3071	(0.7, 0.72, 0.0)	0.7611	(-0.72, 0.7, 0.0)	0	(0.0, 0.0, 1.0)	0.1	0.1		0	ALL	5	249.53	610.53	ALL	FFFF66	21.912	399.2	127		100	2.3016	2.3016		4.9569		0.01202	0.066843		ROI2DPolyLine	0	77	61		44.765	38.235		21	24		151016_B3_emb07	0.3	5.6853	0	ALL	5	243.86	602.54	ALL	FALSE
5.2314	(1.0, -0.1, 0.0)	1.0534	(0.1, 1.0, 0.0)	0	(0.0, 0.0, 1.0)	0.027778	0.030864		0	ALL	5	259.7	601	ALL	FFFF66	24.595	410.06	374.83		100	3.5799	3.5031		5.8017		0.061134	0.067084		ROI2DPolyLine	0	96	69		43.565	34.957		15	15		151016_B3_emb07	0.3	6.3815	0	ALL	5	258.99	589.49	ALL	FALSE
0.0	(1.0, 0.0, 0.0)	0.25946	(0.0, 1.0, 0.0)	0	(0.0, 0.0, 1.0)	0.033333	0.033333		0	ALL	5	367	645.29	ALL	FFFF66	17.319	1643.07	222.47		100	3.3982	3.3982		4.1594		0.0065705	0.051073		ROI2DPolyLine	0	153	61		76.765	39.765		30	22		151016_B3_emb07	0.3	4.4935	0	ALL	5	358.08	644.97	ALL	FALSE
10.29	(0.92, -0.38, 0.0)	1.2194	(0.38, 0.92, 0.0)	0	(0.0, 0.0, 1.0)	0.017836	0.019025		0	ALL	5	463.77	571	ALL	FF6666	52.632	1377.69	156.31		100	4.0309	3.9833		12.724		0.040426	0.14602		ROI2DPolyLine	0	217	64		82.383	31.468		21	12		151016_B3_emb08	0.3	13.656	0	ALL	5	457.15	547.38	ALL	FALSE
6.2743	(0.74, -0.67, 0.0)	0.56375	(0.67, 0.74, 0.0)	0	(0.0, 0.0, 1.0)	0.125	0.125		0	ALL	5	493.35	555.22	ALL	FF6666	29.54	2068.75	1011.5		100	2.0786	2.0786		7.3478		0.0013847	0.031141		ROI2DPolyLine	0	115	82		49.913	27.565		19	15		151016_B3_emb08	0.3	7.6644	0	ALL	5	482.61	545.13	ALL	FALSE
6.945	(1.0, 0.03, 0.0)	1.3054	(-0.03, 1.0, 0.0)	0	(0.0, 0.0, 1.0)	0.0216	0.024		0	ALL	5	526.5	500.21	ALL	FF6666	34.624	840.72	300.64		100	3.8518	3.7689		8.5621		0.099257	0.17885		ROI2DPolyLine	0	251	68		131.79	36.912		20	15		151016_B3_emb08	0.3	8.9836	0	ALL	5	509.56	498.33	ALL	FALSE
4.5826	(-0.35, 0.94, 0.0)	0.50304	(-0.94, -0.35, 0.0)	0	(0.0, 0.0, 1.0)	0.041667	0.052083		0	ALL	5	481.33	458	ALL	FF6666	23.817	1134.58	468.75		100	3.1757	3.0027		5.5889		0.010414	0.14927		ROI2DPolyLine	0	99	74		61.667	28.571		18	18		151016_B3_emb08	0.3	6.1795	0	ALL	5	478.11	447.41	ALL	FALSE
2.919	(0.29, 0.96, 0.0)	0.23953	(-0.96, 0.29, 0.0)	0	(0.0, 0.0, 1.0)	0.055556	0.067901		0	ALL	5	491.5	467.14	ALL	FF6666	15.042	454.11	346		100	2.8886	2.7347		3.529		0.082344	0.080731		ROI2DPolyLine	0	131	56		48.071	24.357		13	14		151016_B3_emb08	0.3	3.9027	0	ALL	5	484.1	464.64	ALL	FALSE
2.3445	(0.32, 0.95, 0.0)	0.2291	(-0.95, 0.32, 0.0)	0	(0.0, 0.0, 1.0)	0.071429	0.071429		0	ALL	5	494	470.27	ALL	FF6666	11.22	2002.71	301.86		100	2.6377	2.6377		2.7088		0.012538	0.051531		ROI2DPolyLine	0	143	47		78.636	27		18	14		151016_B3_emb08	0.3	2.9112	0	ALL	5	488.97	468.75	ALL	FALSE
2.0273	(0.59, 0.81, 0.0)	0.1631	(-0.81, 0.59, 0.0)	0	(0.0, 0.0, 1.0)	0.25	0.25		0	ALL	5	493.5	543.5	ALL	FF6666	9.1404	3650	2081		100	1.3859	1.3859		2.2319		0.00033262	0.0012656		ROI2DPolyLine	0	220	92		173	43.875		108	16		151016_B3_emb08	0.3	2.3715	0	ALL	5	490.84	540.26	ALL	FALSE
4.8489	(0.52, 0.86, 0.0)	0.49675	(-0.86, 0.52, 0.0)	0	(0.0, 0.0, 1.0)	0.0625	0.0625		0	ALL	5	483.95	553	ALL	FF6666	23.871	375.75	85.625		100	2.771	2.771		6.0516		0.13136	0.14199		ROI2DPolyLine	0	223	56		70.095	33.762		13	18		151016_B3_emb08	0.3	6.1936	0	ALL	5	476.99	542.89	ALL	FALSE
2.8605	(0.62, 0.78, 0.0)	0.1777	(-0.78, 0.62, 0.0)	0	(0.0, 0.0, 1.0)	0.25	0.25		0	ALL	5	501.73	542	ALL	FF6666	13.629	7952.5	820		100	1.3859	1.3859		3.3227		0.00019854	0.0028841		ROI2DPolyLine	0	232	69		109.82	37.636		14	18		151016_B3_emb08	0.3	3.5361	0	ALL	5	497.96	537.27	ALL	FALSE
0.0	(NaN, NaN, NaN)	0.0	(NaN, NaN, NaN)	0	(NaN, NaN, NaN)	0	0		0	ALL	5	508	536	ALL	FF6666	12.719	0	0		100	0	0		2.9354		0	0		ROI2DPolyLine	0	162	27		74.222	21.222		7	15		151016_B3_emb08	0.3	3.3	0	ALL	5	503.2	531.65	ALL	FALSE
0.0	(NaN, NaN, NaN)	0.0	(NaN, NaN, NaN)	0	(NaN, NaN, NaN)	0.5	0.5		0	ALL	6	813.33	716	ALL	FF66FF	9.8983	3481	25		100	0.69295	0.69295		0.58017		0.00028719	0.038462		ROI2DPolyLine	0	176	49		138.33	41.667		117	32		151016_B3_emb09	0.3	2.5682	0	ALL	6	813.03	714.21	ALL	FALSE
5.4015	(-0.47, 0.88, 0.0)	0.2174	(-0.88, -0.47, 0.0)	0	(0.0, 0.0, 1.0)	0.045455	0.049587		0	ALL	6	836.61	712	ALL	FF66FF	26.891	1999.09	186.27		100	3.0888	3.0259		6.3818		0.049226	0.16174		ROI2DPolyLine	0	144	64		87.261	35.739		29	21		151016_B3_emb09	0.3	6.977	0	ALL	6	830.19	700.09	ALL	FALSE
2.5795	(0.98, -0.19, 0.0)	0.26376	(0.19, 0.98, 0.0)	0	(0.0, 0.0, 1.0)	0.05	0.06		0	ALL	6	822.85	788	ALL	FF66FF	13.187	521.3	1011.6		100	2.9937	2.8553		3.1564		0.0066335	0.10699		ROI2DPolyLine	0	131	92		41.385	44.385		13	26		151016_B3_emb09	0.3	3.4214	0	ALL	6	821.8	781.74	ALL	FALSE
1171.74	(0.71, 0.71, 0.0)	0.18226	(-0.71, 0.71, 0.0)	0	(0.0, 0.0, 1.0)	0.5	0.5		0	ALL	6	788.5	773.88	ALL	FF66FF	12.175	1	121		100	0.69295	0.69295		2.3921		0.5	0.0081967		ROI2DPolyLine	0	93	53		52.25	35.875		27	19		151016_B3_emb09	0.3	3.1589	0	ALL	6	783.65	769.91	ALL	FALSE
4.6043	(0.76, -0.65, 0.0)	0.73791	(0.65, 0.76, 0.0)	0	(0.0, 0.0, 1.0)	0.083333	0.083333		0	ALL	6	787.05	707.58	ALL	FF66FF	22.277	143	327.83		100	2.4837	2.4837		5.5162		0.091219	0.1226		ROI2DPolyLine	0	90	87		53.211	40.947		15	13		151016_B3_emb09	0.3	5.7799	0	ALL	6	780.98	698.57	ALL	FALSE
0.0	(NaN, NaN, NaN)	0.0	(NaN, NaN, NaN)	0	(NaN, NaN, NaN)	0	0		0	ALL	6	785	737	ALL	FF66FF	9.4461	0	0		100	0	0		2.2016		0	0		ROI2DPolyLine	0	80	54		45.571	40.714		20	30		151016_B3_emb09	0.3	2.4509	0	ALL	6	781.74	733.67	ALL	FALSE
2.4417	(0.9, -0.44, 0.0)	0.42364	(0.44, 0.9, 0.0)	0	(0.0, 0.0, 1.0)	0.12	0.1		0	ALL	6	849	736.18	ALL	FF66FF	12.924	826.8	62.4		100	2.1631	2.3016		2.9008		0.20852	0.050849		ROI2DPolyLine	0	133	32		57.818	25.545		19	17		151016_B3_emb09	0.3	3.3532	0	ALL	6	843.17	732.91	ALL	FALSE
1333.34	(-0.71, 0.71, 0.0)	0.18346	(-0.71, -0.71, 0.0)	0	(0.0, 0.0, 1.0)	0.25	0.25		0	ALL	6	210.91	218.36	ALL	CC66FF	14.436	442	58.5		100	1.3859	1.3859		3.3024		0.0022778	0.019611		ROI2DPolyLine	0	150	41		88.455	24		49	14		151016_B3_extra02	0.3	3.7454	0	ALL	6	205.7	213.88	ALL	FALSE
4.2479	(0.23, 0.97, 0.0)	0.78439	(-0.97, 0.23, 0.0)	0	(0.0, 0.0, 1.0)	0.1	0.1		0	ALL	6	64.9	40.8	ALL	6666FF	18.863	1532.8	414.4		100	2.3016	2.3016		4.4789		0.0049844	0.20344		ROI2DPolyLine	0	114	60		58.6	24.4		27	3		151016_B3_extra03	0.3	4.8942	0	ALL	6	53.63	38.44	ALL	FALSE
3.0135	(0.93, -0.38, 0.0)	0.77071	(0.38, 0.93, 0.0)	0	(0.0, 0.0, 1.0)	0.0625	0.0625		0	ALL	6	66.5	53.571	ALL	6666FF	14.851	1516.25	232.25		100	2.771	2.771		3.6138		0.0044658	0.06583		ROI2DPolyLine	0	109	57		68.286	32.286		30	14		151016_B3_extra03	0.3	3.8532	0	ALL	6	60.45	49.91	ALL	FALSE
0.0	(1.0, 0.0, 0.0)	0.24267	(0.0, 1.0, 0.0)	0	(0.0, 0.0, 1.0)	0.071429	0.081633		0	ALL	6	536	769.56	ALL	6666FF	14.17	318.86	71.286		100	2.6377	2.5387		2.0918		0.04301	0.18291		ROI2DPolyLine	0	70	47		46.889	33.111		19	20		151016_B3_emb10	0.3	3.6765	0	ALL	6	531.77	768.82	ALL	FALSE
4.3757	(0.22, 0.98, 0.0)	0.22201	(-0.98, 0.22, 0.0)	0	(0.0, 0.0, 1.0)	0.03125	0.037109		0	ALL	6	437.9	729	ALL	6666FF	21.273	1209.69	501		100	3.4625	3.3329		5.2919		0.031645	0.12745		ROI2DPolyLine	0	152	72		82.429	41		32	18		151016_B3_emb10	0.3	5.5195	0	ALL	6	435.96	718.73	ALL	FALSE
3.9285	(0.39, 0.92, 0.0)	0.30805	(-0.92, 0.39, 0.0)	0	(0.0, 0.0, 1.0)	0.05	0.055		0	ALL	6	493.89	723.5	ALL	6666FF	19.768	197.9	52.7		100	2.9937	2.9245		4.7701		0.082103	0.27971		ROI2DPolyLine	0	90	58		31.278	39.111		9	26		151016_B3_emb10	0.3	5.129	0	ALL	6	489.54	714.66	ALL	FALSE
8731520	(1.0, 0.0, 0.0)	0.25946	(0.0, 1.0, 0.0)	0	(0.0, 0.0, 1.0)	0.16667	0.16667		0	ALL	6	510.6	733	ALL	6666FF	6.7234	2093.67	396.67		100	1.7912	1.7912		1.0698		0.0092345	0.0046778		ROI2DPolyLine	0	128	49		78.6	33.2		57	22		151016_B3_emb10	0.3	1.7444	0	ALL	6	509.93	728.93	ALL	FALSE
2.9383	(0.36, 0.93, 0.0)	0.31911	(-0.93, 0.36, 0.0)	0	(0.0, 0.0, 1.0)	0.0625	0.0625		0	ALL	6	509.07	802.5	ALL	6666FF	15.336	539.38	132.25		100	2.771	2.771		3.6138		0.0051996	0.044099		ROI2DPolyLine	0	97	48		56	33.357		32	21		151016_B3_emb10	0.3	3.9791	0	ALL	6	506.14	795.91	ALL	FALSE
3.079	(0.63, 0.77, 0.0)	0.20056	(-0.77, 0.63, 0.0)	0	(0.0, 0.0, 1.0)	0.25	0.25		0	ALL	6	522.17	794.5	ALL	6666FF	15.102	2868.5	580		100	1.3859	1.3859		3.6876		0.00035155	0.0017695		ROI2DPolyLine	0	155	66		78.083	44.167		23	29		151016_B3_emb10	0.3	3.9183	0	ALL	6	517.79	789.21	ALL	FALSE
9927149	(1.0, 0.0, 0.0)	0.25946	(0.0, 1.0, 0.0)	0	(0.0, 0.0, 1.0)	0.0625	0.0625		0	ALL	6	317.4	268.5	ALL	33CCFF	10.438	1210	83.875		100	2.771	2.771		2.3495		0.0045903	0.084482		ROI2DPolyLine	0	106	37		71.3	26.6		36	17		151016_B3_emb11	0.3	2.7083	0	ALL	6	317.2	263.52	ALL	FALSE
1.5542	(-0.28, 0.96, 0.0)	0.19976	(-0.96, -0.28, 0.0)	0	(0.0, 0.0, 1.0)	0.125	0.125		0	ALL	6	330.14	269	ALL	33CCFF	7.7301	2058	262.75		100	2.0786	2.0786		1.641		0.021601	0.020796		ROI2DPolyLine	0	126	45		84.857	24.143		46	14		151016_B3_emb11	0.3	2.0056	0	ALL	6	328.68	265.82	ALL	FALSE
3.1101	(0.69, 0.73, 0.0)	0.37453	(-0.73, 0.69, 0.0)	0	(0.0, 0.0, 1.0)	0.16667	0.16667		0	ALL	6	341.83	270.83	ALL	33CCFF	14.439	3169.33	244.33		100	1.7912	1.7912		3.4907		0.010342	0.03519		ROI2DPolyLine	0	180	35		73.583	21.5		9	11		151016_B3_emb11	0.3	3.7464	0	ALL	6	337.01	266.68	ALL	FALSE
3.4298	(0.38, 0.92, 0.0)	0.23348	(-0.92, 0.38, 0.0)	0	(0.0, 0.0, 1.0)	0.055556	0.067901		0	ALL	6	383.5	336	ALL	33CCFF	17.996	1617.67	168.78		100	2.8886	2.7347		4.1917		0.010724	0.07024		ROI2DPolyLine	0	103	42		46.688	24.5		14	16		151016_B3_emb11	0.3	4.6692	0	ALL	6	375.47	332.13	ALL	FALSE
0.0	(NaN, NaN, NaN)	0.0	(NaN, NaN, NaN)	0	(NaN, NaN, NaN)	0.053719	0.061983		0	ALL	6	372.5	324	ALL	33CCFF	11.778	169.64	74.455		100	2.963	2.8372		2.854		0.11262	0.030801		ROI2DPolyLine	0	74	33		28.833	20.167		13	12		151016_B3_emb11	0.3	3.056	0	ALL	6	366.58	323.8	ALL	FALSE
2.4646	(0.5, 0.87, 0.0)	0.26563	(-0.87, 0.5, 0.0)	0	(0.0, 0.0, 1.0)	0.125	0.1875		0	ALL	6	355	284.27	ALL	33CCFF	13.285	1594.25	337.5		100	2.0786	1.7323		3.0258		0.052049	0.021171		ROI2DPolyLine	0	178	55		80.091	23.273		34	11		151016_B3_emb11	0.3	3.447	0	ALL	6	348.78	281.32	ALL	FALSE
2.021	(0.79, -0.61, 0.0)	0.64342	(0.61, 0.79, 0.0)	0	(0.0, 0.0, 1.0)	0.16667	0.16667		0	ALL	6	368.75	349.5	ALL	33CCFF	9.8651	882	134.67		100	1.7912	1.7912		2.0918		0.0032637	0.070263		ROI2DPolyLine	0	108	34		64.5	23.125		29	10		151016_B3_emb11	0.3	2.5596	0	ALL	6	365.14	345.05	ALL	FALSE
3.4814	(0.72, -0.7, 0.0)	0.18118	(0.7, 0.72, 0.0)	0	(0.0, 0.0, 1.0)	0.5	0.5		0	ALL	6	366	296.4	ALL	33CCFF	5.9733	1936	4		100	0.69295	0.69295		1.2973		0.00051626	0.2		ROI2DPolyLine	0	193	43		147	30.8		107	20		151016_B3_emb11	0.3	1.5498	0	ALL	6	363.13	295.1	ALL	FALSE
2.8173	(-0.35, 0.94, 0.0)	0.41049	(-0.94, -0.35, 0.0)	0	(0.0, 0.0, 1.0)	0.071429	0.071429		0	ALL	6	367.85	473	ALL	CCFFCC	14.927	4044.14	142.29		100	2.6377	2.6377		3.373		0.02983	0.027764		ROI2DPolyLine	0	198	60		115.85	31.077		66	14		151016_B3_emb12	0.3	3.8729	0	ALL	6	366.35	466.73	ALL	FALSE
3.5157	(0.78, -0.62, 0.0)	0.45406	(0.62, 0.78, 0.0)	0	(0.0, 0.0, 1.0)	0.16667	0.22222		0	ALL	6	350.5	516.36	ALL	CCFFCC	18.347	691	164.33		100	1.7912	1.5602		4.2554		0.0041599	0.33632		ROI2DPolyLine	0	139	43		55.571	23.214		16	13		151016_B3_emb12	0.3	4.7602	0	ALL	6	343.66	511.17	ALL	FALSE
0.0	(0.0, 1.0, 0.0)	∞	(-1.0, 0.0, 0.0)	0	(0.0, 0.0, 1.0)	0.055	0.05		0	ALL	6	365.42	527.5	ALL	CCFFCC	12.638	2436.3	37.3		100	2.9245	2.9937		2.8658		0.12357	0.1199		ROI2DPolyLine	0	109	30		58.083	24.417		16	18		151016_B3_emb12	0.3	3.2791	0	ALL	6	364.76	521.4	ALL	FALSE
2.548	(0.67, 0.74, 0.0)	0.5072	(-0.74, 0.67, 0.0)	0	(0.0, 0.0, 1.0)	0.125	0.125		0	ALL	6	341.36	504.64	ALL	CCFFCC	13.324	4270.75	437.75		100	2.0786	2.0786		2.9354		0.00074744	0.011679		ROI2DPolyLine	0	132	77		84.909	35.909		25	21		151016_B3_emb12	0.3	3.457	0	ALL	6	337.26	500.94	ALL	FALSE
3.241	(0.89, 0.46, 0.0)	1.313	(-0.46, 0.89, 0.0)	0	(0.0, 0.0, 1.0)	0.071429	0.071429		0	ALL	6	444.5	476.5	ALL	CCFFCC	16.491	667.71	1194		100	2.6377	2.6377		3.7149		0.082524	0.0037913		ROI2DPolyLine	0	251	90		174.79	38.071		43	17		151016_B3_emb12	0.3	4.2788	0	ALL	6	437.64	475.37	ALL	FALSE
0.0	(NaN, NaN, NaN)	0.0	(NaN, NaN, NaN)	0	(NaN, NaN, NaN)	0.045455	0.053719		0	ALL	6	436.5	465	ALL	CCFFCC	11.534	2155.27	153.45		100	3.0888	2.963		2.854		0.0032592	0.099525		ROI2DPolyLine	0	249	49		189.83	30.5		70	18		151016_B3_emb12	0.3	2.9926	0	ALL	6	430.93	464.82	ALL	FALSE
8.9925	(0.97, -0.24, 0.0)	1.7875	(0.24, 0.97, 0.0)	0	(0.0, 0.0, 1.0)	0.02	0.02		0	ALL	6	278.87	502.1	ALL	FFFF33	42.203	257.52	130.36		100	3.907	3.907		9.5683		0.03697	0.072509		ROI2DPolyLine	0	90	61		44.615	32.41		13	17		151016_B3_emb13	0.3	10.95	0	ALL	6	275.35	484.93	ALL	FALSE
8.7988	(0.83, -0.56, 0.0)	1.2493	(0.56, 0.83, 0.0)	0	(0.0, 0.0, 1.0)	0.03125	0.035156		0	ALL	6	322.94	514.19	ALL	FFFF33	41.934	659.13	115.25		100	3.4625	3.3761		9.9681		0.037059	0.16809		ROI2DPolyLine	0	157	57		74.333	24.861		22	14		151016_B3_emb13	0.3	10.88	0	ALL	6	305.98	499.44	ALL	FALSE
1123.92	(-0.71, 0.71, 0.0)	0.18347	(-0.71, -0.71, 0.0)	0	(0.0, 0.0, 1.0)	0.5	0.5		0	ALL	6	249.5	546	ALL	FFFF33	7.5547	144	225		100	0.69295	0.69295		1.6613		0.0068966	0.0044248		ROI2DPolyLine	0	146	74		98.833	50.333		30	35		151016_B3_emb13	0.3	1.9601	0	ALL	6	246.66	543.93	ALL	FALSE
5.1888	(0.7, 0.71, 0.0)	0.18179	(-0.71, 0.7, 0.0)	0	(0.0, 0.0, 1.0)	0.5	0.5		0	ALL	6	315	571.5	ALL	FFFF33	8.2581	16	49		100	0.69295	0.69295		1.6613		0.058824	0.02		ROI2DPolyLine	0	97	47		49.167	31		18	22		151016_B3_emb13	0.3	2.1426	0	ALL	6	312.75	568.76	ALL	FALSE
0.0	(0.0, 1.0, 0.0)	∞	(-1.0, 0.0, 0.0)	0	(0.0, 0.0, 1.0)	0.033333	0.033333		0	ALL	7	98.611	254.5	ALL	FF3333	18.396	1537.2	106.53		100	3.3982	3.3982		4.4108		0.025955	0.10372		ROI2DPolyLine	0	254	36		87.667	21.5		13	8		151016_B3_extra04	0.3	4.773	0	ALL	7	97.983	245.77	ALL	FALSE
2.8447	(0.99, 0.13, 0.0)	0.42696	(-0.13, 0.99, 0.0)	0	(0.0, 0.0, 1.0)	0.053719	0.053719		0	ALL	7	106.5	255.5	ALL	FF3333	14.577	1404	71.727		100	2.963	2.963		3.4126		0.0040266	0.086593		ROI2DPolyLine	0	167	37		75.429	21.929		39	9		151016_B3_extra04	0.3	3.7822	0	ALL	7	105.68	248.6	ALL	FALSE
10.433	(0.79, -0.61, 0.0)	0.6017	(0.61, 0.79, 0.0)	0	(0.0, 0.0, 1.0)	0.055556	0.055556		0	ALL	7	132.1	270.87	ALL	FF3333	49.605	2998.78	326.78		100	2.8886	2.8886		12.359		0.0019157	0.065619		ROI2DPolyLine	0	230	57		146.31	25.974		31	14		151016_B3_extra04	0.3	12.87	0	ALL	7	117.82	251.44	ALL	FALSE
5.6632	(0.87, 0.5, 0.0)	0.31293	(-0.5, 0.87, 0.0)	0	(0.0, 0.0, 1.0)	0.05	0.055		0	ALL	7	139	260.68	ALL	FF3333	30.177	637.8	163.1		100	2.9937	2.9245		7.209		0.055385	0.25544		ROI2DPolyLine	0	130	49		93.44	22.2		30	7		151016_B3_extra04	0.3	7.8295	0	ALL	7	126.33	253.46	ALL	FALSE
7.625	(0.09, 1.0, 0.0)	0.37031	(-1.0, 0.09, 0.0)	0	(0.0, 0.0, 1.0)	0.015918	0.018776		0	ALL	7	145	246.79	ALL	FF3333	39.145	963.74	233.54		100	4.1627	4.0641		9.8901		0.02446	0.12559		ROI2DPolyLine	0	200	61		67.487	22.385		21	9		151016_B3_extra04	0.3	10.157	0	ALL	7	125.52	244.55	ALL	FALSE
6.4437	(0.33, 0.94, 0.0)	0.48984	(-0.94, 0.33, 0.0)	0	(0.0, 0.0, 1.0)	0.02381	0.029478		0	ALL	7	40	217.06	ALL	FF3333	32.265	1613.33	255.62		100	3.7335	3.5689		8.1265		0.028293	0.12177		ROI2DPolyLine	0	230	61		127.13	24.387		54	8		151016_B3_extra04	0.3	8.3713	0	ALL	7	24.698	212.97	ALL	FALSE
8.5829	(1.0, 0.09, 0.0)	1.8328	(-0.09, 1.0, 0.0)	0	(0.0, 0.0, 1.0)	0.016129	0.01717		0	ALL	7	150	261.36	ALL	FF3333	40.061	1397.81	126.65		100	4.121	4.0764		9.9444		0.036869	0.10676		ROI2DPolyLine	0	178	49		73.128	22.872		8	5		151016_B3_extra04	0.3	10.394	0	ALL	7	130.37	260.34	ALL	FALSE
4.9554	(0.87, -0.49, 0.0)	0.42063	(0.49, 0.87, 0.0)	0	(0.0, 0.0, 1.0)	0.055556	0.061728		0	ALL	7	182.5	160.73	ALL	FF33FF	25.785	553.67	57.778		100	2.8886	2.8117		6.2755		0.0029211	0.19832		ROI2DPolyLine	0	90	26		35.455	13.273		9	3		151016_B3_extra05	0.3	6.6902	0	ALL	7	171.27	153.45	ALL	FALSE
2.3118	(0.76, -0.65, 0.0)	0.61452	(0.65, 0.76, 0.0)	0	(0.0, 0.0, 1.0)	0.1	0.14		0	ALL	7	180.18	179.55	ALL	FF33FF	11.966	1458.2	7.6		100	2.3016	2.0245		2.7581		0.006677	0.60541		ROI2DPolyLine	0	146	24		88	15.818		30	10		151016_B3_extra05	0.3	3.1046	0	ALL	7	175.72	176.13	ALL	FALSE
∞	(0.0, 1.0, 0.0)	0.18745	(-1.0, 0.0, 0.0)	0	(0.0, 0.0, 1.0)	0.048611	0.045139		0	ALL	7	184.06	173.5	ALL	FF33FF	17.752	436.17	56.417		100	3.0603	3.118		4.1513		0.050875	0.23085		ROI2DPolyLine	0	121	36		45.438	17.063		12	5		151016_B3_extra05	0.3	4.6059	0	ALL	7	175.32	173.29	ALL	FALSE
4.4781	(0.58, 0.81, 0.0)	0.87328	(-0.81, 0.58, 0.0)	0	(0.0, 0.0, 1.0)	0.0625	0.0625		0	ALL	7	74.105	312.37	ALL	3333FF	21.842	717.13	53.625		100	2.771	2.771		5.1892		0.076341	0.096368		ROI2DPolyLine	0	103	33		58.684	21.474		30	14		151016_B3_extra06	0.3	5.6671	0	ALL	7	66.577	304.9	ALL	FALSE
3.4059	(-0.3, 0.95, 0.0)	0.57857	(-0.95, -0.3, 0.0)	0	(0.0, 0.0, 1.0)	0.05	0.06		0	ALL	7	75.5	307.44	ALL	3333FF	18.358	940	168		100	2.9937	2.8553		4.1024		0.10413	0.13813		ROI2DPolyLine	0	150	44		80.188	23.375		22	14		151016_B3_extra06	0.3	4.7633	0	ALL	7	67.783	303.94	ALL	FALSE
4.431	(0.14, 0.99, 0.0)	0.42855	(-0.99, 0.14, 0.0)	0	(0.0, 0.0, 1.0)	0.027778	0.033951		0	ALL	7	68.5	282.14	ALL	3333FF	22.287	234.06	26.556		100	3.5799	3.4263		5.5039		0.055871	0.13485		ROI2DPolyLine	0	85	31		28.773	18.227		7	9		151016_B3_extra06	0.3	5.7826	0	ALL	7	57.652	280.3	ALL	FALSE
3.0572	(-0.64, 0.77, 0.0)	0.28623	(-0.77, -0.64, 0.0)	0	(0.0, 0.0, 1.0)	0.25	0.25		0	ALL	7	373.17	359.5	ALL	33CCFF	15.042	125	14.5		100	1.3859	1.3859		3.6876		0.021443	0.11923		ROI2DPolyLine	0	148	38		80.333	28.5		12	18		151016_B3_emb14	0.3	3.9028	0	ALL	7	369.01	353.97	ALL	FALSE
0.0	(NaN, NaN, NaN)	0.0	(NaN, NaN, NaN)	0	(NaN, NaN, NaN)	0	0		0	ALL	7	371	324	ALL	33CCFF	4.3529	0	0		100	0	0		0.73386		0	0		ROI2DPolyLine	0	126	41		102	32.667		70	23		151016_B3_emb14	0.3	1.1294	0	ALL	7	369.01	322.16	ALL	FALSE
9100.01	(1.0, 0.0, 0.0)	0.25946	(0.0, 1.0, 0.0)	0	(0.0, 0.0, 1.0)	0.071429	0.11224		0	ALL	7	399.11	357	ALL	33CCFF	9.2243	562.71	790.86		100	2.6377	2.242		2.0918		0.036674	0.0027689		ROI2DPolyLine	0	155	82		108.67	40.333		30	23		151016_B3_emb14	0.3	2.3933	0	ALL	7	398.77	352.94	ALL	FALSE
2.0167	(0.24, 0.97, 0.0)	0.25964	(-0.97, 0.24, 0.0)	0	(0.0, 0.0, 1.0)	0.071429	0.081633		0	ALL	7	415.5	338.7	ALL	33CCFF	11.802	3850.86	415.43		100	2.6377	2.5387		2.3921		0.0010058	0.15206		ROI2DPolyLine	0	198	65		101.7	31.5		49	15		151016_B3_emb14	0.3	3.0621	0	ALL	7	409.37	337.89	ALL	FALSE
3.5453	(0.96, -0.3, 0.0)	0.25671	(0.3, 0.96, 0.0)	0	(0.0, 0.0, 1.0)	0.045455	0.049587		0	ALL	7	430.29	792	ALL	00FFCC	19.482	693.64	283.64		100	3.0888	3.0259		4.3493		0.0035156	0.11592		ROI2DPolyLine	0	100	56		59.765	37.412		23	23		151016_B3_emb15	0.3	5.0548	0	ALL	7	427.54	783.51	ALL	FALSE
9521235	(1.0, 0.0, 0.0)	0.25946	(0.0, 1.0, 0.0)	0	(0.0, 0.0, 1.0)	0.05	0.05		0	ALL	7	441.5	764.5	ALL	00FFCC	12.084	1024.1	440.9		100	2.9937	2.9937		2.8658		0.0075088	0.055172		ROI2DPolyLine	0	209	73		157.67	52.667		95	29		151016_B3_emb15	0.3	3.1353	0	ALL	7	435.41	764.03	ALL	FALSE
3.147	(0.74, -0.67, 0.0)	0.43932	(0.67, 0.74, 0.0)	0	(0.0, 0.0, 1.0)	0.125	0.125		0	ALL	7	456.77	758.69	ALL	00FFCC	15.929	676.5	845.25		100	2.0786	2.0786		3.6693		0.0025021	0.0058055		ROI2DPolyLine	0	178	71		104.54	43.615		50	26		151016_B3_emb15	0.3	4.1329	0	ALL	7	451.9	752.79	ALL	FALSE
∞	(0.0, 1.0, 0.0)	0.25946	(-1.0, 0.0, 0.0)	0	(0.0, 0.0, 1.0)	0.125	0.125		0	ALL	8	173.5	161.5	ALL	00FF00	7.4803	3151	74.5		100	2.0786	2.0786		1.323		0.0020006	0.15029		ROI2DPolyLine	0	255	36		182.33	28		89	15		151016_B3_extra07	0.3	1.9408	0	ALL	8	170.98	160.97	ALL	FALSE
4.5276	(0.81, -0.59, 0.0)	0.49629	(0.59, 0.81, 0.0)	0	(0.0, 0.0, 1.0)	0.071429	0.071429		0	ALL	8	181.21	141.21	ALL	00FF00	22.84	3411.71	958.14		100	2.6377	2.6377		5.3489		0.0003847	0.0022733		ROI2DPolyLine	0	243	68		177.11	37.632		108	12		151016_B3_extra07	0.3	5.926	0	ALL	8	174.58	133.34	ALL	FALSE
6.6743	(0.99, 0.13, 0.0)	0.4786	(-0.13, 0.99, 0.0)	0	(0.0, 0.0, 1.0)	0.0208	0.0216		0	ALL	8	185.48	202	ALL	00FF00	32.199	991.52	170.28		100	3.8794	3.8518		7.8911		0.093522	0.12283		ROI2DPolyLine	0	248	73		117.77	28.129		29	9		151016_B3_extra07	0.3	8.3543	0	ALL	8	181.39	186.46	ALL	FALSE
7.3653	(0.22, 0.97, 0.0)	0.50675	(-0.97, 0.22, 0.0)	0	(0.0, 0.0, 1.0)	0.01989	0.021262		0	ALL	8	436.22	399.5	ALL	CCCC00	38.188	1529.81	126.89		100	3.9325	3.8813		9.3152		0.019726	0.13985		ROI2DPolyLine	0	160	57		64.083	27.306		13	13		151016_B3_emb16	0.3	9.9082	0	ALL	8	432.69	381.4	ALL	FALSE
3.4626	(0.95, 0.32, 0.0)	0.30226	(-0.32, 0.95, 0.0)	0	(0.0, 0.0, 1.0)	0.045455	0.049587		0	ALL	8	450	372.82	ALL	CCCC00	18.421	582.91	277.09		100	3.0888	3.0259		4.3493		0.0087079	0.1223		ROI2DPolyLine	0	115	50		49.294	25.647		8	12		151016_B3_emb16	0.3	4.7796	0	ALL	8	441.41	369.53	ALL	FALSE
5.6155	(0.95, -0.31, 0.0)	0.33936	(0.31, 0.95, 0.0)	0	(0.0, 0.0, 1.0)	0.03125	0.035156		0	ALL	8	472.96	361.5	ALL	CCCC00	28.416	1155.38	112.44		100	3.4625	3.3761		6.894		0.0027324	0.11072		ROI2DPolyLine	0	127	55		67.769	22.423		19	12		151016_B3_emb16	0.3	7.3728	0	ALL	8	467.24	348.25	ALL	FALSE
6.3781	(0.87, 0.49, 0.0)	0.37934	(-0.49, 0.87, 0.0)	0	(0.0, 0.0, 1.0)	0.038462	0.04142		0	ALL	8	482.5	352.29	ALL	CCCC00	31.291	767.46	103.54		100	3.2555	3.2023		7.8911		0.023932	0.19175		ROI2DPolyLine	0	236	49		79.893	25.464		11	12		151016_B3_emb16	0.3	8.1188	0	ALL	8	468.98	345.11	ALL	FALSE
4.0263	(1.0, -0.05, 0.0)	0.56439	(0.05, 1.0, 0.0)	0	(0.0, 0.0, 1.0)	0.040816	0.040816		0	ALL	8	477	337.65	ALL	CCCC00	16.926	1714.29	310.86		100	3.2306	3.2306		4.1836		0.0037524	0.2005		ROI2DPolyLine	0	211	64		126.53	28.353		26	14		151016_B3_emb16	0.3	4.3915	0	ALL	8	468.63	336.38	ALL	FALSE
4.2918	(-0.71, 0.71, 0.0)	0.21361	(-0.71, -0.71, 0.0)	0	(0.0, 0.0, 1.0)	0.25	0.25		0	ALL	8	465.27	323.18	ALL	CCCC00	14.726	9260.5	520		100	1.3859	1.3859		3.3024		0.019258	0.0299		ROI2DPolyLine	0	244	47		146.09	30.727		45	15		151016_B3_emb16	0.3	3.8208	0	ALL	8	460.61	318.24	ALL	FALSE
2.649	(0.82, -0.57, 0.0)	0.20236	(0.57, 0.82, 0.0)	0	(0.0, 0.0, 1.0)	0.16667	0.16667		0	ALL	8	542	863.27	ALL	CC6600	12.949	843	222		100	1.7912	1.7912		3.1671		0.010395	0.032961		ROI2DPolyLine	0	225	55		120.82	35		34	26		151016_B3_emb17	0.3	3.3598	0	ALL	8	536.6	860.12	ALL	FALSE
3.1408	(-0.62, 0.79, 0.0)	0.15682	(-0.79, -0.62, 0.0)	0	(0.0, 0.0, 1.0)	0.25	0.25		0	ALL	8	552.5	879.5	ALL	CC6600	21.829	257	20.5		100	1.3859	1.3859		3.6876		0.0039365	0.048643		ROI2DPolyLine	0	108	50		58.833	36.25		24	24		151016_B3_emb17	0.3	5.6636	0	ALL	8	547.6	867.22	ALL	FALSE
5.7729	(0.96, 0.28, 0.0)	1.8885	(-0.28, 0.96, 0.0)	0	(0.0, 0.0, 1.0)	0.033333	0.033333		0	ALL	8	557.96	879	ALL	CC6600	28.44	734.47	213		100	3.3982	3.3982		6.3607		0.11524	0.056832		ROI2DPolyLine	0	139	54		50.12	30.24		7	11		151016_B3_emb17	0.3	7.379	0	ALL	8	555.77	866.15	ALL	FALSE
3.6493	(0.65, 0.76, 0.0)	0.4836	(-0.76, 0.65, 0.0)	0	(0.0, 0.0, 1.0)	0.071429	0.081633		0	ALL	8	569.81	875.63	ALL	CC6600	17.822	504	110.71		100	2.6377	2.5387		4.2554		0.083943	0.15043		ROI2DPolyLine	0	117	40		53.188	25.688		18	14		151016_B3_emb17	0.3	4.6241	0	ALL	8	565.01	868.99	ALL	FALSE
3.7379	(-0.39, 0.92, 0.0)	0.2246	(-0.92, -0.39, 0.0)	0	(0.0, 0.0, 1.0)	0.055556	0.061728		0	ALL	8	651	807.18	ALL	CC6600	17.778	521	166.78		100	2.8886	2.8117		4.5312		0.072735	0.11792		ROI2DPolyLine	0	129	53		57.176	35.294		10	17		151016_B3_emb17	0.3	4.6125	0	ALL	8	642.78	804.36	ALL	FALSE
2.6518	(0.79, -0.62, 0.0)	0.16067	(0.62, 0.79, 0.0)	0	(0.0, 0.0, 1.0)	0.25	0.25		0	ALL	8	591.6	860.5	ALL	CC6600	12.651	1130	464		100	1.3859	1.3859		2.9583		0.0036845	0.0040852		ROI2DPolyLine	0	155	81		72.2	41.4		21	20		151016_B3_emb17	0.3	3.2824	0	ALL	8	587.38	855.5	ALL	FALSE
5.3425	(1.0, -0.08, 0.0)	0.311	(0.08, 1.0, 0.0)	0	(0.0, 0.0, 1.0)	0.021701	0.027778		0	ALL	8	234.41	528	ALL	CC00CC	26.25	937.67	115.58		100	3.8376	3.6362		6.7658		0.093064	0.075669		ROI2DPolyLine	0	111	43		47.111	23.926		13	12		151016_B3_emb18	0.3	6.8109	0	ALL	8	232.97	514.9	ALL	FALSE
4.6841	(0.83, 0.56, 0.0)	0.43451	(-0.56, 0.83, 0.0)	0	(0.0, 0.0, 1.0)	0.083333	0.083333		0	ALL	8	193.85	500.5	ALL	CC00CC	23.285	2312.5	265.33		100	2.4837	2.4837		5.9732		0.0089493	0.11169		ROI2DPolyLine	0	121	58		63.75	29.75		28	15		151016_B3_emb18	0.3	6.0415	0	ALL	8	187.68	491.23	ALL	FALSE
3.1288	(0.85, 0.53, 0.0)	0.31609	(-0.53, 0.85, 0.0)	0	(0.0, 0.0, 1.0)	0.14	0.14		0	ALL	8	258	507.08	ALL	CC00CC	14.608	103	80		100	2.0245	2.0245		3.6045		0.20364	0.11545		ROI2DPolyLine	0	54	30		22.769	22.769		6	16		151016_B3_emb18	0.3	3.7903	0	ALL	8	251.74	503.06	ALL	FALSE
2155.95	(0.89, 0.45, 0.0)	0.19384	(-0.45, 0.89, 0.0)	0	(0.0, 0.0, 1.0)	0.16667	0.16667		0	ALL	0	663.5	134	ALL	6699FF	6.492	4124	1392.33		100	1.7912	1.7912		2.3287		0.00097523	0.00087505		ROI2DPolyLine	0	42803	39919		24985	24163.2		15313	15240		160510_Rcre290_extra01	0.3	2.8073	0	ALL	0	661.07	132.98	ALL	FALSE
0.0	(NaN, NaN, NaN)	0.0	(NaN, NaN, NaN)	0	(NaN, NaN, NaN)	0.15625	0.125		0	ALL	0	666	127	ALL	CCFFCC	5.1852	298.25	643.75		100	1.9055	2.0786		1.7297		0.25481	0.0028086		ROI2DPolyLine	0	22412	25381		16723.8	19569		13427	16539		160510_Rcre290_extra01	0.3	2.2422	0	ALL	0	663.62	126.59	ALL	FALSE
7.23	(0.71, -0.7, 0.0)	0.30336	(0.7, 0.71, 0.0)	0	(0.0, 0.0, 1.0)	0.5	0.5		0	ALL	0	676	180.6	ALL	CCFFCC	7.333	729	25		100	0.69295	0.69295		2.1622		0.0013699	0.038462		ROI2DPolyLine	0	65535	35222		54269.8	28743		24708	20508		160510_Rcre290_extra01	0.3	3.171	0	ALL	0	672.57	178.59	ALL	FALSE
14.996	(-0.45, 0.89, 0.0)	0.19432	(-0.89, -0.45, 0.0)	0	(0.0, 0.0, 1.0)	0.25	0.25		0	ALL	0	923.5	375.5	ALL	000066	7.3075	3284	1002.5		100	1.3859	1.3859		2.5215		0.0011131	0.0018357		ROI2DPolyLine	0	57967	28351		37427.5	19771.2		22136	12862		160510_Rcre290_extra02	0.3	3.16	0	ALL	0	921.44	372.36	ALL	FALSE
5.1026	(-0.1, 1.0, 0.0)	0.86765	(-1.0, -0.1, 0.0)	0	(0.0, 0.0, 1.0)	0.045455	0.053719		0	ALL	0	943.43	386.5	ALL	000066	15.198	1563.18	231.18		100	3.0888	2.963		5.6877		0.0060914	0.10089		ROI2DPolyLine	0	56584	25252		34525.5	19820.6		14496	13362		160510_Rcre290_extra02	0.3	6.5722	0	ALL	0	942.56	378.65	ALL	FALSE
8.3876	(0.8, 0.59, 0.0)	0.54195	(-0.59, 0.8, 0.0)	0	(0.0, 0.0, 1.0)	0.083333	0.097222		0	ALL	0	336.1	901.5	ALL	FF99CC	24.234	4472.67	687.5		100	2.4837	2.3683		9.9553		0.093371	0.17194		ROI2DPolyLine	0	46007	33614		11942.7	16229.3		1129	8988		160510_Rcre290_emb01	0.3	10.48	0	ALL	0	329.76	891.42	ALL	FALSE
0.0	(NaN, NaN, NaN)	0.0	(NaN, NaN, NaN)	0	(NaN, NaN, NaN)	0.048611	0.052083		0	ALL	0	330	883	ALL	FF99CC	12.758	778.58	734.83		100	3.0603	3.0027		5.1892		0.021094	0.13678		ROI2DPolyLine	0	31109	25480		21672.2	13692.2		10504	7947		160510_Rcre290_emb01	0.3	5.5171	0	ALL	0	323.9	882.8	ALL	FALSE
10.82	(-0.27, 0.96, 0.0)	3.6088	(-0.96, -0.27, 0.0)	0	(0.0, 0.0, 1.0)	0.02875	0.0275		0	ALL	0	314.77	870.77	ALL	FF99CC	32.53	216.45	766.2		100	3.5812	3.6158		12.857		0.094695	0.040541		ROI2DPolyLine	0	22965	27138		11139.4	16377		3496	7473		160510_Rcre290_emb01	0.3	14.067	0	ALL	0	300.47	862.47	ALL	FALSE
9.1443	(-0.26, 0.97, 0.0)	1.3784	(-0.97, -0.26, 0.0)	0	(0.0, 0.0, 1.0)	0.027778	0.029321		0	ALL	0	314	865.26	ALL	FF99CC	29.453	1068.11	354.22		100	3.5799	3.5415		11.763		0.011095	0.10101		ROI2DPolyLine	0	31906	24189		14477.6	16517.7		2900	8677		160510_Rcre290_emb01	0.3	12.736	0	ALL	0	300.47	859.37	ALL	FALSE
7.8587	(0.99, 0.12, 0.0)	1.0618	(-0.12, 0.99, 0.0)	0	(0.0, 0.0, 1.0)	0.030864	0.029321		0	ALL	0	318.5	859.32	ALL	FF99CC	21.57	995.22	498.67		100	3.5031	3.5415		9.1732		0.055408	0.12203		ROI2DPolyLine	0	32231	27747		10836	14827.6		4239	9276		160510_Rcre290_emb01	0.3	9.3275	0	ALL	0	308.4	856.96	ALL	FALSE
3.8714	(0.91, 0.42, 0.0)	0.34305	(-0.42, 0.91, 0.0)	0	(0.0, 0.0, 1.0)	0.1	0.1		0	ALL	0	327.5	851.6	ALL	FF99CC	11.123	878.2	107.8		100	2.3016	2.3016		4.2589		0.1081	0.04711		ROI2DPolyLine	0	25041	17145		17414.7	12357.5		3634	8841		160510_Rcre290_emb01	0.3	4.8099	0	ALL	0	322.52	849.38	ALL	FALSE
9.9829	(0.66, 0.75, 0.0)	1.871	(-0.75, 0.66, 0.0)	0	(0.0, 0.0, 1.0)	0.071429	0.071429		0	ALL	0	328.91	839.3	ALL	FF99CC	28.268	111.86	85.286		100	2.6377	2.6377		11.351		0.15403	0.056092		ROI2DPolyLine	0	25715	22340		10020.6	13296.4		1973	8202		160510_Rcre290_emb01	0.3	12.224	0	ALL	0	318.04	830.08	ALL	FALSE
4.6057	(0.36, 0.93, 0.0)	0.59472	(-0.93, 0.36, 0.0)	0	(0.0, 0.0, 1.0)	0.0625	0.0625		0	ALL	0	353.46	908	ALL	FF99CC	13.646	1393	1104.75		100	2.771	2.771		5.4699		0.0069886	0.0043396		ROI2DPolyLine	0	24228	27859		12369.5	16477.5		4386	9012		160510_Rcre290_emb01	0.3	5.901	0	ALL	0	350.78	901.75	ALL	FALSE
15.055	(0.86, -0.51, 0.0)	2.3676	(0.51, 0.86, 0.0)	0	(0.0, 0.0, 1.0)	0.022727	0.025826		0	ALL	0	378.7	855.45	ALL	FF99CC	45.114	735.14	442.18		100	3.7798	3.6856		16.692		0.037214	0.068635		ROI2DPolyLine	0	28204	22880		12663.9	14891		2807	7603		160510_Rcre290_emb01	0.3	19.509	0	ALL	0	362.15	843.87	ALL	FALSE
9.0547	(0.96, 0.28, 0.0)	0.55578	(-0.28, 0.96, 0.0)	0	(0.0, 0.0, 1.0)	0.032872	0.032872		0	ALL	0	496.5	626.27	ALL	00CCCC	28.003	2285.71	1182.76		100	3.4416	3.4416		11.351		0.01921	0.0085114		ROI2DPolyLine	0	60762	38339		31757.9	21340.4		7039	12586		160510_Rcre290_emb02	0.3	12.109	0	ALL	0	483.36	622.07	ALL	FALSE
9.8383	(0.23, 0.97, 0.0)	1.5454	(-0.97, 0.23, 0.0)	0	(0.0, 0.0, 1.0)	0.027778	0.027778		0	ALL	0	562.12	664.08	ALL	00CCCC	27.006	3221.61	853.78		100	3.5799	3.5799		10.396		0.004925	0.078931		ROI2DPolyLine	0	57437	32871		30737.1	18729.3		6075	10237		160510_Rcre290_emb02	0.3	11.678	0	ALL	0	556.79	653.15	ALL	FALSE
0.0	(NaN, NaN, NaN)	0.0	(NaN, NaN, NaN)	0	(NaN, NaN, NaN)	0	0		0	0	0	0	0	0	00CCCC	0	0	0		100	0	0		0		0	0		ROI2DPolyLine	0	0	0		0	0		0	0		160510_Rcre290_emb02	0.3	0	0	ALL	0	567.28	661.31	ALL	FALSE
5.8301	(0.88, 0.47, 0.0)	0.55638	(-0.47, 0.88, 0.0)	0	(0.0, 0.0, 1.0)	0.083333	0.083333		0	ALL	0	563	658.47	ALL	00CCCC	18.242	5425.17	395.83		100	2.4837	2.4837		6.9727		0.0067604	0.0069979		ROI2DPolyLine	0	65535	30528		40191.9	15665.1		20302	8580		160510_Rcre290_emb02	0.3	7.8884	0	ALL	0	555.24	653.54	ALL	FALSE
12.191	(0.15, 0.99, 0.0)	2.7575	(-0.99, 0.15, 0.0)	0	(0.0, 0.0, 1.0)	0.020833	0.020833		0	ALL	0	573.5	611.53	ALL	00CCCC	33.838	2121.25	1383.46		100	3.8664	3.8664		13.579		0.044466	0.049478		ROI2DPolyLine	0	62870	45545		29778.2	20646.3		3961	10449		160510_Rcre290_emb02	0.3	14.633	0	ALL	0	557.18	609.64	ALL	FALSE
3.6173	(-0.66, 0.75, 0.0)	0.69457	(-0.75, -0.66, 0.0)	0	(0.0, 0.0, 1.0)	0.16667	0.16667		0	ALL	0	524.78	616.44	ALL	00CCCC	10.027	2241	190.33		100	1.7912	1.7912		3.9868		0.0025495	0.0056821		ROI2DPolyLine	0	54480	34821		40956.3	21474.1		23171	11136		160510_Rcre290_emb02	0.3	4.336	0	ALL	0	520.66	614.3	ALL	FALSE
3.6829	(0.6, 0.8, 0.0)	0.26428	(-0.8, 0.6, 0.0)	0	(0.0, 0.0, 1.0)	0.25	0.25		0	ALL	0	533.25	612.5	ALL	00CCCC	10.413	3672.5	313		100	1.3859	1.3859		3.7199		0.00031609	0.2508		ROI2DPolyLine	0	52852	30923		31351.6	21033.4		17793	14135		160510_Rcre290_emb02	0.3	4.5031	0	ALL	0	530.76	608.08	ALL	FALSE
0.0	(NaN, NaN, NaN)	0.0	(NaN, NaN, NaN)	0	(NaN, NaN, NaN)	0.1	0.1		0	ALL	0	547	609.5	ALL	00CCCC	8.249	5803.8	2778.4		100	2.3016	2.3016		2.1622		0.00020911	0.0022529		ROI2DPolyLine	0	39219	38042		22501.8	22446.7		9094	11739		160510_Rcre290_emb02	0.3	3.5671	0	ALL	0	547.08	606.14	ALL	FALSE
∞	(1.0, 0.0, 0.0)	0.43243	(0.0, 1.0, 0.0)	0	(0.0, 0.0, 1.0)	0.045455	0.049587		0	ALL	0	561.77	604	ALL	00CCCC	12.178	2981.09	903.82		100	3.0888	3.0259		5.2071		0.010789	0.14161		ROI2DPolyLine	0	46767	31258		24278.3	18920.7		8122	9691		160510_Rcre290_emb02	0.3	5.2661	0	ALL	0	561.07	597.98	ALL	FALSE
11.401	(0.93, -0.37, 0.0)	1.6134	(0.37, 0.93, 0.0)	0	(0.0, 0.0, 1.0)	0.027778	0.027778		0	ALL	0	579.5	605.23	ALL	00CCCC	32.756	2058.22	1240.5		100	3.5799	3.5799		13.412		0.0028427	0.007472		ROI2DPolyLine	0	53575	38066		14724.6	19653.3		1801	8964		160510_Rcre290_emb02	0.3	14.165	0	ALL	0	564.95	597.59	ALL	FALSE
0.0	(NaN, NaN, NaN)	0.0	(NaN, NaN, NaN)	0	(NaN, NaN, NaN)	0	0		0	0	0	0	0	0	00CCCC	0	0	0		100	0	0		0		0	0		ROI2DPolyLine	0	0	0		0	0		0	0		160510_Rcre290_emb02	0.3	0	0	ALL	0	613.91	635.28	ALL	FALSE
26.463	(0.91, -0.41, 0.0)	6.7276	(0.41, 0.91, 0.0)	0	(0.0, 0.0, 1.0)	0.017836	0.017241		0	ALL	0	597.92	623.25	ALL	00CCCC	70.199	2224.1	437.52		100	4.0309	4.0547		26.222		0.059685	0.049129		ROI2DPolyLine	0	57674	26899		17197.2	16921.5		845	7503		160510_Rcre290_emb02	0.3	30.356	0	ALL	0	566.89	614.3	ALL	FALSE
8.3604	(0.72, -0.69, 0.0)	1.6571	(0.69, 0.72, 0.0)	0	(0.0, 0.0, 1.0)	0.0625	0.0625		0	ALL	0	576.36	652.45	ALL	00CCCC	27.136	3389.88	607		100	2.771	2.771		10.414		0.042728	0.010741		ROI2DPolyLine	0	65389	32385		35694.7	19801.7		6325	8446		160510_Rcre290_emb02	0.3	11.734	0	ALL	0	566.89	643.44	ALL	FALSE
11.373	(0.07, 1.0, 0.0)	5.3036	(-1.0, 0.07, 0.0)	0	(0.0, 0.0, 1.0)	0.033333	0.035556		0	ALL	0	409.3	298.67	ALL	CC00CC	32.296	1270.67	573.73		100	3.3982	3.3521		11.96		0.008194	0.069897		ROI2DPolyLine	0	59386	33524		30842.2	22069.9		5301	13977		160510_Rcre290_emb03	0.3	13.966	0	ALL	0	402.38	284.52	ALL	FALSE
4.7162	(0.43, 0.9, 0.0)	0.33552	(-0.9, 0.43, 0.0)	0	(0.0, 0.0, 1.0)	0.083333	0.097222		0	ALL	0	390.08	238.5	ALL	CC00CC	13.386	4016.83	888.33		100	2.4837	2.3683		5.2251		0.018146	0.25193		ROI2DPolyLine	0	57428	38624		33578	26111.9		17956	14672		160510_Rcre290_emb03	0.3	5.7887	0	ALL	0	387.43	232.63	ALL	FALSE
0.0	(NaN, NaN, NaN)	0.0	(NaN, NaN, NaN)	0	(NaN, NaN, NaN)	0.023629	0.021739		0	ALL	0	399	232.5	ALL	CC00CC	28.631	3205.87	1239.7		100	3.764	3.8241		9.9459		0.0059129	0.0092548		ROI2DPolyLine	0	57614	51248		39508.5	30369.8		10634	20324		160510_Rcre290_emb03	0.3	12.381	0	ALL	0	398.86	215.92	ALL	FALSE
8.2896	(0.97, 0.23, 0.0)	3.0274	(-0.23, 0.97, 0.0)	0	(0.0, 0.0, 1.0)	0.05	0.05		0	ALL	0	408.32	235.89	ALL	CC00CC	24.359	1266.6	2138.2		100	2.9937	2.9937		9.3349		0.021758	0.0050012		ROI2DPolyLine	0	65535	44486		33424.3	31516.7		10387	16675		160510_Rcre290_emb03	0.3	10.534	0	ALL	0	403.26	224.72	ALL	FALSE
8.1884	(0.41, 0.91, 0.0)	0.45686	(-0.91, 0.41, 0.0)	0	(0.0, 0.0, 1.0)	0.041667	0.041667		0	ALL	0	418.09	295.5	ALL	CC00CC	25.141	4560.42	1320.92		100	3.1757	3.1757		9.8799		0.0039887	0.014086		ROI2DPolyLine	0	55804	44632		28237.9	28804.4		7048	18692		160510_Rcre290_emb03	0.3	10.872	0	ALL	0	412.49	284.08	ALL	FALSE
8.7926	(-0.69, 0.72, 0.0)	1.9158	(-0.72, -0.69, 0.0)	0	(0.0, 0.0, 1.0)	0.05	0.05		0	ALL	0	377.78	249.43	ALL	CC00CC	26.776	1747.4	1118.5		100	2.9937	2.9937		10.414		0.0054257	0.093448		ROI2DPolyLine	0	51685	37872		31840	23198.9		12406	14280		160510_Rcre290_emb03	0.3	11.579	0	ALL	0	368.08	240.99	ALL	FALSE
6.7586	(0.64, 0.77, 0.0)	0.742	(-0.77, 0.64, 0.0)	0	(0.0, 0.0, 1.0)	0.125	0.125		0	ALL	0	389.69	292.44	ALL	CC00CC	19.309	1303.5	1104.25		100	2.0786	2.0786		7.9736		0.18466	0.0028291		ROI2DPolyLine	0	52280	34702		22252.3	22009.7		7544	14230		160510_Rcre290_emb03	0.3	8.3497	0	ALL	0	382.59	287.16	ALL	FALSE
5.6156	(-0.59, 0.8, 0.0)	0.95309	(-0.8, -0.59, 0.0)	0	(0.0, 0.0, 1.0)	0.125	0.125		0	ALL	0	422.5	289.43	ALL	CC00CC	17.289	11742.5	883.75		100	2.0786	2.0786		6.8373		0.0003817	0.0021661		ROI2DPolyLine	0	65535	36603		29162.7	27967.6		8420	19916		160510_Rcre290_emb03	0.3	7.4763	0	ALL	0	415.57	284.08	ALL	FALSE
4.7812	(0.97, -0.23, 0.0)	0.50777	(0.23, 0.97, 0.0)	0	(0.0, 0.0, 1.0)	0.05	0.05		0	ALL	0	378.5	276.07	ALL	CC00CC	14.714	1476.4	354.5		100	2.9937	2.9937		5.7693		0.013388	0.035145		ROI2DPolyLine	0	42337	29987		22016.4	22453.4		6987	16047		160510_Rcre290_emb03	0.3	6.3628	0	ALL	0	371.59	274.41	ALL	FALSE
12.36	(0.76, 0.65, 0.0)	2.4882	(-0.65, 0.76, 0.0)	0	(0.0, 0.0, 1.0)	0.05	0.055		0	ALL	0	539.23	439.32	ALL	FFFF99	36.999	1437.5	371.2		100	2.9937	2.9245		15.338		0.054283	0.12294		ROI2DPolyLine	0	42007	40414		16958	20837.6		3421	8628		160510_Rcre290_emb04	0.3	15.999	0	ALL	0	525.33	425.2	ALL	FALSE
8.1169	(0.84, 0.55, 0.0)	0.34246	(-0.55, 0.84, 0.0)	0	(0.0, 0.0, 1.0)	0.071429	0.071429		0	ALL	0	533.8	420.5	ALL	FFFF99	23.595	4507.71	876		100	2.6377	2.6377		9.7177		0.00069623	0.12907		ROI2DPolyLine	0	61545	34893		31272.4	22631.1		3549	11976		160510_Rcre290_emb04	0.3	10.203	0	ALL	0	528.24	410.21	ALL	FALSE
55.101	(-0.71, 0.71, 0.0)	0.30557	(-0.71, -0.71, 0.0)	0	(0.0, 0.0, 1.0)	0.5	0.5		0	ALL	0	534.2	403.5	ALL	FFFF99	13.852	6084	1936		100	0.69295	0.69295		5.2071		0.00016434	0.00051626		ROI2DPolyLine	0	47254	36023		29754.8	22986.1		12413	15559		160510_Rcre290_emb04	0.3	5.9899	0	ALL	0	529.2	398.11	ALL	FALSE
8.0712	(0.29, 0.96, 0.0)	2.6071	(-0.96, 0.29, 0.0)	0	(0.0, 0.0, 1.0)	0.035714	0.035714		0	ALL	0	568.5	369.59	ALL	FFFF99	25.076	1188.57	745.36		100	3.3294	3.3294		9.5722		0.011089	0.028185		ROI2DPolyLine	0	53479	32006		20862.5	21257.3		676	12466		160510_Rcre290_emb04	0.3	10.844	0	ALL	0	556.78	367.64	ALL	FALSE
40.929	(0.0, 1.0, 0.0)	0.43168	(-1.0, 0.0, 0.0)	0	(0.0, 0.0, 1.0)	0.038462	0.038462		0	ALL	0	573	391.2	ALL	FFFF99	15.806	1456.85	2050.69		100	3.2555	3.2555		6.0694		0.057105	0.012106		ROI2DPolyLine	0	56495	50485		38829.7	29450.3		23949	18018		160510_Rcre290_emb04	0.3	6.8348	0	ALL	0	565.97	390.86	ALL	FALSE
14200.7	(1.0, 0.0, 0.0)	0.43243	(0.0, 1.0, 0.0)	0	(0.0, 0.0, 1.0)	0.041667	0.041667		0	ALL	0	559.71	438.5	ALL	FFFF99	14.592	1304.83	520.92		100	3.1757	3.1757		5.6382		0.0062526	0.0054859		ROI2DPolyLine	0	48916	24358		22755.1	18986.1		6212	13915		160510_Rcre290_emb04	0.3	6.3102	0	ALL	0	558.71	431.01	ALL	FALSE
5.769	(-0.57, 0.82, 0.0)	1.2958	(-0.82, -0.57, 0.0)	0	(0.0, 0.0, 1.0)	0.0625	0.0625		0	ALL	0	578.94	420.38	ALL	FFFF99	17.972	1944.88	548.63		100	2.771	2.771		6.7548		0.00098324	0.21703		ROI2DPolyLine	0	59364	45104		34205.7	28612.3		12420	19867		160510_Rcre290_emb04	0.3	7.7715	0	ALL	0	571.29	416.01	ALL	FALSE
10.166	(0.91, 0.42, 0.0)	1.5637	(-0.42, 0.91, 0.0)	0	(0.0, 0.0, 1.0)	0.038462	0.038462		0	ALL	0	508.84	831	ALL	66FFFF	27.31	2595.15	369.54		100	3.2555	3.2555		11.084		0.0023943	0.021932		ROI2DPolyLine	0	53984	24415		27971.7	14114		8232	7743		160510_Rcre290_emb05	0.3	11.81	0	ALL	0	504.94	818.57	ALL	FALSE
0.0	(1.0, 0.0, 0.0)	0.43243	(0.0, 1.0, 0.0)	0	(0.0, 0.0, 1.0)	0.035714	0.035714		0	ALL	0	488.59	806.88	ALL	66FFFF	23.372	1117.21	471.5		100	3.3294	3.3294		9.5233		0.01042	0.010772		ROI2DPolyLine	0	44518	21458		15833.2	13011.1		2579	6567		160510_Rcre290_emb05	0.3	10.107	0	ALL	0	475.85	806.26	ALL	FALSE
5.2875	(0.47, 0.89, 0.0)	0.49303	(-0.89, 0.47, 0.0)	0	(0.0, 0.0, 1.0)	0.071429	0.071429		0	ALL	0	533.29	828.5	ALL	66FFFF	16.639	4618.14	1066.43		100	2.6377	2.6377		6.1915		0.0027164	0.0019616		ROI2DPolyLine	0	65535	32774		50415.1	18140.5		15219	9667		160510_Rcre290_emb05	0.3	7.1951	0	ALL	0	529.93	821.92	ALL	FALSE
4.4436	(0.97, 0.25, 0.0)	0.45737	(-0.25, 0.97, 0.0)	0	(0.0, 0.0, 1.0)	0.061728	0.055556		0	ALL	0	542	810.85	ALL	66FFFF	13.15	3097.67	630.78		100	2.8117	2.8886		5.3489		0.11312	0.084285		ROI2DPolyLine	0	65535	29696		47630.9	16285.9		20225	9494		160510_Rcre290_emb05	0.3	5.6865	0	ALL	0	535.89	808.87	ALL	FALSE
0.0	(NaN, NaN, NaN)	0.0	(NaN, NaN, NaN)	0	(NaN, NaN, NaN)	0	0		0	ALL	0	539.5	792.5	ALL	66FFFF	5.2739	0	0		100	0	0		1.8346		0	0		ROI2DPolyLine	0	34870	22602		27269.8	17951.8		18121	11336		160510_Rcre290_emb05	0.3	2.2806	0	ALL	0	537.38	790.6	ALL	FALSE
4.0986	(-0.27, 0.96, 0.0)	0.43227	(-0.96, -0.27, 0.0)	0	(0.0, 0.0, 1.0)	0.0625	0.0625		0	ALL	0	497.5	788.25	ALL	66FFFF	14.278	2898.38	65.375		100	2.771	2.771		4.9305		0.0016482	0.10571		ROI2DPolyLine	0	49900	16489		37173.5	14105.8		13882	10010		160510_Rcre290_emb05	0.3	6.1742	0	ALL	0	491.14	786.5	ALL	FALSE
10.463	(1.0, -0.09, 0.0)	1.192	(0.09, 1.0, 0.0)	0	(0.0, 0.0, 1.0)	0.019025	0.017241		0	ALL	0	414.18	735.48	ALL	FF6633	32.588	4373.34	1314.59		100	3.9833	4.0547		12.98		0.07652	0.028236		ROI2DPolyLine	0	55963	34256		26426.5	17281.1		9762	7406		160510_Rcre290_emb06	0.3	14.092	0	ALL	0	398.5	734.5	ALL	FALSE
4.3811	(0.82, 0.58, 0.0)	0.37255	(-0.58, 0.82, 0.0)	0	(0.0, 0.0, 1.0)	0.16667	0.16667		0	ALL	0	432.64	754	ALL	FF6633	13.364	950.67	2018		100	1.7912	1.7912		5.2785		0.0059601	0.016177		ROI2DPolyLine	0	65535	29625		32622.4	15958.4		7738	8211		160510_Rcre290_emb06	0.3	5.7788	0	ALL	0	428.69	748.83	ALL	FALSE
8.2829	(-0.59, 0.81, 0.0)	0.66093	(-0.81, -0.59, 0.0)	0	(0.0, 0.0, 1.0)	0.071429	0.081633		0	ALL	0	421.05	719.48	ALL	FF6633	24.379	1720	1171.29		100	2.6377	2.5387		10.206		0.0070823	0.15483		ROI2DPolyLine	0	65535	43336		33170.3	20338.1		7471	11607		160510_Rcre290_emb06	0.3	10.542	0	ALL	0	411.61	711.94	ALL	FALSE
6.2374	(-0.71, 0.71, 0.0)	0.86603	(-0.71, -0.71, 0.0)	0	(0.0, 0.0, 1.0)	0.071429	0.071429		0	ALL	0	424.59	714.35	ALL	FF6633	19.64	816.71	613.71		100	2.6377	2.6377		7.6505		0.030808	0.002426		ROI2DPolyLine	0	40408	33908		25452.9	21030.5		7522	12489		160510_Rcre290_emb06	0.3	8.4928	0	ALL	0	417.71	708.89	ALL	FALSE
0	(0.71, -0.71, 0.0)	0	(0.71, 0.71, 0.0)	0	(0.0, 0.0, 1.0)	0.5	0.5		0	ALL	0	440.5	761.33	ALL	FF6633	7.1981	13689	9		100	0.69295	0.69295		2.7689		7.3046e-05	0.1		ROI2DPolyLine	0	62609	29999		51346.5	19635.7		30044	12636		160510_Rcre290_emb06	0.3	3.1127	0	ALL	0	437.22	759.2	ALL	FALSE
0.0	(0.0, 1.0, 0.0)	0.0	(-1.0, 0.0, 0.0)	0	(0.0, 0.0, 1.0)	0.125	0.125		0	ALL	0	436.5	710.5	ALL	FF6633	6.075	3646.5	540.25		100	2.0786	2.0786		2.205		0.00030933	0.0040028		ROI2DPolyLine	0	65535	27948		48089.3	21795.2		18888	13071		160510_Rcre290_emb06	0.3	2.627	0	ALL	0	435.7	707.97	ALL	FALSE
10.323	(0.9, -0.43, 0.0)	0.65394	(0.43, 0.9, 0.0)	0	(0.0, 0.0, 1.0)	0.037778	0.033333		0	ALL	0	425.72	704	ALL	FF6633	33.876	2765.73	1434.87		100	3.306	3.3982		13.349		0.011198	0.0037733		ROI2DPolyLine	0	60043	35634		31904.6	19155.7		12247	9932		160510_Rcre290_emb06	0.3	14.649	0	ALL	0	418.62	689.37	ALL	FALSE
10.23	(0.05, 1.0, 0.0)	0.58958	(-1.0, 0.05, 0.0)	0	(0.0, 0.0, 1.0)	0.021739	0.023629		0	ALL	0	452	775.5	ALL	FF6633	29.351	1969.17	622.52		100	3.8241	3.764		11.676		0.029766	0.057039		ROI2DPolyLine	0	63286	29804		23186.6	18610		4643	8811		160510_Rcre290_emb06	0.3	12.692	0	ALL	0	450.64	761.03	ALL	FALSE
6.8036	(1.0, -0.04, 0.0)	2.1263	(0.04, 1.0, 0.0)	0	(0.0, 0.0, 1.0)	0.041667	0.041667		0	ALL	0	72.778	526.5	ALL	9999FF	19.576	3337.17	785.33		100	3.1757	3.1757		7.364		0.0098663	0.10153		ROI2DPolyLine	0	45650	27735		18419.4	17401.9		6023	8733		160510_Rcre290_emb07	0.3	8.4654	0	ALL	0	72.017	517.07	ALL	FALSE
6.8586	(0.96, -0.29, 0.0)	0.99779	(0.29, 0.96, 0.0)	0	(0.0, 0.0, 1.0)	0.061728	0.067901		0	ALL	0	64.313	515	ALL	9999FF	19.685	676	503.33		100	2.8117	2.7347		8.0785		0.11502	0.014431		ROI2DPolyLine	0	33452	23669		15736.9	15612.6		5756	9109		160510_Rcre290_emb07	0.3	8.5123	0	ALL	0	53.406	512.21	ALL	FALSE
6.7435	(0.36, 0.93, 0.0)	0.4511	(-0.93, 0.36, 0.0)	0	(0.0, 0.0, 1.0)	0.049587	0.045455		0	ALL	0	79.947	476	ALL	9999FF	20.151	1341.91	867.82		100	3.0259	3.0888		8.3516		0.098821	0.0079408		ROI2DPolyLine	0	65025	32381		31213.5	19486.4		7221	8894		160510_Rcre290_emb07	0.3	8.7137	0	ALL	0	75.793	466.9	ALL	FALSE
6.8845	(0.92, -0.38, 0.0)	0.58813	(0.38, 0.92, 0.0)	0	(0.0, 0.0, 1.0)	0.045455	0.045455		0	ALL	0	108	491.05	ALL	9999FF	21.74	918.64	969.55		100	3.0888	3.0888		8.3516		0.095175	0.011356		ROI2DPolyLine	0	42584	38020		14168.4	20645.5		6329	11843		160510_Rcre290_emb07	0.3	9.4009	0	ALL	0	97.101	487.13	ALL	FALSE
0.0	(NaN, NaN, NaN)	0.0	(NaN, NaN, NaN)	0	(NaN, NaN, NaN)	0.0625	0.0625		0	ALL	0	76	488.5	ALL	9999FF	12.495	2847.5	1141.88		100	2.771	2.771		4.7567		0.001899	0.010212		ROI2DPolyLine	0	55464	31280		27107.6	20963.8		7553	8700		160510_Rcre290_emb07	0.3	5.4032	0	ALL	0	75.793	482.27	ALL	FALSE
4.5739	(0.92, 0.38, 0.0)	0.67114	(-0.38, 0.92, 0.0)	0	(0.0, 0.0, 1.0)	0.071429	0.071429		0	ALL	0	88	430.92	ALL	CC66FF	15.776	1103.43	995		100	2.6377	2.6377		5.6216		0.0055783	0.10251		ROI2DPolyLine	0	36124	33966		15251.6	15603.8		4388	8542		160510_Rcre290_emb08	0.3	6.8218	0	ALL	0	81.118	428.7	ALL	FALSE
6.9479	(-0.67, 0.75, 0.0)	1.0681	(-0.75, -0.67, 0.0)	0	(0.0, 0.0, 1.0)	0.1	0.1		0	ALL	0	96.529	417.82	ALL	CC66FF	21.013	3105.8	565.8		100	2.3016	2.3016		8.2616		0.041163	0.005758		ROI2DPolyLine	0	39059	22066		18185.7	15843.3		6249	8722		160510_Rcre290_emb08	0.3	9.0865	0	ALL	0	88.339	411.61	ALL	FALSE
6.9932	(0.98, -0.17, 0.0)	1.452	(0.17, 0.98, 0.0)	0	(0.0, 0.0, 1.0)	0.053719	0.045455		0	ALL	0	113.25	417.5	ALL	CC66FF	21.024	598	1383.91		100	2.963	3.0888		8.2616		0.011169	0.0083275		ROI2DPolyLine	0	45503	39229		16672.9	21215.8		4720	10908		160510_Rcre290_emb08	0.3	9.0916	0	ALL	0	111.45	408	ALL	FALSE
4.5863	(-0.03, 1.0, 0.0)	0.41503	(-1.0, -0.03, 0.0)	0	(0.0, 0.0, 1.0)	0.1	0.1		0	ALL	0	88	452.57	ALL	CC66FF	9.6248	2575	932.8		100	2.3016	2.3016		2.6304		0.0039771	0.012272		ROI2DPolyLine	0	34133	25260		19211.1	13589.4		6766	6457		160510_Rcre290_emb08	0.3	4.162	0	ALL	0	84.729	451.81	ALL	FALSE
7.6454	(0.23, 0.97, 0.0)	1.4972	(-0.97, 0.23, 0.0)	0	(0.0, 0.0, 1.0)	0.033333	0.033333		0	ALL	0	87	461.71	ALL	CC66FF	20.792	1975.07	798		100	3.3982	3.3982		8.9148		0.037511	0.0079095		ROI2DPolyLine	0	41778	32922		25650.2	15861.1		10192	8356		160510_Rcre290_emb08	0.3	8.9912	0	ALL	0	77.267	458.3	ALL	FALSE
14.372	(0.53, 0.85, 0.0)	0.86058	(-0.85, 0.53, 0.0)	0	(0.0, 0.0, 1.0)	0.035714	0.035714		0	ALL	1	386.89	777.08	ALL	FFFFCC	42.885	1597.57	869.79		100	3.3294	3.3294		18.111		0.04674	0.079538		ROI2DPolyLine	0	43636	32439		19686.8	19601.9		4242	9969		160510_Rcre290_emb09	0.3	18.545	0	ALL	1	374.79	760.34	ALL	FALSE
2.1194E7	(1.0, 0.0, 0.0)	0.43243	(0.0, 1.0, 0.0)	0	(0.0, 0.0, 1.0)	0.017857	0.018495		0	ALL	1	377.5	809.4	ALL	FFFFCC	30.641	1767.61	526.14		100	4.0198	3.9951		12.548		0.018352	0.055489		ROI2DPolyLine	0	58431	32294		30560.1	23586.3		12122	15305		160510_Rcre290_emb09	0.3	13.25	0	ALL	1	362.29	808.61	ALL	FALSE
0.0	(NaN, NaN, NaN)	0.0	(NaN, NaN, NaN)	0	(NaN, NaN, NaN)	0.015611	0.016529		0	ALL	1	373.5	816	ALL	FFFFCC	33.203	1471.7	509.48		100	4.1622	4.1204		14.27		0.059178	0.062151		ROI2DPolyLine	0	47989	35531		18838	23707.5		424	15503		160510_Rcre290_emb09	0.3	14.358	0	ALL	1	357.05	815.88	ALL	FALSE
8.2514	(0.95, -0.31, 0.0)	0.45861	(0.31, 0.95, 0.0)	0	(0.0, 0.0, 1.0)	0.03125	0.03125		0	ALL	1	421.29	789.5	ALL	FFFFCC	24.588	2576.88	552.13		100	3.4625	3.4625		10.396		0.0114	0.036289		ROI2DPolyLine	0	45601	23214		12689.8	16615.8		2021	8987		160510_Rcre290_emb09	0.3	10.633	0	ALL	1	418.4	777.49	ALL	FALSE
5.2728	(-0.33, 0.94, 0.0)	0.50636	(-0.94, -0.33, 0.0)	0	(0.0, 0.0, 1.0)	0.061728	0.061728		0	ALL	1	408.93	787	ALL	FFFFCC	15.876	1108.44	78.111		100	2.8117	2.8117		6.4285		0.12029	0.18058		ROI2DPolyLine	0	35623	19227		11231.8	15358.3		973	8435		160510_Rcre290_emb09	0.3	6.8651	0	ALL	1	407.36	779.24	ALL	FALSE
7.7609	(0.79, 0.62, 0.0)	0.50074	(-0.62, 0.79, 0.0)	0	(0.0, 0.0, 1.0)	0.125	0.125		0	ALL	1	394.53	830	ALL	FFFFCC	23.497	506	25.75		100	2.0786	2.0786		9.8609		0.011528	0.074231		ROI2DPolyLine	0	47966	32259		25638.3	23410.5		8288	15319		160510_Rcre290_emb09	0.3	10.161	0	ALL	1	387.58	820.82	ALL	FALSE
9.8834	(0.9, -0.43, 0.0)	2.0949	(0.43, 0.9, 0.0)	0	(0.0, 0.0, 1.0)	0.035556	0.037778		0	ALL	1	438.85	846.5	ALL	FFFFCC	29.802	2829.13	1380.93		100	3.3521	3.306		11.644		0.1249	0.10107		ROI2DPolyLine	0	50633	36295		20299.5	22423.4		7087	11270		160510_Rcre290_emb09	0.3	12.887	0	ALL	1	431.78	833.32	ALL	FALSE
15.286	(0.75, 0.66, 0.0)	3.7131	(-0.66, 0.75, 0.0)	0	(0.0, 0.0, 1.0)	0.033333	0.033333		0	ALL	1	493.34	707.68	ALL	FF8000	45.451	783.27	737.87		100	3.3982	3.3982		18.043		0.046873	0.0098356		ROI2DPolyLine	0	21572	27078		7912.87	16949.6		404	7537		160510_Rcre290_emb10	0.3	19.654	0	ALL	1	475.5	694.47	ALL	FALSE
7.6367	(0.96, 0.26, 0.0)	1.0241	(-0.26, 0.96, 0.0)	0	(0.0, 0.0, 1.0)	0.035556	0.037778		0	ALL	1	519.95	715.5	ALL	FF8000	22.939	459.87	613.2		100	3.3521	3.306		9.4444		0.071779	0.017948		ROI2DPolyLine	0	19979	25563		9461.55	15751.6		1268	8854		160510_Rcre290_emb10	0.3	9.9194	0	ALL	1	517.55	704.69	ALL	FALSE
4.7792	(0.51, 0.86, 0.0)	1.3669	(-0.86, 0.51, 0.0)	0	(0.0, 0.0, 1.0)	0.1	0.1		0	ALL	1	528.5	723.92	ALL	FF8000	14.29	614	570.2		100	2.3016	2.3016		5.4183		0.0051362	0.10206		ROI2DPolyLine	0	22815	25064		11041	17138		900	10519		160510_Rcre290_emb10	0.3	6.1795	0	ALL	1	522.06	721.81	ALL	FALSE
2482.36	(-0.71, 0.71, 0.0)	0.30251	(-0.71, -0.71, 0.0)	0	(0.0, 0.0, 1.0)	0.25	0.25		0	ALL	1	640.67	640.78	ALL	FFCCCC	10.339	1700	200.5		100	1.3859	1.3859		4.2808		0.00075486	0.25125		ROI2DPolyLine	0	28952	21992		13276.4	13767.6		3719	6340		160510_Rcre290_emb11	0.3	4.4709	0	ALL	1	637.06	636.73	ALL	FALSE
13.341	(0.38, 0.93, 0.0)	1.9016	(-0.93, 0.38, 0.0)	0	(0.0, 0.0, 1.0)	0.027778	0.029321		0	ALL	1	634.88	604	ALL	FFCCCC	37.482	817.89	352.78		100	3.5799	3.5415		15.104		0.070932	0.067183		ROI2DPolyLine	0	40835	24035		13926.5	15131.2		2865	8250		160510_Rcre290_emb11	0.3	16.208	0	ALL	1	629.92	587.78	ALL	FALSE
7.3161	(1.0, 0.08, 0.0)	0.73611	(-0.08, 1.0, 0.0)	0	(0.0, 0.0, 1.0)	0.03125	0.03125		0	ALL	1	654.8	607.5	ALL	FFCCCC	20.898	1173.63	511.63		100	3.4625	3.4625		8.2275		0.028736	0.023137		ROI2DPolyLine	0	36305	31247		16991.2	16862.7		5302	10156		160510_Rcre290_emb11	0.3	9.0368	0	ALL	1	654.24	597.18	ALL	FALSE
6.2478	(-0.66, 0.75, 0.0)	0.53999	(-0.75, -0.66, 0.0)	0	(0.0, 0.0, 1.0)	0.25	0.25		0	ALL	1	668	657.5	ALL	FFCCCC	18.944	585	152.5		100	1.3859	1.3859		7.364		0.0065563	0.031136		ROI2DPolyLine	0	54852	38742		30181.3	21387.6		13939	13145		160510_Rcre290_emb11	0.3	8.1918	0	ALL	1	661.05	650.35	ALL	FALSE
13.006	(0.74, -0.67, 0.0)	1.3314	(0.67, 0.74, 0.0)	0	(0.0, 0.0, 1.0)	0.0625	0.0625		0	ALL	1	195.03	593.17	ALL	999999	37.56	588.38	1081.25		100	2.771	2.771		15.338		0.095578	0.0040082		ROI2DPolyLine	0	43714	38925		19533.1	21143.8		1005	13429		160510_Rcre290_emb12	0.3	16.242	0	ALL	1	181.72	579.68	ALL	FALSE
19.571	(-0.35, 0.94, 0.0)	13.51	(-0.94, -0.35, 0.0)	0	(0.0, 0.0, 1.0)	0.013514	0.014244		0	ALL	1	212.15	591.29	ALL	999999	60.733	1904.57	850		100	4.2967	4.2594		20.19		0.0082561	0.033911		ROI2DPolyLine	0	42737	31892		15426.6	21670		3665	10503		160510_Rcre290_emb12	0.3	26.263	0	ALL	1	189.32	581.26	ALL	FALSE
13.589	(0.94, -0.35, 0.0)	2.123	(0.35, 0.94, 0.0)	0	(0.0, 0.0, 1.0)	0.027211	0.028345		0	ALL	1	209	557.6	ALL	999999	36.782	1342.38	632.57		100	3.6348	3.6018		15.453		0.076079	0.12335		ROI2DPolyLine	0	39636	38530		17694	23888.1		4013	15174		160510_Rcre290_emb12	0.3	15.906	0	ALL	1	191.85	553.08	ALL	FALSE
5.4875	(-0.22, 0.97, 0.0)	2.8688	(-0.97, -0.22, 0.0)	0	(0.0, 0.0, 1.0)	0.038462	0.04142		0	ALL	1	201.62	569.86	ALL	999999	24.962	2433.08	939.77		100	3.2555	3.2023		5.8817		0.0099276	0.088048		ROI2DPolyLine	0	36487	37800		20032.3	19985.1		5729	13166		160510_Rcre290_emb12	0.3	10.794	0	ALL	1	193.12	567.33	ALL	FALSE
5.9698	(0.9, -0.43, 0.0)	0.89321	(0.43, 0.9, 0.0)	0	(0.0, 0.0, 1.0)	0.0625	0.0625		0	ALL	1	418.56	876.5	ALL	3333FF	18.613	1725.13	1221.13		100	2.771	2.771		7.158		0.0031857	0.092778		ROI2DPolyLine	0	30335	33486		14963.7	19776.3		5853	10243		160510_Rcre290_emb13	0.3	8.0489	0	ALL	1	415.49	868.37	ALL	FALSE
11.598	(0.95, 0.32, 0.0)	0.52631	(-0.32, 0.95, 0.0)	0	(0.0, 0.0, 1.0)	0.02376	0.022727		0	ALL	1	392.5	881.35	ALL	3333FF	35.979	1171.41	283.05		100	3.7484	3.7798		15.042		0.077603	0.020286		ROI2DPolyLine	0	47720	30903		15227.7	19917.1		1346	12582		160510_Rcre290_emb13	0.3	15.558	0	ALL	1	376.13	875.96	ALL	FALSE
11.513	(0.99, 0.11, 0.0)	0.48127	(-0.11, 0.99, 0.0)	0	(0.0, 0.0, 1.0)	0.01843	0.017836		0	ALL	1	383.5	891.03	ALL	3333FF	35.467	1548.72	604.76		100	4.0071	4.0309		14.375		0.011227	0.062109		ROI2DPolyLine	0	44187	30503		20776.6	20736.8		2497	9198		160510_Rcre290_emb13	0.3	15.337	0	ALL	1	366.86	888.61	ALL	FALSE
5.5048	(0.41, 0.91, 0.0)	0.30451	(-0.91, 0.41, 0.0)	0	(0.0, 0.0, 1.0)	0.071429	0.081633		0	ALL	1	400.5	907.21	ALL	3333FF	14.966	1276.71	1497.86		100	2.6377	2.5387		6.1915		0.015728	0.14751		ROI2DPolyLine	0	46753	31329		20978.7	18879		8986	12241		160510_Rcre290_emb13	0.3	6.4716	0	ALL	1	393.56	904.07	ALL	FALSE
9.2291	(0.56, 0.83, 0.0)	5.632	(-0.83, 0.56, 0.0)	0	(0.0, 0.0, 1.0)	0.033333	0.037778		0	ALL	1	389.8	898.4	ALL	3333FF	26.979	805.53	224.13		100	3.3982	3.306		9.8704		0.0098153	0.022544		ROI2DPolyLine	0	24101	25766		11423.1	16918.3		3260	9730		160510_Rcre290_emb13	0.3	11.667	0	ALL	1	380.91	894.8	ALL	FALSE
26.24	(0.94, 0.35, 0.0)	2.196	(-0.35, 0.94, 0.0)	0	(0.0, 0.0, 1.0)	0.0125	0.013125		0	ALL	1	496.18	282.36	ALL	006666	73.922	2457.05	734.63		100	4.3741	4.3396		29.991		0.01952	0.03475		ROI2DPolyLine	0	65535	57425		21258.1	25685		3805	13389		160510_Rcre290_emb14	0.3	31.966	0	ALL	1	465.59	267.51	ALL	FALSE
2.4971E7	(1.0, 0.0, 0.0)	0.43243	(0.0, 1.0, 0.0)	0	(0.0, 0.0, 1.0)	0.02381	0.024943		0	ALL	1	553	297.48	ALL	006666	24.464	1338.24	1013.33		100	3.7335	3.7006		10.387		0.0066308	0.066727		ROI2DPolyLine	0	56340	32961		25749.2	20007.2		2622	9640		160510_Rcre290_emb14	0.3	10.579	0	ALL	1	541.2	297.13	ALL	FALSE
11.481	(0.99, 0.16, 0.0)	0.74868	(-0.16, 0.99, 0.0)	0	(0.0, 0.0, 1.0)	0.017857	0.017857		0	ALL	1	559.5	306.82	ALL	006666	34.306	2222.18	1240.64		100	4.0198	4.0198		14.433		0.0302	0.017342		ROI2DPolyLine	0	64149	32517		28447.8	21499.6		4862	10168		160510_Rcre290_emb14	0.3	14.835	0	ALL	1	542.53	304.65	ALL	FALSE
6.3263	(0.38, 0.93, 0.0)	0.90007	(-0.93, 0.38, 0.0)	0	(0.0, 0.0, 1.0)	0.055556	0.055556		0	ALL	1	487	311.59	ALL	006666	19.299	185	917.11		100	2.8886	2.8886		7.5521		0.046142	0.065041		ROI2DPolyLine	0	65535	36671		56718.8	23996.3		49443	12003		160510_Rcre290_emb14	0.3	8.3453	0	ALL	1	478.42	309.07	ALL	FALSE
9.0557	(1.0, 0.07, 0.0)	0.64468	(-0.07, 1.0, 0.0)	0	(0.0, 0.0, 1.0)	0.020833	0.020833		0	ALL	1	508	301.52	ALL	006666	26.636	1866.83	1572.29		100	3.8664	3.8664		11.276		0.015448	0.017276		ROI2DPolyLine	0	65535	46938		41825.4	28495.6		9400	11768		160510_Rcre290_emb14	0.3	11.518	0	ALL	1	494.78	300.23	ALL	FALSE
9.0202	(-0.69, 0.72, 0.0)	1.0924	(-0.72, -0.69, 0.0)	0	(0.0, 0.0, 1.0)	0.0625	0.0625		0	ALL	1	566.57	260.26	ALL	99FF99	28.251	5065.5	975.5		100	2.771	2.771		11.025		0.0055461	0.0055909		ROI2DPolyLine	0	60222	37306		31717.3	20134.6		5893	9267		160510_Rcre290_emb15	0.3	12.217	0	ALL	1	558.17	250.51	ALL	FALSE
∞	(0.0, 1.0, 0.0)	0.43243	(-1.0, 0.0, 0.0)	0	(0.0, 0.0, 1.0)	0.125	0.125		0	ALL	1	566.5	236.5	ALL	99FF99	15.938	990.75	2913.5		100	2.0786	2.0786		2.205		0.12621	0.015676		ROI2DPolyLine	0	57642	32759		41798.7	19799.5		31799	9681		160510_Rcre290_emb15	0.3	6.8923	0	ALL	1	554.09	235.66	ALL	FALSE
0.0	(1.0, 0.0, 0.0)	0.0	(0.0, 1.0, 0.0)	0	(0.0, 0.0, 1.0)	0.16667	0.16667		0	ALL	1	564	215.29	ALL	99FF99	8.4792	3228.33	519.33		100	1.7912	1.7912		2.9008		0.0053884	0.0020007		ROI2DPolyLine	0	51786	29928		30549.9	22048.6		15643	13361		160510_Rcre290_emb15	0.3	3.6667	0	ALL	1	560.03	213.77	ALL	FALSE
52.384	(0.71, -0.71, 0.0)	0.30562	(0.71, 0.71, 0.0)	0	(0.0, 0.0, 1.0)	0.5	0.5		0	ALL	1	567.22	212	ALL	99FF99	12.771	1089	961		100	0.69295	0.69295		4.5968		0.00091743	0.0010395		ROI2DPolyLine	0	48988	36965		17372.1	27147.4		5953	17436		160510_Rcre290_emb15	0.3	5.5224	0	ALL	1	563.74	207.09	ALL	FALSE
4.7429	(0.95, -0.3, 0.0)	0.6682	(0.3, 0.95, 0.0)	0	(0.0, 0.0, 1.0)	0.055556	0.055556		0	ALL	1	571.5	207.5	ALL	99FF99	15.712	1466.67	2545.56		100	2.8886	2.8886		5.8817		0.0017347	0.0052567		ROI2DPolyLine	0	57239	45422		36014.8	27823.3		13771	18288		160510_Rcre290_emb15	0.3	6.7943	0	ALL	1	568.93	200.78	ALL	FALSE
7.233	(0.99, -0.12, 0.0)	2.6872	(0.12, 0.99, 0.0)	0	(0.0, 0.0, 1.0)	0.083333	0.083333		0	ALL	1	579.64	207.64	ALL	99FF99	21.209	2583	1555.67		100	2.4837	2.4837		7.6627		0.00049663	0.0016871		ROI2DPolyLine	0	65408	42358		35666.8	28305.1		8381	16714		160510_Rcre290_emb15	0.3	9.1715	0	ALL	1	575.24	200.04	ALL	FALSE
3.2506	(-0.26, 0.97, 0.0)	0.31331	(-0.97, -0.26, 0.0)	0	(0.0, 0.0, 1.0)	0.083333	0.083333		0	ALL	1	587.11	211	ALL	99FF99	9.4152	4754.67	840.17		100	2.4837	2.4837		3.5659		0.083677	0.018239		ROI2DPolyLine	0	49214	35761		34575.6	22666.7		19882	15066		160510_Rcre290_emb15	0.3	4.0714	0	ALL	1	585.63	206.72	ALL	FALSE
6.2159	(0.26, 0.97, 0.0)	0.38292	(-0.97, 0.26, 0.0)	0	(0.0, 0.0, 1.0)	0.038462	0.038462		0	ALL	1	344.5	180	ALL	FF99FF	33.572	1641.69	1957		100	3.2555	3.2555		7.5521		0.0028607	0.031576		ROI2DPolyLine	0	61374	46661		33199.3	33252.3		7915	22671		160510_Rcre290_emb16	0.3	14.518	0	ALL	1	320.75	177.95	ALL	FALSE
6.4065	(-0.59, 0.81, 0.0)	0.28708	(-0.81, -0.59, 0.0)	0	(0.0, 0.0, 1.0)	0.125	0.125		0	ALL	1	339	159.07	ALL	FF99FF	18.105	3098.5	628.5		100	2.0786	2.0786		7.4398		0.00045893	0.077579		ROI2DPolyLine	0	65535	54692		34022.7	37233.1		20018	23261		160510_Rcre290_emb16	0.3	7.8291	0	ALL	1	332.05	153.79	ALL	FALSE
15.073	(0.93, -0.36, 0.0)	1.111	(0.36, 0.93, 0.0)	0	(0.0, 0.0, 1.0)	0.02	0.02		0	ALL	1	342	132.5	ALL	FF99FF	46.11	1884.04	1046.76		100	3.907	3.907		19.032		0.018031	0.012075		ROI2DPolyLine	0	65535	41473		30829.2	24015.7		6939	13396		160510_Rcre290_emb16	0.3	19.939	0	ALL	1	333.93	112.04	ALL	FALSE
4.2362	(0.88, -0.48, 0.0)	0.41506	(0.48, 0.88, 0.0)	0	(0.0, 0.0, 1.0)	0.125	0.125		0	ALL	1	345.09	152	ALL	FF99FF	12.685	2145.75	739.5		100	2.0786	2.0786		5.043		0.0027089	0.004035		ROI2DPolyLine	0	48589	32024		31921.8	24973.7		15513	17197		160510_Rcre290_emb16	0.3	5.4852	0	ALL	1	341.78	146.57	ALL	FALSE
6.4143	(0.32, 0.95, 0.0)	0.84454	(-0.95, 0.32, 0.0)	0	(0.0, 0.0, 1.0)	0.041667	0.041667		0	ALL	1	384.5	170.78	ALL	FF99FF	18.685	1759.83	1281.42		100	3.1757	3.1757		7.6627		0.0067666	0.015684		ROI2DPolyLine	0	65535	44048		36491.5	30607.6		12961	19594		160510_Rcre290_emb16	0.3	8.0798	0	ALL	1	375.99	168.54	ALL	FALSE
9.4342	(0.81, -0.58, 0.0)	3.8967	(0.58, 0.81, 0.0)	0	(0.0, 0.0, 1.0)	0.027778	0.030864		0	ALL	1	505.52	596.31	ALL	0099FF	31.375	1466.33	331.83		100	3.5799	3.5031		11.684		0.0061818	0.13965		ROI2DPolyLine	0	49354	22777		26518.9	14640.3		7170	7850		160510_Rcre290_emb17	0.3	13.568	0	ALL	1	496.64	589.05	ALL	FALSE
13.442	(-0.15, 0.99, 0.0)	1.7725	(-0.99, -0.15, 0.0)	0	(0.0, 0.0, 1.0)	0.01717	0.01717		0	ALL	1	594	613.9	ALL	0099FF	40.764	1840.48	377.74		100	4.0764	4.0764		16.709		0.012152	0.025282		ROI2DPolyLine	0	51734	27180		18213.7	13667.1		860	7448		160510_Rcre290_emb17	0.3	17.628	0	ALL	1	574.38	608.41	ALL	FALSE
11.63	(1.0, 0.06, 0.0)	2.2055	(-0.06, 1.0, 0.0)	0	(0.0, 0.0, 1.0)	0.024306	0.023438		0	ALL	1	592.5	607.31	ALL	0099FF	33.529	1494.38	383.21		100	3.7513	3.7801		13.579		0.072059	0.087438		ROI2DPolyLine	0	52390	23285		21092	14766.8		2339	8817		160510_Rcre290_emb17	0.3	14.499	0	ALL	1	576.73	606.35	ALL	FALSE
8.2342	(0.93, -0.36, 0.0)	4.2953	(0.36, 0.93, 0.0)	0	(0.0, 0.0, 1.0)	0.026316	0.026316		0	ALL	1	593.21	589	ALL	0099FF	26.626	1831.11	542.58		100	3.6338	3.6338		8.3067		0.014305	0.046548		ROI2DPolyLine	0	52757	34347		17346.7	16685.9		3029	9246		160510_Rcre290_emb17	0.3	11.514	0	ALL	1	584.06	584.06	ALL	FALSE
15.105	(0.17, 0.99, 0.0)	4.9302	(-0.99, 0.17, 0.0)	0	(0.0, 0.0, 1.0)	0.016129	0.016129		0	ALL	1	526.04	575.11	ALL	0099FF	49.286	1616.77	820.87		100	4.121	4.121		19.091		0.045283	0.0087148		ROI2DPolyLine	0	49120	25985		19632.4	16329.7		773	6903		160510_Rcre290_emb17	0.3	21.313	0	ALL	1	504.86	571.15	ALL	FALSE
5.22	(0.71, 0.71, 0.0)	0.93416	(-0.71, 0.71, 0.0)	0	(0.0, 0.0, 1.0)	0.071429	0.071429		0	ALL	1	588.2	574.47	ALL	0099FF	17.211	1021.43	493		100	2.6377	2.6377		6.4285		0.14601	0.14735		ROI2DPolyLine	0	38146	22957		16183.2	13717.2		4784	7895		160510_Rcre290_emb17	0.3	7.4427	0	ALL	1	582.59	569.69	ALL	FALSE
10.367	(-0.48, 0.88, 0.0)	1.2003	(-0.88, -0.48, 0.0)	0	(0.0, 0.0, 1.0)	0.05	0.05		0	ALL	2	637.5	72.654	ALL	FFFFFF	30.56	2582.6	530.5		100	2.9937	2.9937		12.607		0.0017177	0.022658		ROI2DPolyLine	0	56344	19272		32559.7	11981.3		10213	4186		160510_Rcre290_extra03	0.3	13.215	0	ALL	2	625.06	63.766	ALL	FALSE
13.655	(1.0, 0.01, 0.0)	8.879	(-0.01, 1.0, 0.0)	0	(0.0, 0.0, 1.0)	0.013879	0.01534		0	ALL	2	572.2	359.16	ALL	CC0033	49.984	1355.84	2244.19		100	4.2781	4.2035		13.468		0.047872	0.064958		ROI2DPolyLine	0	65535	49797		35513.5	24701.9		3285	13720		160510_Rcre290_emb18	0.3	21.615	0	ALL	2	561.42	354.16	ALL	FALSE
12.025	(-0.55, 0.83, 0.0)	2.4575	(-0.83, -0.55, 0.0)	0	(0.0, 0.0, 1.0)	0.0325	0.025		0	ALL	2	586.39	328.72	ALL	CC0033	39.244	2386.75	1550.2		100	3.5466	3.6849		15.398		0.13927	0.01178		ROI2DPolyLine	0	65535	49359		42814.8	33106		4914	16184		160510_Rcre290_emb18	0.3	16.97	0	ALL	2	570.91	318.48	ALL	FALSE
13.222	(0.82, 0.57, 0.0)	4.6081	(-0.57, 0.82, 0.0)	0	(0.0, 0.0, 1.0)	0.02875	0.0275		0	ALL	2	603.03	390.17	ALL	CC0033	40.36	2059.75	1159.05		100	3.5812	3.6158		15.338		0.056079	0.032525		ROI2DPolyLine	0	65535	34783		24937.4	19861.9		2862	11771		160510_Rcre290_emb18	0.3	17.453	0	ALL	2	588.37	373.14	ALL	FALSE
4.3695	(0.99, -0.15, 0.0)	0.66616	(0.15, 0.99, 0.0)	0	(0.0, 0.0, 1.0)	0.05	0.05		0	ALL	2	620.38	336	ALL	CC0033	15.247	664.5	1367.7		100	2.9937	2.9937		5.2607		0.047393	0.070788		ROI2DPolyLine	0	50723	35198		26292.2	21632.2		7799	14065		160510_Rcre290_emb18	0.3	6.5932	0	ALL	2	618.74	329.87	ALL	FALSE
5.532	(0.99, 0.14, 0.0)	0.36711	(-0.14, 0.99, 0.0)	0	(0.0, 0.0, 1.0)	0.044379	0.04142		0	ALL	2	510.25	820.5	ALL	FFCC66	16.122	1912.31	782.85		100	3.1491	3.2023		6.5439		0.039476	0.087977		ROI2DPolyLine	0	34816	34315		17570.6	21361.6		472	14459		160510_Rcre290_emb19	0.3	6.9717	0	ALL	2	508.76	812.79	ALL	FALSE
4.1649	(0.78, -0.63, 0.0)	0.50425	(0.63, 0.78, 0.0)	0	(0.0, 0.0, 1.0)	0.25	0.25		0	ALL	2	490.9	824.5	ALL	FFCC66	12.649	1700	4		100	1.3859	1.3859		4.9305		0.013662	0.2		ROI2DPolyLine	0	50071	24946		30875.3	19653		12734	16095		160510_Rcre290_emb19	0.3	5.4698	0	ALL	2	486.36	819.74	ALL	FALSE
3.5525E7	(1.0, 0.0, 0.0)	0.43243	(0.0, 1.0, 0.0)	0	(0.0, 0.0, 1.0)	0.035714	0.035714		0	ALL	2	479	836.53	ALL	FFCC66	16.655	2288.5	606.14		100	3.3294	3.3294		6.9189		0.0014663	0.020795		ROI2DPolyLine	0	49353	30727		19580.9	20829.7		1170	14345		160510_Rcre290_emb19	0.3	7.2023	0	ALL	2	470.91	836.35	ALL	FALSE
3.9135	(0.8, -0.6, 0.0)	0.26023	(0.6, 0.8, 0.0)	0	(0.0, 0.0, 1.0)	0.25	0.25		0	ALL	2	478	850.11	ALL	FFCC66	11.593	102.5	1192		100	1.3859	1.3859		4.3243		0.052538	0.00094925		ROI2DPolyLine	0	25232	30245		12012.6	21206		4589	14471		160510_Rcre290_emb19	0.3	5.0133	0	ALL	2	473.61	846.39	ALL	FALSE
13.676	(1.0, -0.01, 0.0)	0.42761	(0.01, 1.0, 0.0)	0	(0.0, 0.0, 1.0)	0.045455	0.045455		0	ALL	2	508.15	871	ALL	FFCC66	14.274	2012.82	1703		100	3.0888	3.0888		5.2071		0.019722	0.002853		ROI2DPolyLine	0	59382	34690		24203.5	21827.8		9752	10589		160510_Rcre290_emb19	0.3	6.1725	0	ALL	2	507.99	864.94	ALL	FALSE
0.0	(NaN, NaN, NaN)	0.0	(NaN, NaN, NaN)	0	(NaN, NaN, NaN)	0	0		0	ALL	2	485	855	ALL	FFCC66	14.775	0	0		100	0	0		6.1155		0	0		ROI2DPolyLine	0	54304	36609		21334.7	22606		2306	15490		160510_Rcre290_emb19	0.3	6.3893	0	ALL	2	480.18	849.48	ALL	FALSE
8.7295	(0.29, 0.96, 0.0)	0.83969	(-0.96, 0.29, 0.0)	0	(0.0, 0.0, 1.0)	0.03125	0.033203		0	ALL	2	252.2	899	ALL	009999	27.327	814.69	388.44		100	3.4625	3.4193		10.94		0.027368	0.084638		ROI2DPolyLine	0	40756	31051		14485.3	17381.1		5521	9435		160510_Rcre290_emb20	0.3	11.817	0	ALL	2	248.58	886.16	ALL	FALSE
8.5388	(0.97, 0.23, 0.0)	0.57897	(-0.23, 0.97, 0.0)	0	(0.0, 0.0, 1.0)	0.026316	0.026316		0	ALL	2	270.5	880.62	ALL	009999	26.924	1691.74	362		100	3.6338	3.6338		11.118		0.047953	0.045628		ROI2DPolyLine	0	45836	30806		22055.8	21734.5		6137	14843		160510_Rcre290_emb20	0.3	11.643	0	ALL	2	257.38	878.34	ALL	FALSE
4.5176	(-0.25, 0.97, 0.0)	0.37171	(-0.97, -0.25, 0.0)	0	(0.0, 0.0, 1.0)	0.055556	0.055556		0	ALL	2	192	866.69	ALL	009999	13.918	1717	268		100	2.8886	2.8886		5.3489		0.0049801	0.05992		ROI2DPolyLine	0	50297	18951		26945.3	13263.5		9322	9054		160510_Rcre290_emb20	0.3	6.0187	0	ALL	2	185.7	864.66	ALL	FALSE
9.4106	(0.83, 0.55, 0.0)	1.3925	(-0.55, 0.83, 0.0)	0	(0.0, 0.0, 1.0)	0.061728	0.055556		0	ALL	2	654.3	721.43	ALL	660066	26.326	6040.78	2070.33		100	2.8117	2.8886		10.811		0.11135	0.078656		ROI2DPolyLine	0	65535	54901		38529.7	24673.6		10358	7723		160510_Rcre290_emb21	0.3	11.384	0	ALL	2	645.11	712.42	ALL	FALSE
9.582	(1.0, -0.07, 0.0)	0.5731	(0.07, 1.0, 0.0)	0	(0.0, 0.0, 1.0)	0.02071	0.019231		0	ALL	2	677.45	708	ALL	660066	29.235	1345.81	1271.77		100	3.8929	3.9461		12.139		0.04212	0.031445		ROI2DPolyLine	0	64874	37305		32698.1	23570.9		11851	8281		160510_Rcre290_emb21	0.3	12.642	0	ALL	2	675.43	693.42	ALL	FALSE
23.037	(-0.71, 0.71, 0.0)	0.3029	(-0.71, -0.71, 0.0)	0	(0.0, 0.0, 1.0)	0.5	0.5		0	ALL	2	701	722.5	ALL	660066	19.849	400	64		100	0.69295	0.69295		7.6505		0.0024938	0.015385		ROI2DPolyLine	0	60493	42396		45436.9	24582.1		25892	13208		160510_Rcre290_emb21	0.3	8.5832	0	ALL	2	694.76	714.75	ALL	FALSE
15.374	(0.13, 0.99, 0.0)	1.7705	(-0.99, 0.13, 0.0)	0	(0.0, 0.0, 1.0)	0.013514	0.013514		0	ALL	2	638.5	749.41	ALL	660066	44.539	1643.51	984.81		100	4.2967	4.2967		18.775		0.020347	0.037083		ROI2DPolyLine	0	55575	37808		17751.3	21091.7		3199	11014		160510_Rcre290_emb21	0.3	19.26	0	ALL	2	616.78	744.41	ALL	FALSE
35.336	(0.71, 0.71, 0.0)	0.30498	(-0.71, 0.71, 0.0)	0	(0.0, 0.0, 1.0)	0.5	0.5		0	ALL	2	708.5	748.83	ALL	660066	16.274	4096	25		100	0.69295	0.69295		6.4285		0.00024408	0.038462		ROI2DPolyLine	0	59616	33644		50814.7	20143		28443	12522		160510_Rcre290_emb21	0.3	7.0372	0	ALL	2	702.42	743.07	ALL	FALSE
8.7885	(0.92, -0.39, 0.0)	0.38084	(0.39, 0.92, 0.0)	0	(0.0, 0.0, 1.0)	0.035714	0.035714		0	ALL	2	624.5	613.54	ALL	66FF33	26.095	1886.07	732.86		100	3.3294	3.3294		10.68		0.043063	0.046426		ROI2DPolyLine	0	65403	33940		26054.6	18825.4		4113	9999		160510_Rcre290_emb22	0.3	11.284	0	ALL	2	612.45	608.36	ALL	FALSE
13.206	(0.52, 0.85, 0.0)	4.6963	(-0.85, 0.52, 0.0)	0	(0.0, 0.0, 1.0)	0.02381	0.02381		0	ALL	2	691.42	615.92	ALL	66FF33	41.348	1477.14	1238.52		100	3.7335	3.7335		15.135		0.031066	0.040917		ROI2DPolyLine	0	38539	40213		23829.4	23515.5		5013	11419		160510_Rcre290_emb22	0.3	17.88	0	ALL	2	677.61	603.39	ALL	FALSE
8.9072	(0.98, -0.21, 0.0)	1.1356	(0.21, 0.98, 0.0)	0	(0.0, 0.0, 1.0)	0.025	0.02625		0	ALL	2	688.5	583.62	ALL	66FF33	26.408	2901.6	466.35		100	3.6849	3.6503		11.025		0.0021963	0.087687		ROI2DPolyLine	0	50329	39434		24381.3	22148.4		3515	13169		160510_Rcre290_emb22	0.3	11.42	0	ALL	2	676.15	581.77	ALL	FALSE
4.9253	(1.0, -0.06, 0.0)	0.38719	(0.06, 1.0, 0.0)	0	(0.0, 0.0, 1.0)	0.055	0.05		0	ALL	2	659.75	574.5	ALL	66FF33	12.139	1282.7	1051.3		100	2.9245	2.9937		4.7763		0.1109	0.0058257		ROI2DPolyLine	0	39095	31336		26949	23849.1		14837	16681		160510_Rcre290_emb22	0.3	5.2493	0	ALL	2	658.62	568.92	ALL	FALSE
8.3144	(0.02, 1.0, 0.0)	3.8011	(-1.0, 0.02, 0.0)	0	(0.0, 0.0, 1.0)	0.08	0.05		0	ALL	2	249.58	618.47	ALL	FF0000	25.967	1460.5	933.9		100	2.6646	2.9937		8.7454		0.0019935	0.0064286		ROI2DPolyLine	0	38130	31399		19428.3	22514.6		4938	13254		160510_Rcre290_emb23	0.3	11.229	0	ALL	2	237.13	613.91	ALL	FALSE
12.265	(0.98, -0.19, 0.0)	0.83816	(0.19, 0.98, 0.0)	0	(0.0, 0.0, 1.0)	0.019025	0.017241		0	ALL	2	263.81	632.5	ALL	FF0000	36.733	773.83	773.79		100	3.9833	4.0547		15.356		0.054338	0.049599		ROI2DPolyLine	0	36789	45128		16259.5	23010.1		4559	15285		160510_Rcre290_emb23	0.3	15.885	0	ALL	2	259.98	614.87	ALL	FALSE
10.729	(0.87, 0.49, 0.0)	2.3082	(-0.49, 0.87, 0.0)	0	(0.0, 0.0, 1.0)	0.0625	0.085938		0	ALL	2	280	622.83	ALL	FF0000	42.217	951	1789.38		100	2.771	2.5114		13.356		0.13404	0.13561		ROI2DPolyLine	0	57639	51255		17126.3	22718.2		5617	12494		160510_Rcre290_emb23	0.3	18.256	0	ALL	2	267.38	613.91	ALL	FALSE
4.3805	(0.84, 0.54, 0.0)	0.55332	(-0.54, 0.84, 0.0)	0	(0.0, 0.0, 1.0)	0.125	0.125		0	ALL	2	275	614.55	ALL	FF0000	13.171	489.5	343.75		100	2.0786	2.0786		5.043		0.0045336	0.011505		ROI2DPolyLine	0	47519	37610		23116.3	21687.6		12184	12029		160510_Rcre290_emb23	0.3	5.6956	0	ALL	2	269.63	611.01	ALL	FALSE
6.6642	(-0.39, 0.92, 0.0)	1.0976	(-0.92, -0.39, 0.0)	0	(0.0, 0.0, 1.0)	0.055556	0.055556		0	ALL	2	278.5	605.11	ALL	FF0000	20.304	1340.56	1414.44		100	2.8886	2.8886		8.1246		0.0076087	0.0022627		ROI2DPolyLine	0	27530	41956		14832.5	26773.7		3549	17381		160510_Rcre290_emb23	0.3	8.78	0	ALL	2	269.95	600.4	ALL	FALSE
10.059	(0.98, -0.19, 0.0)	0.95978	(0.19, 0.98, 0.0)	0	(0.0, 0.0, 1.0)	0.026316	0.029086		0	ALL	2	287.81	592.19	ALL	FF0000	29.139	1983.16	882.53		100	3.6338	3.561		12.3		0.017705	0.11879		ROI2DPolyLine	0	36250	36252		16306.8	23289.8		4172	15466		160510_Rcre290_emb23	0.3	12.6	0	ALL	2	272.85	588.81	ALL	FALSE
5.9644	(0.26, 0.96, 0.0)	0.40051	(-0.96, 0.26, 0.0)	0	(0.0, 0.0, 1.0)	0.041667	0.041667		0	ALL	2	287	571.76	ALL	FF0000	18.691	816.17	584.5		100	3.1757	3.1757		7.1318		0.024943	0.05306		ROI2DPolyLine	0	29092	31010		12204.1	19479.8		3650	10740		160510_Rcre290_emb23	0.3	8.0825	0	ALL	2	277.67	570.15	ALL	FALSE
16.872	(-0.7, 0.71, 0.0)	11.728	(-0.71, -0.7, 0.0)	0	(0.0, 0.0, 1.0)	0.017222	0.017222		0	ALL	2	293.96	558.75	ALL	FF0000	59.214	1313.17	718.17		100	4.0654	4.0654		15.723		0.061495	0.042495		ROI2DPolyLine	0	48578	36375		13625.3	23611.6		3958	12251		160510_Rcre290_emb23	0.3	25.606	0	ALL	2	276.07	550.52	ALL	FALSE
11.707	(0.95, 0.3, 0.0)	2.4486	(-0.3, 0.95, 0.0)	0	(0.0, 0.0, 1.0)	0.027701	0.027701		0	ALL	2	270.32	549	ALL	FF0000	33.529	855.53	969.05		100	3.5974	3.5974		13.817		0.079386	0.055408		ROI2DPolyLine	0	31500	51599		13170.6	28671.2		841	16386		160510_Rcre290_emb23	0.3	14.499	0	ALL	2	267.38	534.11	ALL	FALSE
38.906	(0.0, 1.0, 0.0)	0.43517	(-1.0, 0.0, 0.0)	0	(0.0, 0.0, 1.0)	0.017551	0.014694		0	ALL	2	265.18	543.5	ALL	FF0000	37.802	439.91	1255.49		100	4.0839	4.2218		16		0.09578	0.06323		ROI2DPolyLine	0	23808	46896		9576.11	29427.8		3260	17181		160510_Rcre290_emb23	0.3	16.347	0	ALL	2	264.8	524.46	ALL	FALSE
10.4	(0.96, -0.28, 0.0)	0.5813	(0.28, 0.96, 0.0)	0	(0.0, 0.0, 1.0)	0.025	0.025		0	ALL	2	306.97	417.5	ALL	330099	32.238	1285.7	1009.35		100	3.6849	3.6849		13.131		0.0096152	0.0034108		ROI2DPolyLine	0	39958	36611		23381.2	22259.7		7190	11670		160510_Rcre290_emb24	0.3	13.941	0	ALL	2	303.32	402.45	ALL	FALSE
0.0	(NaN, NaN, NaN)	0.0	(NaN, NaN, NaN)	0	(NaN, NaN, NaN)	0.026316	0.026316		0	ALL	2	292	414.5	ALL	330099	20.693	639.74	519.84		100	3.6338	3.6338		8.2162		0.014102	0.016984		ROI2DPolyLine	0	38404	42848		26356	32094.8		15298	20351		160510_Rcre290_emb24	0.3	8.9482	0	ALL	2	291.83	404.09	ALL	FALSE
12.435	(0.9, -0.44, 0.0)	0.36893	(0.44, 0.9, 0.0)	0	(0.0, 0.0, 1.0)	0.03125	0.03125		0	ALL	2	316.94	416	ALL	330099	38.277	2838.56	594.69		100	3.4625	3.4625		15.471		0.018837	0.013361		ROI2DPolyLine	0	38560	40096		19128.3	28331.6		6196	19720		160510_Rcre290_emb24	0.3	16.552	0	ALL	2	308.24	399.5	ALL	FALSE
7.2784	(-0.57, 0.82, 0.0)	0.62764	(-0.82, -0.57, 0.0)	0	(0.0, 0.0, 1.0)	0.1	0.1		0	ALL	2	321.5	405.44	ALL	330099	23.178	4262.6	1286.2		100	2.3016	2.3016		8.9983		0.011934	0.0060569		ROI2DPolyLine	0	43709	39720		21998.4	28200.5		8495	18075		160510_Rcre290_emb24	0.3	10.023	0	ALL	2	312.51	398.51	ALL	FALSE
16.357	(-0.2, 0.98, 0.0)	2.4692	(-0.98, -0.2, 0.0)	0	(0.0, 0.0, 1.0)	0.017241	0.017241		0	ALL	2	313.15	344	ALL	330099	42.2	1312	715.86		100	4.0547	4.0547		17.56		0.029472	0.010991		ROI2DPolyLine	0	40045	41332		16069.4	25829.4		2926	15952		160510_Rcre290_emb24	0.3	18.248	0	ALL	2	307.25	324	ALL	FALSE
20.03	(0.23, 0.97, 0.0)	2.6304	(-0.97, 0.23, 0.0)	0	(0.0, 0.0, 1.0)	0.01385	0.013504		0	ALL	2	342	361.55	ALL	330099	56.034	839.03	1695.34		100	4.2869	4.305		23.077		0.016549	0.087467		ROI2DPolyLine	0	40429	48488		13517.8	25920		2063	14876		160510_Rcre290_emb24	0.3	24.231	0	ALL	2	315.46	356.82	ALL	FALSE
4.771	(0.81, -0.58, 0.0)	0.60129	(0.58, 0.81, 0.0)	0	(0.0, 0.0, 1.0)	0.16667	0.16667		0	ALL	2	407.5	175.5	ALL	FF6666	16.161	1472.67	843.33		100	1.7912	1.7912		5.8817		0.0012563	0.0021186		ROI2DPolyLine	0	50038	36364		35469.8	24136.1		24892	15007		160510_Rcre290_emb25	0.3	6.9886	0	ALL	2	402.07	169.13	ALL	FALSE
6.9746	(0.47, 0.88, 0.0)	0.53527	(-0.88, 0.47, 0.0)	0	(0.0, 0.0, 1.0)	0.0625	0.0625		0	ALL	2	430	177.79	ALL	FF6666	21.998	2989.88	735.38		100	2.771	2.771		8.9043		0.0029325	0.015984		ROI2DPolyLine	0	46800	35543		25822.3	25700.4		6853	15588		160510_Rcre290_emb25	0.3	9.5126	0	ALL	2	420.39	173.1	ALL	FALSE
4.236	(0.35, 0.94, 0.0)	0.37276	(-0.94, 0.35, 0.0)	0	(0.0, 0.0, 1.0)	0.071429	0.071429		0	ALL	2	402.5	208	ALL	FF6666	13.476	1867.14	1825.71		100	2.6377	2.6377		5.0615		0.030514	0.019512		ROI2DPolyLine	0	65535	43017		48701.7	27045.9		29377	17821		160510_Rcre290_emb25	0.3	5.8272	0	ALL	2	395.96	206.07	ALL	FALSE
6.2546	(0.87, -0.5, 0.0)	0.62337	(0.5, 0.87, 0.0)	0	(0.0, 0.0, 1.0)	0.071429	0.071429		0	ALL	2	404.5	213.44	ALL	FF6666	19.012	2071.57	808		100	2.6377	2.6377		7.3513		0.077671	0.079846		ROI2DPolyLine	0	54839	34233		34711.7	22327.8		15786	12044		160510_Rcre290_emb25	0.3	8.2213	0	ALL	2	396.27	208.51	ALL	FALSE
11.27	(0.99, 0.15, 0.0)	1.8812	(-0.15, 0.99, 0.0)	0	(0.0, 0.0, 1.0)	0.02	0.02		0	ALL	2	439	205.19	ALL	FF6666	31.635	2181.16	1038.12		100	3.907	3.907		13.152		0.015396	0.026073		ROI2DPolyLine	0	51309	42774		27426.8	27100.1		10579	17030		160510_Rcre290_emb25	0.3	13.68	0	ALL	2	423.74	203.63	ALL	FALSE
4.4149	(0.82, -0.57, 0.0)	0.33727	(0.57, 0.82, 0.0)	0	(0.0, 0.0, 1.0)	0.16667	0.16667		0	ALL	2	429	188.27	ALL	FF6666	14.483	1157.33	264.67		100	1.7912	1.7912		5.2785		0.0027687	0.026731		ROI2DPolyLine	0	65067	39798		31479.5	26364.5		11173	14591		160510_Rcre290_emb25	0.3	6.2629	0	ALL	2	422.52	184.7	ALL	FALSE
4.183	(0.93, -0.36, 0.0)	0.41765	(0.36, 0.93, 0.0)	0	(0.0, 0.0, 1.0)	0.071429	0.071429		0	ALL	2	430.5	192.83	ALL	FF6666	12.599	1176.57	599.57		100	2.6377	2.6377		5.0615		0.017182	0.019682		ROI2DPolyLine	0	39309	32120		21442.7	22814.4		4710	14905		160510_Rcre290_emb25	0.3	5.4483	0	ALL	2	424.97	191.42	ALL	FALSE
4.1171	(0.79, 0.61, 0.0)	0.35327	(-0.61, 0.79, 0.0)	0	(0.0, 0.0, 1.0)	0.25	0.25		0	ALL	2	686.8	383.5	ALL	CCCCFF	11.966	3610	824.5		100	1.3859	1.3859		4.9305		0.00043257	0.0012865		ROI2DPolyLine	0	43968	39145		29284.3	21851.8		19813	11283		160510_Rcre290_emb26	0.3	5.1743	0	ALL	2	682.86	378.8	ALL	FALSE
7.6543	(-0.08, 1.0, 0.0)	3.9477	(-1.0, -0.08, 0.0)	0	(0.0, 0.0, 1.0)	0.045455	0.045455		0	ALL	2	671.5	377.65	ALL	CCCCFF	22.995	2637.18	706.09		100	3.0888	3.0888		8.2616		0.064856	0.011374		ROI2DPolyLine	0	56751	36967		28523.8	22976.8		8137	14633		160510_Rcre290_emb26	0.3	9.9439	0	ALL	2	662.04	373.68	ALL	FALSE
24.229	(0.99, 0.1, 0.0)	5.1658	(-0.1, 0.99, 0.0)	0	(0.0, 0.0, 1.0)	0.011342	0.011342		0	ALL	2	672	345.98	ALL	CCCCFF	65.85	2293.57	1432.91		100	4.4827	4.4827		26.46		0.040825	0.02097		ROI2DPolyLine	0	65535	47930		35719.8	22729		10017	11057		160510_Rcre290_emb26	0.3	28.476	0	ALL	2	641.22	336.14	ALL	FALSE
0.0	(NaN, NaN, NaN)	0.0	(NaN, NaN, NaN)	0	(NaN, NaN, NaN)	0	0		0	0	0	0	0	0	CCCCFF	0	0	0		100	0	0		0		0	0		ROI2DPolyLine	0	0	0		0	0		0	0		160510_Rcre290_emb26	0.3	0	0	ALL	2	692.07	352.18	ALL	FALSE
18.874	(0.58, 0.81, 0.0)	1.7679	(-0.81, 0.58, 0.0)	0	(0.0, 0.0, 1.0)	0.029321	0.027778		0	ALL	2	675.94	331.81	ALL	CCCCFF	56.288	3201.67	964.78		100	3.5415	3.5799		23.029		0.090713	0.044197		ROI2DPolyLine	0	65535	37168		33360.3	21088.8		1940	10204		160510_Rcre290_emb26	0.3	24.341	0	ALL	2	661.01	309.18	ALL	FALSE
9.3058	(0.44, 0.9, 0.0)	1.0373	(-0.9, 0.44, 0.0)	0	(0.0, 0.0, 1.0)	0.045455	0.045455		0	ALL	2	413.29	115.5	ALL	CC99FF	28.679	146.64	1083.45		100	3.0888	3.0888		11.218		0.070799	0.010971		ROI2DPolyLine	0	49959	41417		15904.1	25448.5		4899	13774		160510_Rcre290_extra04	0.3	12.402	0	ALL	2	405.49	103.78	ALL	FALSE
14.502	(-0.02, 1.0, 0.0)	5.8168	(-1.0, -0.02, 0.0)	0	(0.0, 0.0, 1.0)	0.024793	0.02376		0	ALL	2	420.5	108.72	ALL	CC99FF	40.184	258.55	1206.55		100	3.717	3.7484		15.435		0.0498	0.056923		ROI2DPolyLine	0	49959	46587		17368.5	22681.3		4906	9203		160510_Rcre290_extra04	0.3	17.377	0	ALL	2	402.56	100.85	ALL	FALSE
13.546	(0.31, 0.95, 0.0)	2.0163	(-0.95, 0.31, 0.0)	0	(0.0, 0.0, 1.0)	0.019204	0.018519		0	ALL	3	493	54.154	ALL	800040	40.286	749.04	357.48		100	3.958	3.9836		17.107		0.084518	0.022566		ROI2DPolyLine	0	28130	19588		9242.97	9138.31		534	2352		160510_Rcre290_extra05	0.3	17.421	0	ALL	3	473.82	47.382	ALL	FALSE
8.0682	(-0.5, 0.87, 0.0)	0.41383	(-0.87, -0.5, 0.0)	0	(0.0, 0.0, 1.0)	0.070313	0.0625		0	ALL	3	300	383.62	ALL	CC0099	24.505	1255.88	398		100	2.6844	2.771		10.086		0.12874	0.0092642		ROI2DPolyLine	0	65535	35594		33126.2	20601.3		5684	11889		160510_Rcre290_emb27	0.3	10.597	0	ALL	3	289.73	377.59	ALL	FALSE
12.356	(0.87, -0.5, 0.0)	0.96001	(0.5, 0.87, 0.0)	0	(0.0, 0.0, 1.0)	0.038462	0.038462		0	ALL	3	303.9	390.94	ALL	CC0099	35.583	3197.85	680.77		100	3.2555	3.2555		14.76		0.0128	0.047269		ROI2DPolyLine	0	63071	37952		27486.6	18263.1		5560	9393		160510_Rcre290_emb27	0.3	15.387	0	ALL	3	295.22	375.65	ALL	FALSE
7881.29	(1.0, 0.0, 0.0)	0.43243	(0.0, 1.0, 0.0)	0	(0.0, 0.0, 1.0)	0.1	0.1		0	ALL	3	293.71	395	ALL	CC0099	15.315	951	1842.2		100	2.3016	2.3016		2.6304		0.0029994	0.10097		ROI2DPolyLine	0	28814	37070		15764.6	24300.4		7606	17784		160510_Rcre290_emb27	0.3	6.6226	0	ALL	3	293.28	383.72	ALL	FALSE
12.308	(0.95, -0.32, 0.0)	2.7459	(0.32, 0.95, 0.0)	0	(0.0, 0.0, 1.0)	0.047337	0.038462		0	ALL	3	316.6	371.07	ALL	CC0099	37.675	888.54	766.92		100	3.0958	3.2555		14.165		0.14012	0.07907		ROI2DPolyLine	0	49856	30432		13819.2	18283.3		656	9541		160510_Rcre290_emb27	0.3	16.292	0	ALL	3	299.74	365.31	ALL	FALSE
10.448	(0.24, 0.97, 0.0)	1.2862	(-0.97, 0.24, 0.0)	0	(0.0, 0.0, 1.0)	0.027778	0.027778		0	ALL	3	323.5	356.93	ALL	CC0099	30.394	3016.11	1866.33		100	3.5799	3.5799		11.874		0.043239	0.0042071		ROI2DPolyLine	0	54969	35664		21344.7	19439.6		5082	8663		160510_Rcre290_emb27	0.3	13.143	0	ALL	3	309.43	352.39	ALL	FALSE
13.025	(0.38, 0.93, 0.0)	0.52622	(-0.93, 0.38, 0.0)	0	(0.0, 0.0, 1.0)	0.026077	0.026077		0	ALL	3	332.5	338.86	ALL	CC0099	40.641	1588.76	661.86		100	3.6677	3.6677		16.301		0.021729	0.10357		ROI2DPolyLine	0	37770	34641		13334.2	18821.5		2991	10802		160510_Rcre290_emb27	0.3	17.575	0	ALL	3	313.63	331.07	ALL	FALSE
8.8456	(0.77, -0.64, 0.0)	1.5706	(0.64, 0.77, 0.0)	0	(0.0, 0.0, 1.0)	0.083333	0.083333		0	ALL	3	307.3	341.45	ALL	CC0099	23.918	2778.17	426.83		100	2.4837	2.4837		9.8039		0.085297	0.0032556		ROI2DPolyLine	0	50401	28313		30530.7	20957.9		12705	13559		160510_Rcre290_emb27	0.3	10.343	0	ALL	3	298.13	332.37	ALL	FALSE
5.3452	(0.76, -0.65, 0.0)	0.43407	(0.65, 0.76, 0.0)	0	(0.0, 0.0, 1.0)	0.16667	0.16667		0	ALL	3	300.33	341.75	ALL	CC0099	14.845	1513	106		100	1.7912	1.7912		5.8178		0.00074064	0.17109		ROI2DPolyLine	0	39232	32015		23016.2	21749.3		6234	14133		160510_Rcre290_emb27	0.3	6.4195	0	ALL	3	294.9	336.57	ALL	FALSE
5.8004	(-0.69, 0.72, 0.0)	0.68453	(-0.72, -0.69, 0.0)	0	(0.0, 0.0, 1.0)	0.1	0.1		0	ALL	3	318.33	337.8	ALL	CC0099	17.402	4118.2	122.6		100	2.3016	2.3016		7.0395		0.02363	0.10957		ROI2DPolyLine	0	46211	25333		14224.1	15735.2		6566	10937		160510_Rcre290_emb27	0.3	7.5254	0	ALL	3	312.99	331.72	ALL	FALSE
5.5079	(0.5, 0.86, 0.0)	0.63658	(-0.86, 0.5, 0.0)	0	(0.0, 0.0, 1.0)	0.083333	0.083333		0	ALL	3	250.14	570.5	ALL	99FF00	16.297	788.33	243		100	2.4837	2.4837		6.3848		0.006989	0.0052339		ROI2DPolyLine	0	19004	34675		11829.1	19346.2		4228	11111		160510_Rcre290_emb28	0.3	7.0472	0	ALL	3	245.51	563.58	ALL	FALSE
11.015	(-0.63, 0.77, 0.0)	4.0487	(-0.77, -0.63, 0.0)	0	(0.0, 0.0, 1.0)	0.038462	0.038462		0	ALL	3	260.78	570.56	ALL	99FF00	32.318	476.85	570.77		100	3.2555	3.2555		11.929		0.020106	0.059176		ROI2DPolyLine	0	25084	33500		13463.8	20258.6		4735	9211		160510_Rcre290_emb28	0.3	13.975	0	ALL	3	248.46	561.44	ALL	FALSE
6.2646	(0.9, 0.44, 0.0)	0.62351	(-0.44, 0.9, 0.0)	0	(0.0, 0.0, 1.0)	0.0625	0.0625		0	ALL	3	216	516.71	ALL	99FF00	20.168	1664.25	837.88		100	2.771	2.771		7.7355		0.0065786	0.0032302		ROI2DPolyLine	0	27447	33922		15797.8	20089.7		3978	8957		160510_Rcre290_emb28	0.3	8.7213	0	ALL	3	207.49	511.91	ALL	FALSE
9.0341	(0.45, 0.9, 0.0)	0.60719	(-0.9, 0.45, 0.0)	0	(0.0, 0.0, 1.0)	0.045455	0.045455		0	ALL	3	222.5	506.5	ALL	99FF00	27.357	964.73	1330.27		100	3.0888	3.0888		11.218		0.071013	0.024635		ROI2DPolyLine	0	35847	39667		13266.9	19169.9		5043	11644		160510_Rcre290_emb28	0.3	11.83	0	ALL	3	217.13	494.77	ALL	FALSE
8.1639	(0.05, 1.0, 0.0)	1.5873	(-1.0, 0.05, 0.0)	0	(0.0, 0.0, 1.0)	0.03125	0.03125		0	ALL	3	231.52	498	ALL	99FF00	22.709	1257.94	795.5		100	3.4625	3.4625		8.6917		0.042572	0.044708		ROI2DPolyLine	0	35253	30752		12660.2	19089.3		4486	12575		160510_Rcre290_emb28	0.3	9.8201	0	ALL	3	230.52	487.28	ALL	FALSE
4.1171	(0.79, 0.61, 0.0)	0.35327	(-0.61, 0.79, 0.0)	0	(0.0, 0.0, 1.0)	0.25	0.25		0	ALL	3	252.8	522.5	ALL	99FF00	12.529	1588.5	116.5		100	1.3859	1.3859		4.9305		0.0010587	0.010633		ROI2DPolyLine	0	29251	24111		14620.4	16762.7		4548	9948		160510_Rcre290_emb28	0.3	5.418	0	ALL	3	248.99	517.26	ALL	FALSE
3.8298	(0.89, 0.45, 0.0)	0.25352	(-0.45, 0.89, 0.0)	0	(0.0, 0.0, 1.0)	0.125	0.125		0	ALL	3	243.22	505	ALL	99FF00	10.554	1549	712.25		100	2.0786	2.0786		3.8678		0.003546	0.0025369		ROI2DPolyLine	0	28977	24073		12575.8	18035		2627	13670		160510_Rcre290_emb28	0.3	4.5638	0	ALL	3	240.69	500.4	ALL	FALSE
11.653	(0.86, -0.51, 0.0)	1.2269	(0.51, 0.86, 0.0)	0	(0.0, 0.0, 1.0)	0.041667	0.041667		0	ALL	3	430.07	810.1	ALL	CCFF00	34.275	3455.67	641.67		100	3.1757	3.1757		13.797		0.0023444	0.023206		ROI2DPolyLine	0	53961	28514		19093	17432.6		5927	11005		160510_Rcre290_emb29	0.3	14.822	0	ALL	3	421.57	797.07	ALL	FALSE
7.2814	(-0.63, 0.77, 0.0)	1.8863	(-0.77, -0.63, 0.0)	0	(0.0, 0.0, 1.0)	0.0625	0.078125		0	ALL	3	441.42	807.53	ALL	CCFF00	22.58	2347	1029.63		100	2.771	2.5979		8.6486		0.0043811	0.010649		ROI2DPolyLine	0	44560	31474		27780.7	17555		8285	10909		160510_Rcre290_emb29	0.3	9.7641	0	ALL	3	432.61	802.59	ALL	FALSE
5.961	(0.43, 0.9, 0.0)	0.31878	(-0.9, 0.43, 0.0)	0	(0.0, 0.0, 1.0)	0.0625	0.0625		0	ALL	3	459.2	805	ALL	CCFF00	20.973	414.63	856.63		100	2.771	2.771		6.5866		0.019624	0.038304		ROI2DPolyLine	0	31693	27567		14882	17800.1		2488	9615		160510_Rcre290_emb29	0.3	9.0693	0	ALL	3	455.51	797.07	ALL	FALSE
2398.65	(0.71, 0.71, 0.0)	0.30893	(-0.71, 0.71, 0.0)	0	(0.0, 0.0, 1.0)	0.5	0.5		0	ALL	3	481.5	819.75	ALL	CCFF00	10.301	49	484		100	0.69295	0.69295		3.9868		0.02	0.0020619		ROI2DPolyLine	0	13489	23918		6617.38	14760.5		4271	8735		160510_Rcre290_emb29	0.3	4.4547	0	ALL	3	477.58	816.66	ALL	FALSE
5.8476	(-0.18, 0.98, 0.0)	0.39669	(-0.98, -0.18, 0.0)	0	(0.0, 0.0, 1.0)	0.04142	0.056213		0	ALL	3	486	829.24	ALL	CCFF00	17.486	1756.38	447.15		100	3.2023	3.0425		7.0395		0.11976	0.19842		ROI2DPolyLine	0	25319	22650		14867.3	15546.1		7968	9108		160510_Rcre290_emb29	0.3	7.5616	0	ALL	3	477.58	828.25	ALL	FALSE
8.5904	(0.14, 0.99, 0.0)	0.38121	(-0.99, 0.14, 0.0)	0	(0.0, 0.0, 1.0)	0.02381	0.02381		0	ALL	3	422	830.24	ALL	CCFF00	24.808	1506.9	997.71		100	3.7335	3.7335		10.459		0.012694	0.015193		ROI2DPolyLine	0	36763	37122		17598.9	22171.9		1829	13526		160510_Rcre290_emb29	0.3	10.728	0	ALL	3	409.99	829.35	ALL	FALSE
9.2514	(0.41, 0.91, 0.0)	0.32209	(-0.91, 0.41, 0.0)	0	(0.0, 0.0, 1.0)	0.038462	0.038462		0	ALL	3	426.5	846.08	ALL	CCFF00	26.554	1412	1813.92		100	3.2555	3.2555		10.845		0.039816	0.0020811		ROI2DPolyLine	0	55747	36684		28845.7	23096.9		10108	10590		160510_Rcre290_emb29	0.3	11.483	0	ALL	3	414.13	840.67	ALL	FALSE
4.8207	(0.8, -0.6, 0.0)	0.50425	(0.6, 0.8, 0.0)	0	(0.0, 0.0, 1.0)	0.16667	0.16667		0	ALL	3	571.58	796.5	ALL	990099	21.092	18	233		100	1.7912	1.7912		5.8817		0.092308	0.0050311		ROI2DPolyLine	0	16482	20868		7271.67	13828.3		1092	8382		160510_Rcre290_emb30	0.3	9.121	0	ALL	3	566.77	791.27	ALL	FALSE
3.903	(0.92, 0.4, 0.0)	0.30322	(-0.4, 0.92, 0.0)	0	(0.0, 0.0, 1.0)	0.1	0.1		0	ALL	3	540.8	794.5	ALL	990099	10.82	832	399.4		100	2.3016	2.3016		4.2589		0.0013523	0.10852		ROI2DPolyLine	0	23008	20369		15898.6	13925		9139	8884		160510_Rcre290_emb30	0.3	4.6789	0	ALL	3	539.27	789.86	ALL	FALSE
0.0	(NaN, NaN, NaN)	0.0	(NaN, NaN, NaN)	0	(NaN, NaN, NaN)	0.16667	0.16667		0	ALL	3	554	798.5	ALL	990099	4.8463	226	190		100	1.7912	1.7912		1.2973		0.073866	0.015267		ROI2DPolyLine	0	13831	17928		10030.5	14939.5		7415	13371		160510_Rcre290_emb30	0.3	2.0957	0	ALL	3	553.37	796.45	ALL	FALSE
6.8268	(-0.29, 0.96, 0.0)	1.5042	(-0.96, -0.29, 0.0)	0	(0.0, 0.0, 1.0)	0.041667	0.041667		0	ALL	3	525	760.79	ALL	990099	20.655	781.33	439.5		100	3.1757	3.1757		7.9736		0.014477	0.016932		ROI2DPolyLine	0	22713	25709		12045.8	13882.9		2841	7437		160510_Rcre290_emb30	0.3	8.932	0	ALL	3	515.53	758.6	ALL	FALSE
4.9599	(0.32, 0.95, 0.0)	0.35888	(-0.95, 0.32, 0.0)	0	(0.0, 0.0, 1.0)	0.055556	0.061728		0	ALL	3	582.5	764.07	ALL	990099	14.282	1307	465		100	2.8886	2.8117		5.8817		0.03516	0.14695		ROI2DPolyLine	0	30478	26670		11749.6	16409.7		2479	9362		160510_Rcre290_emb30	0.3	6.1758	0	ALL	3	575.71	762.12	ALL	FALSE
9.0275	(0.76, 0.65, 0.0)	0.90401	(-0.65, 0.76, 0.0)	0	(0.0, 0.0, 1.0)	0.0625	0.0625		0	ALL	3	605.32	595.41	ALL	660000	25.806	2384.38	507.38		100	2.771	2.771		10.468		0.0062565	0.077717		ROI2DPolyLine	0	57844	22704		26934.5	14462.7		8739	5584		160510_Rcre290_emb31	0.3	11.159	0	ALL	3	595.37	588.12	ALL	FALSE
15.12	(0.05, 1.0, 0.0)	2.0969	(-1.0, 0.05, 0.0)	0	(0.0, 0.0, 1.0)	0.016602	0.017578		0	ALL	3	619.71	581.5	ALL	660000	37.62	1434.09	919.22		100	4.1094	4.0663		16.052		0.093746	0.045561		ROI2DPolyLine	0	60366	28147		23142.6	15848.7		5236	5135		160510_Rcre290_emb31	0.3	16.268	0	ALL	3	618.94	562.99	ALL	FALSE
0.0	(0.0, 1.0, 0.0)	0.0	(-1.0, 0.0, 0.0)	0	(0.0, 0.0, 1.0)	0.1	0.14		0	ALL	3	629.5	644.5	ALL	660000	8.3399	3527.6	95.8		100	2.3016	2.0245		3.027		0.0022413	0.2044		ROI2DPolyLine	0	53143	20525		24166.1	16248.4		3958	11886		160510_Rcre290_emb31	0.3	3.6064	0	ALL	3	628.97	640.01	ALL	FALSE
3.1381	(0.96, -0.27, 0.0)	0.35876	(0.27, 0.96, 0.0)	0	(0.0, 0.0, 1.0)	0.083333	0.083333		0	ALL	3	637.22	645	ALL	660000	8.966	7287.83	363.17		100	2.4837	2.4837		3.5659		0.00054364	0.10047		ROI2DPolyLine	0	52850	23451		27387.4	12969.3		3224	7649		160510_Rcre290_emb31	0.3	3.8772	0	ALL	3	635.75	640.51	ALL	FALSE
2.2485	(0.45, 0.89, 0.0)	0.23938	(-0.89, 0.45, 0.0)	0	(0.0, 0.0, 1.0)	0.25	0.25		0	ALL	3	643.2	641	ALL	660000	8.241	1764.5	92.5		100	1.3859	1.3859		1.9339		0.00062475	0.011791		ROI2DPolyLine	0	28537	14301		16121.6	12319.6		6466	11207		160510_Rcre290_emb31	0.3	3.5636	0	ALL	3	642.27	638.51	ALL	FALSE
5.3589	(0.98, 0.21, 0.0)	0.51313	(-0.21, 0.98, 0.0)	0	(0.0, 0.0, 1.0)	0.041667	0.041667		0	ALL	3	635.94	597.5	ALL	660000	16.692	477	819.25		100	3.1757	3.1757		6.6149		0.041726	0.015616		ROI2DPolyLine	0	28537	23244		12489.7	12755.6		5232	5999		160510_Rcre290_emb31	0.3	7.2183	0	ALL	3	633.49	589.33	ALL	FALSE
0.0	(0.0, 1.0, 0.0)	∞	(-1.0, 0.0, 0.0)	0	(0.0, 0.0, 1.0)	0.071429	0.071429		0	ALL	3	629.78	598	ALL	660000	10.802	877.57	540.57		100	2.6377	2.6377		3.4864		0.039675	0.0042196		ROI2DPolyLine	0	36944	20645		18158.4	15473.4		8679	8919		160510_Rcre290_emb31	0.3	4.6709	0	ALL	3	628.47	592.34	ALL	FALSE
3.777	(0.33, 0.94, 0.0)	0.29121	(-0.94, 0.33, 0.0)	0	(0.0, 0.0, 1.0)	0.083333	0.083333		0	ALL	3	674.5	615.5	ALL	660000	12.46	1549	358.67		100	2.4837	2.4837		4.1024		0.011325	0.10266		ROI2DPolyLine	0	33172	26721		20296.8	15726.9		4833	11472		160510_Rcre290_emb31	0.3	5.388	0	ALL	3	668.11	613.92	ALL	FALSE
23.074	(0.99, -0.13, 0.0)	3.325	(0.13, 0.99, 0.0)	0	(0.0, 0.0, 1.0)	0.010417	0.010417		0	ALL	3	400	911.59	ALL	009933	61.143	1388.04	1116.83		100	4.5548	4.5548		25.451		0.041114	0.036585		ROI2DPolyLine	0	63317	41109		21924.4	23662.6		3223	12086		160510_Rcre290_emb32	0.3	26.44	0	ALL	3	370.33	903.93	ALL	FALSE
8.266	(1.0, 0.04, 0.0)	0.98208	(-0.04, 1.0, 0.0)	0	(0.0, 0.0, 1.0)	0.038462	0.038462		0	ALL	3	419.59	896.65	ALL	009933	22.29	1796.85	1658.08		100	3.2555	3.2555		8.2616		0.0042199	0.0094093		ROI2DPolyLine	0	28712	42354		16257.6	23189.2		5397	10382		160510_Rcre290_emb32	0.3	9.6387	0	ALL	3	409.89	894.96	ALL	FALSE
4.744	(0.88, -0.48, 0.0)	0.30574	(0.48, 0.88, 0.0)	0	(0.0, 0.0, 1.0)	0.1	0.1		0	ALL	3	426.92	886.5	ALL	009933	13.812	1322.6	394.2		100	2.3016	2.3016		5.4183		0.023061	0.045569		ROI2DPolyLine	0	27376	24908		10165.7	18284.9		5246	12064		160510_Rcre290_emb32	0.3	5.9726	0	ALL	3	423.61	880.45	ALL	FALSE
6.0593	(-0.39, 0.92, 0.0)	0.92901	(-0.92, -0.39, 0.0)	0	(0.0, 0.0, 1.0)	0.06	0.05		0	ALL	3	419	890.94	ALL	009933	19.37	2629.7	2100.3		100	2.8553	2.9937		7.3894		0.002484	0.0035135		ROI2DPolyLine	0	37265	45620		17982.8	22850.5		5268	11347		160510_Rcre290_emb32	0.3	8.3761	0	ALL	3	410.42	886.52	ALL	FALSE
3100.55	(0.71, -0.71, 0.0)	0.30548	(0.71, 0.71, 0.0)	0	(0.0, 0.0, 1.0)	0.25	0.25		0	ALL	3	436.71	880.14	ALL	009933	8.9277	3145	616.5		100	1.3859	1.3859		3.0577		0.01008	0.003907		ROI2DPolyLine	0	30694	19907		16488.1	15327.1		5481	10809		160510_Rcre290_emb32	0.3	3.8606	0	ALL	3	433.9	878.08	ALL	FALSE
3.2318	(0.06, 1.0, 0.0)	0.40614	(-1.0, 0.06, 0.0)	0	(0.0, 0.0, 1.0)	0.125	0.125		0	ALL	3	446.67	877.5	ALL	009933	8.1153	1639.75	588.75		100	2.0786	2.0786		2.205		0.0045346	0.0027827		ROI2DPolyLine	0	34048	33040		22023.5	26273.5		6174	21332		160510_Rcre290_emb32	0.3	3.5093	0	ALL	3	445.5	874.39	ALL	FALSE
0.0	(0.0, 1.0, 0.0)	0.43243	(-1.0, 0.0, 0.0)	0	(0.0, 0.0, 1.0)	0.038462	0.044379		0	ALL	3	313.2	275	ALL	3300FF	14.551	1928.38	1403.31		100	3.2555	3.1491		6.0694		0.02214	0.042233		ROI2DPolyLine	0	65535	35463		28416.3	20598.5		5324	8918		160510_Rcre290_emb33	0.3	6.2924	0	ALL	3	313.23	268.18	ALL	FALSE
15.34	(0.86, 0.51, 0.0)	4.3881	(-0.51, 0.86, 0.0)	0	(0.0, 0.0, 1.0)	0.016113	0.016602		0	ALL	3	352.49	279.39	ALL	3300FF	52.288	2029	958.59		100	4.1309	4.1094		18.387		0.061183	0.027929		ROI2DPolyLine	0	60511	34374		20375.3	21908.8		3520	10172		160510_Rcre290_emb33	0.3	22.611	0	ALL	3	330.62	266.87	ALL	FALSE
10.022	(0.93, -0.36, 0.0)	0.68088	(0.36, 0.93, 0.0)	0	(0.0, 0.0, 1.0)	0.033203	0.03125		0	ALL	3	333.86	280.5	ALL	3300FF	29.449	1639.5	971.5		100	3.4193	3.4625		12.607		0.09548	0.037684		ROI2DPolyLine	0	41842	36544		18270.1	22596.8		4253	12286		160510_Rcre290_emb33	0.3	12.735	0	ALL	3	327.99	267.13	ALL	FALSE
8.2812	(0.98, -0.2, 0.0)	0.5441	(0.2, 0.98, 0.0)	0	(0.0, 0.0, 1.0)	0.027778	0.027778		0	ALL	3	365.21	258.5	ALL	FF9999	25.184	2421.78	533.89		100	3.5799	3.5799		10.178		0.0096298	0.078404		ROI2DPolyLine	0	39453	29756		25568.1	19873.9		5682	11540		160510_Rcre290_emb34	0.3	10.89	0	ALL	3	361.44	246.32	ALL	FALSE
13.352	(0.94, -0.35, 0.0)	2.2112	(0.35, 0.94, 0.0)	0	(0.0, 0.0, 1.0)	0.021701	0.020833		0	ALL	3	374.53	272.5	ALL	FF9999	42.231	1313.96	671.33		100	3.8376	3.8664		16.959		0.063376	0.031514		ROI2DPolyLine	0	35019	32862		14962.7	19412.2		4147	11258		160510_Rcre290_emb34	0.3	18.262	0	ALL	3	365.92	253.96	ALL	FALSE
18.911	(0.57, 0.82, 0.0)	2.7967	(-0.82, 0.57, 0.0)	0	(0.0, 0.0, 1.0)	0.038462	0.04142		0	ALL	3	382.62	263	ALL	FF9999	47.921	893.46	989		100	3.2555	3.2023		18.775		0.0041259	0.17056		ROI2DPolyLine	0	28894	36021		16125	21086.3		3764	11108		160510_Rcre290_emb34	0.3	20.722	0	ALL	3	368.03	243.42	ALL	FALSE
3.3788	(-0.59, 0.81, 0.0)	0.27183	(-0.81, -0.59, 0.0)	0	(0.0, 0.0, 1.0)	0.25	0.25		0	ALL	3	350.5	252.5	ALL	FF9999	9.5031	722.5	317		100	1.3859	1.3859		3.7199		0.0021563	0.050799		ROI2DPolyLine	0	22571	24309		18574	17246.3		9835	14242		160510_Rcre290_emb34	0.3	4.1094	0	ALL	3	348.27	248.43	ALL	FALSE
4.446	(0.78, -0.62, 0.0)	0.71977	(0.62, 0.78, 0.0)	0	(0.0, 0.0, 1.0)	0.083333	0.083333		0	ALL	3	337.17	251.25	ALL	FF9999	13.99	1785.5	573.17		100	2.4837	2.4837		5.2071		0.0027712	0.0039088		ROI2DPolyLine	0	28876	29460		16860.7	21902.2		7191	14839		160510_Rcre290_emb34	0.3	6.0497	0	ALL	3	331.41	246.32	ALL	FALSE
13.828	(-0.64, 0.77, 0.0)	9.5395	(-0.77, -0.64, 0.0)	0	(0.0, 0.0, 1.0)	0.038462	0.04142		0	ALL	3	794.12	331.91	ALL	CCCCCC	38.764	1415.54	916.92		100	3.2555	3.2023		12.231		0.004378	0.095324		ROI2DPolyLine	0	65535	30730		35226.5	19482.1		7128	7863		160510_Rcre290_emb35	0.3	16.763	0	ALL	3	780.22	323.64	ALL	FALSE
13.076	(0.84, -0.54, 0.0)	1.2766	(0.54, 0.84, 0.0)	0	(0.0, 0.0, 1.0)	0.045455	0.045455		0	ALL	3	797.5	297.41	ALL	CCCCCC	38.285	817.36	862.27		100	3.0888	3.0888		15.953		0.0057013	0.020883		ROI2DPolyLine	0	65535	44707		37535.8	27667		7666	17253		160510_Rcre290_emb35	0.3	16.556	0	ALL	3	781.91	285.5	ALL	FALSE
12.697	(1.0, -0.02, 0.0)	1.7533	(0.02, 1.0, 0.0)	0	(0.0, 0.0, 1.0)	0.01843	0.017241		0	ALL	3	800	303.43	ALL	CCCCCC	38.098	2038.86	1733.45		100	4.0071	4.0547		15.573		0.092918	0.0078958		ROI2DPolyLine	0	65535	50637		26648.4	24557.3		3824	13228		160510_Rcre290_emb35	0.3	16.475	0	ALL	3	781.07	302.33	ALL	FALSE
5.7001	(0.93, 0.36, 0.0)	1.0534	(-0.36, 0.93, 0.0)	0	(0.0, 0.0, 1.0)	0.055556	0.061728		0	ALL	4	396.5	106	ALL	66FFCC	18.085	1568.78	633.22		100	2.8886	2.8117		6.9861		0.0010646	0.12597		ROI2DPolyLine	0	31666	18071		17127.9	9249.75		5766	5231		160510_Rcre290_extra06	0.3	7.8205	0	ALL	4	388.53	102.17	ALL	FALSE
6.2478	(-0.66, 0.75, 0.0)	0.53999	(-0.75, -0.66, 0.0)	0	(0.0, 0.0, 1.0)	0.25	0.25		0	ALL	4	394.5	96	ALL	66FFCC	18.162	5341	462.5		100	1.3859	1.3859		7.364		0.00026853	0.019786		ROI2DPolyLine	0	48555	21018		30905.1	11339.6		12277	6407		160510_Rcre290_extra06	0.3	7.8536	0	ALL	4	387.81	90.297	ALL	FALSE
11.137	(0.89, 0.45, 0.0)	1.4949	(-0.45, 0.89, 0.0)	0	(0.0, 0.0, 1.0)	0.041667	0.041667		0	ALL	4	341	669.56	ALL	CC0066	30.832	2257.17	651.17		100	3.1757	3.1757		12.77		0.011056	0.0053586		ROI2DPolyLine	0	57941	31822		37436	17989.3		17551	11214		160510_Rcre290_emb36	0.3	13.333	0	ALL	4	327.74	661.21	ALL	FALSE
0.0	(NaN, NaN, NaN)	0.0	(NaN, NaN, NaN)	0	(NaN, NaN, NaN)	0.1	0.1		0	ALL	4	362	665.5	ALL	CC0066	11.565	53.6	799.6		100	2.3016	2.3016		2.1622		0.11984	0.0025471		ROI2DPolyLine	0	11986	25279		9920.17	16964.7		7323	12052		160510_Rcre290_emb36	0.3	5.0009	0	ALL	4	361.49	662.9	ALL	FALSE
10.953	(0.47, 0.88, 0.0)	1.4342	(-0.88, 0.47, 0.0)	0	(0.0, 0.0, 1.0)	0.041667	0.045139		0	ALL	4	347.07	662.85	ALL	CC0066	30.715	1244	385.5		100	3.1757	3.118		12.607		0.006519	0.09754		ROI2DPolyLine	0	65535	37202		26953.1	17578.8		7358	7688		160510_Rcre290_emb36	0.3	13.282	0	ALL	4	340.9	650.08	ALL	FALSE
14.431	(0.77, -0.64, 0.0)	0.35854	(0.64, 0.77, 0.0)	0	(0.0, 0.0, 1.0)	0.083333	0.083333		0	ALL	4	414.09	727	ALL	CC0066	43.205	2863.5	289		100	2.4837	2.4837		17.83		0.00076452	0.010855		ROI2DPolyLine	0	41432	31197		16832.5	17477.5		3183	10175		160510_Rcre290_emb36	0.3	18.683	0	ALL	4	400.31	710.49	ALL	FALSE
14.381	(-0.09, 1.0, 0.0)	0.94281	(-1.0, -0.09, 0.0)	0	(0.0, 0.0, 1.0)	0.016003	0.017301		0	ALL	4	425.5	681.6	ALL	CC0066	40.343	743.24	475.82		100	4.1519	4.1315		16.915		0.098356	0.091949		ROI2DPolyLine	0	40504	29395		9963.48	14234.5		454	4111		160510_Rcre290_emb36	0.3	17.446	0	ALL	4	405.37	679.78	ALL	FALSE
4.5017	(0.75, -0.66, 0.0)	0.61748	(0.66, 0.75, 0.0)	0	(0.0, 0.0, 1.0)	0.16667	0.16667		0	ALL	4	414.45	708.27	ALL	CC0066	14.453	3115	222.33		100	1.7912	1.7912		5.2071		0.06687	0.0064608		ROI2DPolyLine	0	52609	28166		30224.4	18181.5		4564	12409		160510_Rcre290_emb36	0.3	6.2497	0	ALL	4	409.08	703.07	ALL	FALSE
4.9127	(0.94, 0.33, 0.0)	0.51457	(-0.33, 0.94, 0.0)	0	(0.0, 0.0, 1.0)	0.055556	0.055556		0	ALL	4	414.5	699.43	ALL	CC0066	14.715	2763.89	1491.22		100	2.8886	2.8886		5.8817		0.00098187	0.0024884		ROI2DPolyLine	0	48013	29429		30292.3	16408.7		18683	9435		160510_Rcre290_emb36	0.3	6.363	0	ALL	4	407.73	696.99	ALL	FALSE
0.0	(0.0, 1.0, 0.0)	∞	(-1.0, 0.0, 0.0)	0	(0.0, 0.0, 1.0)	0.045455	0.045455		0	ALL	4	383.77	710	ALL	CC0066	12.193	2203	694.45		100	3.0888	3.0888		5.2071		0.0059598	0.050319		ROI2DPolyLine	0	44091	29213		18614.8	18323.3		10365	11973		160510_Rcre290_emb36	0.3	5.2726	0	ALL	4	383.43	704.08	ALL	FALSE
7.8812	(0.36, 0.93, 0.0)	0.68645	(-0.93, 0.36, 0.0)	0	(0.0, 0.0, 1.0)	0.038462	0.038462		0	ALL	4	831.55	504.5	ALL	0000FF	25.206	2636.77	1314.08		100	3.2555	3.2555		9.7177		0.011263	0.13458		ROI2DPolyLine	0	56735	37305		21419.5	20641.7		2806	12955		160510_Rcre290_emb37	0.3	10.9	0	ALL	4	826.34	493.62	ALL	FALSE
18822.5	(1.0, 0.0, 0.0)	0.43243	(0.0, 1.0, 0.0)	0	(0.0, 0.0, 1.0)	0.035714	0.040816		0	ALL	4	856.59	578	ALL	0000FF	21.064	1492.07	459.14		100	3.3294	3.2306		6.9189		0.0039574	0.023357		ROI2DPolyLine	0	58931	29942		29415.3	21506.9		6528	14697		160510_Rcre290_emb37	0.3	9.1089	0	ALL	4	856.2	567.05	ALL	FALSE
3.691	(0.87, 0.5, 0.0)	0.47546	(-0.5, 0.87, 0.0)	0	(0.0, 0.0, 1.0)	0.125	0.125		0	ALL	4	854.1	513.5	ALL	0000FF	11.607	5530.5	690.5		100	2.0786	2.0786		4.4521		0.0023199	0.0065314		ROI2DPolyLine	0	65535	42470		48440.6	25493.3		21190	11973		160510_Rcre290_emb37	0.3	5.0191	0	ALL	4	851.63	508.38	ALL	FALSE
0.0	(NaN, NaN, NaN)	0.0	(NaN, NaN, NaN)	0	(NaN, NaN, NaN)	0	0		0	ALL	4	866	570	ALL	0000FF	7.4694	0	0		100	0	0		2.4462		0	0		ROI2DPolyLine	0	43973	41472		24372.4	27414		4797	13830		160510_Rcre290_emb37	0.3	3.23	0	ALL	4	863.58	567.75	ALL	FALSE
5.1135	(-0.34, 0.94, 0.0)	0.36229	(-0.94, -0.34, 0.0)	0	(0.0, 0.0, 1.0)	0.0625	0.0625		0	ALL	4	821.5	539.71	ALL	006699	17.063	1555.63	674.5		100	2.771	2.771		6.0231		0.068235	0.015142		ROI2DPolyLine	0	48834	28707		24786.9	19571.2		12132	10745		160510_Rcre290_emb38	0.3	7.3786	0	ALL	4	814.04	536.49	ALL	FALSE
6.264	(0.86, 0.52, 0.0)	1.9464	(-0.52, 0.86, 0.0)	0	(0.0, 0.0, 1.0)	0.071429	0.071429		0	ALL	4	822.31	526.69	ALL	006699	18.729	1335.71	1126.71		100	2.6377	2.6377		6.7686		0.0026178	0.0073488		ROI2DPolyLine	0	37150	39611		16082	18958.9		4172	9107		160510_Rcre290_emb38	0.3	8.099	0	ALL	4	814.39	524.19	ALL	FALSE
7.5145	(0.79, -0.61, 0.0)	0.50468	(0.61, 0.79, 0.0)	0	(0.0, 0.0, 1.0)	0.125	0.125		0	ALL	4	821.5	514.94	ALL	006699	22.439	2994.25	1188.75		100	2.0786	2.0786		9.2544		0.12756	0.0057191		ROI2DPolyLine	0	46964	36518		18721	22095.8		3363	12722		160510_Rcre290_emb38	0.3	9.7033	0	ALL	4	812.28	509.08	ALL	FALSE
0.0	(NaN, NaN, NaN)	0.0	(NaN, NaN, NaN)	0	(NaN, NaN, NaN)	0.1	0.1		0	ALL	4	809.5	510	ALL	006699	9.1846	1235.2	613.6		100	2.3016	2.3016		2.1622		0.042186	0.042603		ROI2DPolyLine	0	48642	23218		27826.3	17920.7		17465	14500		160510_Rcre290_emb38	0.3	3.9717	0	ALL	4	803.85	510.14	ALL	FALSE
5.767	(-0.4, 0.92, 0.0)	2.6979	(-0.92, -0.4, 0.0)	0	(0.0, 0.0, 1.0)	0.055	0.05		0	ALL	4	803.13	500.13	ALL	006699	17.854	685.9	1244.6		100	2.9245	2.9937		6.3848		0.11386	0.0087099		ROI2DPolyLine	0	42141	32544		20476.8	17370.8		6942	9571		160510_Rcre290_emb38	0.3	7.7208	0	ALL	4	797.17	492.57	ALL	FALSE
15.863	(0.89, 0.45, 0.0)	0.1962	(-0.45, 0.89, 0.0)	0	(0.0, 0.0, 1.0)	0.125	0.125		0	ALL	4	789.5	497.5	ALL	006699	11.203	6300.75	424.75		100	2.0786	2.0786		4.4521		0.0051624	0.0069613		ROI2DPolyLine	0	47725	24634		32643.1	18467.7		15867	9188		160510_Rcre290_emb38	0.3	4.8444	0	ALL	4	787.34	492.22	ALL	FALSE
0.0	(NaN, NaN, NaN)	0.0	(NaN, NaN, NaN)	0	(NaN, NaN, NaN)	0.055556	0.055556		0	ALL	4	783	495.5	ALL	006699	9.8436	1877.33	769.44		100	2.8886	2.8886		3.8919		0.0090928	0.009475		ROI2DPolyLine	0	39368	21149		24994	13998.2		5948	8412		160510_Rcre290_emb38	0.3	4.2567	0	ALL	4	783.12	490.46	ALL	FALSE
4.7162	(0.43, 0.9, 0.0)	0.33552	(-0.9, 0.43, 0.0)	0	(0.0, 0.0, 1.0)	0.083333	0.083333		0	ALL	5	326.92	121.5	ALL	6666FF	18.851	1078.83	130.17		100	2.4837	2.4837		5.2251		0.0038682	0.052914		ROI2DPolyLine	0	50694	13493		30028.1	8215.08		16343	4316		160510_Rcre290_extra07	0.3	8.1517	0	ALL	5	323.51	115.39	ALL	FALSE
8.1229	(-0.08, 1.0, 0.0)	0.6911	(-1.0, -0.08, 0.0)	0	(0.0, 0.0, 1.0)	0.030864	0.030864		0	ALL	5	313	569.78	ALL	996600	25.517	676.06	659.11		100	3.5031	3.5031		9.5527		0.012073	0.11952		ROI2DPolyLine	0	35807	31997		17969.4	17788.6		5695	10199		160510_Rcre290_emb39	0.3	11.034	0	ALL	5	301.24	569.14	ALL	FALSE
15.519	(0.19, 0.98, 0.0)	0.92309	(-0.98, 0.19, 0.0)	0	(0.0, 0.0, 1.0)	0.015138	0.014706		0	ALL	5	332.33	541	ALL	996600	47.092	951.94	602.65		100	4.1924	4.2127		19.339		0.052261	0.014967		ROI2DPolyLine	0	28114	27066		10680.2	16156.8		688	8765		160510_Rcre290_emb39	0.3	20.364	0	ALL	5	327.52	518.15	ALL	FALSE
11.482	(0.85, -0.52, 0.0)	0.77524	(0.52, 0.85, 0.0)	0	(0.0, 0.0, 1.0)	0.045455	0.045455		0	ALL	5	359.5	558.57	ALL	996600	36.135	725.82	829.55		100	3.0888	3.0888		14.76		0.048592	0.05101		ROI2DPolyLine	0	20635	45921		9777.5	17332.2		3166	6771		160510_Rcre290_emb39	0.3	15.626	0	ALL	5	343.99	548.35	ALL	FALSE
6.3573	(0.42, 0.91, 0.0)	1.8528	(-0.91, 0.42, 0.0)	0	(0.0, 0.0, 1.0)	0.06	0.05		0	ALL	5	348	613.18	ALL	996600	18.264	702.3	588.3		100	2.8553	2.9937		7.158		0.013608	0.0080539		ROI2DPolyLine	0	24528	36013		14330.5	16877.9		5758	9150		160510_Rcre290_emb39	0.3	7.8981	0	ALL	5	342.82	605.62	ALL	FALSE
8.4505	(0.82, -0.57, 0.0)	1.0973	(0.57, 0.82, 0.0)	0	(0.0, 0.0, 1.0)	0.091837	0.071429		0	ALL	5	350.65	595.65	ALL	996600	25.129	780.43	870		100	2.4398	2.6377		9.6015		0.0044281	0.0039719		ROI2DPolyLine	0	33756	38218		13538	21045.9		2864	12396		160510_Rcre290_emb39	0.3	10.866	0	ALL	5	342.03	586.01	ALL	FALSE
4.6475	(0.71, 0.71, 0.0)	0.92437	(-0.71, 0.71, 0.0)	0	(0.0, 0.0, 1.0)	0.125	0.125		0	ALL	5	927	576	ALL	99CCFF	13.855	412.75	1466.25		100	2.0786	2.0786		5.5039		0.13577	0.0020749		ROI2DPolyLine	0	51049	28180		20824.2	18657.1		8550	10356		160510_Rcre290_emb40	0.3	5.9914	0	ALL	5	921.82	571.75	ALL	FALSE
0.0	(0.0, 1.0, 0.0)	0.0	(-1.0, 0.0, 0.0)	0	(0.0, 0.0, 1.0)	0.083333	0.083333		0	ALL	5	936.5	576.5	ALL	99CCFF	8.2689	1620.83	798.5		100	2.4837	2.4837		3.0577		0.0015766	0.0078037		ROI2DPolyLine	0	50540	20888		32352.1	15022.4		10655	8773		160510_Rcre290_emb40	0.3	3.5757	0	ALL	5	936.27	572.4	ALL	FALSE
2.9879	(-0.26, 0.97, 0.0)	0.53952	(-0.97, -0.26, 0.0)	0	(0.0, 0.0, 1.0)	0.083333	0.083333		0	ALL	5	921	590.33	ALL	99CCFF	8.6506	1920.67	571.83		100	2.4837	2.4837		3.5659		0.009537	0.0038709		ROI2DPolyLine	0	46510	23948		29476.6	17450.7		6815	9410		160510_Rcre290_emb40	0.3	3.7408	0	ALL	5	916.89	588.82	ALL	FALSE
6.0277	(0.93, -0.36, 0.0)	0.70598	(0.36, 0.93, 0.0)	0	(0.0, 0.0, 1.0)	0.055	0.05		0	ALL	5	962.76	625	ALL	99CCFF	17.953	718.2	1810.4		100	2.9245	2.9937		7.3894		0.1269	0.025335		ROI2DPolyLine	0	52249	42286		26772.9	17600.2		9643	9384		160510_Rcre290_emb40	0.3	7.7633	0	ALL	5	959.26	616.74	ALL	FALSE
8.9744	(1.0, 0.06, 0.0)	3.0587	(-0.06, 1.0, 0.0)	0	(0.0, 0.0, 1.0)	0.071429	0.071429		0	ALL	5	968.64	604.27	ALL	99CCFF	25.928	826.71	560.57		100	2.6377	2.6377		8.9148		0.087961	0.0076096		ROI2DPolyLine	0	51120	28881		25677.4	19693.4		6395	9022		160510_Rcre290_emb40	0.3	11.212	0	ALL	5	964.18	592.43	ALL	FALSE
10603.8	(1.0, 0.0, 0.0)	0.43243	(0.0, 1.0, 0.0)	0	(0.0, 0.0, 1.0)	0.05	0.05		0	ALL	5	960.5	605.25	ALL	99CCFF	11.937	950.3	634.7		100	2.9937	2.9937		4.7763		0.00421	0.041811		ROI2DPolyLine	0	31498	33333		14263.2	21745.6		7290	15520		160510_Rcre290_emb40	0.3	5.1618	0	ALL	5	954.66	604.59	ALL	FALSE
6.2202	(-0.44, 0.9, 0.0)	2.5675	(-0.9, -0.44, 0.0)	0	(0.0, 0.0, 1.0)	0.083333	0.083333		0	ALL	5	787	590	ALL	CC3300	18.198	1066	2818.17		100	2.4837	2.4837		6.2963		0.062855	0.0020883		ROI2DPolyLine	0	57419	42638		28089.7	26937.1		13346	10364		160510_Rcre290_emb41	0.3	7.8692	0	ALL	5	781.92	582.58	ALL	FALSE
10.872	(1.0, 0.02, 0.0)	0.98501	(-0.02, 1.0, 0.0)	0	(0.0, 0.0, 1.0)	0.02381	0.027211		0	ALL	5	759.5	574.75	ALL	CC3300	24.336	3521.1	1114.9		100	3.7335	3.6348		9.9834		0.013659	0.058763		ROI2DPolyLine	0	55644	32882		36775.6	23073		4030	13924		160510_Rcre290_emb41	0.3	10.523	0	ALL	5	747.77	573.06	ALL	FALSE
3.1329	(-0.57, 0.82, 0.0)	0.37864	(-0.82, -0.57, 0.0)	0	(0.0, 0.0, 1.0)	0.25	0.25		0	ALL	5	760.5	531.75	ALL	CC3300	10.321	2972.5	961		100	1.3859	1.3859		3.7199		0.00033732	0.0010395		ROI2DPolyLine	0	55810	32914		39034.5	26225.4		21089	20156		160510_Rcre290_emb41	0.3	4.4631	0	ALL	5	756.96	528.72	ALL	FALSE
3.5172	(-0.44, 0.9, 0.0)	0.73999	(-0.9, -0.44, 0.0)	0	(0.0, 0.0, 1.0)	0.16667	0.16667		0	ALL	5	797	569.22	ALL	CC3300	11.305	1348.33	1376.67		100	1.7912	1.7912		3.6947		0.03381	0.013196		ROI2DPolyLine	0	49612	33701		38927.7	24730.2		24809	11297		160510_Rcre290_emb41	0.3	4.8885	0	ALL	5	792.76	566.82	ALL	FALSE
8.7596	(0.92, -0.38, 0.0)	1.4447	(0.38, 0.92, 0.0)	0	(0.0, 0.0, 1.0)	0.038462	0.038462		0	ALL	5	258.57	517	ALL	330066	25.913	1584.77	1615.38		100	3.2555	3.2555		9.9834		0.01558	0.015727		ROI2DPolyLine	0	59417	35939		32725.1	21196.3		7842	11097		160510_Rcre290_emb42	0.3	11.206	0	ALL	5	254.86	506.23	ALL	FALSE
6.7051	(0.47, 0.89, 0.0)	2.8509	(-0.89, 0.47, 0.0)	0	(0.0, 0.0, 1.0)	0.08284	0.038462		0	ALL	5	266.3	501.15	ALL	330066	22.476	3132.08	3290.31		100	2.8425	3.2555		5.3489		0.2317	0.0053772		ROI2DPolyLine	0	65535	52399		52397	25448.7		30142	9392		160510_Rcre290_emb42	0.3	9.7195	0	ALL	5	258.94	498.64	ALL	FALSE
2.8831	(0.92, -0.38, 0.0)	0.50289	(0.38, 0.92, 0.0)	0	(0.0, 0.0, 1.0)	0.125	0.125		0	ALL	5	241	486.5	ALL	330066	8.8327	8346.25	330.75		100	2.0786	2.0786		3.2933		0.00042243	0.050776		ROI2DPolyLine	0	60410	28088		34203.4	22838.4		13005	17752		160510_Rcre290_emb42	0.3	3.8195	0	ALL	5	239.99	482.61	ALL	FALSE
0.0	(NaN, NaN, NaN)	0.0	(NaN, NaN, NaN)	0	(NaN, NaN, NaN)	0.045455	0.045455		0	ALL	5	248	483.5	ALL	330066	12.428	2317	969.18		100	3.0888	3.0888		4.7567		0.067133	0.03226		ROI2DPolyLine	0	46562	33717		31971.6	23671.8		16375	14536		160510_Rcre290_emb42	0.3	5.3742	0	ALL	5	247.57	477.06	ALL	FALSE
3.9019	(0.86, 0.51, 0.0)	0.52568	(-0.51, 0.86, 0.0)	0	(0.0, 0.0, 1.0)	0.125	0.125		0	ALL	5	254.1	484.5	ALL	330066	11.401	3483	646.25		100	2.0786	2.0786		4.4521		0.0015865	0.12667		ROI2DPolyLine	0	59609	25743		41390.8	17247		19532	12172		160510_Rcre290_emb42	0.3	4.9301	0	ALL	5	250.78	479.98	ALL	FALSE
0.0	(1.0, 0.0, 0.0)	0.0	(0.0, 1.0, 0.0)	0	(0.0, 0.0, 1.0)	0.16667	0.16667		0	ALL	5	215	501.29	ALL	330066	7.6986	219.33	284.67		100	1.7912	1.7912		2.9008		0.17131	0.0059018		ROI2DPolyLine	0	65535	38792		62560.4	24018.1		58043	17213		160510_Rcre290_emb42	0.3	3.3291	0	ALL	5	211.41	499.81	ALL	FALSE
6.5541	(0.75, 0.66, 0.0)	0.45446	(-0.66, 0.75, 0.0)	0	(0.0, 0.0, 1.0)	0.25	0.25		0	ALL	5	758	467.47	ALL	003366	20.017	461	898		100	1.3859	1.3859		7.9736		0.0066914	0.0028504		ROI2DPolyLine	0	20275	31599		9815.93	20767.6		3685	13662		160510_Rcre290_emb43	0.3	8.6558	0	ALL	5	750.57	460.91	ALL	FALSE
7.0867	(0.0, 1.0, 0.0)	1.5528	(-1.0, 0.0, 0.0)	0	(0.0, 0.0, 1.0)	0.045455	0.045455		0	ALL	5	754.29	486.29	ALL	003366	19.959	4190.55	4492.09		100	3.0888	3.0888		7.7837		0.0038142	0.0018505		ROI2DPolyLine	0	62536	50483		39726.6	24522.8		11619	14587		160510_Rcre290_emb43	0.3	8.6311	0	ALL	5	744.66	484.25	ALL	FALSE
0.0	(NaN, NaN, NaN)	0.0	(NaN, NaN, NaN)	0	(NaN, NaN, NaN)	0.05	0.05		0	ALL	5	777	463	ALL	003366	11.867	1327.1	386.4		100	2.9937	2.9937		4.3243		0.01439	0.1126		ROI2DPolyLine	0	39593	35680		16825.5	22646.6		6103	13106		160510_Rcre290_emb43	0.3	5.1314	0	ALL	5	777	457.26	ALL	FALSE
2.7589	(0.81, -0.58, 0.0)	0.44953	(0.58, 0.81, 0.0)	0	(0.0, 0.0, 1.0)	0.25	0.25		0	ALL	5	768	505.43	ALL	003366	9.1965	8712.5	586		100	1.3859	1.3859		3.1183		0.0001631	0.029844		ROI2DPolyLine	0	62135	25399		37413.7	21068		14005	14767		160510_Rcre290_emb43	0.3	3.9768	0	ALL	5	764.63	501.97	ALL	FALSE
6.4984	(0.89, 0.45, 0.0)	0.75827	(-0.45, 0.89, 0.0)	0	(0.0, 0.0, 1.0)	0.0625	0.0625		0	ALL	5	802	496.82	ALL	003366	19.055	1400	689.63		100	2.771	2.771		7.7355		0.063884	0.0032645		ROI2DPolyLine	0	65535	34550		43228.9	23838.4		26868	14929		160510_Rcre290_emb43	0.3	8.2399	0	ALL	5	793.87	492.41	ALL	FALSE
0.0	(NaN, NaN, NaN)	0.0	(NaN, NaN, NaN)	0	(NaN, NaN, NaN)	0.125	0.125		0	ALL	5	788	469	ALL	003366	7.6398	8691.75	181.5		100	2.0786	2.0786		1.7297		0.0035856	0.017943		ROI2DPolyLine	0	57307	32233		43579	28630.6		7276	24090		160510_Rcre290_emb43	0.3	3.3037	0	ALL	5	788.25	466.54	ALL	FALSE
13.843	(0.86, -0.52, 0.0)	5.868	(0.52, 0.86, 0.0)	0	(0.0, 0.0, 1.0)	0.040816	0.035714		0	ALL	5	795.45	463.03	ALL	003366	35.23	1534.64	846.79		100	3.2306	3.3294		13.412		0.021507	0.0090571		ROI2DPolyLine	0	45114	48825		16121.4	25988.2		3298	13858		160510_Rcre290_emb43	0.3	15.235	0	ALL	5	786	448.82	ALL	FALSE
7.8029	(0.8, 0.59, 0.0)	2.4391	(-0.59, 0.8, 0.0)	0	(0.0, 0.0, 1.0)	0.05		0.05	0	ALL	0	397.15	476.8	ALL	00FFFF	22.429	1656.4		98.8	100	2.9937		2.9937	8.5835		0.0024252		0.084013	ROI2DPolyLine	0	50508		64370	24775.9		51752.1	7896		44427	160528_Rholife81_A2_emb01	0.3	9.6989	0	ALL	0	390.57	468.88	ALL	FALSE
9.2965	(0.85, -0.53, 0.0)	0.78476	(0.53, 0.85, 0.0)	0	(0.0, 0.0, 1.0)	0.045455		0.045455	0	ALL	0	393.67	492.25	ALL	00FFFF	27.697	2568.09		71	100	3.0888		3.0888	10.914		0.0013805		0.088696	ROI2DPolyLine	0	47066		57637	19347.2		45854.9	4117		38459	160528_Rholife81_A2_emb01	0.3	11.977	0	ALL	0	383.51	485.25	ALL	FALSE
5.9757	(0.4, 0.92, 0.0)	0.64692	(-0.92, 0.4, 0.0)	0	(0.0, 0.0, 1.0)	0.055556		0.055556	0	ALL	0	397.5	501.75	ALL	00FFFF	17.111	1539.78		115.78	100	2.8886		2.8886	6.9861		0.0024153		0.016855	ROI2DPolyLine	0	51596		46888	25035.4		38414.6	3166		32617	160528_Rholife81_A2_emb01	0.3	7.3995	0	ALL	0	389.61	498.09	ALL	FALSE
2430.93	(-0.45, 0.89, 0.0)	0.19374	(-0.89, -0.45, 0.0)	0	(0.0, 0.0, 1.0)	0.25		0.25	0	ALL	0	413.8	513	ALL	00FFFF	5.1749	2581		29	100	1.3859		1.3859	1.9339		0.00044086		0.06	ROI2DPolyLine	0	30175		34784	18204.6		33726.6	4360		32295	160528_Rholife81_A2_emb01	0.3	2.2378	0	ALL	0	412.72	510.92	ALL	FALSE
2422.37	(0.45, 0.89, 0.0)	0.19306	(-0.89, 0.45, 0.0)	0	(0.0, 0.0, 1.0)	0.25		0.25	0	ALL	0	422.2	514	ALL	00FFFF	5.614	740		1426.5	100	1.3859		1.3859	1.9339		0.0019706		0.000742	ROI2DPolyLine	0	45480		60824	40504.2		49698	36547		40601	160528_Rholife81_A2_emb01	0.3	2.4277	0	ALL	0	420.42	511.24	ALL	FALSE
2374.08	(-0.71, 0.71, 0.0)	0.30576	(-0.71, -0.71, 0.0)	0	(0.0, 0.0, 1.0)	0.5		0.5	0	ALL	0	432.5	513.25	ALL	00FFFF	9.8913	225		16	100	0.69295		0.69295	3.9868		0.0044248		0.058824	ROI2DPolyLine	0	54690		53556	38717.5		47210.5	13366		43841	160528_Rholife81_A2_emb01	0.3	4.2773	0	ALL	0	429.09	509.96	ALL	FALSE
4.6941	(0.96, -0.26, 0.0)	0.33668	(0.26, 0.96, 0.0)	0	(0.0, 0.0, 1.0)	0.055556		0.055556	0	ALL	0	441.69	514	ALL	00FFFF	15.455	3678		96.222	100	2.8886		2.8886	5.3489		0.056376		0.072239	ROI2DPolyLine	0	58422		46531	37451.2		42718.3	8335		38221	160528_Rholife81_A2_emb01	0.3	6.6831	0	ALL	0	439.36	507.39	ALL	FALSE
6.3048	(0.99, 0.12, 0.0)	0.46946	(-0.12, 0.99, 0.0)	0	(0.0, 0.0, 1.0)	0.035156		0.03125	0	ALL	0	452	499.63	ALL	00FFFF	18.895	2718.13		68.438	100	3.3761		3.4625	7.8316		0.0042476		0.098454	ROI2DPolyLine	0	58171		55829	28736.3		46960.2	11901		42820	160528_Rholife81_A2_emb01	0.3	8.1709	0	ALL	0	442.89	498.73	ALL	FALSE
3.1329	(0.82, 0.57, 0.0)	0.26765	(-0.57, 0.82, 0.0)	0	(0.0, 0.0, 1.0)	0.25		0.375	0	ALL	0	450	484.29	ALL	00FFFF	10.418	712		50	100	1.3859		1.0394	3.1183		0.0017347		0.50495	ROI2DPolyLine	0	38197		65535	21759.1		59845.3	5895		48452	160528_Rholife81_A2_emb01	0.3	4.5052	0	ALL	0	446.42	481.4	ALL	FALSE
11.244	(0.92, 0.4, 0.0)	2.647	(-0.4, 0.92, 0.0)	0	(0.0, 0.0, 1.0)	0.018519		0.01989	0	ALL	0	463.67	473.17	ALL	00FFFF	37.793	1488.41		118.33	100	3.9836		3.9325	13.265		0.030277		0.099269	ROI2DPolyLine	0	50678		65535	21896.5		55747	3682		42222	160528_Rholife81_A2_emb01	0.3	16.343	0	ALL	0	449.3	466.31	ALL	FALSE
11.419	(0.9, 0.44, 0.0)	5.1861	(-0.44, 0.9, 0.0)	0	(0.0, 0.0, 1.0)	0.022727		0.028926	0	ALL	0	443.22	436.56	ALL	00FFFF	39.44	718.77		342.55	100	3.7798		3.6541	13.945		0.082402		0.13145	ROI2DPolyLine	0	54952		65535	18682.2		59343.9	4179		45884	160528_Rholife81_A2_emb01	0.3	17.055	0	ALL	0	439.03	424.59	ALL	FALSE
3141.05	(0.71, -0.71, 0.0)	0.31064	(0.71, 0.71, 0.0)	0	(0.0, 0.0, 1.0)	0.5		0.5	0	ALL	0	451	447.31	ALL	00FFFF	18.179	576		841	100	0.69295		0.69295	7.0395		0.0017331		0.0011876	ROI2DPolyLine	0	36685		65535	15701.8		60415.2	950		53681	160528_Rholife81_A2_emb01	0.3	7.8612	0	ALL	0	444.17	441.28	ALL	FALSE
4.0042	(0.87, -0.49, 0.0)	0.31107	(0.49, 0.87, 0.0)	0	(0.0, 0.0, 1.0)	0.125		0.15625	0	ALL	0	454.5	458.8	ALL	00FFFF	12.244	5856.5		44.5	100	2.0786		1.9055	4.4521		0.00017998		0.28634	ROI2DPolyLine	0	42528		62145	26538.8		57073.9	7957		53448	160528_Rholife81_A2_emb01	0.3	5.2948	0	ALL	0	449.3	455.72	ALL	FALSE
0	(0.0, 0.0, 0.0)	0	(0.0, 0.0, 0.0)	0	(0.0, 0.0, 0.0)					0	0	0	0	0	00FFFF	15.392				100				0					ROI3DPolyLine	0	0		0	0		0	0		0	160528_Rholife81_A2_emb01	0.3	6.656	0	ALL	0	447.06	449.3	0	FALSE
0	(0.0, 0.0, 0.0)	0	(0.0, 0.0, 0.0)	0	(0.0, 0.0, 0.0)					ALL	0	427	441	0	00FFFF	21.273				100				0					ROI3DPolyLine	0	6246		65258	4655.25		54447.5	671		41654	160528_Rholife81_A2_emb01	0.3	9.199	0	ALL	0	427.16	441.28	0	FALSE
9.2964	(0.31, 0.95, 0.0)	0.57788	(-0.95, 0.31, 0.0)	0	(0.0, 0.0, 1.0)	0.029412		0.029412	0	ALL	0	464	460.63	ALL	00FFFF	30.393	1849.18		213.24	100	3.523		3.523	11.898		0.001871		0.080373	ROI2DPolyLine	0	40010		64852	24186.7		59639.1	8206		51036	160528_Rholife81_A2_emb01	0.3	13.143	0	ALL	0	449.63	455.72	ALL	FALSE
9.4872	(0.98, 0.19, 0.0)	2.7244	(-0.19, 0.98, 0.0)	0	(0.0, 0.0, 1.0)	0.032872		0.029412	0	ALL	0	264.5	516.65	ALL	FF99FF	28.659	1865.24		99.706	100	3.4416		3.523	11.118		0.01734		0.087016	ROI2DPolyLine	0	47350		49677	20947.2		38120.8	6002		30875	160528_Rholife81_A2_emb02	0.3	12.393	0	ALL	0	251.35	515.26	ALL	FALSE
11.182	(0.57, 0.82, 0.0)	3.0904	(-0.82, 0.57, 0.0)	0	(0.0, 0.0, 1.0)	0.045139		0.048611	0	ALL	0	271.11	500.89	ALL	FF99FF	33.646	1669		223.33	100	3.118		3.0603	12.015		0.089113		0.15472	ROI2DPolyLine	0	44257		51459	21387.6		40332.1	5064		32776	160528_Rholife81_A2_emb02	0.3	14.55	0	ALL	0	265.11	487.43	ALL	FALSE
4.3096	(0.97, 0.26, 0.0)	0.69767	(-0.26, 0.97, 0.0)	0	(0.0, 0.0, 1.0)	0.055556		0.061728	0	ALL	0	364	519	ALL	FF99FF	14.628	1100.78		137.11	100	2.8886		2.8117	5.3489		0.016528		0.19482	ROI2DPolyLine	0	32609		59935	12161.6		48599.6	829		41689	160528_Rholife81_A2_emb02	0.3	6.3255	0	ALL	0	361.76	512.27	ALL	FALSE
8.7441	(0.86, 0.51, 0.0)	0.7353	(-0.51, 0.86, 0.0)	0	(0.0, 0.0, 1.0)	0.05		0.055	0	ALL	0	289	499.3	ALL	FF99FF	25.929	2141.7		75.5	100	2.9937		2.9245	10.837		0.012456		0.25298	ROI2DPolyLine	0	39367		51901	15822.9		39567	6329		33717	160528_Rholife81_A2_emb02	0.3	11.212	0	ALL	0	277.98	492.82	ALL	FALSE
3.1899	(0.23, 0.97, 0.0)	0.34614	(-0.97, 0.23, 0.0)	0	(0.0, 0.0, 1.0)	0.083333		0.083333	0	ALL	0	292	544	ALL	FF99FF	10.391	655.5		45	100	2.4837		2.4837	3.5659		0.093324		0.038136	ROI2DPolyLine	0	19544		43450	11631.7		39464.1	5225		34834	160528_Rholife81_A2_emb02	0.3	4.4934	0	ALL	0	290.84	539.5	ALL	FALSE
3.9135	(0.6, 0.8, 0.0)	0.26023	(-0.8, 0.6, 0.0)	0	(0.0, 0.0, 1.0)	0.25		0.25	0	ALL	0	301.11	541	ALL	FF99FF	10.142	2522.5		42.5	100	1.3859		1.3859	4.3243		0.00044585		0.1061	ROI2DPolyLine	0	25428		54280	14271		49641.9	4284		46074	160528_Rholife81_A2_emb02	0.3	4.3856	0	ALL	0	298.32	536.8	ALL	FALSE
0.0	(NaN, NaN, NaN)	0.0	(NaN, NaN, NaN)	0	(NaN, NaN, NaN)	0		0	0	ALL	0	342	502	ALL	FF99FF	9.9466	0		0	100	0		0	3.6693		0		0	ROI2DPolyLine	0	35813		50039	14655.4		46180.3	5682		43149	160528_Rholife81_A2_emb02	0.3	4.3012	0	ALL	0	338.42	498.2	ALL	FALSE
9.1839	(0.9, 0.44, 0.0)	3.2944	(-0.44, 0.9, 0.0)	0	(0.0, 0.0, 1.0)	0.045455		0.053719	0	ALL	0	65.5	444.23	ALL	FFFF99	25.007	687.91		125.09	100	3.0888		2.963	10.058		0.049982		0.060263	ROI2DPolyLine	0	27155		52367	11767.8		44037.6	4180		38890	160528_Rholife81_A2_emb03	0.3	10.814	0	ALL	0	55.057	436.86	ALL	FALSE
7.5045	(0.24, 0.97, 0.0)	0.58496	(-0.97, 0.24, 0.0)	0	(0.0, 0.0, 1.0)	0.035556		0.035556	0	ALL	0	74.591	431.5	ALL	FFFF99	24.342	1277.67		261.8	100	3.3521		3.3521	9.4444		0.077972		0.12886	ROI2DPolyLine	0	29674		62369	13733.1		51121	796		37275	160528_Rholife81_A2_emb03	0.3	10.526	0	ALL	0	72.412	420.7	ALL	FALSE
6.4038	(-0.6, 0.8, 0.0)	1.3646	(-0.8, -0.6, 0.0)	0	(0.0, 0.0, 1.0)	0.0625		0.0625	0	ALL	0	121.53	469.35	ALL	FFFF99	23.276	1545.5		91.5	100	2.771		2.771	7.364		0.016245		0.080755	ROI2DPolyLine	0	26610		64036	10403.4		47183.2	2798		39250	160528_Rholife81_A2_emb03	0.3	10.065	0	ALL	0	115.5	462.6	ALL	FALSE
5.4384	(0.75, 0.66, 0.0)	0.59068	(-0.66, 0.75, 0.0)	0	(0.0, 0.0, 1.0)	0.375		0.25	0	ALL	0	125.5	459	ALL	FFFF99	14.297	2		424	100	1.0394		1.3859	6.146		0.6		0.0083293	ROI2DPolyLine	0	26569		62263	9256.17		52046.8	808		43091	160528_Rholife81_A2_emb03	0.3	6.1824	0	ALL	0	119.99	454.22	ALL	FALSE
2169.24	(-0.71, 0.71, 0.0)	0.30502	(-0.71, -0.71, 0.0)	0	(0.0, 0.0, 1.0)	0.25		0.25	0	ALL	0	106.83	434.67	ALL	FFFF99	7.3909	630.5		36	100	1.3859		1.3859	2.4462		0.0019362		0.027027	ROI2DPolyLine	0	23590		65197	13094.5		60792.3	4790		55551	160528_Rholife81_A2_emb03	0.3	3.196	0	ALL	0	104.43	432.37	ALL	FALSE
4.9664	(0.99, 0.11, 0.0)	0.82413	(-0.11, 0.99, 0.0)	0	(0.0, 0.0, 1.0)	0.05		0.05	0	ALL	0	125.5	451.79	ALL	FFFF99	15.078	661.1		158.9	100	2.9937		2.9937	5.6382		0.016612		0.10434	ROI2DPolyLine	0	36419		56942	15623.8		46446.6	6384		39925	160528_Rholife81_A2_emb03	0.3	6.5202	0	ALL	0	118.79	451.23	ALL	FALSE
6.3	(-0.05, 1.0, 0.0)	2.3834	(-1.0, -0.05, 0.0)	0	(0.0, 0.0, 1.0)	0.035714		0.038265	0	ALL	0	121.9	441.75	ALL	FFFF99	22.179	540.64		210.5	100	3.3294		3.28	6.9727		0.055742		0.12081	ROI2DPolyLine	0	43161		58222	17442.9		49259	5667		40250	160528_Rholife81_A2_emb03	0.3	9.5909	0	ALL	0	114.9	439.86	ALL	FALSE
14.161	(0.02, 1.0, 0.0)	1.7384	(-1.0, 0.02, 0.0)	0	(0.0, 0.0, 1.0)	0.017222		0.02	0	ALL	0	416.5	558.67	ALL	6666FF	37.466	338.77		67.167	100	4.0654		3.9503	15.141		0.082226		0.13431	ROI2DPolyLine	0	20700		50984	7482.53		43349.7	746		36906	160528_Rholife81_A2_emb04	0.3	16.201	0	ALL	0	398.57	557.95	ALL	FALSE
5.9645	(-0.46, 0.89, 0.0)	1.1548	(-0.89, -0.46, 0.0)	0	(0.0, 0.0, 1.0)	0.055556		0.055556	0	ALL	0	442.25	551.13	ALL	6666FF	17.7	968.11		131.22	100	2.8886		2.8886	6.6008		0.0036957		0.094275	ROI2DPolyLine	0	20086		65400	9022.44		55266.9	644		37883	160528_Rholife81_A2_emb04	0.3	7.6538	0	ALL	0	434.55	547.55	ALL	FALSE
0	(0.0, 0.0, 0.0)	0	(0.0, 0.0, 0.0)	0	(0.0, 0.0, 0.0)					0	0	0	0	0	6666FF	14.533				100				0					ROI3DPolyLine	0	0		0	0		0	0		0	160528_Rholife81_A2_emb04	0.3	6.2844	0	ALL	0	424.15	593.65	0	FALSE
6.7938	(0.79, -0.62, 0.0)	2.864	(0.62, 0.79, 0.0)	0	(0.0, 0.0, 1.0)	0.1		0.1	0	ALL	0	463.71	590.36	ALL	6666FF	21.817	408.4		191	100	2.3016		2.3016	7.1971		0.10202		0.0092926	ROI2DPolyLine	0	23357		52665	9454.36		44068.9	4489		35440	160528_Rholife81_A2_emb04	0.3	9.4342	0	ALL	0	457.32	584.65	ALL	FALSE
6.3685	(0.94, -0.33, 0.0)	1.1173	(0.33, 0.94, 0.0)	0	(0.0, 0.0, 1.0)	0.041667		0.048611	0	ALL	0	444.22	605.5	ALL	6666FF	20.069	274.08		90.417	100	3.1757		3.0603	7.6627		0.049632		0.10975	ROI2DPolyLine	0	14095		47957	6279.11		40097.4	963		32016	160528_Rholife81_A2_emb04	0.3	8.6785	0	ALL	0	441.86	596.46	ALL	FALSE
20.607	(0.39, 0.92, 0.0)	2.5044	(-0.92, 0.39, 0.0)	0	(0.0, 0.0, 1.0)	0.01977		0.022321	0	ALL	0	489.96	408	ALL	FF3333	55.1	2014.61		347.18	100	3.9458		3.8964	22.168		0.045137		0.13761	ROI2DPolyLine	0	65535		65535	36145.3		58439.6	12525		44893	160528_Rholife81_A2_emb05	0.3	23.827	0	ALL	0	483.28	383.11	ALL	FALSE
25.257	(0.71, 0.71, 0.0)	0.31063	(-0.71, 0.71, 0.0)	0	(0.0, 0.0, 1.0)	0.16667		0.22222	0	ALL	0	501	454.64	ALL	FF3333	17.883	3707		305.33	100	1.7912		1.5602	7.0395		0.0014752		0.35331	ROI2DPolyLine	0	56515		55135	31581.1		47198.9	16549		42142	160528_Rholife81_A2_emb05	0.3	7.7333	0	ALL	0	494.78	448.18	ALL	FALSE
3.7701	(-0.53, 0.85, 0.0)	0.29399	(-0.85, -0.53, 0.0)	0	(0.0, 0.0, 1.0)	0.16667		0.16667	0	ALL	0	529.22	462	ALL	FF3333	11.625	8533.67		288.67	100	1.7912		1.7912	4.0795		0.0005789		0.022797	ROI2DPolyLine	0	58729		65368	38133.4		60949.6	6832		54016	160528_Rholife81_A2_emb05	0.3	5.027	0	ALL	0	526.55	456.35	ALL	FALSE
3.8298	(0.89, 0.45, 0.0)	0.25352	(-0.45, 0.89, 0.0)	0	(0.0, 0.0, 1.0)	0.125		0.125	0	ALL	0	522.78	458	ALL	FF3333	9.35	8307		52.75	100	2.0786		2.0786	3.8678		0.0012421		0.15079	ROI2DPolyLine	0	58345		65447	25733.3		63109.1	3669		59089	160528_Rholife81_A2_emb05	0.3	4.0432	0	ALL	0	520.5	454.23	ALL	FALSE
11.188	(-0.47, 0.89, 0.0)	2.5363	(-0.89, -0.47, 0.0)	0	(0.0, 0.0, 1.0)	0.033333		0.033333	0	ALL	0	505.56	407.78	ALL	FF3333	29.742	2187.4		298.47	100	3.3982		3.3982	11.514		0.036049		0.092476	ROI2DPolyLine	0	57881		65424	38723.3		52828.9	7388		41062	160528_Rholife81_A2_emb05	0.3	12.861	0	ALL	0	492.66	402.18	ALL	FALSE
3.6829	(0.8, 0.6, 0.0)	0.26428	(-0.6, 0.8, 0.0)	0	(0.0, 0.0, 1.0)	0.25		0.25	0	ALL	0	510.5	424.25	ALL	FF3333	9.5119	1417		50	100	1.3859		1.3859	3.7199		0.019409		0.021206	ROI2DPolyLine	0	52342		65535	37513.8		58908.4	20666		48817	160528_Rholife81_A2_emb05	0.3	4.1132	0	ALL	0	506.58	421.55	ALL	FALSE
7.8861	(0.96, -0.28, 0.0)	0.71192	(0.28, 0.96, 0.0)	0	(0.0, 0.0, 1.0)	0.03125		0.035156	0	ALL	0	509.65	406	ALL	FF3333	24.539	2273.94		330.69	100	3.4625		3.3761	9.8609		0.037311		0.045394	ROI2DPolyLine	0	58160		65424	22370.4		53547.2	846		43474	160528_Rholife81_A2_emb05	0.3	10.611	0	ALL	0	507.19	394.01	ALL	FALSE
7.0711	(0.95, -0.3, 0.0)	3.3856	(0.3, 0.95, 0.0)	0	(0.0, 0.0, 1.0)	0.035714		0.05102	0	ALL	0	514.05	404.1	ALL	FF3333	25.394	1931.93		130.5	100	3.3294		3.0944	7.7355		0.03803		0.15384	ROI2DPolyLine	0	48918		65535	21566.6		56044.1	5610		47308	160528_Rholife81_A2_emb05	0.3	10.981	0	ALL	0	507.79	396.43	ALL	FALSE
0.0	(NaN, NaN, NaN)	0.0	(NaN, NaN, NaN)	0	(NaN, NaN, NaN)	0.0625		0.57813	0	ALL	0	530	424	ALL	FF3333	8.8821	1638.5		14.125	100	2.771		0.90841	3.4594		0.0035962		0.75442	ROI2DPolyLine	0	46338		65535	34145		64915.8	27001		61752	160528_Rholife81_A2_emb05	0.3	3.8409	0	ALL	0	529.58	419.43	ALL	FALSE
0.0	(NaN, NaN, NaN)	0.0	(NaN, NaN, NaN)	0	(NaN, NaN, NaN)	0.5		0.5	0	ALL	0	535	426.5	ALL	FF3333	4.5493	64		441	100	0.69295		0.69295	0.43243		0.015385		0.0022624	ROI2DPolyLine	0	56749		65535	55709.5		62884	54670		60233	160528_Rholife81_A2_emb05	0.3	1.9673	0	ALL	0	535.33	423.36	ALL	FALSE
7.7022	(0.88, 0.48, 0.0)	1.1515	(-0.48, 0.88, 0.0)	0	(0.0, 0.0, 1.0)	0.071429		0.071429	0	ALL	0	555.39	423.06	ALL	FF3333	23.011	1092.86		46.286	100	2.6377		2.6377	9.0913		0.0077209		0.18118	ROI2DPolyLine	0	65297		65426	36918.8		61870.9	3275		56137	160528_Rholife81_A2_emb05	0.3	9.9507	0	ALL	0	550.16	412.77	ALL	FALSE
5.4323	(0.92, 0.39, 0.0)	0.98085	(-0.39, 0.92, 0.0)	0	(0.0, 0.0, 1.0)	0.0625		0.070313	0	ALL	0	561.93	425	ALL	FF3333	18.312	3931.88		72.625	100	2.771		2.6844	6.5866		0.0019331		0.2165	ROI2DPolyLine	0	65535		65535	32522.9		62168.5	9664		57926	160528_Rholife81_A2_emb05	0.3	7.9185	0	ALL	0	557.72	416.1	ALL	FALSE
6.5737	(-0.14, 0.99, 0.0)	2.0287	(-0.99, -0.14, 0.0)	0	(0.0, 0.0, 1.0)	0.045455		0.078512	0	ALL	0	567.89	478	ALL	FF9966	20.209	3215.27		137.91	100	3.0888		2.7113	7.7957		0.0043375		0.23219	ROI2DPolyLine	0	54861		65535	28557.3		61371.7	1505		54454	160528_Rholife81_A2_emb06	0.3	8.7388	0	ALL	0	566.2	468.94	ALL	FALSE
3.3317	(0.96, -0.29, 0.0)	1.3407	(0.29, 0.96, 0.0)	0	(0.0, 0.0, 1.0)	0.1		0.14	0	ALL	0	588.33	431	ALL	FF9966	11.746	1947		776	100	2.3016		2.0245	3.6947		0.1004		0.007158	ROI2DPolyLine	0	63626		58238	47610.8		50630.2	29314		45380	160528_Rholife81_A2_emb06	0.3	5.0791	0	ALL	0	586.03	426.78	ALL	FALSE
6.1469	(0.98, -0.2, 0.0)	0.71329	(0.2, 0.98, 0.0)	0	(0.0, 0.0, 1.0)	0.05		0.07	0	ALL	0	596.8	428.8	ALL	FF9966	17.66	1515.9		54.3	100	2.9937		2.7169	7.4649		0.0066485		0.26374	ROI2DPolyLine	0	56430		65535	33910.3		64643.5	11186		61989	160528_Rholife81_A2_emb06	0.3	7.6369	0	ALL	0	595.4	421	ALL	FALSE
12.509	(0.54, 0.84, 0.0)	3.4277	(-0.84, 0.54, 0.0)	0	(0.0, 0.0, 1.0)	0.023629		0.039698	0	ALL	0	611.27	424.03	ALL	FF9966	40.013	2110.13		161.52	100	3.764		3.4707	15.061		0.0075567		0.26265	ROI2DPolyLine	0	55324		65535	20845.7		59344	4770		46350	160528_Rholife81_A2_emb06	0.3	17.303	0	ALL	0	600.64	414.93	ALL	FALSE
0	(0.0, 0.0, 0.0)	0	(0.0, 0.0, 0.0)	0	(0.0, 0.0, 0.0)					0	0	0	0	0	FF9966	2.8367				100				0					ROI3DPolyLine	0	0		0	0		0	0		0	160528_Rholife81_A2_emb06	0.3	1.2267	0	ALL	0	606.15	435.32	0	FALSE
5.6377	(0.46, 0.89, 0.0)	2.2012	(-0.89, 0.46, 0.0)	0	(0.0, 0.0, 1.0)	0.071429		0.10204	0	ALL	0	593.57	475.5	ALL	FF9966	16.294	401.57		197.29	100	2.6377		2.3409	6.1915		0.078559		0.28849	ROI2DPolyLine	0	43787		65535	30180.4		58712.8	14710		42754	160528_Rholife81_A2_emb06	0.3	7.0459	0	ALL	0	591.54	468.66	ALL	FALSE
4.2466	(-0.67, 0.74, 0.0)	0.84533	(-0.74, -0.67, 0.0)	0	(0.0, 0.0, 1.0)	0.125		0.125	0	ALL	0	581.36	470.64	ALL	FF9966	11.875	699.25		287.25	100	2.0786		2.0786	4.8924		0.015537		0.006567	ROI2DPolyLine	0	51794		53036	26316.8		48416.8	7457		41541	160528_Rholife81_A2_emb06	0.3	5.1349	0	ALL	0	576.94	466.18	ALL	FALSE
4.0374	(-0.54, 0.84, 0.0)	0.83218	(-0.84, -0.54, 0.0)	0	(0.0, 0.0, 1.0)	0.125		0.125	0	ALL	0	573.3	474.5	ALL	FF9966	11.159	232.75		112.5	100	2.0786		2.0786	4.4521		0.025484		0.061991	ROI2DPolyLine	0	20255		65151	13316.2		53769.9	8798		48045	160528_Rholife81_A2_emb06	0.3	4.8255	0	ALL	0	570.33	469.49	ALL	FALSE
4.8112	(-0.19, 0.98, 0.0)	0.51972	(-0.98, -0.19, 0.0)	0	(0.0, 0.0, 1.0)	0.05		0.055	0	ALL	1	95.071	413.5	ALL	99FF00	15.019	3365.4		783.5	100	2.9937		2.9245	5.7693		0.0015239		0.1412	ROI2DPolyLine	0	37725		53118	16577.1		39385.2	4832		30467	160528_Rholife81_A2_emb07	0.3	6.4946	0	ALL	1	93.361	406.52	ALL	FALSE
7.0965	(0.42, 0.91, 0.0)	0.67203	(-0.91, 0.42, 0.0)	0	(0.0, 0.0, 1.0)	0.055556		0.092593	0	ALL	1	140.74	413	ALL	99FF00	22.118	3248		275.44	100	2.8886		2.5808	8.7025		0.0062527		0.25081	ROI2DPolyLine	0	35155		65535	18227.9		49818.7	6446		41011	160528_Rholife81_A2_emb07	0.3	9.5644	0	ALL	1	137.26	403.74	ALL	FALSE
1777.5	(-0.71, 0.71, 0.0)	0.30569	(-0.71, -0.71, 0.0)	0	(0.0, 0.0, 1.0)	0.25		0.25	0	ALL	1	152.36	406.79	ALL	99FF00	17.441	1004.5		208	100	1.3859		1.3859	7.3386		0.0010448		0.030659	ROI2DPolyLine	0	37244		50477	17241.4		42469.1	4984		37005	160528_Rholife81_A2_emb07	0.3	7.542	0	ALL	1	146.23	400.96	ALL	FALSE
8.7728	(0.49, 0.87, 0.0)	0.82356	(-0.87, 0.49, 0.0)	0	(0.0, 0.0, 1.0)	0.0625		0.0625	0	ALL	1	156.5	376.73	ALL	99FF00	27.581	1016.13		184.63	100	2.771		2.771	10.68		0.012598		0.054902	ROI2DPolyLine	0	32732		55865	12416.3		48801.8	5332		42132	160528_Rholife81_A2_emb07	0.3	11.927	0	ALL	1	145.61	369.12	ALL	FALSE
14.545	(0.86, 0.51, 0.0)	2.3225	(-0.51, 0.86, 0.0)	0	(0.0, 0.0, 1.0)	0.029412		0.034602	0	ALL	1	168.85	403.64	ALL	99FF00	45.085	1362.18		35.235	100	3.523		3.4009	18.473		0.056688		0.2803	ROI2DPolyLine	0	32117		46853	12232.6		37937.2	4911		26694	160528_Rholife81_A2_emb07	0.3	19.496	0	ALL	1	149.63	393.85	ALL	FALSE
8.2595	(0.05, 1.0, 0.0)	1.5096	(-1.0, 0.05, 0.0)	0	(0.0, 0.0, 1.0)	0.02625		0.02625	0	ALL	1	345.43	482.83	ALL	00FFFF	22.514	438.4		403.2	100	3.6503		3.6503	9.1221		0.099143		0.09174	ROI2DPolyLine	0	17218		64953	8804.17		52668.3	4157		37148	160528_Rholife81_A2_emb08	0.3	9.7356	0	ALL	1	342.96	471.47	ALL	FALSE
5.8691	(0.9, 0.44, 0.0)	0.87044	(-0.44, 0.9, 0.0)	0	(0.0, 0.0, 1.0)	0.0625		0.085938	0	ALL	1	360.5	465.88	ALL	00FFFF	18.452	935.75		144	100	2.771		2.5114	7.158		0.0038496		0.15324	ROI2DPolyLine	0	43897		57985	18200.8		44895.3	5531		33982	160528_Rholife81_A2_emb08	0.3	7.9791	0	ALL	1	352.26	463.3	ALL	FALSE
6.0644	(0.98, -0.2, 0.0)	0.93425	(0.2, 0.98, 0.0)	0	(0.0, 0.0, 1.0)	0.045139		0.041667	0	ALL	1	352.94	475	ALL	00FFFF	17.051	718.58		419.83	100	3.118		3.1757	7.1318		0.10369		0.088588	ROI2DPolyLine	0	26303		65535	8114.76		45453.5	1707		33004	160528_Rholife81_A2_emb08	0.3	7.3732	0	ALL	1	350.01	466.96	ALL	FALSE
0.0	(NaN, NaN, NaN)	0.0	(NaN, NaN, NaN)	0	(NaN, NaN, NaN)	0.0625		0.0625	0	ALL	1	360.7	457	ALL	00FFFF	16.156	170.88		302.5	100	2.771		2.771	6.4865		0.07246		0.011334	ROI2DPolyLine	0	26744		54633	18329.6		48587.1	12938		40676	160528_Rholife81_A2_emb08	0.3	6.9864	0	ALL	1	351.14	456.53	ALL	FALSE
3.8714	(0.42, 0.91, 0.0)	0.34305	(-0.91, 0.42, 0.0)	0	(0.0, 0.0, 1.0)	0.1		0.12	0	ALL	1	318.6	414.5	ALL	00FFFF	11.746	2120.6		28.2	100	2.3016		2.1631	4.2589		0.0013561		0.22794	ROI2DPolyLine	0	22903		42021	11959.9		39149.6	2546		37628	160528_Rholife81_A2_emb08	0.3	5.0792	0	ALL	1	316.47	409.75	ALL	FALSE
8.6481	(0.7, 0.71, 0.0)	0.30298	(-0.71, 0.7, 0.0)	0	(0.0, 0.0, 1.0)	0.5		0.5	0	ALL	1	313	424.5	ALL	00FFFF	7.5038	49		25	100	0.69295		0.69295	2.7689		0.02		0.038462	ROI2DPolyLine	0	9516		44375	6096.83		43254.8	1353		41264	160528_Rholife81_A2_emb08	0.3	3.2449	0	ALL	1	311.4	421.87	ALL	FALSE
5.4064	(0.24, 0.97, 0.0)	0.6787	(-0.97, 0.24, 0.0)	0	(0.0, 0.0, 1.0)	0.045455		0.045455	0	ALL	1	445.38	452.5	ALL	0000FF	18.592	2015.45		199.82	100	3.0888		3.0888	6.7131		0.020827		0.066163	ROI2DPolyLine	0	32310		59575	19808		48007.8	6987		40255	160528_Rholife81_A2_emb09	0.3	8.0396	0	ALL	1	444.32	444.05	ALL	FALSE
59.096	(0.0, 1.0, 0.0)	0.43199	(-1.0, 0.0, 0.0)	0	(0.0, 0.0, 1.0)	0.035156		0.037109	0	ALL	1	411.5	399.11	ALL	0000FF	18.588	693		87.063	100	3.3761		3.3329	7.364		0.022238		0.10309	ROI2DPolyLine	0	23732		56021	14211.7		51374.2	6669		46889	160528_Rholife81_A2_emb09	0.3	8.0382	0	ALL	1	402.03	398.78	ALL	FALSE
7.3511	(0.83, 0.55, 0.0)	0.88064	(-0.55, 0.83, 0.0)	0	(0.0, 0.0, 1.0)	0.097222		0.083333	0	ALL	1	448.5	353.5	ALL	0000FF	25.255	2730.33		352.33	100	2.3683		2.4837	8.756		0.16993		0.0048305	ROI2DPolyLine	0	60984		56473	39452.6		46856.5	21226		39119	160528_Rholife81_A2_emb09	0.3	10.921	0	ALL	1	444.05	341.03	ALL	FALSE
7.438	(0.83, 0.56, 0.0)	0.46887	(-0.56, 0.83, 0.0)	0	(0.0, 0.0, 1.0)	0.083333		0.18056	0	ALL	1	425	358.11	ALL	0000FF	22.558	839.33		179.67	100	2.4837		1.9065	9.3549		0.086464		0.51783	ROI2DPolyLine	0	48981		65535	26188.6		58773.4	9777		49012	160528_Rholife81_A2_emb09	0.3	9.7549	0	ALL	1	415.31	351.61	ALL	FALSE
10.917	(0.86, 0.5, 0.0)	1.2536	(-0.5, 0.86, 0.0)	0	(0.0, 0.0, 1.0)	0.041667		0.0625	0	ALL	1	485	423.89	ALL	0000FF	32.74	2102.08		141	100	3.1757		2.9449	12.77		0.0093416		0.21279	ROI2DPolyLine	0	57336		65535	22392.3		51896.3	5060		41190	160528_Rholife81_A2_emb09	0.3	14.158	0	ALL	1	471.16	417.75	ALL	FALSE
11.504	(1.0, -0.02, 0.0)	0.40416	(0.02, 1.0, 0.0)	0	(0.0, 0.0, 1.0)	0.02381		0.024943	0	ALL	1	491	414.3	ALL	0000FF	22.811	1388.05		125	100	3.7335		3.7006	9.5233		0.013599		0.071253	ROI2DPolyLine	0	45542		61453	25280		47898.2	4190		35779	160528_Rholife81_A2_emb09	0.3	9.864	0	ALL	1	479.83	413.96	ALL	FALSE
4.8207	(0.8, -0.6, 0.0)	0.50425	(0.6, 0.8, 0.0)	0	(0.0, 0.0, 1.0)	0.16667		0.16667	0	ALL	1	459.5	386.42	ALL	0000FF	15.262	1650		50	100	1.7912		1.7912	5.8817		0.0042954		0.028941	ROI2DPolyLine	0	62537		57491	39999.8		49083.5	17036		43091	160528_Rholife81_A2_emb09	0.3	6.5995	0	ALL	1	452.99	383.05	ALL	FALSE
0.0	(1.0, 0.0, 0.0)	0.21546	(0.0, 1.0, 0.0)	0	(0.0, 0.0, 1.0)	0.038462		0.038462	0	ALL	1	449	369.27	ALL	0000FF	14.405	420		333.69	100	3.2555		3.2555	6.0694		0.077626		0.023404	ROI2DPolyLine	0	24881		64374	14540.2		45391.9	5652		32549	160528_Rholife81_A2_emb09	0.3	6.229	0	ALL	1	441.88	369.23	ALL	FALSE
7.9329	(-0.16, 0.99, 0.0)	1.2115	(-0.99, -0.16, 0.0)	0	(0.0, 0.0, 1.0)	0.032872		0.044983	0	ALL	1	404	353.65	ALL	0000FF	24.588	2900.94		112.41	100	3.4416		3.2382	9.7561		0.063202		0.25129	ROI2DPolyLine	0	65535		65535	18924		59290.5	3084		41060	160528_Rholife81_A2_emb09	0.3	10.632	0	ALL	1	392.54	352.42	ALL	FALSE
15.812	(0.73, -0.68, 0.0)	3.8346	(0.68, 0.73, 0.0)	0	(0.0, 0.0, 1.0)	0.03125		0.035156	0	ALL	1	700.38	440.24	ALL	99FF99	44.394	1041.94		77.438	100	3.4625		3.3761	17.134		0.021866		0.1275	ROI2DPolyLine	0	41222		55725	20224.2		40433.7	6116		32615	160528_Rholife81_A2_emb10	0.3	19.198	0	ALL	1	683.23	422.58	ALL	FALSE
8.6007	(0.83, 0.56, 0.0)	1.7485	(-0.56, 0.83, 0.0)	0	(0.0, 0.0, 1.0)	0.055556		0.055556	0	ALL	1	651.32	482.18	ALL	99FF99	24.941	2375.44		730	100	2.8886		2.8886	10.206		0.11344		0.02582	ROI2DPolyLine	0	52002		65535	13985.8		52146.2	3622		43096	160528_Rholife81_A2_emb10	0.3	10.785	0	ALL	1	642.59	472.26	ALL	FALSE
5.5174	(0.77, 0.63, 0.0)	0.80541	(-0.63, 0.77, 0.0)	0	(0.0, 0.0, 1.0)	0.125		0.15625	0	ALL	1	658.64	485.21	ALL	99FF99	18.325	1269.5		212.5	100	2.0786		1.9055	6.7548		0.0020333		0.27619	ROI2DPolyLine	0	46378		65535	15366.1		62484.5	728		55882	160528_Rholife81_A2_emb10	0.3	7.9241	0	ALL	1	651.94	478.07	ALL	FALSE
5.855	(0.83, -0.56, 0.0)	1.5536	(0.56, 0.83, 0.0)	0	(0.0, 0.0, 1.0)	0.071429		0.081633	0	ALL	1	643.27	467.47	ALL	99FF99	17.615	947.86		121	100	2.6377		2.5387	6.4865		0.0038338		0.19722	ROI2DPolyLine	0	25934		48091	13683.5		38680.9	4751		29342	160528_Rholife81_A2_emb10	0.3	7.6173	0	ALL	1	637.42	463.23	ALL	FALSE
2.9791	(0.97, -0.23, 0.0)	1.6397	(0.23, 0.97, 0.0)	0	(0.0, 0.0, 1.0)	0.1		0.1	0	ALL	1	652.25	448.63	ALL	99FF99	8.8914	4720.8		217	100	2.3016		2.3016	2.9008		0.010289		0.14193	ROI2DPolyLine	0	41508		50747	15428		43578	7317		36856	160528_Rholife81_A2_emb10	0.3	3.8449	0	ALL	1	649.36	445.81	ALL	FALSE
1.6011	(0.53, 0.85, 0.0)	0.23359	(-0.85, 0.53, 0.0)	0	(0.0, 0.0, 1.0)	0.5		0.5	0	ALL	1	667	448.5	ALL	99FF99	5.9481	900		49	100	0.69295		0.69295	1.5591		0.0011099		0.02	ROI2DPolyLine	0	29487		40975	25629.3		39256.5	21839		35971	160528_Rholife81_A2_emb10	0.3	2.5722	0	ALL	1	665.17	446.45	ALL	FALSE
0.0	(NaN, NaN, NaN)	0.0	(NaN, NaN, NaN)	0	(NaN, NaN, NaN)	0.5		0.5	0	ALL	1	661.33	450	ALL	99FF99	3.7619	1089		9	100	0.69295		0.69295	0.96694		0.00091743		0.1	ROI2DPolyLine	0	15575		53956	10143		52356.7	7124		50051	160528_Rholife81_A2_emb10	0.3	1.6268	0	ALL	1	660.65	448.71	ALL	FALSE
∞	(1.0, 0.0, 0.0)	0.43243	(0.0, 1.0, 0.0)	0	(0.0, 0.0, 1.0)	0.045455		0.057851	0	ALL	1	665.23	487	ALL	99FF99	16.725	434.36		201.82	100	3.0888		2.9001	5.2071		0.071154		0.10578	ROI2DPolyLine	0	24913		65535	13996.8		53193.2	7453		46802	160528_Rholife81_A2_emb10	0.3	7.2324	0	ALL	1	664.84	480.97	ALL	FALSE
5.2812	(-0.29, 0.96, 0.0)	0.40092	(-0.96, -0.29, 0.0)	0	(0.0, 0.0, 1.0)	0.055		0.05	0	ALL	1	698.33	465	ALL	99FF99	14.559	607.7		381.1	100	2.9245		2.9937	6.2963		0.10231		0.030303	ROI2DPolyLine	0	31218		65535	12103.4		54057.5	5363		41561	160528_Rholife81_A2_emb10	0.3	6.2956	0	ALL	1	695.81	458.39	ALL	FALSE
7.4959	(0.24, 0.97, 0.0)	0.43206	(-0.97, 0.24, 0.0)	0	(0.0, 0.0, 1.0)	0.03125		0.087891	0	ALL	1	676.5	491.77	ALL	99FF99	23.647	1167.81		192.25	100	3.4625		2.9002	9.3349		0.014536		0.39092	ROI2DPolyLine	0	24212		65535	11529		58261.3	4688		43963	160528_Rholife81_A2_emb10	0.3	10.226	0	ALL	1	664.52	489.04	ALL	FALSE
7.1953	(0.96, 0.27, 0.0)	1.2183	(-0.27, 0.96, 0.0)	0	(0.0, 0.0, 1.0)	0.037778		0.037778	0	ALL	1	562	349.38	ALL	9966FF	22.39	1589.87		155	100	3.306		3.306	8.9148		0.13736		0.20845	ROI2DPolyLine	0	64463		65535	33644.2		54007.4	13192		43960	160528_Rholife81_A2_emb11	0.3	9.6821	0	ALL	1	551.29	346.13	ALL	FALSE
6.9207	(0.24, 0.97, 0.0)	0.7281	(-0.97, 0.24, 0.0)	0	(0.0, 0.0, 1.0)	0.035714		0.040816	0	ALL	1	601.5	359.3	ALL	9966FF	21.352	1753.64		121.79	100	3.3294		3.2306	8.4959		0.09405		0.17064	ROI2DPolyLine	0	65516		55972	33262.6		45132.7	10965		37381	160528_Rholife81_A2_emb11	0.3	9.2331	0	ALL	1	591.29	355.81	ALL	FALSE
10.453	(0.14, 0.99, 0.0)	0.69437	(-0.99, 0.14, 0.0)	0	(0.0, 0.0, 1.0)	0.020833		0.021701	0	ALL	1	549.5	364.23	ALL	9966FF	30.336	963.33		145.63	100	3.8664		3.8376	12.726		0.021328		0.11991	ROI2DPolyLine	0	65535		65535	20737.3		51476.7	5578		41497	160528_Rholife81_A2_emb11	0.3	13.118	0	ALL	1	534.84	361.62	ALL	FALSE
5.0842	(0.96, -0.29, 0.0)	0.44409	(0.29, 0.96, 0.0)	0	(0.0, 0.0, 1.0)	0.05		0.05	0	ALL	1	563	356.73	ALL	9966FF	15.335	2497.1		858.6	100	2.9937		2.9937	6.2963		0.0019835		0.063285	ROI2DPolyLine	0	65535		64996	22276.8		55199.9	6611		42243	160528_Rholife81_A2_emb11	0.3	6.6315	0	ALL	1	555.81	355.16	ALL	FALSE
5.5929	(0.93, -0.37, 0.0)	0.87955	(0.37, 0.93, 0.0)	0	(0.0, 0.0, 1.0)	0.078125		0.0625	0	ALL	1	570.13	338	ALL	9966FF	17.54	1227.63		272.25	100	2.5979		2.771	6.5866		0.056741		0.033863	ROI2DPolyLine	0	64737		65535	21326.7		57846.7	4633		46267	160528_Rholife81_A2_emb11	0.3	7.5848	0	ALL	1	567.1	330.32	ALL	FALSE
7.4817	(0.21, 0.98, 0.0)	1.2583	(-0.98, 0.21, 0.0)	0	(0.0, 0.0, 1.0)	0.0625		0.070313	0	ALL	1	575.79	325.79	ALL	9966FF	21.55	6280.13		89	100	2.771		2.6844	8.3963		0.0056281		0.19514	ROI2DPolyLine	0	59183		55581	34213.4		52014.9	5291		47234	160528_Rholife81_A2_emb11	0.3	9.3188	0	ALL	1	572.26	317.74	ALL	FALSE
8.8804	(-0.54, 0.84, 0.0)	3.4916	(-0.84, -0.54, 0.0)	0	(0.0, 0.0, 1.0)	0.041667		0.048611	0	ALL	1	581.39	327.39	ALL	9966FF	25.467	1480.42		88.167	100	3.1757		3.0603	9.9553		0.035517		0.18962	ROI2DPolyLine	0	49419		60745	36401.5		51557.8	23988		43668	160528_Rholife81_A2_emb11	0.3	11.013	0	ALL	1	577.1	318.71	ALL	FALSE
10.517	(-0.34, 0.94, 0.0)	0.58747	(-0.94, -0.34, 0.0)	0	(0.0, 0.0, 1.0)	0.026316		0.027701	0	ALL	1	530.5	384.4	ALL	9966FF	32.48	2026.95		232.21	100	3.6338		3.5974	13.265		0.0023824		0.10015	ROI2DPolyLine	0	65535		65535	36060.4		56304.9	8142		46893	160528_Rholife81_A2_emb11	0.3	14.045	0	ALL	1	515.16	380.33	ALL	FALSE
9.3836	(0.29, 0.96, 0.0)	4.1946	(-0.96, 0.29, 0.0)	0	(0.0, 0.0, 1.0)	0.020833		0.02691	0	ALL	1	537.77	389.07	ALL	9966FF	30.556	3407.33		379.96	100	3.8664		3.7224	10.837		0.012092		0.18896	ROI2DPolyLine	0	65535		65535	30517.2		54349.9	3695		45257	160528_Rholife81_A2_emb11	0.3	13.213	0	ALL	1	529.04	386.45	ALL	FALSE
14993.0	(1.0, 0.0, 0.0)	0.43243	(0.0, 1.0, 0.0)	0	(0.0, 0.0, 1.0)	0.03125		0.03125	0	ALL	1	540.5	398.83	ALL	9966FF	16.88	1222.44		273.31	100	3.4625		3.4625	7.364		0.011737		0.02895	ROI2DPolyLine	0	53920		61230	18008.9		49003.2	4996		37733	160528_Rholife81_A2_emb11	0.3	7.2992	0	ALL	1	532.26	397.74	ALL	FALSE
77.76	(-0.71, 0.71, 0.0)	0.30573	(-0.71, -0.71, 0.0)	0	(0.0, 0.0, 1.0)	0.5		0.5	0	ALL	1	547.29	407	ALL	9966FF	9.1354	900		36	100	0.69295		0.69295	3.3774		0.0011099		0.027027	ROI2DPolyLine	0	11427		50327	7252.29		40983.3	1565		37252	160528_Rholife81_A2_emb11	0.3	3.9504	0	ALL	1	544.52	403.23	ALL	FALSE
9.9076	(0.59, 0.81, 0.0)	1.9694	(-0.81, 0.59, 0.0)	0	(0.0, 0.0, 1.0)	0.040816		0.038265	0	ALL	1	612.43	368.29	ALL	9966FF	32.828	2937.5		222.57	100	3.2306		3.28	12.368		0.0061916		0.11914	ROI2DPolyLine	0	65535		64671	33240.9		52672.3	5206		38089	160528_Rholife81_A2_emb11	0.3	14.196	0	ALL	1	599.04	356.78	ALL	FALSE
6.2637	(0.86, 0.51, 0.0)	0.54606	(-0.51, 0.86, 0.0)	0	(0.0, 0.0, 1.0)	0.083333		0.097222	0	ALL	1	608.5	382.81	ALL	9966FF	18.745	3964.17		314.5	100	2.4837		2.3683	7.5644		0.0021232		0.17314	ROI2DPolyLine	0	48844		62093	25113.3		53708.6	4554		39426	160528_Rholife81_A2_emb11	0.3	8.1061	0	ALL	1	600.33	378.71	ALL	FALSE
13.097	(-0.32, 0.95, 0.0)	8.0556	(-0.95, -0.32, 0.0)	0	(0.0, 0.0, 1.0)	0.01997		0.01997	0	ALL	1	567.69	423.28	ALL	CC0000	43.159	1190.73		287.23	100	3.9195		3.9195	10.557		0.062528		0.094381	ROI2DPolyLine	0	58636		65535	11364.6		44314.8	684		36992	160528_Rholife81_A2_emb12	0.3	18.663	0	ALL	1	558.71	414.2	ALL	FALSE
4.5242	(0.84, 0.54, 0.0)	0.50824	(-0.54, 0.84, 0.0)	0	(0.0, 0.0, 1.0)	0.125		0.15625	0	ALL	1	583.75	431.5	ALL	CC0000	13.523	3689		174.5	100	2.0786		1.9055	5.6382		0.00066633		0.26181	ROI2DPolyLine	0	51260		55693	18912.4		45512.5	813		39045	160528_Rholife81_A2_emb12	0.3	5.8479	0	ALL	1	580	425.81	ALL	FALSE
3.3788	(0.59, 0.81, 0.0)	0.27183	(-0.81, 0.59, 0.0)	0	(0.0, 0.0, 1.0)	0.25		0.25	0	ALL	1	596.5	441.5	ALL	CC0000	9.3216	56.5		65	100	1.3859		1.3859	3.7199		0.017692		0.016098	ROI2DPolyLine	0	64686		40787	29521.9		38174.4	5542		35270	160528_Rholife81_A2_emb12	0.3	4.0309	0	ALL	1	592.26	439.36	ALL	FALSE
3.6325	(0.86, -0.51, 0.0)	0.28036	(0.51, 0.86, 0.0)	0	(0.0, 0.0, 1.0)	0.16667		0.22222	0	ALL	1	619.56	404	ALL	CC0000	11.365	9962		1480.67	100	1.7912		1.5602	4.0795		0.001755		0.33378	ROI2DPolyLine	0	55631		65535	27706.2		58486.4	14510		43644	160528_Rholife81_A2_emb12	0.3	4.9147	0	ALL	1	616.46	399.36	ALL	FALSE
5.4437	(0.81, -0.59, 0.0)	1.1953	(0.59, 0.81, 0.0)	0	(0.0, 0.0, 1.0)	0.083333		0.083333	0	ALL	1	621.67	451.4	ALL	CC0000	17.094	1165.83		162.83	100	2.4837		2.4837	6.8373		0.010939		0.03097	ROI2DPolyLine	0	42474		53773	20149.6		40392.5	6621		31098	160528_Rholife81_A2_emb12	0.3	7.3922	0	ALL	1	615.81	444.84	ALL	FALSE
4.5973	(0.98, -0.17, 0.0)	0.48666	(0.17, 0.98, 0.0)	0	(0.0, 0.0, 1.0)	0.045455		0.045455	0	ALL	1	626.79	447.5	ALL	CC0000	18.202	2328.91		452.64	100	3.0888		3.0888	5.6877		0.00075889		0.076601	ROI2DPolyLine	0	64952		51280	38584.2		43316	10594		37804	160528_Rholife81_A2_emb12	0.3	7.8709	0	ALL	1	625.81	440.33	ALL	FALSE
7.561	(0.27, 0.96, 0.0)	0.34752	(-0.96, 0.27, 0.0)	0	(0.0, 0.0, 1.0)	0.033333		0.033333	0	ALL	1	640.33	449	ALL	CC0000	22.359	1956.47		177.8	100	3.3982		3.3982	8.9148		0.030276		0.054899	ROI2DPolyLine	0	43127		56325	20737.4		42406	11451		29497	160528_Rholife81_A2_emb12	0.3	9.6685	0	ALL	1	638.07	438.07	ALL	FALSE
4.669	(0.86, -0.51, 0.0)	0.42501	(0.51, 0.86, 0.0)	0	(0.0, 0.0, 1.0)	0.125		0.125	0	ALL	1	647.83	438.5	ALL	CC0000	13.768	4609.25		121	100	2.0786		2.0786	5.6382		0.00088534		0.036828	ROI2DPolyLine	0	40514		49772	19575		40316.6	7873		33698	160528_Rholife81_A2_emb12	0.3	5.9537	0	ALL	1	643.88	433.23	ALL	FALSE
6.0543	(0.1, 0.99, 0.0)	2.1372	(-0.99, 0.1, 0.0)	0	(0.0, 0.0, 1.0)	0.05		0.06	0	ALL	1	644	406.29	ALL	CC0000	19.52	5454.8		224.4	100	2.9937		2.8553	6.9189		0.0019163		0.21493	ROI2DPolyLine	0	62375		65535	25142.2		56540.2	7077		48562	160528_Rholife81_A2_emb12	0.3	8.4409	0	ALL	1	635.49	404.84	ALL	FALSE
14661.8	(1.0, 0.0, 0.0)	0.43243	(0.0, 1.0, 0.0)	0	(0.0, 0.0, 1.0)	0.02381		0.024943	0	ALL	1	547.48	486	ALL	009999	22.572	1227.14		157.48	100	3.7335		3.7006	9.5233		0.032458		0.19448	ROI2DPolyLine	0	63230		61646	25592.3		45384.3	4162		38394	160528_Rholife81_A2_emb13	0.3	9.7609	0	ALL	1	547.45	474.83	ALL	FALSE
12.084	(0.01, 1.0, 0.0)	1.4367	(-1.0, 0.01, 0.0)	0	(0.0, 0.0, 1.0)	0.025		0.02625	0	ALL	1	553.75	487.5	ALL	009999	25.234	1934.8		101.65	100	3.6849		3.6503	10.03		0.0028425		0.095247	ROI2DPolyLine	0	48792		57298	24246.7		46548.3	6972		42451	160528_Rholife81_A2_emb13	0.3	10.912	0	ALL	1	550.11	475.5	ALL	FALSE
8.8605	(0.6, 0.8, 0.0)	1.5139	(-0.8, 0.6, 0.0)	0	(0.0, 0.0, 1.0)	0.097222		0.083333	0	ALL	1	571	490.57	ALL	009999	26.223	382.33		17.833	100	2.3683		2.4837	10.557		0.20287		0.21764	ROI2DPolyLine	0	45509		65482	10365.3		45282.5	1726		38244	160528_Rholife81_A2_emb13	0.3	11.34	0	ALL	1	560.72	484.78	ALL	FALSE
7.6162	(0.75, -0.66, 0.0)	0.27904	(0.66, 0.75, 0.0)	0	(0.0, 0.0, 1.0)	0.25		0.25	0	ALL	1	578.5	502.38	ALL	009999	21.842	305		8.5	100	1.3859		1.3859	8.5835		0.0040724		0.27941	ROI2DPolyLine	0	50828		62539	22885.4		43950.8	12089		38516	160528_Rholife81_A2_emb13	0.3	9.4453	0	ALL	1	570.66	494.73	ALL	FALSE
7.8916	(0.97, -0.23, 0.0)	0.78118	(0.23, 0.97, 0.0)	0	(0.0, 0.0, 1.0)	0.035556		0.051111	0	ALL	1	586.5	519.27	ALL	009999	24.466	396.07		146.2	100	3.3521		3.1214	9.2443		0.11305		0.31936	ROI2DPolyLine	0	28980		65535	13228.3		56573.2	2396		42346	160528_Rholife81_A2_emb13	0.3	10.58	0	ALL	1	573.98	517.28	ALL	FALSE
6.8432	(-0.29, 0.96, 0.0)	0.89498	(-0.96, -0.29, 0.0)	0	(0.0, 0.0, 1.0)	0.041667		0.041667	0	ALL	1	584	533.05	ALL	009999	21.014	1534.42		349.42	100	3.1757		3.1757	8.2048		0.011416		0.11882	ROI2DPolyLine	0	61182		65535	21168.9		47732.6	4992		35803	160528_Rholife81_A2_emb13	0.3	9.0869	0	ALL	1	574.31	530.87	ALL	FALSE
0.0	(NaN, NaN, NaN)	0.0	(NaN, NaN, NaN)	0	(NaN, NaN, NaN)	0		0	0	0	0	0	0	0	009999	6.9634	0		0	100	0		0	0		0		0	ROI2DPolyLine	0	0		0	0		0	0		0	160528_Rholife81_A2_emb13	0.3	3.0112	0	ALL	1	567.02	535.18	ALL	FALSE
3.8948E7	(1.0, 0.0, 0.0)	0.43243	(0.0, 1.0, 0.0)	0	(0.0, 0.0, 1.0)	0.0625		0.070313	0	ALL	1	539.7	539.5	ALL	009999	10.144	2358.75		143.63	100	2.771		2.6844	3.9158		0.0037723		0.18897	ROI2DPolyLine	0	55341		48269	20523.5		43855.4	5213		40777	160528_Rholife81_A2_emb13	0.3	4.3865	0	ALL	1	538.83	534.19	ALL	FALSE
8.6032	(0.85, 0.52, 0.0)	3.2667	(-0.52, 0.85, 0.0)	0	(0.0, 0.0, 1.0)	0.041667		0.041667	0	ALL	1	530	541.91	ALL	009999	24.331	1562		286.42	100	3.1757		3.1757	9.3549		0.019455		0.069557	ROI2DPolyLine	0	58468		58704	10625.6		46805.5	1860		32657	160528_Rholife81_A2_emb13	0.3	10.522	0	ALL	1	526.23	533.53	ALL	FALSE
3.6163	(0.94, -0.35, 0.0)	0.34626	(0.35, 0.94, 0.0)	0	(0.0, 0.0, 1.0)	0.083333		0.083333	0	ALL	1	520.3	537.5	ALL	009999	9.565	717.17		319.67	100	2.4837		2.4837	4.1024		0.0073489		0.01209	ROI2DPolyLine	0	43848		48433	26646.9		39997.8	7190		33486	160528_Rholife81_A2_emb13	0.3	4.1362	0	ALL	1	518.94	533.19	ALL	FALSE
2465.59	(-0.45, 0.89, 0.0)	0.1965	(-0.89, -0.45, 0.0)	0	(0.0, 0.0, 1.0)	0.25		0.375	0	ALL	1	510.8	540	ALL	009999	10.249	1062.5		480.5	100	1.3859		1.0394	1.9339		0.0016645		0.50052	ROI2DPolyLine	0	28585		65535	19782.6		59413.2	9446		49220	160528_Rholife81_A2_emb13	0.3	4.4321	0	ALL	1	509.32	533.53	ALL	FALSE
13.046	(0.97, -0.25, 0.0)	0.85482	(0.25, 0.97, 0.0)	0	(0.0, 0.0, 1.0)	0.018519		0.01989	0	ALL	1	609.46	537	ALL	FF00FF	38.656	1468.3		362.74	100	3.9836		3.9325	16.047		0.01778		0.06367	ROI2DPolyLine	0	46773		64380	18402.2		48817.9	1570		34758	160528_Rholife81_A2_emb14	0.3	16.716	0	ALL	1	605.85	518.44	ALL	FALSE
2.8431	(0.27, 0.96, 0.0)	0.32305	(-0.96, 0.27, 0.0)	0	(0.0, 0.0, 1.0)	0.1		0.1	0	ALL	1	639	537.5	ALL	FF00FF	7.8728	1184		54	100	2.3016		2.3016	3.1481		0.017483		0.053825	ROI2DPolyLine	0	60488		47494	25454.1		41026.6	10942		34213	160528_Rholife81_A2_emb14	0.3	3.4044	0	ALL	1	638	533.76	ALL	FALSE
14.558	(0.84, 0.53, 0.0)	0.59529	(-0.53, 0.84, 0.0)	0	(0.0, 0.0, 1.0)	0.038462		0.038462	0	ALL	1	663.5	519.5	ALL	FF00FF	43.397	887.38		181.23	100	3.2555		3.2555	17.877		0.044211		0.083666	ROI2DPolyLine	0	34494		65535	14320.9		48182.1	1750		29465	160528_Rholife81_A2_emb14	0.3	18.766	0	ALL	1	652.57	501.36	ALL	FALSE
2773.06	(-0.71, 0.71, 0.0)	0.30576	(-0.71, -0.71, 0.0)	0	(0.0, 0.0, 1.0)	0.25		0.25	0	ALL	1	628.63	545.25	ALL	FF00FF	9.6164	1444		9	100	1.3859		1.3859	3.6693		0.00069204		0.1	ROI2DPolyLine	0	32232		47414	17709.3		42268.3	4665		37885	160528_Rholife81_A2_emb14	0.3	4.1584	0	ALL	1	625.69	541.8	ALL	FALSE
0.0	(0.0, 1.0, 0.0)	∞	(-1.0, 0.0, 0.0)	0	(0.0, 0.0, 1.0)	0.16667		0.16667	0	ALL	1	665	544.29	ALL	FF00FF	7.4215	222		3	100	1.7912		1.7912	2.9008		0.0051787		0.3	ROI2DPolyLine	0	40358		31916	20421.9		31054.6	8642		29614	160528_Rholife81_A2_emb14	0.3	3.2093	0	ALL	1	661.61	543.05	ALL	FALSE
2.6131	(0.84, -0.54, 0.0)	0.26252	(0.54, 0.84, 0.0)	0	(0.0, 0.0, 1.0)	0.25		0.25	0	ALL	1	606.5	567.33	ALL	FF00FF	7.486	3074		136	100	1.3859		1.3859	2.5215		0.00034696		0.031357	ROI2DPolyLine	0	50403		51956	30880.7		44270.3	16139		39002	160528_Rholife81_A2_emb14	0.3	3.2372	0	ALL	1	603.59	565.66	ALL	FALSE
0.0	(NaN, NaN, NaN)	0.0	(NaN, NaN, NaN)	0	(NaN, NaN, NaN)	0.070313		0.0625	0	ALL	1	621	580	ALL	FF00FF	9.0491	1490.25		768	100	2.6844		2.771	3.4594		0.12785		0.068597	ROI2DPolyLine	0	56863		47253	41008		40997.8	16834		34773	160528_Rholife81_A2_emb14	0.3	3.9131	0	ALL	1	620.92	575.96	ALL	FALSE
0.0	(0.0, 1.0, 0.0)	∞	(-1.0, 0.0, 0.0)	0	(0.0, 0.0, 1.0)	0.5		0.5	0	ALL	1	634.25	586.5	ALL	FF00FF	6.2086	49		4	100	0.69295		0.69295	1.5591		0.02		0.2	ROI2DPolyLine	0	12776		45676	9619		44079	5913		41529	160528_Rholife81_A2_emb14	0.3	2.6848	0	ALL	1	632.72	583.49	ALL	FALSE
4.4522	(0.92, 0.39, 0.0)	1.1301	(-0.39, 0.92, 0.0)	0	(0.0, 0.0, 1.0)	0.083333		0.11111	0	ALL	1	635.5	591.5	ALL	FF00FF	13.078	3647.17		203	100	2.4837		2.2529	5.2251		0.084358		0.34527	ROI2DPolyLine	0	31666		45486	19203.8		41261.1	5299		36222	160528_Rholife81_A2_emb14	0.3	5.6554	0	ALL	1	632.22	585.75	ALL	FALSE
5.7671	(-0.16, 0.99, 0.0)	0.47307	(-0.99, -0.16, 0.0)	0	(0.0, 0.0, 1.0)	0.04142		0.038462	0	ALL	2	124	509.65	ALL	0066CC	18.29	881.15		201.92	100	3.2023		3.2555	7.0395		0.084439		0.044651	ROI2DPolyLine	0	25415		63765	9949.53		51773.8	4850		41199	160528_Rholife81_A2_emb15	0.3	7.9093	0	ALL	2	115.9	508.39	ALL	FALSE
6.169	(0.48, 0.88, 0.0)	0.42286	(-0.88, 0.48, 0.0)	0	(0.0, 0.0, 1.0)	0.071429		0.071429	0	ALL	2	180.5	465.63	ALL	0066CC	18.933	475.14		75.857	100	2.6377		2.6377	7.3513		0.016366		0.13774	ROI2DPolyLine	0	29869		54481	14743.3		42773	5471		31428	160528_Rholife81_A2_emb15	0.3	8.1874	0	ALL	2	172.54	461.24	ALL	FALSE
2.9421	(0.5, 0.86, 0.0)	0.54431	(-0.86, 0.5, 0.0)	0	(0.0, 0.0, 1.0)	0.16667		0.16667	0	ALL	2	129.5	519.5	ALL	0066CC	8.183	1647		14	100	1.7912		1.7912	3.4864		0.033988		0.1991	ROI2DPolyLine	0	39127		65535	19132.6		59924.8	6863		44824	160528_Rholife81_A2_emb15	0.3	3.5386	0	ALL	2	126.44	517.87	ALL	FALSE
3.8794	(0.53, 0.85, 0.0)	0.41115	(-0.85, 0.53, 0.0)	0	(0.0, 0.0, 1.0)	0.16667		0.16667	0	ALL	2	130.5	527.7	ALL	0066CC	12.516	3858		251.67	100	1.7912		1.7912	4.6774		0.0018147		0.0043565	ROI2DPolyLine	0	41613		60930	24735.7		48580.2	9026		37810	160528_Rholife81_A2_emb15	0.3	5.4123	0	ALL	2	125.91	524.2	ALL	FALSE
11.354	(1.0, 0.05, 0.0)	0.39301	(-0.05, 1.0, 0.0)	0	(0.0, 0.0, 1.0)	0.01977		0.017857	0	ALL	2	187.03	465	ALL	0066CC	32.019	812.36		202.57	100	3.9458		4.0198	13.002		0.058509		0.080866	ROI2DPolyLine	0	29515		47315	11978.2		37877.2	718		29473	160528_Rholife81_A2_emb15	0.3	13.846	0	ALL	2	185.44	449.12	ALL	FALSE
6.9759	(0.96, -0.3, 0.0)	0.60868	(0.3, 0.96, 0.0)	0	(0.0, 0.0, 1.0)	0.044379		0.044379	0	ALL	2	206.5	483.5	ALL	0066CC	26.368	337.69		95.692	100	3.1491		3.1491	8.6161		0.038864		0.25104	ROI2DPolyLine	0	36152		65535	12713.9		55090.4	3791		43658	160528_Rholife81_A2_emb15	0.3	11.402	0	ALL	2	190.98	479.68	ALL	FALSE
6.2926	(0.98, 0.2, 0.0)	1.923	(-0.2, 0.98, 0.0)	0	(0.0, 0.0, 1.0)	0.049587		0.053719	0	ALL	2	199	490.06	ALL	0066CC	19.57	763.45		93.636	100	3.0259		2.963	7.0395		0.10089		0.056026	ROI2DPolyLine	0	52081		53788	15456.9		45294.2	5661		36818	160528_Rholife81_A2_emb15	0.3	8.4625	0	ALL	2	190.19	488.9	ALL	FALSE
9.8213	(-0.65, 0.76, 0.0)	1.2139	(-0.76, -0.65, 0.0)	0	(0.0, 0.0, 1.0)	0.083333		0.125	0	ALL	2	866.64	905.73	ALL	FFFFFF	26.98	302.17		27.833	100	2.4837		2.1374	11.076		0.10424		0.31782	ROI2DPolyLine	0	35250		33679	15987.5		26504	3844		21268	160528_Rholife81_A2_extra01	0.3	11.667	0	ALL	2	859.79	895.84	ALL	FALSE
3.9021	(0.45, 0.89, 0.0)	0.80632	(-0.89, 0.45, 0.0)	0	(0.0, 0.0, 1.0)	0.083333		0.11111	0	ALL	2	868.18	917.82	ALL	FFFFFF	12.542	500.33		5.1667	100	2.4837		2.2529	4.4521		0.010708		0.53974	ROI2DPolyLine	0	22184		25840	10451.7		24264.7	4701		22749	160528_Rholife81_A2_extra01	0.3	5.4236	0	ALL	2	863.55	915.27	ALL	FALSE
0.0	(NaN, NaN, NaN)	0.0	(NaN, NaN, NaN)	0	(NaN, NaN, NaN)	0.071429		0.081633	0	ALL	2	879.5	928	ALL	FFFFFF	17.628	671.57		107.43	100	2.6377		2.5387	3.027		0.012828		0.17701	ROI2DPolyLine	0	15162		36617	7161.38		31539.3	752		23123	160528_Rholife81_A2_extra01	0.3	7.6227	0	ALL	2	866.37	927.5	ALL	FALSE
9.2517	(-0.17, 0.99, 0.0)	0.34475	(-0.99, -0.17, 0.0)	0	(0.0, 0.0, 1.0)	0.02381		0.027211	0	ALL	2	587.19	637.5	ALL	CC0066	28.016	1210.76		178.43	100	3.7335		3.6348	10.948		0.040482		0.11726	ROI2DPolyLine	0	34755		46745	15507.9		37303.4	3504		30695	160528_Rholife81_A2_emb16	0.3	12.115	0	ALL	2	585.35	622.57	ALL	FALSE
4.6851	(-0.55, 0.84, 0.0)	0.42634	(-0.84, -0.55, 0.0)	0	(0.0, 0.0, 1.0)	0.125		0.125	0	ALL	2	576	625.5	ALL	CC0066	15.583	1951.25		415.25	100	2.0786		2.0786	5.6382		0.0017061		0.010997	ROI2DPolyLine	0	40052		47818	17072.3		38969.1	3894		32732	160528_Rholife81_A2_emb16	0.3	6.7384	0	ALL	2	572.27	618.79	ALL	FALSE
7.4713	(0.58, 0.81, 0.0)	0.33894	(-0.81, 0.58, 0.0)	0	(0.0, 0.0, 1.0)	0.1		0.1	0	ALL	2	624.5	592.17	ALL	CC0066	21.433	2223.6		102	100	2.3016		2.3016	8.9983		0.00070127		0.112	ROI2DPolyLine	0	38483		56787	18491.9		42326.1	7751		35812	160528_Rholife81_A2_emb16	0.3	9.2683	0	ALL	2	615.88	585.64	ALL	FALSE
0.0	(NaN, NaN, NaN)	0.0	(NaN, NaN, NaN)	0	(NaN, NaN, NaN)	0.25		0.375	0	ALL	2	611.5	617	ALL	CC0066	11.214	128.5		4.5	100	1.3859		1.0394	4.7567		0.25195		0.55	ROI2DPolyLine	0	43818		40768	26849.3		39775	19782		37686	160528_Rholife81_A2_emb16	0.3	4.8492	0	ALL	2	603.96	617.05	ALL	FALSE
2280.75	(0.71, -0.71, 0.0)	0.30577	(0.71, 0.71, 0.0)	0	(0.0, 0.0, 1.0)	0.5		0.5	0	ALL	2	605.43	628	ALL	CC0066	9.1471	196		64	100	0.69295		0.69295	3.3774		0.0050761		0.015385	ROI2DPolyLine	0	28461		39148	20882.3		36984.4	10705		34810	160528_Rholife81_A2_emb16	0.3	3.9555	0	ALL	2	602.51	624.9	ALL	FALSE
2.5735	(0.9, -0.44, 0.0)	0.4117	(0.44, 0.9, 0.0)	0	(0.0, 0.0, 1.0)	0.22222		0.16667	0	ALL	2	590.86	584	ALL	CC0066	9.4728	257.33		239	100	1.5602		1.7912	2.9008		0.3356		0.0055182	ROI2DPolyLine	0	23434		53823	18375.3		45510.6	13022		35702	160528_Rholife81_A2_emb16	0.3	4.0963	0	ALL	2	589.42	580.99	ALL	FALSE
3.4591	(-0.31, 0.95, 0.0)	0.50782	(-0.95, -0.31, 0.0)	0	(0.0, 0.0, 1.0)	0.083333		0.097222	0	ALL	2	591.7	631.5	ALL	CC0066	11.51	706.17		116.67	100	2.4837		2.3683	4.1024		0.0055404		0.28007	ROI2DPolyLine	0	33916		49596	18804		34651	5863		30324	160528_Rholife81_A2_emb16	0.3	4.9773	0	ALL	2	589.42	626.06	ALL	FALSE
7.7376	(0.73, 0.68, 0.0)	0.8254	(-0.68, 0.73, 0.0)	0	(0.0, 0.0, 1.0)	0.071429		0.071429	0	ALL	2	668.79	577.79	ALL	CCCCCC	22.773	2019.86		332.57	100	2.6377		2.6377	8.9148		0.014821		0.033452	ROI2DPolyLine	0	49874		65535	24447.3		50843.6	7074		39451	160528_Rholife81_A2_emb17	0.3	9.8477	0	ALL	2	660.37	571.1	ALL	FALSE
4.2626	(0.99, -0.13, 0.0)	0.89824	(0.13, 0.99, 0.0)	0	(0.0, 0.0, 1.0)	0.078125		0.0625	0	ALL	2	670.5	587.75	ALL	CCCCCC	12.901	212.38		385.38	100	2.5979		2.771	4.7763		0.062232		0.0053157	ROI2DPolyLine	0	22810		61528	10738.6		51096.1	2949		35802	160528_Rholife81_A2_emb17	0.3	5.5787	0	ALL	2	663.57	587.39	ALL	FALSE
8.934	(0.78, 0.62, 0.0)	0.71483	(-0.62, 0.78, 0.0)	0	(0.0, 0.0, 1.0)	0.071429		0.071429	0	ALL	2	677.32	566.05	ALL	CCCCCC	28.009	1742.29		97	100	2.6377		2.6377	10.741		0.032352		0.019865	ROI2DPolyLine	0	50591		51669	15545.6		43690.1	5474		33673	160528_Rholife81_A2_emb17	0.3	12.112	0	ALL	2	667.35	557.14	ALL	FALSE
10.667	(-0.58, 0.81, 0.0)	0.57133	(-0.81, -0.58, 0.0)	0	(0.0, 0.0, 1.0)	0.0625		0.0625	0	ALL	2	708.54	557.5	ALL	CCCCCC	31.666	2969.88		536.88	100	2.771		2.771	13.073		0.002302		0.092711	ROI2DPolyLine	0	47277		56447	23735.8		43915.6	6188		34371	160528_Rholife81_A2_emb17	0.3	13.693	0	ALL	2	699.63	544.64	ALL	FALSE
14202.5	(1.0, 0.0, 0.0)	0.43243	(0.0, 1.0, 0.0)	0	(0.0, 0.0, 1.0)	0.033333		0.037778	0	ALL	2	683.71	611	ALL	CCCCCC	17.32	1681.87		220.13	100	3.3982		3.306	6.9324		0.01856		0.030261	ROI2DPolyLine	0	37409		52273	15639.9		43149.2	6700		34729	160528_Rholife81_A2_emb17	0.3	7.4896	0	ALL	2	682.76	602.22	ALL	FALSE
5.499	(0.98, -0.2, 0.0)	0.78766	(0.2, 0.98, 0.0)	0	(0.0, 0.0, 1.0)	0.041667		0.048611	0	ALL	2	702.13	614.5	ALL	CCCCCC	19.146	1236		246.83	100	3.1757		3.0603	6.6149		0.019332		0.26571	ROI2DPolyLine	0	43562		65535	16488.8		57331.8	1173		45778	160528_Rholife81_A2_emb17	0.3	8.2793	0	ALL	2	699.92	607.16	ALL	FALSE
2232.82	(0.71, 0.71, 0.0)	0.30472	(-0.71, 0.71, 0.0)	0	(0.0, 0.0, 1.0)	0.16667		0.16667	0	ALL	2	733.71	571.9	ALL	CCCCCC	27.986	907.33		79.333	100	1.7912		1.7912	11.318		0.0029357		0.015806	ROI2DPolyLine	0	27401		65285	14424.7		48713.7	6375		31050	160528_Rholife81_A2_emb17	0.3	12.102	0	ALL	2	723.47	562.67	ALL	FALSE
4.6867	(0.66, 0.75, 0.0)	0.63549	(-0.75, 0.66, 0.0)	0	(0.0, 0.0, 1.0)	0.25		0.25	0	ALL	2	721.5	569.9	ALL	CCCCCC	13.223	2197		221	100	1.3859		1.3859	4.9305		0.0005302		0.25113	ROI2DPolyLine	0	30834		64419	20096		53679.4	12684		48297	160528_Rholife81_A2_emb17	0.3	5.7182	0	ALL	2	716.79	566.45	ALL	FALSE
7.4231	(0.68, 0.73, 0.0)	0.5612	(-0.73, 0.68, 0.0)	0	(0.0, 0.0, 1.0)	0.16667		0.16667	0	ALL	2	686.47	560.65	ALL	CCCCCC	21.337	1366.33		266	100	1.7912		1.7912	8.8727		0.010816		0.00589	ROI2DPolyLine	0	52985		53267	16415.4		48282.2	2195		43080	160528_Rholife81_A2_emb17	0.3	9.2268	0	ALL	2	680.15	552.78	ALL	FALSE
3323.0	(0.71, -0.71, 0.0)	0.30576	(0.71, 0.71, 0.0)	0	(0.0, 0.0, 1.0)	0.25		0.25	0	ALL	2	723.75	609.25	ALL	CCCCCC	9.375	812.5		365	100	1.3859		1.3859	3.6693		0.019543		0.0028554	ROI2DPolyLine	0	26718		44236	13029.9		36189.8	6426		31453	160528_Rholife81_A2_emb17	0.3	4.054	0	ALL	2	720.57	606	ALL	FALSE
9.8476	(0.92, 0.4, 0.0)	3.9847	(-0.4, 0.92, 0.0)	0	(0.0, 0.0, 1.0)	0.040816		0.043367	0	ALL	2	735	599.32	ALL	CCCCCC	28.519	626.14		54.929	100	3.2306		3.1812	11.243		0.053615		0.21547	ROI2DPolyLine	0	21683		51527	12904.3		41738.9	5086		32950	160528_Rholife81_A2_emb17	0.3	12.333	0	ALL	2	722.89	596.69	ALL	FALSE
3.8219	(0.95, -0.31, 0.0)	0.3896	(0.31, 0.95, 0.0)	0	(0.0, 0.0, 1.0)	0.071429		0.081633	0	ALL	2	729	589.27	ALL	CCCCCC	12.706	129		102.14	100	2.6377		2.5387	4.5147		0.022126		0.17954	ROI2DPolyLine	0	25779		65535	10316.3		53728.5	2764		38069	160528_Rholife81_A2_emb17	0.3	5.4943	0	ALL	2	722.89	587.39	ALL	FALSE
0.0	(NaN, NaN, NaN)	0.0	(NaN, NaN, NaN)	0	(NaN, NaN, NaN)	0.1		0.12	0	ALL	2	391	581.5	ALL	FF9999	18.138	1320		116.4	100	2.3016		2.1631	2.1622		0.0039215		0.20805	ROI2DPolyLine	0	38255		56085	26211.7		52158.3	15430		48758	160528_Rholife81_A2_emb18	0.3	7.8433	0	ALL	2	390.77	566.68	ALL	FALSE
5.6356	(-0.06, 1.0, 0.0)	0.95657	(-1.0, -0.06, 0.0)	0	(0.0, 0.0, 1.0)	0.049587		0.045455	0	ALL	2	363.71	584.5	ALL	FF9999	15.151	2334.45		136.82	100	3.0259		3.0888	5.6877		0.14643		0.033969	ROI2DPolyLine	0	38104		43090	14443.9		36111	3551		29971	160528_Rholife81_A2_emb18	0.3	6.5518	0	ALL	2	362.1	576.42	ALL	FALSE
6.5389	(-0.54, 0.84, 0.0)	0.80091	(-0.84, -0.54, 0.0)	0	(0.0, 0.0, 1.0)	0.083333		0.083333	0	ALL	2	406.88	536	ALL	FF9999	19.52	895.17		56.333	100	2.4837		2.4837	8.1591		0.00217		0.06223	ROI2DPolyLine	0	27717		63870	13286.8		50139.1	5915		39037	160528_Rholife81_A2_emb18	0.3	8.441	0	ALL	2	400.79	527.99	ALL	FALSE
4.6675	(0.73, 0.68, 0.0)	0.67646	(-0.68, 0.73, 0.0)	0	(0.0, 0.0, 1.0)	0.16667		0.16667	0	ALL	2	410.64	545.73	ALL	FF9999	14.326	786.67		51.667	100	1.7912		1.7912	5.2071		0.001287		0.023552	ROI2DPolyLine	0	38430		50374	20692.5		43895.1	2528		38590	160528_Rholife81_A2_emb18	0.3	6.195	0	ALL	2	405.25	540.23	ALL	FALSE
8.6637	(0.97, 0.23, 0.0)	2.1162	(-0.23, 0.97, 0.0)	0	(0.0, 0.0, 1.0)	0.033333		0.037778	0	ALL	2	418	556.74	ALL	FF9999	25.205	568.4		36.6	100	3.3982		3.306	9.9834		0.044057		0.25046	ROI2DPolyLine	0	28586		44354	15300		39553.7	2996		34959	160528_Rholife81_A2_emb18	0.3	10.899	0	ALL	2	406.64	555.26	ALL	FALSE
7.1913	(-0.35, 0.94, 0.0)	0.70657	(-0.94, -0.35, 0.0)	0	(0.0, 0.0, 1.0)	0.041667		0.045139	0	ALL	2	406.5	568.35	ALL	FF9999	21.7	1032.42		64.75	100	3.1757		3.118	8.756		0.006058		0.16406	ROI2DPolyLine	0	28271		58407	15303.2		47293.1	5326		38673	160528_Rholife81_A2_emb18	0.3	9.3837	0	ALL	2	396.9	563.89	ALL	FALSE
5.8972	(0.79, -0.62, 0.0)	1.2239	(0.62, 0.79, 0.0)	0	(0.0, 0.0, 1.0)	0.083333		0.097222	0	ALL	2	386.13	579.73	ALL	FF9999	18.305	1725.17		91	100	2.4837		2.3683	6.7548		0.083875		0.21372	ROI2DPolyLine	0	35039		57883	20276.7		50159.8	3623		40947	160528_Rholife81_A2_emb18	0.3	7.9158	0	ALL	2	381.31	572.52	ALL	FALSE
0.0	(0.0, 1.0, 0.0)	0.0	(-1.0, 0.0, 0.0)	0	(0.0, 0.0, 1.0)	0.25		0.25	0	ALL	2	352.5	571.5	ALL	FF9999	4.0525	1442.5		29	100	1.3859		1.3859	1.3675		0.0012391		0.06	ROI2DPolyLine	0	28667		47340	22214.8		46356.5	16054		45493	160528_Rholife81_A2_emb18	0.3	1.7524	0	ALL	2	352.09	569.46	ALL	FALSE
9.4082	(0.97, -0.25, 0.0)	0.65036	(0.25, 0.97, 0.0)	0	(0.0, 0.0, 1.0)	0.030864		0.030864	0	ALL	2	673.31	643.5	ALL	660066	28.061	1582.67		212.5	100	3.5031		3.5031	11.227		0.036945		0.059551	ROI2DPolyLine	0	34826		59071	20293.2		36746.2	2984		27057	160528_Rholife81_A2_emb19	0.3	12.134	0	ALL	2	668.58	630.14	ALL	FALSE
15.117	(0.94, 0.33, 0.0)	2.6274	(-0.33, 0.94, 0.0)	0	(0.0, 0.0, 1.0)	0.019204		0.035665	0	ALL	2	632.22	720	ALL	660066	43.948	2216.74		65.259	100	3.958		3.4781	18.188		0.05193		0.20446	ROI2DPolyLine	0	59138		43044	23900.2		32097.3	4280		25285	160528_Rholife81_A2_emb19	0.3	19.004	0	ALL	2	628.34	699.47	ALL	FALSE
4.3394	(0.96, 0.28, 0.0)	0.32861	(-0.28, 0.96, 0.0)	0	(0.0, 0.0, 1.0)	0.0625		0.0625	0	ALL	2	645.5	661.33	ALL	660066	13.096	3166.13		583.63	100	2.771		2.771	4.9305		0.0051282		0.029728	ROI2DPolyLine	0	45009		56456	20778.2		40549.9	8538		29379	160528_Rholife81_A2_emb19	0.3	5.6632	0	ALL	2	639.12	659.59	ALL	FALSE
7.0377	(0.95, -0.32, 0.0)	0.56594	(0.32, 0.95, 0.0)	0	(0.0, 0.0, 1.0)	0.041667		0.045139	0	ALL	2	657.85	647.5	ALL	660066	20.953	935.92		331	100	3.1757		3.118	8.756		0.008371		0.15588	ROI2DPolyLine	0	36568		49567	16386.6		36715.6	3209		29678	160528_Rholife81_A2_emb19	0.3	9.0606	0	ALL	2	653.85	638.04	ALL	FALSE
5.493	(-0.4, 0.92, 0.0)	0.43596	(-0.92, -0.4, 0.0)	0	(0.0, 0.0, 1.0)	0.0625		0.070313	0	ALL	2	682.53	652	ALL	660066	16.327	1042.63		79.875	100	2.771		2.6844	6.5866		0.0024513		0.2287	ROI2DPolyLine	0	33307		42435	15018.5		37960.1	4847		33716	160528_Rholife81_A2_emb19	0.3	7.0604	0	ALL	2	679.35	644.15	ALL	FALSE
3.1786	(0.93, -0.37, 0.0)	0.511	(0.37, 0.93, 0.0)	0	(0.0, 0.0, 1.0)	0.1		0.1	0	ALL	2	686	659	ALL	660066	10.493	3128.2		100.4	100	2.3016		2.3016	3.6947		0.040368		0.055497	ROI2DPolyLine	0	44598		54928	25673.2		37524.2	10878		30246	160528_Rholife81_A2_emb19	0.3	4.5376	0	ALL	2	681.51	657.44	ALL	FALSE
5.5221	(0.96, -0.27, 0.0)	0.93847	(0.27, 0.96, 0.0)	0	(0.0, 0.0, 1.0)	0.045455		0.049587	0	ALL	2	659.13	714.5	ALL	660066	17.974	665.64		168.18	100	3.0888		3.0259	6.7131		0.067974		0.11045	ROI2DPolyLine	0	18283		42131	7120.25		35093.5	674		28333	160528_Rholife81_A2_emb19	0.3	7.7724	0	ALL	2	657.44	706.3	ALL	FALSE
7.5868	(0.39, 0.92, 0.0)	0.58368	(-0.92, 0.39, 0.0)	0	(0.0, 0.0, 1.0)	0.041667		0.041667	0	ALL	3	360.52	462	ALL	3399FF	22.541	1335.83		385.75	100	3.1757		3.1757	9.3148		0.020189		0.026926	ROI2DPolyLine	0	45694		63979	20286.5		53317.1	2218		44027	160528_Rholife81_A2_emb20	0.3	9.7474	0	ALL	3	356.04	451.88	ALL	FALSE
10.022	(-0.67, 0.75, 0.0)	0.87977	(-0.75, -0.67, 0.0)	0	(0.0, 0.0, 1.0)	0.16667		0.16667	0	ALL	3	380.67	460	ALL	3399FF	28.648	3546		396	100	1.7912		1.7912	11.351		0.03484		0.010164	ROI2DPolyLine	0	51666		57072	18196.5		45860.5	1223		34442	160528_Rholife81_A2_emb20	0.3	12.388	0	ALL	3	372.24	449.18	ALL	FALSE
3.5493	(0.63, 0.78, 0.0)	0.56351	(-0.78, 0.63, 0.0)	0	(0.0, 0.0, 1.0)	0.16667		0.16667	0	ALL	3	357.33	470.22	ALL	3399FF	11.418	3406.33		76.667	100	1.7912		1.7912	3.9868		0.00029469		0.23481	ROI2DPolyLine	0	35497		54457	18995.6		46601.7	4645		40816	160528_Rholife81_A2_emb20	0.3	4.9374	0	ALL	3	353	466.39	ALL	FALSE
7.5425	(0.98, -0.19, 0.0)	0.34659	(0.19, 0.98, 0.0)	0	(0.0, 0.0, 1.0)	0.033203		0.033203	0	ALL	3	403	498.1	ALL	3399FF	23.04	828.88		119.38	100	3.4193		3.4193	8.8199		0.080434		0.11241	ROI2DPolyLine	0	44011		52526	11066.6		45693	1479		37308	160528_Rholife81_A2_emb20	0.3	9.9633	0	ALL	3	390.8	496.43	ALL	FALSE
3.4131	(-0.57, 0.82, 0.0)	0.26	(-0.82, -0.57, 0.0)	0	(0.0, 0.0, 1.0)	0.25		0.25	0	ALL	3	400.5	510.63	ALL	3399FF	10.072	266.5		36.5	100	1.3859		1.3859	3.7199		0.011031		0.057692	ROI2DPolyLine	0	21970		45797	10083.4		38058.4	4842		33878	160528_Rholife81_A2_emb20	0.3	4.3556	0	ALL	3	396.54	507.23	ALL	FALSE
7.4231	(0.79, -0.61, 0.0)	0.73123	(0.61, 0.79, 0.0)	0	(0.0, 0.0, 1.0)	0.1		0.1	0	ALL	3	389.67	470.94	ALL	3399FF	22.638	933.8		470	100	2.3016		2.3016	8.9148		0.049867		0.016619	ROI2DPolyLine	0	29467		57453	9788.89		47512.1	4944		38249	160528_Rholife81_A2_emb20	0.3	9.7893	0	ALL	3	381.69	464.71	ALL	FALSE
0.0	(NaN, NaN, NaN)	0.0	(NaN, NaN, NaN)	0	(NaN, NaN, NaN)	0.067901		0.055556	0	ALL	3	674	550.5	ALL	CC3300	10.14	5504		139.11	100	2.7347		2.8886	3.8919		0.0017145		0.049767	ROI2DPolyLine	0	41710		53438	20769		46865	4728		41541	160528_Rholife81_A2_emb21	0.3	4.3849	0	ALL	3	673.92	545.83	ALL	FALSE
5.0795	(-0.64, 0.77, 0.0)	0.45645	(-0.77, -0.64, 0.0)	0	(0.0, 0.0, 1.0)	0.25		0.25	0	ALL	3	687.5	547.08	ALL	CC3300	15.591	5378		5	100	1.3859		1.3859	6.146		0.00019287		0.3	ROI2DPolyLine	0	41418		65535	18190.4		53772.7	1711		41996	160528_Rholife81_A2_emb21	0.3	6.7422	0	ALL	3	681.7	542.72	ALL	FALSE
3.17	(-0.4, 0.92, 0.0)	0.50397	(-0.92, -0.4, 0.0)	0	(0.0, 0.0, 1.0)	0.12		0.1	0	ALL	3	664.78	553	ALL	CC3300	13.006	1587		117.2	100	2.1631		2.3016	3.6947		0.2008		0.063433	ROI2DPolyLine	0	32069		46327	15148.6		42119.8	6249		38607	160528_Rholife81_A2_emb21	0.3	5.6241	0	ALL	3	663.41	545.44	ALL	FALSE
4.8556	(-0.61, 0.79, 0.0)	1.2508	(-0.79, -0.61, 0.0)	0	(0.0, 0.0, 1.0)	0.0625		0.070313	0	ALL	3	647.79	513.14	ALL	CC3300	15.096	3768.13		164.88	100	2.771		2.6844	5.5039		0.068594		0.14664	ROI2DPolyLine	0	43166		53919	24181.4		45473.6	4086		38361	160528_Rholife81_A2_emb21	0.3	6.5281	0	ALL	3	641.99	508.84	ALL	FALSE
7.7681	(0.89, -0.45, 0.0)	0.90977	(0.45, 0.89, 0.0)	0	(0.0, 0.0, 1.0)	0.05		0.05	0	ALL	3	653.62	506	ALL	CC3300	24.059	1515.1		227.7	100	2.9937		2.9937	9.6694		0.0052551		0.020367	ROI2DPolyLine	0	54952		65244	23695		53500.3	7805		45658	160528_Rholife81_A2_emb21	0.3	10.404	0	ALL	3	648.22	495.61	ALL	FALSE
6.4772	(0.86, 0.52, 0.0)	2.3553	(-0.52, 0.86, 0.0)	0	(0.0, 0.0, 1.0)	0.078125		0.0625	0	ALL	3	664.44	499.63	ALL	CC3300	17.85	1727.5		56.5	100	2.5979		2.771	6.9727		0.027582		0.18169	ROI2DPolyLine	0	50614		61872	33466.1		44635.1	18421		33548	160528_Rholife81_A2_emb21	0.3	7.719	0	ALL	3	661.85	492.88	ALL	FALSE
0.0	(NaN, NaN, NaN)	0.0	(NaN, NaN, NaN)	0	(NaN, NaN, NaN)	0.0625		0.0625	0	ALL	3	651	537	ALL	CC3300	13.299	2623.38		176.38	100	2.771		2.771	3.4594		0.009303		0.092806	ROI2DPolyLine	0	37582		54693	18261.4		49126.9	8532		43901	160528_Rholife81_A2_emb21	0.3	5.7508	0	ALL	3	650.56	532.59	ALL	FALSE
0.0	(NaN, NaN, NaN)	0.0	(NaN, NaN, NaN)	0	(NaN, NaN, NaN)	0.1		0.14	0	ALL	3	697.5	518	ALL	CC3300	6.2776	1954		60.6	100	2.3016		2.0245	2.1622		0.013134		0.054921	ROI2DPolyLine	0	39051		52867	27189.2		50161.8	6775		48464	160528_Rholife81_A2_emb21	0.3	2.7146	0	ALL	3	694.55	517.41	ALL	FALSE
2197.03	(0.71, -0.71, 0.0)	0.30591	(0.71, 0.71, 0.0)	0	(0.0, 0.0, 1.0)	0.5		0.5	0	ALL	0	963.3	644.5	ALL	FFF86B	12.855	49		1	100	0.69295		0.69295	5.2071		0.02		0.5	ROI2DPolyLine	0	20859		56101	9883.6		41033	4926		32841	160610_Rholife1010_B2_extra01	0.3	5.5587	0	ALL	0	958.88	639.39	ALL	FALSE
3.1159	(0.73, -0.68, 0.0)	0.80009	(0.68, 0.73, 0.0)	0	(0.0, 0.0, 1.0)	0.125		0.125	0	ALL	0	932.67	674.56	ALL	FFF86B	9.5173	878.75		13	100	2.0786		2.0786	3.6693		0.12885		0.26923	ROI2DPolyLine	0	37371		28349	11279.8		25484.4	3772		22527	160610_Rholife1010_B2_extra01	0.3	4.1156	0	ALL	0	930.24	670.89	ALL	FALSE
8.4189	(1.0, -0.09, 0.0)	1.9597	(0.09, 1.0, 0.0)	0	(0.0, 0.0, 1.0)	0.033333		0.04	0	ALL	0	893.6	655.5	ALL	FFF86B	21.386	810.27		85.333	100	3.3982		3.2599	8.3963		0.0024779		0.17787	ROI2DPolyLine	0	41426		51716	16373.1		41224.8	3932		36733	160610_Rholife1010_B2_extra01	0.3	9.2479	0	ALL	0	893.02	645.53	ALL	FALSE
5.7287	(0.37, 0.93, 0.0)	0.43697	(-0.93, 0.37, 0.0)	0	(0.0, 0.0, 1.0)	0.055556		0.055556	0	ALL	0	964.5	614.56	ALL	FFF86B	18.707	929		188.33	100	2.8886		2.8886	6.9861		0.10314		0.073234	ROI2DPolyLine	0	35159		64452	12787.3		50395.4	3984		35854	160610_Rholife1010_B2_extra01	0.3	8.0893	0	ALL	0	955.61	611.57	ALL	FALSE
15.006	(0.96, -0.26, 0.0)	1.1597	(0.26, 0.96, 0.0)	0	(0.0, 0.0, 1.0)	0.016667		0.020556	0	ALL	0	532.5	665.31	ALL	99FFFF	43.225	975.97		83.033	100	4.0884		3.9273	18.357		0.024619		0.20074	ROI2DPolyLine	0	44204		38994	13895.1		29627.5	485		24240	160610_Rholife1010_B2_emb01	0.3	18.692	0	ALL	0	511.69	660.82	ALL	FALSE
4.4539	(0.87, -0.48, 0.0)	0.30504	(0.48, 0.87, 0.0)	0	(0.0, 0.0, 1.0)	0.1		0.1	0	ALL	0	560.55	639	ALL	99FFFF	12.181	1151.2		421.2	100	2.3016		2.3016	4.8347		0.11266		0.044952	ROI2DPolyLine	0	24225		44789	8460.55		35623.5	1866		26088	160610_Rholife1010_B2_emb01	0.3	5.2675	0	ALL	0	558.34	633.96	ALL	FALSE
4.0323	(-0.43, 0.9, 0.0)	0.59452	(-0.9, -0.43, 0.0)	0	(0.0, 0.0, 1.0)	0.1		0.1	0	ALL	0	574.91	642	ALL	99FFFF	12.985	585.2		684.4	100	2.3016		2.3016	4.8347		0.0093256		0.1011	ROI2DPolyLine	0	16258		50461	7500.36		43301.5	1015		36610	160610_Rholife1010_B2_emb01	0.3	5.6152	0	ALL	0	572.47	636.43	ALL	FALSE
7.0188	(-0.57, 0.82, 0.0)	0.37952	(-0.82, -0.57, 0.0)	0	(0.0, 0.0, 1.0)	0.1		0.1	0	ALL	0	591	644	ALL	99FFFF	21.674	619.4		234.8	100	2.3016		2.3016	8.3963		0.0092464		0.11268	ROI2DPolyLine	0	32904		46352	15384.6		33954.4	3310		23566	160610_Rholife1010_B2_emb01	0.3	9.3727	0	ALL	0	585.19	635.02	ALL	FALSE
4.7933	(1.0, -0.05, 0.0)	1.3071	(0.05, 1.0, 0.0)	0	(0.0, 0.0, 1.0)	0.055556		0.061728	0	ALL	0	595.5	653	ALL	99FFFF	13.646	2042		98.222	100	2.8886		2.8117	5.6216		0.001961		0.19166	ROI2DPolyLine	0	48644		37671	24571.9		33018.8	6443		29058	160610_Rholife1010_B2_emb01	0.3	5.9008	0	ALL	0	589.08	651.98	ALL	FALSE
2.7196	(0.25, 0.97, 0.0)	0.65461	(-0.97, 0.25, 0.0)	0	(0.0, 0.0, 1.0)	0.1		0.1	0	ALL	0	584.5	673.5	ALL	99FFFF	8.8213	8257.4		33	100	2.3016		2.3016	3.1481		0.00084771		0.043139	ROI2DPolyLine	0	55476		35475	25577.4		31081.3	10407		27732	160610_Rholife1010_B2_emb01	0.3	3.8146	0	ALL	0	582.37	669.65	ALL	FALSE
8.2897	(1.0, 0.09, 0.0)	2.1665	(-0.09, 1.0, 0.0)	0	(0.0, 0.0, 1.0)	0.033333		0.042222	0	ALL	0	567.35	687.26	ALL	99FFFF	27.521	2474.4		308.2	100	3.3982		3.2138	9.7561		0.038502		0.12762	ROI2DPolyLine	0	65294		40519	24264.6		29399	4026		23698	160610_Rholife1010_B2_emb01	0.3	11.901	0	ALL	0	562.22	675.66	ALL	FALSE
4.8353	(0.58, 0.81, 0.0)	0.46338	(-0.81, 0.58, 0.0)	0	(0.0, 0.0, 1.0)	0.16667		0.16667	0	ALL	0	557.5	679.58	ALL	99FFFF	14.552	1734.67		11.333	100	1.7912		1.7912	5.8817		0.0011091		0.086275	ROI2DPolyLine	0	23996		47051	13482.1		30284.3	6967		25381	160610_Rholife1010_B2_emb01	0.3	6.2926	0	ALL	0	552.33	675.3	ALL	FALSE
11.203	(1.0, -0.01, 0.0)	0.42857	(0.01, 1.0, 0.0)	0	(0.0, 0.0, 1.0)	0.071429		0.071429	0	ALL	0	553	651.22	ALL	99FFFF	9.7427	1268.43		117.29	100	2.6377		2.6377	3.4864		0.0058845		0.089709	ROI2DPolyLine	0	62413		34709	44229.3		30920.7	33857		27312	160610_Rholife1010_B2_emb01	0.3	4.213	0	ALL	0	548.44	650.92	ALL	FALSE
10.633	(-0.36, 0.93, 0.0)	0.61612	(-0.93, -0.36, 0.0)	0	(0.0, 0.0, 1.0)	0.027778		0.030864	0	ALL	0	534.5	661.87	ALL	9999FF	32.78	415.17		137	100	3.5799		3.5031	13.412		0.057242		0.20987	ROI2DPolyLine	0	33444		41199	14165.4		29871.7	4120		23685	160610_Rholife1010_B2_emb02	0.3	14.175	0	ALL	0	519.09	655.71	ALL	FALSE
0.0	(NaN, NaN, NaN)	0.0	(NaN, NaN, NaN)	0	(NaN, NaN, NaN)	0.071429		0.071429	0	ALL	0	490	633.5	ALL	9999FF	8.8778	908		511.71	100	2.6377		2.6377	3.027		0.0064025		0.022279	ROI2DPolyLine	0	38286		51197	23346.3		41269.6	12246		34253	160610_Rholife1010_B2_emb02	0.3	3.839	0	ALL	0	489.6	629.13	ALL	FALSE
2301.85	(0.71, -0.71, 0.0)	0.30483	(0.71, 0.71, 0.0)	0	(0.0, 0.0, 1.0)	0.5		0.5	0	ALL	0	506	640.29	ALL	9999FF	8.5927	100		100	100	0.69295		0.69295	3.3774		0.009901		0.009901	ROI2DPolyLine	0	28543		30480	9672.29		26956.4	2504		24300	160610_Rholife1010_B2_emb02	0.3	3.7157	0	ALL	0	502.48	638.27	ALL	FALSE
19.76	(0.89, 0.45, 0.0)	0.19393	(-0.45, 0.89, 0.0)	0	(0.0, 0.0, 1.0)	0.25		0.25	0	ALL	0	474.5	643.5	ALL	9999FF	7.2642	3418		82	100	1.3859		1.3859	2.5215		0.00036015		0.012643	ROI2DPolyLine	0	59898		36132	46896		34220.7	36726		31289	160610_Rholife1010_B2_emb02	0.3	3.1413	0	ALL	0	471.75	642.01	ALL	FALSE
0.0	(NaN, NaN, NaN)	0.0	(NaN, NaN, NaN)	0	(NaN, NaN, NaN)	0.16667		0.16667	0	ALL	0	496	670.5	ALL	9999FF	4.2349	1767		379.33	100	1.7912		1.7912	1.2973		0.16723		0.0028053	ROI2DPolyLine	0	34813		38398	27033.5		35039.3	10649		31698	160610_Rholife1010_B2_emb02	0.3	1.8313	0	ALL	0	495.83	669	ALL	FALSE
4.3468	(0.85, -0.53, 0.0)	1.6603	(0.53, 0.85, 0.0)	0	(0.0, 0.0, 1.0)	0.1		0.12	0	ALL	0	452	674.36	ALL	9999FF	13.227	1074.4		17	100	2.3016		2.1631	4.8347		0.10217		0.35484	ROI2DPolyLine	0	45419		30330	21988.3		28564.5	11853		26726	160610_Rholife1010_B2_emb02	0.3	5.7198	0	ALL	0	446.41	672.74	ALL	FALSE
5.4288	(0.82, 0.57, 0.0)	0.83888	(-0.57, 0.82, 0.0)	0	(0.0, 0.0, 1.0)	0.055556		0.055556	0	ALL	0	451.88	684.5	ALL	9999FF	18.236	241.22		60.222	100	2.8886		2.8886	6.6008		0.019228		0.12844	ROI2DPolyLine	0	20490		34602	9258.5		29137.6	3718		24008	160610_Rholife1010_B2_emb02	0.3	7.8857	0	ALL	0	447.66	676.89	ALL	FALSE
4.8048	(0.76, -0.65, 0.0)	1.0483	(0.65, 0.76, 0.0)	0	(0.0, 0.0, 1.0)	0.1		0.1	0	ALL	0	465.92	686.54	ALL	9999FF	14.696	366.2		149.8	100	2.3016		2.3016	5.8178		0.10736		0.10971	ROI2DPolyLine	0	14280		31006	7410.62		27821.7	2043		24045	160610_Rholife1010_B2_emb02	0.3	6.355	0	ALL	0	462.19	680.63	ALL	FALSE
6.4847	(0.98, -0.2, 0.0)	2.1717	(0.2, 0.98, 0.0)	0	(0.0, 0.0, 1.0)	0.045455		0.049587	0	ALL	0	504.56	731.5	ALL	FF9999	18.668	138.36		14.364	100	3.0888		3.0259	7.402		0.041895		0.28803	ROI2DPolyLine	0	31239		30752	13297.1		27215.8	1084		25627	160610_Rholife1010_B2_emb03	0.3	8.0726	0	ALL	0	502.48	722.98	ALL	FALSE
6.2137	(0.93, 0.37, 0.0)	0.34167	(-0.37, 0.93, 0.0)	0	(0.0, 0.0, 1.0)	0.05		0.05	0	ALL	0	496.94	729	ALL	FF9999	18.064	1482.1		96.3	100	2.9937		2.9937	7.3894		0.011722		0.085954	ROI2DPolyLine	0	55538		31497	20801.1		26080.1	2363		22626	160610_Rholife1010_B2_emb03	0.3	7.8115	0	ALL	0	493.34	720.91	ALL	FALSE
6.1971	(1.0, 0.0, 0.0)	1.6024	(0.0, 1.0, 0.0)	0	(0.0, 0.0, 1.0)	0.045139		0.045139	0	ALL	0	456	694.71	ALL	FF9999	18.811	1312.92		42.833	100	3.118		3.118	6.9189		0.15162		0.20643	ROI2DPolyLine	0	48877		28733	15659		25030.2	2531		21716	160610_Rholife1010_B2_emb03	0.3	8.1343	0	ALL	0	447.24	693.5	ALL	FALSE
4.1454	(-0.14, 0.99, 0.0)	0.77491	(-0.99, -0.14, 0.0)	0	(0.0, 0.0, 1.0)	0.055556		0.061728	0	ALL	0	452.5	711.5	ALL	FF9999	12.952	855.33		48.111	100	2.8886		2.8117	4.8347		0.018801		0.15823	ROI2DPolyLine	0	56526		34720	34749.3		30715	20157		26993	160610_Rholife1010_B2_emb03	0.3	5.6007	0	ALL	0	446.41	709.69	ALL	FALSE
4.1364	(0.09, 1.0, 0.0)	1.2	(-1.0, 0.09, 0.0)	0	(0.0, 0.0, 1.0)	0.071429		0.081633	0	ALL	0	502.5	699	ALL	FF9999	13.607	1073.14		64.286	100	2.6377		2.5387	4.7567		0.019156		0.16787	ROI2DPolyLine	0	33201		30324	13662.9		27159.3	3359		24283	160610_Rholife1010_B2_emb03	0.3	5.884	0	ALL	0	496.25	697.65	ALL	FALSE
7.1604	(0.37, 0.93, 0.0)	1.4316	(-0.93, 0.37, 0.0)	0	(0.0, 0.0, 1.0)	0.045455		0.045455	0	ALL	0	509.5	703.35	ALL	FF9999	23.264	420.73		31.909	100	3.0888		3.0888	8.9148		0.011384		0.10753	ROI2DPolyLine	0	23702		26850	13024.2		24415.9	4406		20563	160610_Rholife1010_B2_emb03	0.3	10.06	0	ALL	0	498.74	697.65	ALL	FALSE
11.418	(0.71, -0.7, 0.0)	0.30347	(0.7, 0.71, 0.0)	0	(0.0, 0.0, 1.0)	0.5		0.5	0	ALL	0	459	721.57	ALL	FF9999	9.6945	81		4	100	0.69295		0.69295	3.3774		0.012195		0.2	ROI2DPolyLine	0	56394		34426	31055.3		30599.1	20123		23051	160610_Rholife1010_B2_emb03	0.3	4.1922	0	ALL	0	455.55	718	ALL	FALSE
6216.86	(0.0, 1.0, 0.0)	0.43243	(-1.0, 0.0, 0.0)	0	(0.0, 0.0, 1.0)	0.1		0.1	0	ALL	0	511	716.43	ALL	FF9999	6.3524	2172.6		18.2	100	2.3016		2.3016	2.6304		0.010592		0.23484	ROI2DPolyLine	0	39696		28036	19747.6		26230.7	14099		24290	160610_Rholife1010_B2_emb03	0.3	2.747	0	ALL	0	507.87	715.92	ALL	FALSE
5.1452	(0.4, 0.92, 0.0)	1.1724	(-0.92, 0.4, 0.0)	0	(0.0, 0.0, 1.0)	0.083333		0.083333	0	ALL	0	259.85	582	ALL	FFFF66	15.398	623.17		165.67	100	2.4837		2.4837	5.4699		0.10378		0.055955	ROI2DPolyLine	0	39151		37311	22928.8		27832.2	9497		22312	160610_Rholife1010_B2_emb04	0.3	6.6583	0	ALL	0	257.88	575.15	ALL	FALSE
5.528	(1.0, -0.07, 0.0)	0.88505	(0.07, 1.0, 0.0)	0	(0.0, 0.0, 1.0)	0.041667		0.045139	0	ALL	0	280.75	539.5	ALL	FFFF66	15.905	521		76.833	100	3.1757		3.118	6.5009		0.005328		0.15648	ROI2DPolyLine	0	24161		29147	12764.8		26154.1	4507		22990	160610_Rholife1010_B2_emb04	0.3	6.8779	0	ALL	0	279.89	531.96	ALL	FALSE
8.1862	(-0.47, 0.88, 0.0)	3.2458	(-0.88, -0.47, 0.0)	0	(0.0, 0.0, 1.0)	0.055		0.075	0	ALL	0	295.35	536.5	ALL	FFFF66	23.567	898.9		7.9	100	2.9245		2.6477	9.0913		0.11094		0.3127	ROI2DPolyLine	0	51995		36930	20994.9		27647.2	5696		23521	160610_Rholife1010_B2_emb04	0.3	10.191	0	ALL	0	293.18	526.98	ALL	FALSE
4.8963	(-0.31, 0.95, 0.0)	0.40963	(-0.95, -0.31, 0.0)	0	(0.0, 0.0, 1.0)	0.061728		0.055556	0	ALL	0	310.29	537.5	ALL	FFFF66	20.024	196.33		341.78	100	2.8117		2.8886	5.8817		0.23204		0.061352	ROI2DPolyLine	0	35792		36089	18395.2		29290.3	3861		20900	160610_Rholife1010_B2_emb04	0.3	8.6591	0	ALL	0	307.71	524.9	ALL	FALSE
4.9655	(0.99, 0.14, 0.0)	0.63526	(-0.14, 0.99, 0.0)	0	(0.0, 0.0, 1.0)	0.041667		0.041667	0	ALL	0	283.4	583	ALL	FFFF66	15.571	943.58		408.25	100	3.1757		3.1757	6.1155		0.010706		0.016185	ROI2DPolyLine	0	37068		53818	18731.2		34769.8	2558		23650	160610_Rholife1010_B2_emb04	0.3	6.7332	0	ALL	0	281.55	575.15	ALL	FALSE
7.2609	(0.72, -0.69, 0.0)	0.51757	(0.69, 0.72, 0.0)	0	(0.0, 0.0, 1.0)	0.16667		0.16667	0	ALL	0	322.65	558.59	ALL	FFFF66	22.234	64.667		35	100	1.7912		1.7912	8.8727		0.01586		0.037557	ROI2DPolyLine	0	31506		36348	8771.94		32174	2969		25202	160610_Rholife1010_B2_emb04	0.3	9.6146	0	ALL	0	314.77	551.06	ALL	FALSE
9472.74	(1.0, 0.0, 0.0)	0.43243	(0.0, 1.0, 0.0)	0	(0.0, 0.0, 1.0)	0.071429		0.10204	0	ALL	0	252	561.78	ALL	FFFF66	9.5873	991		40	100	2.6377		2.3409	3.4864		0.008623		0.29627	ROI2DPolyLine	0	41013		30469	23555.4		28284.7	3172		25933	160610_Rholife1010_B2_emb04	0.3	4.1458	0	ALL	0	247.08	561.44	ALL	FALSE
3.8012	(0.87, -0.5, 0.0)	0.91017	(0.5, 0.87, 0.0)	0	(0.0, 0.0, 1.0)	0.125		0.125	0	ALL	0	311.5	588.3	ALL	FFFF66	11.426	733.5		172.5	100	2.0786		2.0786	4.4521		0.017935		0.1419	ROI2DPolyLine	0	35459		35278	14758.5		30087.5	2588		25799	160610_Rholife1010_B2_emb04	0.3	4.941	0	ALL	0	306.88	584.7	ALL	FALSE
9.581	(0.36, 0.93, 0.0)	1.1423	(-0.93, 0.36, 0.0)	0	(0.0, 0.0, 1.0)	0.033951		0.027778	0	ALL	0	503.5	142.64	ALL	CC00CC	29.728	246.83		126.5	100	3.4263		3.5799	12.307		0.14716		0.091132	ROI2DPolyLine	0	17067		62672	8648.43		56221.9	3136		51036	160610_Rholife1010_B2_emb05	0.3	12.855	0	ALL	0	489.31	139.4	ALL	FALSE
7.1928	(0.14, 0.99, 0.0)	0.4082	(-0.99, 0.14, 0.0)	0	(0.0, 0.0, 1.0)	0.041522		0.14706	0	ALL	0	499	132.19	ALL	CC00CC	20.286	95.235		47.294	100	3.2888		2.5657	8.7454		0.15726		0.42227	ROI2DPolyLine	0	16406		65535	6242.71		62987.4	3351		56283	160610_Rholife1010_B2_emb05	0.3	8.7725	0	ALL	0	489.31	130.86	ALL	FALSE
19.76	(0.89, -0.45, 0.0)	0.19393	(0.45, 0.89, 0.0)	0	(0.0, 0.0, 1.0)	0.25		0.25	0	ALL	0	521.5	159.5	ALL	CC00CC	7.8071	184.5		12.5	100	1.3859		1.3859	2.5215		0.0056607		0.079412	ROI2DPolyLine	0	24431		58823	16114.2		53012.7	6301		50922	160610_Rholife1010_B2_emb05	0.3	3.376	0	ALL	0	517.76	157.89	ALL	FALSE
8.3706	(0.6, 0.8, 0.0)	0.59739	(-0.8, 0.6, 0.0)	0	(0.0, 0.0, 1.0)	0.071429		0.071429	0	ALL	0	549.05	171.48	ALL	CC00CC	25.344	295.71		471.71	100	2.6377		2.6377	10.206		0.065648		0.090073	ROI2DPolyLine	0	14980		65535	5051.1		52713	1632		45659	160610_Rholife1010_B2_emb05	0.3	10.96	0	ALL	0	541.58	161.09	ALL	FALSE
9.8146	(0.85, -0.52, 0.0)	2.4748	(0.52, 0.85, 0.0)	0	(0.0, 0.0, 1.0)	0.035714		0.035714	0	ALL	0	560.7	163.7	ALL	CC00CC	30.954	104.71		298	100	3.3294		3.3294	11.763		0.085699		0.1024	ROI2DPolyLine	0	8650		65535	4742.37		51338.6	1638		42220	160610_Rholife1010_B2_emb05	0.3	13.385	0	ALL	0	550.47	153.62	ALL	FALSE
1.0885E7	(1.0, 0.0, 0.0)	0.43243	(0.0, 1.0, 0.0)	0	(0.0, 0.0, 1.0)	0.083333		0.097222	0	ALL	0	555.5	145.5	ALL	CC00CC	21.786	563.83		38.333	100	2.4837		2.3683	3.0577		0.018529		0.19733	ROI2DPolyLine	0	19743		65535	11059.3		60980.3	3734		56114	160610_Rholife1010_B2_emb05	0.3	9.4207	0	ALL	0	551.9	145.44	ALL	FALSE
11.298	(0.72, -0.7, 0.0)	0.80949	(0.7, 0.72, 0.0)	0	(0.0, 0.0, 1.0)	0.125		0.125	0	ALL	0	640.48	587.6	ALL	00CCCC	33.612	204.75		302.25	100	2.0786		2.0786	13.454		0.12953		0.05338	ROI2DPolyLine	0	17780		48179	9166.24		37237.9	996		30080	160610_Rholife1010_B2_emb06	0.3	14.535	0	ALL	0	629.11	576.18	ALL	FALSE
9.6439	(0.99, 0.11, 0.0)	2.0512	(-0.11, 0.99, 0.0)	0	(0.0, 0.0, 1.0)	0.02381		0.027211	0	ALL	0	668.57	611.5	ALL	00CCCC	29.618	1089.43		177.33	100	3.7335		3.6348	11.803		0.028718		0.12391	ROI2DPolyLine	0	33686		48134	13683.6		35704.8	3575		27275	160610_Rholife1010_B2_emb06	0.3	12.808	0	ALL	0	664.9	597.54	ALL	FALSE
7.8903	(-0.47, 0.88, 0.0)	1.5629	(-0.88, -0.47, 0.0)	0	(0.0, 0.0, 1.0)	0.038462		0.038462	0	ALL	0	647.39	615.57	ALL	00CCCC	25.063	1132.15		857.92	100	3.2555		3.2555	10.058		0.0063177		0.015116	ROI2DPolyLine	0	22077		51192	9486.83		38763.7	2296		31785	160610_Rholife1010_B2_emb06	0.3	10.838	0	ALL	0	644.15	604.75	ALL	FALSE
3.3063	(0.94, -0.35, 0.0)	0.36265	(0.35, 0.94, 0.0)	0	(0.0, 0.0, 1.0)	0.1		0.1	0	ALL	0	681.89	597	ALL	00CCCC	10.22	1722		229.6	100	2.3016		2.3016	3.6947		0.00095352		0.010675	ROI2DPolyLine	0	28007		45282	17315.2		38838.9	5080		32843	160610_Rholife1010_B2_emb06	0.3	4.4195	0	ALL	0	679.63	592.42	ALL	FALSE
17.591	(-0.43, 0.9, 0.0)	1.5767	(-0.9, -0.43, 0.0)	0	(0.0, 0.0, 1.0)	0.015625		0.016602	0	ALL	0	712.74	596.24	ALL	00CCCC	54.279	1183.91		170.78	100	4.1525		4.1094	21.867		0.028273		0.066369	ROI2DPolyLine	0	35150		63322	15432.4		39687.3	3204		31605	160610_Rholife1010_B2_emb06	0.3	23.472	0	ALL	0	689.26	584.91	ALL	FALSE
4.0455	(0.88, -0.48, 0.0)	0.69471	(0.48, 0.88, 0.0)	0	(0.0, 0.0, 1.0)	0.0625		0.0625	0	ALL	0	670.83	548.83	ALL	00CCCC	13.845	733		166.13	100	2.771		2.771	4.8347		0.0276		0.078417	ROI2DPolyLine	0	25115		43219	15028.7		37993.3	6542		34188	160610_Rholife1010_B2_emb06	0.3	5.987	0	ALL	0	667.3	543.11	ALL	FALSE
22.052	(0.91, 0.42, 0.0)	1.4613	(-0.42, 0.91, 0.0)	0	(0.0, 0.0, 1.0)	0.015818		0.01466	0	ALL	0	616.2	220.72	ALL	0000CC	73.551	306.86		109.25	100	4.1737		4.2312	26.699		0.095361		0.12169	ROI2DPolyLine	0	26504		65535	7885.28		49724.9	416		43080	160610_Rholife1010_B2_emb07	0.3	31.805	0	ALL	0	588.1	205.53	ALL	FALSE
11.802	(0.98, 0.21, 0.0)	0.83844	(-0.21, 0.98, 0.0)	0	(0.0, 0.0, 1.0)	0.022569		0.020833	0	ALL	0	649.03	265	ALL	0000CC	34.973	619.58		573.38	100	3.8088		3.8664	14.264		0.054635		0.044538	ROI2DPolyLine	0	55027		65535	11542.7		54632.1	3235		44529	160610_Rholife1010_B2_emb07	0.3	15.123	0	ALL	0	645.09	247.79	ALL	FALSE
0.0	(0.0, 1.0, 0.0)	∞	(-1.0, 0.0, 0.0)	0	(0.0, 0.0, 1.0)	0.019133		0.019133	0	ALL	0	659.26	266	ALL	0000CC	31.177	810.11		106.07	100	3.9705		3.9705	12.973		0.030251		0.15404	ROI2DPolyLine	0	44885		64654	8434.68		54325.3	2429		40860	160610_Rholife1010_B2_emb07	0.3	13.482	0	ALL	0	659.17	250.03	ALL	FALSE
4.4559	(0.94, -0.33, 0.0)	0.63069	(0.33, 0.94, 0.0)	0	(0.0, 0.0, 1.0)	0.0625		0.070313	0	ALL	0	665.54	259	ALL	0000CC	14.272	248.13		292.13	100	2.771		2.6844	5.4699		0.021136		0.12997	ROI2DPolyLine	0	12827		65535	7166.23		58035.4	3614		49543	160610_Rholife1010_B2_emb07	0.3	6.1716	0	ALL	0	663.98	252.91	ALL	FALSE
3316.79	(0.71, -0.71, 0.0)	0.30519	(0.71, 0.71, 0.0)	0	(0.0, 0.0, 1.0)	0.25		0.25	0	ALL	0	671.75	255.25	ALL	0000CC	9.618	725		44.5	100	1.3859		1.3859	3.6693		0.0064625		0.026923	ROI2DPolyLine	0	31580		65383	19284.4		60245.5	11971		53399	160610_Rholife1010_B2_emb07	0.3	4.1591	0	ALL	0	669.42	251.95	ALL	FALSE
11483.8	(0.0, 1.0, 0.0)	0.43243	(-1.0, 0.0, 0.0)	0	(0.0, 0.0, 1.0)	0.0625		0.0625	0	ALL	0	688.2	263.5	ALL	0000CC	10.113	2954		170.25	100	2.771		2.771	3.9158		0.032612		0.027045	ROI2DPolyLine	0	47290		56400	15049		50897.2	2579		44440	160610_Rholife1010_B2_emb07	0.3	4.3732	0	ALL	0	687.67	258.36	ALL	FALSE
35720.6	(0.0, 1.0, 0.0)	0.43243	(-1.0, 0.0, 0.0)	0	(0.0, 0.0, 1.0)	0.027778		0.033951	0	ALL	1	279.1	411.5	ALL	FF3366	20.866	1604.06		122.06	100	3.5799		3.4263	8.2275		0.0071658		0.081338	ROI2DPolyLine	0	56422		54961	32577.9		48651.2	12463		42553	160610_Rholife1010_B2_emb08	0.3	9.0233	0	ALL	1	278.7	400.67	ALL	FALSE
6.2066	(-0.05, 1.0, 0.0)	2.6039	(-1.0, -0.05, 0.0)	0	(0.0, 0.0, 1.0)	0.055556		0.061728	0	ALL	1	258.47	447	ALL	FF3366	20.776	2429.89		185.89	100	2.8886		2.8117	7.0395		0.01751		0.18268	ROI2DPolyLine	0	58511		51782	40835.2		45382.1	8613		37641	160610_Rholife1010_B2_emb08	0.3	8.9843	0	ALL	1	256.79	437.68	ALL	FALSE
0.0	(0.0, 1.0, 0.0)	∞	(-1.0, 0.0, 0.0)	0	(0.0, 0.0, 1.0)	0.027701		0.047091	0	ALL	1	310.7	474.13	ALL	FF3366	31.145	1322.32		100.95	100	3.5974		3.3514	12.973		0.070475		0.22757	ROI2DPolyLine	0	34662		50729	16079.4		42683.7	2425		38264	160610_Rholife1010_B2_emb08	0.3	13.468	0	ALL	1	310.04	459.58	ALL	FALSE
7.9025	(-0.61, 0.79, 0.0)	0.27874	(-0.79, -0.61, 0.0)	0	(0.0, 0.0, 1.0)	0.125		0.125	0	ALL	1	309.33	476.5	ALL	FF3366	23.419	234		318.5	100	2.0786		2.0786	9.2544		0.008977		0.012896	ROI2DPolyLine	0	53768		51975	20231.7		42511.7	6355		37347	160610_Rholife1010_B2_emb08	0.3	10.127	0	ALL	1	302.49	467.14	ALL	FALSE
7.5824	(0.38, 0.93, 0.0)	0.45639	(-0.93, 0.38, 0.0)	0	(0.0, 0.0, 1.0)	0.041667		0.045139	0	ALL	1	331	451.71	ALL	FF3366	23.313	617.33		121.33	100	3.1757		3.118	9.3148		0.031669		0.10967	ROI2DPolyLine	0	27590		63176	10295.5		51523.9	1924		39114	160610_Rholife1010_B2_emb08	0.3	10.081	0	ALL	1	320.24	447.88	ALL	FALSE
0.0	(0.0, 1.0, 0.0)	0.0	(-1.0, 0.0, 0.0)	0	(0.0, 0.0, 1.0)	0.029412		0.029412	0	ALL	1	331	443.21	ALL	FF3366	18.612	1213.41		263	100	3.523		3.523	7.7957		0.0049253		0.05554	ROI2DPolyLine	0	61799		62419	40648.9		52913.2	8888		43318	160610_Rholife1010_B2_emb08	0.3	8.0482	0	ALL	1	321.75	442.59	ALL	FALSE
8.6481	(-0.7, 0.71, 0.0)	0.30298	(-0.71, -0.7, 0.0)	0	(0.0, 0.0, 1.0)	0.5		0.5	0	ALL	1	548	566.5	ALL	990033	6.4309	1936		256	100	0.69295		0.69295	2.7689		0.00051626		0.0038911	ROI2DPolyLine	0	49853		49595	35243.5		43532.7	25425		38136	160610_Rholife1010_B2_emb09	0.3	2.7809	0	ALL	1	546.06	564.19	ALL	FALSE
5.0268	(0.75, -0.66, 0.0)	0.57994	(0.66, 0.75, 0.0)	0	(0.0, 0.0, 1.0)	0.16667		0.16667	0	ALL	1	542.25	563.92	ALL	990033	14.516	563.67		399.33	100	1.7912		1.7912	5.8178		0.0096179		0.0053116	ROI2DPolyLine	0	18621		51193	9297		43549.4	4161		37316	160610_Rholife1010_B2_emb09	0.3	6.2772	0	ALL	1	537	558.52	ALL	FALSE
16.831	(1.0, 0.05, 0.0)	1.3752	(-0.05, 1.0, 0.0)	0	(0.0, 0.0, 1.0)	0.014286		0.017959	0	ALL	1	576.33	522.35	ALL	990033	46.989	1189.23		238.54	100	4.2415		4.0642	19.047		0.026683		0.058462	ROI2DPolyLine	0	33963		60637	15513		46934	2951		41208	160610_Rholife1010_B2_emb09	0.3	20.319	0	ALL	1	574.76	499.61	ALL	FALSE
11.499	(-0.45, 0.89, 0.0)	0.48199	(-0.89, -0.45, 0.0)	0	(0.0, 0.0, 1.0)	0.035556		0.033333	0	ALL	1	586.77	530	ALL	990033	34.738	639.13		538.73	100	3.3521		3.3982	14.504		0.071296		0.0058396	ROI2DPolyLine	0	24886		64586	12702.3		50301.1	3585		42610	160610_Rholife1010_B2_emb09	0.3	15.022	0	ALL	1	578.92	514.34	ALL	FALSE
5.3153	(-0.56, 0.83, 0.0)	0.36364	(-0.83, -0.56, 0.0)	0	(0.0, 0.0, 1.0)	0.125		0.125	0	ALL	1	605.46	534	ALL	990033	20.063	825.25		77.25	100	2.0786		2.0786	6.2366		0.0020072		0.03373	ROI2DPolyLine	0	40702		61442	23623.9		45963.2	3931		39809	160610_Rholife1010_B2_emb09	0.3	8.6759	0	ALL	1	600.82	523.03	ALL	FALSE
10.776	(0.96, 0.27, 0.0)	1.7075	(-0.27, 0.96, 0.0)	0	(0.0, 0.0, 1.0)	0.024943		0.028345	0	ALL	1	621	555.1	ALL	990033	30.545	1693.19		84.905	100	3.7006		3.6018	12.481		0.062159		0.10122	ROI2DPolyLine	0	63777		54324	27490.2		44345	8290		38578	160610_Rholife1010_B2_emb09	0.3	13.208	0	ALL	1	606.86	552.86	ALL	FALSE
4.3584	(0.53, 0.85, 0.0)	0.34723	(-0.85, 0.53, 0.0)	0	(0.0, 0.0, 1.0)	0.125		0.125	0	ALL	1	609	542.82	ALL	990033	13.053	1810.25		160.25	100	2.0786		2.0786	5.043		0.0099596		0.053964	ROI2DPolyLine	0	42434		53288	13441		44139.1	4722		35538	160610_Rholife1010_B2_emb09	0.3	5.6447	0	ALL	1	602.71	540.4	ALL	FALSE
13.645	(0.81, 0.58, 0.0)	5.7626	(-0.58, 0.81, 0.0)	0	(0.0, 0.0, 1.0)	0.033333		1	0	ALL	1	685.29	178.38	ALL	99FF00	39.401	3913.67		0	100	3.3982		-9.9995e-05	13.845		0.0013334		1	ROI2DPolyLine	0	64707		65535	32305.1		65533.1	4831		65470	160610_Rholife1010_B2_emb10	0.3	17.038	0	ALL	1	670.18	163.52	ALL	FALSE
10.248	(-0.44, 0.9, 0.0)	3.1717	(-0.9, -0.44, 0.0)	0	(0.0, 0.0, 1.0)	0.033333		0.65111	0	ALL	1	713.44	182.3	ALL	99FF00	30.363	2156.8		7.2	100	3.3982		0.76584	10.837		0.011301		0.80541	ROI2DPolyLine	0	60461		65535	19775.4		65364.1	3191		63880	160610_Rholife1010_B2_emb10	0.3	13.13	0	ALL	1	709.49	171.77	ALL	FALSE
8.5478	(-0.18, 0.98, 0.0)	2.4506	(-0.98, -0.18, 0.0)	0	(0.0, 0.0, 1.0)	0.045918		1	0	ALL	1	659	159.81	ALL	99FF00	46.505	207.86		0	100	3.1318		-9.9995e-05	9.0294		0.1246		1	ROI2DPolyLine	0	18008		65535	7539.29		65535	4280		65535	160610_Rholife1010_B2_emb10	0.3	20.11	0	ALL	1	648.96	155.26	ALL	FALSE
6.8466	(0.97, -0.24, 0.0)	0.44468	(0.24, 0.97, 0.0)	0	(0.0, 0.0, 1.0)	0.035714		0.42602	0	ALL	1	678.5	153.05	ALL	99FF00	21.602	715.64		12.214	100	3.3294		1.473	8.4959		0.0059964		0.70252	ROI2DPolyLine	0	38915		65535	16210.5		65189.8	6100		61809	160610_Rholife1010_B2_emb10	0.3	9.3415	0	ALL	1	667.82	150.54	ALL	FALSE
12.535	(0.12, 0.99, 0.0)	2.4778	(-0.99, 0.12, 0.0)	0	(0.0, 0.0, 1.0)	0.027701		0.34626	0	ALL	1	747.48	168.85	ALL	99FF00	34.952	467.21		55.158	100	3.5974		1.8463	14.375		0.06714		0.59495	ROI2DPolyLine	0	35775		65535	13751.4		63670.6	2579		54786	160610_Rholife1010_B2_emb10	0.3	15.115	0	ALL	1	744.08	152.9	ALL	FALSE
3.3683	(0.79, -0.61, 0.0)	1.0724	(0.61, 0.79, 0.0)	0	(0.0, 0.0, 1.0)	0.16667		0.33333	0	ALL	1	721.75	142.5	ALL	99FF00	9.1067	5296.33		0.66667	100	1.7912		1.0983	3.4864		0.00031045		0.66667	ROI2DPolyLine	0	42427		65535	22306.1		65199.4	4452		63342	160610_Rholife1010_B2_emb10	0.3	3.938	0	ALL	1	718.92	139.15	ALL	FALSE
0.0	(NaN, NaN, NaN)	0.0	(NaN, NaN, NaN)	0	(NaN, NaN, NaN)	0		0	0	0	0	0	0	0	99FF00	7.0752	0		0	100	0		0	0		0		0	ROI2DPolyLine	0	0		0	0		0	0		0	160610_Rholife1010_B2_emb10	0.3	3.0595	0	ALL	1	729.53	179.24	ALL	FALSE
0.0	(NaN, NaN, NaN)	0.0	(NaN, NaN, NaN)	0	(NaN, NaN, NaN)	0		0	0	ALL	1	735	179	ALL	99FF00	5.517	0		0	100	0		0	0		0		0	ROI2DPolyLine	0	14847		61172	14847		61172	14847		61172	160610_Rholife1010_B2_emb10	0.3	2.3857	0	ALL	1	735.43	178.45	ALL	FALSE
17.376	(-0.36, 0.93, 0.0)	7.2606	(-0.93, -0.36, 0.0)	0	(0.0, 0.0, 1.0)	0.017836		0.019025	0	ALL	1	315.21	539.58	ALL	FF3333	52.74	1323		233.86	100	4.0309		3.9833	18.795		0.072802		0.088883	ROI2DPolyLine	0	59866		56098	16658.1		38365.4	1467		32699	160610_Rholife1010_B2_emb11	0.3	22.806	0	ALL	1	297.4	524.41	ALL	FALSE
24.412	(-0.45, 0.89, 0.0)	9.2678	(-0.89, -0.45, 0.0)	0	(0.0, 0.0, 1.0)	0.015122		0.013478	0	ALL	1	407.47	601.18	ALL	FF3333	76.857	1559.28		196.46	100	4.2605		4.3136	30.384		0.12576		0.098709	ROI2DPolyLine	0	59453		52481	16079.6		37579.3	1028		30157	160610_Rholife1010_B2_emb11	0.3	33.235	0	ALL	1	375.52	578.94	ALL	FALSE
9.0253	(-0.49, 0.87, 0.0)	0.94892	(-0.87, -0.49, 0.0)	0	(0.0, 0.0, 1.0)	0.05		0.05	0	ALL	1	343.46	583.5	ALL	FF3333	27.663	985.7		129.2	100	2.9937		2.9937	11.425		0.055685		0.03018	ROI2DPolyLine	0	63090		41291	35054.6		32847.8	10788		28448	160610_Rholife1010_B2_emb11	0.3	11.962	0	ALL	1	338	571.98	ALL	FALSE
0.0	(NaN, NaN, NaN)	0.0	(NaN, NaN, NaN)	0	(NaN, NaN, NaN)	0.055556		0.067901	0	ALL	1	380.91	567	ALL	FF3333	15.637	1597.89		242.44	100	2.8886		2.7347	6.054		0.085396		0.22671	ROI2DPolyLine	0	42787		51214	25954.5		36652.1	14552		32095	160610_Rholife1010_B2_emb11	0.3	6.7618	0	ALL	1	372.42	566.56	ALL	FALSE
4.6173	(0.91, -0.42, 0.0)	0.7619	(0.42, 0.91, 0.0)	0	(0.0, 0.0, 1.0)	0.071429		0.071429	0	ALL	1	338.85	531	ALL	FF3333	14.82	934.86		146.29	100	2.6377		2.6377	5.6216		0.019179		0.10598	ROI2DPolyLine	0	49322		47409	26717.8		42458.2	9596		37362	160610_Rholife1010_B2_emb11	0.3	6.4086	0	ALL	1	335.3	524.41	ALL	FALSE
8.4162	(-0.66, 0.75, 0.0)	1.9406	(-0.75, -0.66, 0.0)	0	(0.0, 0.0, 1.0)	0.25		0.25	0	ALL	1	336	570.93	ALL	FF3333	21.133	1124		5	100	1.3859		1.3859	6.9727		0.0013142		0.3	ROI2DPolyLine	0	23661		41984	13211.9		32978	2967		28586	160610_Rholife1010_B2_emb11	0.3	9.1384	0	ALL	1	328.34	564.63	ALL	FALSE
9.62	(0.77, -0.64, 0.0)	1.2147	(0.64, 0.77, 0.0)	0	(0.0, 0.0, 1.0)	0.083333		0.083333	0	ALL	1	569.76	621.1	ALL	FFCCCC	26.116	1893.83		689.33	100	2.4837		2.4837	10.468		0.0015818		0.0015867	ROI2DPolyLine	0	37248		53235	13928.7		40570.7	4611		30334	160610_Rholife1010_B2_emb12	0.3	11.293	0	ALL	1	560.38	612.2	ALL	FALSE
18.262	(0.68, 0.74, 0.0)	2.663	(-0.74, 0.68, 0.0)	0	(0.0, 0.0, 1.0)	0.033203		0.03125	0	ALL	1	568.24	608.4	ALL	FFCCCC	54.106	1078.31		213.19	100	3.4193		3.4625	22.05		0.10164		0.098356	ROI2DPolyLine	0	30543		52631	12359.7		39681.3	2609		31350	160610_Rholife1010_B2_emb12	0.3	23.397	0	ALL	1	548.39	590.15	ALL	FALSE
8.263	(0.89, -0.46, 0.0)	0.71019	(0.46, 0.89, 0.0)	0	(0.0, 0.0, 1.0)	0.055556		0.067901	0	ALL	1	596.18	654.5	ALL	FFCCCC	25.424	929.33		91.333	100	2.8886		2.7347	10.459		0.0033227		0.084624	ROI2DPolyLine	0	26842		41565	12703.7		35375.6	5867		31474	160610_Rholife1010_B2_emb12	0.3	10.994	0	ALL	1	590.15	643.91	ALL	FALSE
4.3758	(0.5, 0.87, 0.0)	0.29843	(-0.87, 0.5, 0.0)	0	(0.0, 0.0, 1.0)	0.125		0.125	0	ALL	1	592	630.09	ALL	FFCCCC	12.481	201.75		21.5	100	2.0786		2.0786	5.043		0.011327		0.056078	ROI2DPolyLine	0	34862		65535	25540.4		45111.6	10902		31340	160610_Rholife1010_B2_emb12	0.3	5.3973	0	ALL	1	587.06	626.89	ALL	FALSE
2983.53	(0.71, -0.71, 0.0)	0.30576	(0.71, 0.71, 0.0)	0	(0.0, 0.0, 1.0)	0.5		0.5	0	ALL	1	551.44	642	ALL	FFCCCC	11.508	289		49	100	0.69295		0.69295	4.5968		0.0034483		0.02	ROI2DPolyLine	0	18874		41813	7779.22		37976.7	2148		35872	160610_Rholife1010_B2_emb12	0.3	4.9765	0	ALL	1	547.61	638.11	ALL	FALSE
5.8024	(0.72, 0.7, 0.0)	0.30197	(-0.7, 0.72, 0.0)	0	(0.0, 0.0, 1.0)	0.5		0.5	0	ALL	1	564	635.4	ALL	FFCCCC	5.2601	1369		49	100	0.69295		0.69295	2.1622		0.00072993		0.02	ROI2DPolyLine	0	30276		39687	17757.6		38558.8	8682		36814	160610_Rholife1010_B2_emb12	0.3	2.2746	0	ALL	1	561.92	634.24	ALL	FALSE
7.3421	(0.99, -0.16, 0.0)	0.66507	(0.16, 0.99, 0.0)	0	(0.0, 0.0, 1.0)	0.029321		0.029321	0	ALL	1	918.05	607.5	ALL	FFFFFF	23.179	1179		74.611	100	3.5415		3.5415	9.1732		0.087053		0.10932	ROI2DPolyLine	0	39956		44510	11340.9		36633.1	3728		30778	160610_Rholife1010_B2_extra02	0.3	10.023	0	ALL	1	916.44	596.06	ALL	FALSE
4.1309	(-0.5, 0.87, 0.0)	0.2865	(-0.87, -0.5, 0.0)	0	(0.0, 0.0, 1.0)	0.125		0.15625	0	ALL	1	941.7	544.5	ALL	FFFFFF	10.784	212.5		3.5	100	2.0786		1.9055	4.4521		0.020478		0.45	ROI2DPolyLine	0	47637		34791	21398.7		33393.7	5064		32467	160610_Rholife1010_B2_extra02	0.3	4.6635	0	ALL	1	938.81	540.35	ALL	FALSE
4.7558	(0.88, -0.47, 0.0)	0.59638	(0.47, 0.88, 0.0)	0	(0.0, 0.0, 1.0)	0.083333		0.083333	0	ALL	1	949	551.38	ALL	FFFFFF	15.449	1803.17		204.33	100	2.4837		2.4837	5.8017		0.050886		0.019974	ROI2DPolyLine	0	51276		54258	14591.5		41869.8	5215		33625	160610_Rholife1010_B2_extra02	0.3	6.6805	0	ALL	1	942.06	548.89	ALL	FALSE
5.62	(-0.08, 1.0, 0.0)	0.8989	(-1.0, -0.08, 0.0)	0	(0.0, 0.0, 1.0)	0.041667		0.041667	0	ALL	1	876.6	610	ALL	FFFFFF	18.088	461.5		181.33	100	3.1757		3.1757	6.1155		0.049333		0.0336	ROI2DPolyLine	0	20967		58403	13582.7		49221.5	8300		43923	160610_Rholife1010_B2_extra02	0.3	7.8217	0	ALL	1	875.38	599.31	ALL	FALSE
4.9711	(0.98, -0.18, 0.0)	1.1631	(0.18, 0.98, 0.0)	0	(0.0, 0.0, 1.0)	0.06		0.08	0	ALL	1	859.5	596.36	ALL	FFFFFF	14.306	415		299.1	100	2.8553		2.7168	5.7693		0.057507		0.21545	ROI2DPolyLine	0	63509		65535	25551.6		61279.9	9667		51278	160610_Rholife1010_B2_extra02	0.3	6.1864	0	ALL	1	853.42	593.62	ALL	FALSE
5.8961	(0.42, 0.91, 0.0)	0.31361	(-0.91, 0.42, 0.0)	0	(0.0, 0.0, 1.0)	0.091837		0.071429	0	ALL	1	939.47	610	ALL	FFFFFF	16.555	415.86		129.14	100	2.4398		2.6377	6.7686		0.29061		0.063817	ROI2DPolyLine	0	33145		45967	11155.6		40945.6	4503		34700	160610_Rholife1010_B2_extra02	0.3	7.1587	0	ALL	1	935.55	602.56	ALL	FALSE
5.8964	(-0.32, 0.95, 0.0)	1.0639	(-0.95, -0.32, 0.0)	0	(0.0, 0.0, 1.0)	0.080247		0.061728	0	ALL	1	951.5	602	ALL	FFFFFF	17.646	276.78		59.556	100	2.5809		2.8117	6.9861		0.11549		0.19853	ROI2DPolyLine	0	14222		37265	7214.25		33390.1	1653		30306	160610_Rholife1010_B2_extra02	0.3	7.6307	0	ALL	1	944.09	597.68	ALL	FALSE
48.326	(0.0, 1.0, 0.0)	0.43155	(-1.0, 0.0, 0.0)	0	(0.0, 0.0, 1.0)	0.033333		0.033333	0	ALL	1	734.83	489.83	ALL	000099	23.675	3235		368	100	3.3982		3.3982	9.5233		0.0072041		0.019895	ROI2DPolyLine	0	55009		63957	28331.1		50302.4	11232		43871	160610_Rholife1010_B2_emb13	0.3	10.238	0	ALL	1	733.79	477.18	ALL	FALSE
18.305	(0.79, -0.62, 0.0)	2.9487	(0.62, 0.79, 0.0)	0	(0.0, 0.0, 1.0)	0.045455		0.049587	0	ALL	1	763.79	450.67	ALL	000099	48.095	671.36		124.27	100	3.0888		3.0259	19.99		0.058233		0.18584	ROI2DPolyLine	0	53603		65535	16581.4		58553.4	3413		48949	160610_Rholife1010_B2_emb13	0.3	20.798	0	ALL	1	744.77	433.24	ALL	FALSE
6.9786	(0.89, 0.46, 0.0)	0.8083	(-0.46, 0.89, 0.0)	0	(0.0, 0.0, 1.0)	0.055556		0.055556	0	ALL	1	741.74	444	ALL	000099	21.488	2812.89		294.56	100	2.8886		2.8886	8.7025		0.0032431		0.092852	ROI2DPolyLine	0	65250		65535	36853.2		60313.9	14299		48360	160610_Rholife1010_B2_emb13	0.3	9.2921	0	ALL	1	737.74	435	ALL	FALSE
2.9589	(0.95, -0.31, 0.0)	0.29991	(0.31, 0.95, 0.0)	0	(0.0, 0.0, 1.0)	0.1		0.1	0	ALL	1	280.13	452.5	ALL	CCCCCC	9.096	342.2		222.6	100	2.3016		2.3016	3.1481		0.14173		0.013298	ROI2DPolyLine	0	12763		48665	6356.25		42092.1	3619		38954	160610_Rholife1010_B2_emb14	0.3	3.9334	0	ALL	1	278.49	448.16	ALL	FALSE
3.2914	(-0.51, 0.86, 0.0)	0.29154	(-0.86, -0.51, 0.0)	0	(0.0, 0.0, 1.0)	0.16667		0.16667	0	ALL	2	288.25	451.5	ALL	CCCCCC	9.2109	1062		537.67	100	1.7912		1.7912	3.4864		0.020647		0.0041816	ROI2DPolyLine	0	33417		59555	24673		46265.9	9076		38989	160610_Rholife1010_B2_emb14	0.3	3.9831	0	ALL	2	286.14	447.24	ALL	FALSE
5.9154	(-0.66, 0.75, 0.0)	3.6785	(-0.75, -0.66, 0.0)	0	(0.0, 0.0, 1.0)	0.045455		0.045455	0	ALL	2	299.35	452.18	ALL	CCCCCC	18.001	1066.55		144	100	3.0888		3.0888	6.4865		0.01022		0.098083	ROI2DPolyLine	0	56745		60776	32603.1		46772.6	13940		40468	160610_Rholife1010_B2_emb14	0.3	7.7843	0	ALL	2	292.86	444.79	ALL	FALSE
0.0	(1.0, 0.0, 0.0)	0.0	(0.0, 1.0, 0.0)	0	(0.0, 0.0, 1.0)	0.1		0.1	0	ALL	2	298.5	461.5	ALL	CCCCCC	9.1983	594.2		229.2	100	2.3016		2.3016	3.027		0.007315		0.042089	ROI2DPolyLine	0	44916		52660	29000.6		46162.4	19504		40946	160610_Rholife1010_B2_emb14	0.3	3.9776	0	ALL	2	293.47	461.3	ALL	FALSE
0.0	(NaN, NaN, NaN)	0.0	(NaN, NaN, NaN)	0	(NaN, NaN, NaN)	0.125		0.15625	0	ALL	2	259	467	ALL	CCCCCC	4.6261	494.75		256.25	100	2.0786		1.9055	1.7297		0.059744		0.25606	ROI2DPolyLine	0	50020		49413	40649.8		45835	37445		39913	160610_Rholife1010_B2_emb14	0.3	2.0005	0	ALL	2	258.62	464.97	ALL	FALSE
7.34	(-0.41, 0.91, 0.0)	3.5096	(-0.91, -0.41, 0.0)	0	(0.0, 0.0, 1.0)	0.045455		0.049587	0	ALL	2	251.95	495.14	ALL	CCCCCC	25.451	2349.09		146	100	3.0888		3.0259	8.6161		0.0034228		0.10907	ROI2DPolyLine	0	51471		53699	35661		40666.9	9046		31007	160610_Rholife1010_B2_emb14	0.3	11.006	0	ALL	2	248.84	484.84	ALL	FALSE
4.6527	(-0.09, 1.0, 0.0)	1.1217	(-1.0, -0.09, 0.0)	0	(0.0, 0.0, 1.0)	0.083333		0.097222	0	ALL	2	245.73	480.27	ALL	CCCCCC	13.767	1853.17		13.167	100	2.4837		2.3683	5.2071		0.0042255		0.31314	ROI2DPolyLine	0	63486		45095	43328.5		43028.5	22977		41133	160610_Rholife1010_B2_emb14	0.3	5.9532	0	ALL	2	239.67	478.73	ALL	FALSE
7.504	(0.97, -0.23, 0.0)	1.4524	(0.23, 0.97, 0.0)	0	(0.0, 0.0, 1.0)	0.035556		0.033333	0	ALL	2	302.57	501.9	ALL	CCCCCC	22.458	1098.47		180.73	100	3.3521		3.3982	8.6161		0.086497		0.040968	ROI2DPolyLine	0	53958		52351	33636.5		41716.6	17808		34944	160610_Rholife1010_B2_emb14	0.3	9.7117	0	ALL	2	300.81	491.57	ALL	FALSE
10.245	(-0.13, 0.99, 0.0)	2.0765	(-0.99, -0.13, 0.0)	0	(0.0, 0.0, 1.0)	0.02381		0.027211	0	ALL	2	320	468	ALL	CCCCCC	30.472	2422.62		418.57	100	3.7335		3.6348	11.449		0.015048		0.10075	ROI2DPolyLine	0	59955		64606	31749.8		49069.4	9306		40348	160610_Rholife1010_B2_emb14	0.3	13.177	0	ALL	2	315.18	452.74	ALL	FALSE
20.132	(0.96, 0.29, 0.0)	1.4542	(-0.29, 0.96, 0.0)	0	(0.0, 0.0, 1.0)	0.013889		0.015432	0	ALL	2	334.19	624	ALL	660033	56.888	1923.25		256.61	100	4.2695		4.1929	23.287		0.025903		0.069617	ROI2DPolyLine	0	49999		57137	24666.2		37414.2	7286		24212	160610_Rholife1010_B2_emb15	0.3	24.6	0	ALL	2	326.15	597.51	ALL	FALSE
9.4165	(0.83, -0.56, 0.0)	0.81766	(0.56, 0.83, 0.0)	0	(0.0, 0.0, 1.0)	0.05		0.05	0	ALL	2	354.88	602.04	ALL	660033	27.438	3378		271.2	100	2.9937		2.9937	11.276		0.00389		0.046248	ROI2DPolyLine	0	54793		51955	28811.2		38474.5	13316		30200	160610_Rholife1010_B2_emb15	0.3	11.865	0	ALL	2	347.55	590.75	ALL	FALSE
10.215	(-0.48, 0.88, 0.0)	1.3782	(-0.88, -0.48, 0.0)	0	(0.0, 0.0, 1.0)	0.025		0.02625	0	ALL	2	363.76	592.03	ALL	660033	34.443	2783.9		90.3	100	3.6849		3.6503	11.992		0.029275		0.13519	ROI2DPolyLine	0	45799		43527	22144.1		36424	8159		30874	160610_Rholife1010_B2_emb15	0.3	14.894	0	ALL	2	350.92	585.87	ALL	FALSE
8.0668	(0.92, -0.38, 0.0)	0.7861	(0.38, 0.92, 0.0)	0	(0.0, 0.0, 1.0)	0.041667		0.052083	0	ALL	2	313.5	594.5	ALL	660033	24.25	820.92		63.917	100	3.1757		3.0027	9.8799		0.014566		0.17677	ROI2DPolyLine	0	31568		45462	10770		34992	2529		29079	160610_Rholife1010_B2_emb15	0.3	10.487	0	ALL	2	302.51	588.5	ALL	FALSE
6.9906	(0.08, 1.0, 0.0)	0.69691	(-1.0, 0.08, 0.0)	0	(0.0, 0.0, 1.0)	0.033333		0.033333	0	ALL	2	305	562.84	ALL	660033	19.006	1519.53		81.667	100	3.3982		3.3982	7.7957		0.021082		0.084455	ROI2DPolyLine	0	56115		49207	33401.2		40268.2	13199		34666	160610_Rholife1010_B2_emb15	0.3	8.2187	0	ALL	2	295.75	562.23	ALL	FALSE
4.3361	(0.6, 0.8, 0.0)	0.25366	(-0.8, 0.6, 0.0)	0	(0.0, 0.0, 1.0)	0.25		0.25	0	ALL	2	315.5	586.5	ALL	660033	13.365	3500.5		122.5	100	1.3859		1.3859	4.9305		0.00049438		0.012538	ROI2DPolyLine	0	54534		50668	31987.9		42277.6	12643		31184	160610_Rholife1010_B2_emb15	0.3	5.7793	0	ALL	2	310.39	582.12	ALL	FALSE
3.9237	(0.22, 0.98, 0.0)	0.70476	(-0.98, 0.22, 0.0)	0	(0.0, 0.0, 1.0)	0.125		0.125	0	ALL	2	311.75	572.25	ALL	660033	12.119	247.25		138.75	100	2.0786		2.0786	4.4099		0.011444		0.020087	ROI2DPolyLine	0	64982		43471	44556		33807.1	17391		28159	160610_Rholife1010_B2_emb15	0.3	5.2407	0	ALL	2	305.14	570.49	ALL	FALSE
5.3649	(0.94, 0.34, 0.0)	0.35708	(-0.34, 0.94, 0.0)	0	(0.0, 0.0, 1.0)	0.055556		0.055556	0	ALL	2	354.53	549	ALL	660033	17.492	1428		376.33	100	2.8886		2.8886	6.4285		0.01449		0.014301	ROI2DPolyLine	0	41761		48090	19405.1		40369.3	12993		31767	160610_Rholife1010_B2_emb15	0.3	7.5641	0	ALL	2	352.05	540.46	ALL	FALSE
7.119	(0.95, -0.32, 0.0)	0.36894	(0.32, 0.95, 0.0)	0	(0.0, 0.0, 1.0)	0.038462		0.04142	0	ALL	2	370.5	555.95	ALL	660033	22.733	1443.38		75.385	100	3.2555		3.2023	8.6161		0.010607		0.13695	ROI2DPolyLine	0	51555		47177	28140.4		42044.6	9822		38323	160610_Rholife1010_B2_emb15	0.3	9.8303	0	ALL	2	358.81	552.47	ALL	FALSE
0.0	(NaN, NaN, NaN)	0.0	(NaN, NaN, NaN)	0	(NaN, NaN, NaN)	0.083333		0.11111	0	ALL	2	336	549	ALL	660033	6.4244	1130.67		395.5	100	2.4837		2.2529	2.5946		0.11979		0.0051392	ROI2DPolyLine	0	61314		63529	41425.1		56413.7	29355		47156	160610_Rholife1010_B2_emb15	0.3	2.7781	0	ALL	2	335.54	545.72	ALL	FALSE
0.0	(0.0, 1.0, 0.0)	0.0	(-1.0, 0.0, 0.0)	0	(0.0, 0.0, 1.0)	0.25		0.25	0	ALL	2	343.5	551.5	ALL	660033	5.2276	1285		488	100	1.3859		1.3859	1.3675		0.0016075		0.0021134	ROI2DPolyLine	0	58518		48734	45211		42529	28488		36910	160610_Rholife1010_B2_emb15	0.3	2.2606	0	ALL	2	343.04	548.34	ALL	FALSE
13.941	(0.92, 0.4, 0.0)	1.7821	(-0.4, 0.92, 0.0)	0	(0.0, 0.0, 1.0)	0.027778		0.029321	0	ALL	2	423.38	595.21	ALL	008AE6	38.252	3334.72		218.5	100	3.5799		3.5415	15.471		0.011843		0.079561	ROI2DPolyLine	0	58816		62924	31737.8		46868.9	7018		32522	160610_Rholife1010_B2_emb16	0.3	16.541	0	ALL	2	406.1	588.88	ALL	FALSE
2266.19	(0.71, -0.71, 0.0)	0.30565	(0.71, 0.71, 0.0)	0	(0.0, 0.0, 1.0)	0.5		0.5	0	ALL	2	445.75	594.5	ALL	008AE6	10.389	1225		4	100	0.69295		0.69295	3.9868		0.00081566		0.2	ROI2DPolyLine	0	46328		38907	24467.9		33712.1	8460		31092	160610_Rholife1010_B2_emb16	0.3	4.4925	0	ALL	2	442.88	591.13	ALL	FALSE
3.4952	(0.71, 0.71, 0.0)	0.78353	(-0.71, 0.71, 0.0)	0	(0.0, 0.0, 1.0)	0.125		0.125	0	ALL	2	458.1	585.9	ALL	008AE6	11.469	87.25		187	100	2.0786		2.0786	4.2808		0.012426		0.012521	ROI2DPolyLine	0	46753		51853	24628.6		42607.4	3036		34419	160610_Rholife1010_B2_emb16	0.3	4.9595	0	ALL	2	454.14	581.37	ALL	FALSE
0.0	(0.0, 1.0, 0.0)	0.0	(-1.0, 0.0, 0.0)	0	(0.0, 0.0, 1.0)	0.125		0.125	0	ALL	2	465.5	582.5	ALL	008AE6	7.0116	786		53.5	100	2.0786		2.0786	2.205		0.0067991		0.043096	ROI2DPolyLine	0	27212		45233	19947.8		42475.7	14688		40087	160610_Rholife1010_B2_emb16	0.3	3.032	0	ALL	2	464.27	579.12	ALL	FALSE
4.3361	(0.8, 0.6, 0.0)	0.25366	(-0.6, 0.8, 0.0)	0	(0.0, 0.0, 1.0)	0.25		0.25	0	ALL	2	450.5	630.5	ALL	008AE6	12.838	466		65	100	1.3859		1.3859	4.9305		0.0026841		0.054098	ROI2DPolyLine	0	50948		38269	39165.6		32749.1	16948		27757	160610_Rholife1010_B2_emb16	0.3	5.5515	0	ALL	2	447.01	624.91	ALL	FALSE
0.0	(0.0, 1.0, 0.0)	0.0	(-1.0, 0.0, 0.0)	0	(0.0, 0.0, 1.0)	0.078125		0.0625	0	ALL	2	455.5	631.5	ALL	008AE6	9.8731	2569.88		163.5	100	2.5979		2.771	3.9158		0.0051936		0.040289	ROI2DPolyLine	0	54755		42632	30230		35028.6	10383		27618	160610_Rholife1010_B2_emb16	0.3	4.2694	0	ALL	2	454.89	626.41	ALL	FALSE
3066.97	(0.89, -0.45, 0.0)	0.19348	(0.45, 0.89, 0.0)	0	(0.0, 0.0, 1.0)	0.1		0.1	0	ALL	2	475	633.5	ALL	008AE6	14.292	8581.2		235.8	100	2.3016		2.3016	5.4183		0.00081405		0.02706	ROI2DPolyLine	0	55371		42593	33586.7		35024	12399		29469	160610_Rholife1010_B2_emb16	0.3	6.1802	0	ALL	2	471.4	627.16	ALL	FALSE
4.2191	(0.92, 0.39, 0.0)	0.2963	(-0.39, 0.92, 0.0)	0	(0.0, 0.0, 1.0)	0.097222		0.083333	0	ALL	2	475	624	ALL	008AE6	11.586	2127.83		138.67	100	2.3683		2.4837	4.6574		0.16902		0.094286	ROI2DPolyLine	0	31739		39999	16910.1		32661.6	6151		26931	160610_Rholife1010_B2_emb16	0.3	5.0103	0	ALL	2	469.9	621.53	ALL	FALSE
5.3115	(-0.63, 0.77, 0.0)	0.26751	(-0.77, -0.63, 0.0)	0	(0.0, 0.0, 1.0)	0.25		0.25	0	ALL	2	481.5	619.5	ALL	008AE6	15.475	4346		404.5	100	1.3859		1.3859	6.146		0.00025796		0.019868	ROI2DPolyLine	0	38036		53033	24808.5		37809.2	5842		27387	160610_Rholife1010_B2_emb16	0.3	6.6918	0	ALL	2	475.91	615.15	ALL	FALSE
5.0856	(-0.29, 0.96, 0.0)	0.32837	(-0.96, -0.29, 0.0)	0	(0.0, 0.0, 1.0)	0.055556		0.092593	0	ALL	2	492.5	616	ALL	008AE6	14.365	1434.78		89.778	100	2.8886		2.5808	5.8817		0.059117		0.33541	ROI2DPolyLine	0	39640		45405	20439.2		35674.1	11172		30489	160610_Rholife1010_B2_emb16	0.3	6.2121	0	ALL	2	485.66	613.65	ALL	FALSE
15.635	(1.0, 0.0, 0.0)	2.018	(0.0, 1.0, 0.0)	0	(0.0, 0.0, 1.0)	0.02		0.02	0	ALL	2	506.54	610.61	ALL	008AE6	45.664	1074.68		234.48	100	3.907		3.907	18.244		0.044133		0.053408	ROI2DPolyLine	0	38499		54359	16521.6		38208.9	2951		27623	160610_Rholife1010_B2_emb16	0.3	19.746	0	ALL	2	485.66	608.02	ALL	FALSE
4.7356	(0.95, 0.31, 0.0)	0.52802	(-0.31, 0.95, 0.0)	0	(0.0, 0.0, 1.0)	0.061728		0.055556	0	ALL	2	503.5	601.36	ALL	008AE6	14.079	1598.67		77.111	100	2.8117		2.8886	5.8817		0.12293		0.044213	ROI2DPolyLine	0	30242		41564	18968.4		37378.5	6404		32879	160610_Rholife1010_B2_emb16	0.3	6.088	0	ALL	2	496.92	599.39	ALL	FALSE
3.2506	(0.26, 0.97, 0.0)	0.31331	(-0.97, 0.26, 0.0)	0	(0.0, 0.0, 1.0)	0.083333		0.11111	0	ALL	2	497	588.89	ALL	008AE6	9.4949	585.5		115.67	100	2.4837		2.2529	3.5659		0.092475		0.1138	ROI2DPolyLine	0	22323		43546	14589.1		41261	6963		37519	160610_Rholife1010_B2_emb16	0.3	4.1059	0	ALL	2	492.8	587.38	ALL	FALSE
8.7323	(0.9, -0.44, 0.0)	0.46554	(0.44, 0.9, 0.0)	0	(0.0, 0.0, 1.0)	0.041667		0.045139	0	ALL	2	394	666.5	ALL	CCCCFF	27.252	2474.92		444.08	100	3.1757		3.118	11.025		0.025769		0.11019	ROI2DPolyLine	0	54772		58260	21512.7		40124.6	3287		27279	160610_Rholife1010_B2_emb17	0.3	11.784	0	ALL	2	388.08	654.18	ALL	FALSE
4106.52	(0.89, 0.45, 0.0)	0.18827	(-0.45, 0.89, 0.0)	0	(0.0, 0.0, 1.0)	0.1		0.1	0	ALL	2	381	669.27	ALL	CCCCFF	26.361	406		217.4	100	2.3016		2.3016	4.8347		0.042376		0.10773	ROI2DPolyLine	0	63661		47390	42386.5		31593.3	16293		22429	160610_Rholife1010_B2_emb17	0.3	11.399	0	ALL	2	375.7	666.57	ALL	FALSE
4.8719	(0.17, 0.99, 0.0)	0.32625	(-0.99, 0.17, 0.0)	0	(0.0, 0.0, 1.0)	0.045455		0.053719	0	ALL	2	421	662.5	ALL	CCCCFF	15.181	784.45		238.36	100	3.0888		2.963	5.6877		0.0234		0.011346	ROI2DPolyLine	0	30303		41127	13709		35234.3	4409		27141	160610_Rholife1010_B2_emb17	0.3	6.5646	0	ALL	2	420.36	655.31	ALL	FALSE
9.6404	(0.19, 0.98, 0.0)	0.46963	(-0.98, 0.19, 0.0)	0	(0.0, 0.0, 1.0)	0.021739		0.022684	0	ALL	2	384	695.38	ALL	CCCCFF	29.831	1004.7		139.57	100	3.8241		3.794	12.3		0.025094		0.087443	ROI2DPolyLine	0	62727		47698	32433.1		36901.7	14324		25240	160610_Rholife1010_B2_emb17	0.3	12.9	0	ALL	2	369.69	692.84	ALL	FALSE
5.1594	(0.78, -0.62, 0.0)	0.28459	(0.62, 0.78, 0.0)	0	(0.0, 0.0, 1.0)	0.25		0.25	0	ALL	2	389.67	683.5	ALL	CCCCFF	16.301	2749		188.5	100	1.3859		1.3859	6.146		0.003035		0.030793	ROI2DPolyLine	0	65535		45343	39428		37531.2	15542		28997	160610_Rholife1010_B2_emb17	0.3	7.0491	0	ALL	2	384.33	677.45	ALL	FALSE
8.5295	(-0.05, 1.0, 0.0)	1.2867	(-1.0, -0.05, 0.0)	0	(0.0, 0.0, 1.0)	0.030864		0.03858	0	ALL	2	416.96	703	ALL	CCCCFF	26.78	1232.06		35.944	100	3.5031		3.3878	10.378		0.030496		0.24432	ROI2DPolyLine	0	56455		33661	36750.1		27939.4	9166		22716	160610_Rholife1010_B2_emb17	0.3	11.581	0	ALL	2	415.1	690.96	ALL	FALSE
6.5535	(0.95, -0.31, 0.0)	0.46246	(0.31, 0.95, 0.0)	0	(0.0, 0.0, 1.0)	0.041667		0.048611	0	ALL	2	438.79	698	ALL	CCCCFF	20.069	437.33		607.08	100	3.1757		3.0603	8.2048		0.04819		0.053184	ROI2DPolyLine	0	29011		52342	13730.6		38461.3	2524		28256	160610_Rholife1010_B2_emb17	0.3	8.6785	0	ALL	2	436.12	688.71	ALL	FALSE
7.5844	(0.75, -0.67, 0.0)	1.0915	(0.67, 0.75, 0.0)	0	(0.0, 0.0, 1.0)	0.125		0.125	0	ALL	2	452.71	693.88	ALL	CCCCFF	22.183	2846.25		86.5	100	2.0786		2.0786	8.5835		0.0030434		0.062934	ROI2DPolyLine	0	61855		56679	38307.3		41803.6	21483		27064	160610_Rholife1010_B2_emb17	0.3	9.5926	0	ALL	2	447.01	685.33	ALL	FALSE
13.382	(0.52, 0.85, 0.0)	1.3249	(-0.85, 0.52, 0.0)	0	(0.0, 0.0, 1.0)	0.033333		0.035556	0	ALL	2	624	542.21	ALL	666666	38.803	1084.6		194.4	100	3.3982		3.3521	15.669		0.055762		0.15422	ROI2DPolyLine	0	63947		65535	23379.8		53282.8	8490		42119	160610_Rholife1010_B2_emb18	0.3	16.78	0	ALL	2	607.58	533.13	ALL	FALSE
4.1649	(-0.63, 0.78, 0.0)	0.50425	(-0.78, -0.63, 0.0)	0	(0.0, 0.0, 1.0)	0.25		0.25	0	ALL	2	628.5	522.9	ALL	666666	14.041	2912.5		122.5	100	1.3859		1.3859	4.9305		0.010087		0.012538	ROI2DPolyLine	0	47553		65535	23733.3		60786.3	6291		48011	160610_Rholife1010_B2_emb18	0.3	6.0715	0	ALL	2	623.86	518.4	ALL	FALSE
9.6108	(-0.65, 0.76, 0.0)	0.26499	(-0.76, -0.65, 0.0)	0	(0.0, 0.0, 1.0)	0.16667		0.22222	0	ALL	2	638.33	551	ALL	666666	27.513	2846		12.333	100	1.7912		1.5602	11.351		0.0010932		0.50901	ROI2DPolyLine	0	57339		65535	19040		54124.8	4684		44317	160610_Rholife1010_B2_emb18	0.3	11.897	0	ALL	2	629.29	540.89	ALL	FALSE
4.6396	(0.89, 0.45, 0.0)	0.2561	(-0.45, 0.89, 0.0)	0	(0.0, 0.0, 1.0)	0.1		0.1	0	ALL	2	642.27	555	ALL	666666	12.659	2240.4		1121.2	100	2.3016		2.3016	4.8347		0.00099671		0.012538	ROI2DPolyLine	0	58259		61992	19324		51504.5	3974		42137	160610_Rholife1010_B2_emb18	0.3	5.4743	0	ALL	2	639.37	549.42	ALL	FALSE
10.655	(0.96, 0.27, 0.0)	0.65445	(-0.27, 0.96, 0.0)	0	(0.0, 0.0, 1.0)	0.02381		0.043084	0	ALL	2	685.58	492	ALL	666666	33.594	2831.05		147.43	100	3.7335		3.4122	13.544		0.027603		0.23749	ROI2DPolyLine	0	63324		65535	27245.2		61820.8	2399		51304	160610_Rholife1010_B2_emb18	0.3	14.527	0	ALL	2	680.09	476.14	ALL	FALSE
7.1367	(0.63, 0.78, 0.0)	0.88316	(-0.78, 0.63, 0.0)	0	(0.0, 0.0, 1.0)	0.071429		0.071429	0	ALL	2	658.11	509.84	ALL	666666	22.387	1336.43		441.29	100	2.6377		2.6377	8.9148		0.0024708		0.0057082	ROI2DPolyLine	0	52118		65535	32133.8		53361.1	8532		39022	160610_Rholife1010_B2_emb18	0.3	9.6808	0	ALL	2	650.62	501.34	ALL	FALSE
6.0842	(0.87, 0.48, 0.0)	0.28693	(-0.48, 0.87, 0.0)	0	(0.0, 0.0, 1.0)	0.083333		0.097222	0	ALL	2	688	546	ALL	666666	17.557	865.33		189.83	100	2.4837		2.3683	6.9727		0.0083087		0.18881	ROI2DPolyLine	0	35697		63950	19191.8		49187.5	9512		43664	160610_Rholife1010_B2_emb18	0.3	7.5923	0	ALL	2	680.47	541.28	ALL	FALSE
4.5449	(-0.32, 0.95, 0.0)	0.39409	(-0.95, -0.32, 0.0)	0	(0.0, 0.0, 1.0)	0.078125		0.070313	0	ALL	3	922	791.15	ALL	CCFFFF	14.16	1284.63		68.125	100	2.5979		2.6844	5.4699		0.0077122		0.14668	ROI2DPolyLine	0	41288		52021	14474.3		47142.9	3320		40467	160610_Rholife1010_B2_extra03	0.3	6.1234	0	ALL	3	915.59	788.65	ALL	FALSE
0.0	(NaN, NaN, NaN)	0.0	(NaN, NaN, NaN)	0	(NaN, NaN, NaN)	0		0	0	ALL	3	880.5	759.5	ALL	CCFFFF	8.5676	0		0	100	0		0	3.0577		0		0	ROI2DPolyLine	0	18065		52958	14680.7		42267	10381		35377	160610_Rholife1010_B2_extra03	0.3	3.7049	0	ALL	3	877.3	756.81	ALL	FALSE
9.0024	(0.93, -0.36, 0.0)	1.6686	(0.36, 0.93, 0.0)	0	(0.0, 0.0, 1.0)	0.083333		0.083333	0	ALL	3	408.64	594.5	ALL	FF33FF	23.548	6084.33		136	100	2.4837		2.4837	9.0294		0.00061264		0.011779	ROI2DPolyLine	0	63933		40490	32617.7		35592.2	10397		29839	160610_Rholife1010_B2_emb19	0.3	10.183	0	ALL	3	404.16	586.03	ALL	FALSE
10.261	(0.91, 0.41, 0.0)	1.649	(-0.41, 0.91, 0.0)	0	(0.0, 0.0, 1.0)	0.033333		0.037778	0	ALL	3	417.46	593.5	ALL	FF33FF	30.424	1967.8		694.6	100	3.3982		3.306	12.777		0.035988		0.072468	ROI2DPolyLine	0	56296		58137	29613		43743.7	8972		34852	160610_Rholife1010_B2_emb19	0.3	13.156	0	ALL	3	413	579.72	ALL	FALSE
9.2514	(-0.69, 0.72, 0.0)	0.6823	(-0.72, -0.69, 0.0)	0	(0.0, 0.0, 1.0)	0.25		0.375	0	ALL	3	422	643.35	ALL	FF33FF	22.058	544		364.5	100	1.3859		1.0394	9.1936		0.0081801		0.50068	ROI2DPolyLine	0	34837		54718	23906.9		37530.6	4320		30815	160610_Rholife1010_B2_emb19	0.3	9.5384	0	ALL	3	413.63	636.87	ALL	FALSE
6.1124	(0.5, 0.87, 0.0)	1.4811	(-0.87, 0.5, 0.0)	0	(0.0, 0.0, 1.0)	0.083333		0.083333	0	ALL	3	417.47	631	ALL	FF33FF	17.144	2179.67		98.5	100	2.4837		2.4837	6.5866		0.0041035		0.12151	ROI2DPolyLine	0	58102		44886	35069.7		36734.5	14545		27112	160610_Rholife1010_B2_emb19	0.3	7.4134	0	ALL	3	413	623.92	ALL	FALSE
11.213	(0.81, -0.59, 0.0)	1.2509	(0.59, 0.81, 0.0)	0	(0.0, 0.0, 1.0)	0.038462		0.038462	0	ALL	3	436	637.8	ALL	FF33FF	34.121	1984.77		120.15	100	3.2555		3.2555	13.925		0.018336		0.037093	ROI2DPolyLine	0	44248		49928	25697.4		39051	4045		31397	160610_Rholife1010_B2_emb19	0.3	14.755	0	ALL	3	425.63	623.92	ALL	FALSE
4.9725	(-0.63, 0.78, 0.0)	0.36925	(-0.78, -0.63, 0.0)	0	(0.0, 0.0, 1.0)	0.25		0.25	0	ALL	3	444.5	629.25	ALL	FF33FF	15.694	638.5		45	100	1.3859		1.3859	6.146		0.0045305		0.056098	ROI2DPolyLine	0	65535		60618	31435.2		46984.8	12861		36765	160610_Rholife1010_B2_emb19	0.3	6.7864	0	ALL	3	438.58	624.24	ALL	FALSE
8.0717	(0.06, 1.0, 0.0)	0.86108	(-1.0, 0.06, 0.0)	0	(0.0, 0.0, 1.0)	0.026316		0.026316	0	ALL	3	408.64	647.5	ALL	FF33FF	22.086	1594.21		366.32	100	3.6338		3.6338	9.1221		0.0023184		0.032919	ROI2DPolyLine	0	62379		56431	44138.7		41242.5	16795		33094	160610_Rholife1010_B2_emb19	0.3	9.5507	0	ALL	3	407	636.87	ALL	FALSE
2278.81	(0.71, -0.71, 0.0)	0.30551	(0.71, 0.71, 0.0)	0	(0.0, 0.0, 1.0)	0.5		0.5	0	ALL	3	392.43	626	ALL	FF33FF	8.1486	1089		400	100	0.69295		0.69295	3.3774		0.00091743		0.0024938	ROI2DPolyLine	0	59298		58255	33378.9		45885.7	17031		34855	160610_Rholife1010_B2_emb19	0.3	3.5237	0	ALL	3	390.27	622.98	ALL	FALSE
7.0694	(-0.4, 0.91, 0.0)	0.63014	(-0.91, -0.4, 0.0)	0	(0.0, 0.0, 1.0)	0.045455		0.045455	0	ALL	3	487.6	617.5	ALL	99FF99	22.816	5974.18		89.818	100	3.0888		3.0888	8.9148		0.005141		0.039907	ROI2DPolyLine	0	64048		38982	33495.7		31355.2	8670		23957	160610_Rholife1010_B2_emb20	0.3	9.8663	0	ALL	3	483.73	606.87	ALL	FALSE
4.9885	(0.13, 0.99, 0.0)	0.59709	(-0.99, 0.13, 0.0)	0	(0.0, 0.0, 1.0)	0.041667		0.041667	0	ALL	3	463	606.47	ALL	99FF99	15.242	3126.67		273	100	3.1757		3.1757	6.1155		0.018874		0.074591	ROI2DPolyLine	0	65055		65494	39933.9		47697	7866		34853	160610_Rholife1010_B2_emb20	0.3	6.591	0	ALL	3	455.63	604.66	ALL	FALSE
4.8162	(0.77, -0.64, 0.0)	3.4019	(0.64, 0.77, 0.0)	0	(0.0, 0.0, 1.0)	0.045139		0.041667	0	ALL	3	459.29	598.35	ALL	99FF99	17.865	4696.42		132.17	100	3.118		3.1757	5.6382		0.084946		0.034448	ROI2DPolyLine	0	65535		49618	30593.9		42876.4	5083		37946	160610_Rholife1010_B2_emb20	0.3	7.7254	0	ALL	3	455.31	595.51	ALL	FALSE
7.5576	(-0.7, 0.72, 0.0)	2.2424	(-0.72, -0.7, 0.0)	0	(0.0, 0.0, 1.0)	0.0625		0.0625	0	ALL	3	461.94	579.67	ALL	99FF99	24.195	1367.63		218.13	100	2.771		2.771	7.9736		0.017837		0.072046	ROI2DPolyLine	0	58131		50360	37510.5		41525.1	9763		34226	160610_Rholife1010_B2_emb20	0.3	10.463	0	ALL	3	455.94	571.51	ALL	FALSE
11.663	(-0.48, 0.88, 0.0)	0.626	(-0.88, -0.48, 0.0)	0	(0.0, 0.0, 1.0)	0.045139		0.041667	0	ALL	3	519.5	605.87	ALL	99FF99	34.842	560.42		142.42	100	3.118		3.1757	14.536		0.11523		0.10324	ROI2DPolyLine	0	42680		51406	16658.1		39290.6	4788		28794	160610_Rholife1010_B2_emb20	0.3	15.067	0	ALL	3	504.57	596.77	ALL	FALSE
6.5123	(0.93, 0.37, 0.0)	0.50707	(-0.37, 0.93, 0.0)	0	(0.0, 0.0, 1.0)	0.045455		0.045455	0	ALL	3	514.5	591.44	ALL	99FF99	19.557	3471.09		556.36	100	3.0888		3.0888	7.7957		0.0055032		0.063091	ROI2DPolyLine	0	54094		53794	33092.9		38172.9	11199		27305	160610_Rholife1010_B2_emb20	0.3	8.4571	0	ALL	3	505.83	587.93	ALL	FALSE
17.505	(0.99, -0.14, 0.0)	2.7896	(0.14, 0.99, 0.0)	0	(0.0, 0.0, 1.0)	0.02		0.0216	0	ALL	3	527.83	547.92	ALL	FF99CC	50.679	590.44		224.92	100	3.907		3.8518	20.548		0.03429		0.065024	ROI2DPolyLine	0	35350		65426	14433		43626	3853		30733	160610_Rholife1010_B2_emb21	0.3	21.915	0	ALL	3	502.99	542.46	ALL	FALSE
15.63	(0.77, -0.64, 0.0)	0.78346	(0.64, 0.77, 0.0)	0	(0.0, 0.0, 1.0)	0.071429		0.071429	0	ALL	3	522.77	551.11	ALL	FF99CC	45.296	1117.43		381.14	100	2.6377		2.6377	18.715		0.094403		0.17526	ROI2DPolyLine	0	49892		65318	13747.5		45010.3	1506		35833	160610_Rholife1010_B2_emb21	0.3	19.587	0	ALL	3	508.36	534.57	ALL	FALSE
7.0711	(0.76, -0.65, 0.0)	1.614	(0.65, 0.76, 0.0)	0	(0.0, 0.0, 1.0)	0.041667		0.041667	0	ALL	3	446.76	570.48	ALL	FF99CC	32.384	617.83		84.833	100	3.1757		3.1757	8.5617		0.071372		0.081679	ROI2DPolyLine	0	27315		51774	14149.6		37526.4	5529		31087	160610_Rholife1010_B2_emb21	0.3	14.004	0	ALL	3	441.1	554.78	ALL	FALSE
0.0	(NaN, NaN, NaN)	0.0	(NaN, NaN, NaN)	0	(NaN, NaN, NaN)	0.033333		0.037778	0	ALL	3	444	557.5	ALL	FF99CC	17.1	725.13		322	100	3.3982		3.306	6.4865		0.085461		0.011177	ROI2DPolyLine	0	42590		52376	23575		43563.8	4511		36781	160610_Rholife1010_B2_emb21	0.3	7.3947	0	ALL	3	443.63	549.72	ALL	FALSE
6.8046	(0.15, 0.99, 0.0)	0.55676	(-0.99, 0.15, 0.0)	0	(0.0, 0.0, 1.0)	0.03125		0.033203	0	ALL	3	449.95	559.5	ALL	FF99CC	21.385	898.81		253.94	100	3.4625		3.4193	8.318		0.013485		0.10821	ROI2DPolyLine	0	28757		64505	15686.1		48355.3	5847		35671	160610_Rholife1010_B2_emb21	0.3	9.2474	0	ALL	3	448.68	549.72	ALL	FALSE
14.969	(0.87, -0.5, 0.0)	1.2027	(0.5, 0.87, 0.0)	0	(0.0, 0.0, 1.0)	0.033203		0.03125	0	ALL	3	445.76	519.5	ALL	FF99CC	44.965	2075		328.19	100	3.4193		3.4625	18.397		0.10826		0.063172	ROI2DPolyLine	0	62457		57443	29904.5		44014.9	9469		36064	160610_Rholife1010_B2_emb21	0.3	19.444	0	ALL	3	434.79	500.78	ALL	FALSE
12.184	(-0.07, 1.0, 0.0)	1.657	(-1.0, -0.07, 0.0)	0	(0.0, 0.0, 1.0)	0.019231		0.01997	0	ALL	3	460.91	519.5	ALL	FF99CC	33.28	1584.73		253.5	100	3.9461		3.9195	13.412		0.0079208		0.087733	ROI2DPolyLine	0	45963		63787	23485.7		45840.1	3983		34140	160610_Rholife1010_B2_emb21	0.3	14.391	0	ALL	3	459.73	503.62	ALL	FALSE
3.5711	(-0.15, 0.99, 0.0)	0.83401	(-0.99, -0.15, 0.0)	0	(0.0, 0.0, 1.0)	0.071429		0.091837	0	ALL	3	467.6	528.5	ALL	FF99CC	10.42	1745.86		249	100	2.6377		2.4398	3.9868		0.001457		0.025718	ROI2DPolyLine	0	41240		50235	28598.3		44939	15788		36432	160610_Rholife1010_B2_emb21	0.3	4.5058	0	ALL	3	465.73	523.83	ALL	FALSE
3.6981	(0.73, 0.68, 0.0)	0.88102	(-0.68, 0.73, 0.0)	0	(0.0, 0.0, 1.0)	0.125		0.125	0	ALL	3	472.9	530.9	ALL	FF99CC	11.336	2843.5		113.25	100	2.0786		2.0786	4.2808		0.12526		0.024321	ROI2DPolyLine	0	41210		54167	21099.2		50445.7	7787		46433	160610_Rholife1010_B2_emb21	0.3	4.9019	0	ALL	3	470.47	526.99	ALL	FALSE
4.7328	(0.06, 1.0, 0.0)	2.995	(-1.0, 0.06, 0.0)	0	(0.0, 0.0, 1.0)	0.071429		0.071429	0	ALL	3	504.71	515.29	ALL	FF99CC	17.094	948.57		669.14	100	2.6377		2.6377	5.2071		0.0050141		0.023926	ROI2DPolyLine	0	42204		65535	13333.6		50145.8	3626		35269	160610_Rholife1010_B2_emb21	0.3	7.3918	0	ALL	3	501.41	508.04	ALL	FALSE
8.3707	(0.94, -0.33, 0.0)	0.84896	(0.33, 0.94, 0.0)	0	(0.0, 0.0, 1.0)	0.041667		0.045139	0	ALL	3	523	523.1	ALL	FF99CC	23.757	2007.92		173.92	100	3.1757		3.118	9.0294		0.050454		0.16763	ROI2DPolyLine	0	43365		64136	21371.9		48742	4531		40913	160610_Rholife1010_B2_emb21	0.3	10.273	0	ALL	3	511.83	520.36	ALL	FALSE
0.0	(NaN, NaN, NaN)	0.0	(NaN, NaN, NaN)	0	(NaN, NaN, NaN)	0.16667		0.16667	0	ALL	3	520.5	533	ALL	FF99CC	12.724	23.333		180.67	100	1.7912		1.7912	1.2973		0.055163		0.17072	ROI2DPolyLine	0	9684		51183	8599.5		46704.3	7610		43516	160610_Rholife1010_B2_emb21	0.3	5.5022	0	ALL	3	509.94	532.67	ALL	FALSE
0.0	(NaN, NaN, NaN)	0.0	(NaN, NaN, NaN)	0	(NaN, NaN, NaN)	0.125		0.125	0	ALL	3	429.17	545	ALL	FF99CC	13.988	170.25		114.5	100	2.0786		2.0786	5.6216		0.011067		0.016292	ROI2DPolyLine	0	36400		43243	21171.3		40364.8	10462		37975	160610_Rholife1010_B2_emb21	0.3	6.0487	0	ALL	3	424.05	544.99	ALL	FALSE
5.0051	(0.54, 0.84, 0.0)	1.5157	(-0.84, 0.54, 0.0)	0	(0.0, 0.0, 1.0)	0.083333		0.16667	0	ALL	3	582.62	524.08	ALL	006666	14.124	910.67		131.33	100	2.4837		2.0219	5.6382		0.0043264		0.33793	ROI2DPolyLine	0	50279		65535	27176.5		57967.1	4853		47549	160610_Rholife1010_B2_emb22	0.3	6.1077	0	ALL	3	578.14	518.78	ALL	FALSE
7.7375	(-0.7, 0.71, 0.0)	2.7437	(-0.71, -0.7, 0.0)	0	(0.0, 0.0, 1.0)	0.0625		0.0625	0	ALL	3	594.67	521.89	ALL	006666	21.723	1590.63		819	100	2.771		2.771	8.0437		0.075967		0.01164	ROI2DPolyLine	0	41698		61656	19339.6		50590.7	5137		39201	160610_Rholife1010_B2_emb22	0.3	9.3938	0	ALL	3	590.46	514.36	ALL	FALSE
5.5483	(0.82, 0.57, 0.0)	0.55025	(-0.57, 0.82, 0.0)	0	(0.0, 0.0, 1.0)	0.125		0.125	0	ALL	3	544.86	567.5	ALL	006666	17.136	1490.75		192.75	100	2.0786		2.0786	6.8373		0.003555		0.007192	ROI2DPolyLine	0	45364		55247	35337.6		41598	17298		33409	160610_Rholife1010_B2_emb22	0.3	7.41	0	ALL	3	540.88	560.77	ALL	FALSE
6.0945	(0.98, -0.2, 0.0)	0.39113	(0.2, 0.98, 0.0)	0	(0.0, 0.0, 1.0)	0.035714		0.038265	0	ALL	3	597.5	577.5	ALL	006666	20.313	1695.14		258.29	100	3.3294		3.28	7.4649		0.023108		0.1023	ROI2DPolyLine	0	30310		47659	12926.6		41804.2	6129		35279	160610_Rholife1010_B2_emb22	0.3	8.7839	0	ALL	3	596.14	568.04	ALL	FALSE
8.7454	(0.96, -0.27, 0.0)	0.8906	(0.27, 0.96, 0.0)	0	(0.0, 0.0, 1.0)	0.03125		0.035156	0	ALL	3	374.46	539.5	ALL	FF9900	24.765	4138.25		292.94	100	3.4625		3.3761	10.178		0.00078848		0.088864	ROI2DPolyLine	0	48168		51613	27059.3		39493	7547		31201	160610_Rholife1010_B2_emb23	0.3	10.709	0	ALL	3	371.64	528.25	ALL	FALSE
5.4272	(0.74, -0.67, 0.0)	0.66161	(0.67, 0.74, 0.0)	0	(0.0, 0.0, 1.0)	0.25		0.25	0	ALL	3	382.64	536	ALL	FF9900	14.904	2848		85	100	1.3859		1.3859	5.5378		0.00043435		0.25294	ROI2DPolyLine	0	58283		56459	34151.5		46217.6	11065		39001	160610_Rholife1010_B2_emb23	0.3	6.4447	0	ALL	3	377.64	531.09	ALL	FALSE
8.0231	(-0.58, 0.81, 0.0)	1.1582	(-0.81, -0.58, 0.0)	0	(0.0, 0.0, 1.0)	0.055556		0.055556	0	ALL	3	387.57	527.38	ALL	FF9900	24.704	4719.67		196.78	100	2.8886		2.8886	9.5233		0.00083556		0.0081863	ROI2DPolyLine	0	65181		53731	39477.1		42511.7	14125		32635	160610_Rholife1010_B2_emb23	0.3	10.683	0	ALL	3	377.32	520.04	ALL	FALSE
7.459	(0.74, -0.67, 0.0)	2.4024	(0.67, 0.74, 0.0)	0	(0.0, 0.0, 1.0)	0.05		0.06	0	ALL	3	393.95	514.45	ALL	FF9900	23.16	1271		124	100	2.9937		2.8553	8.6486		0.0095572		0.22977	ROI2DPolyLine	0	38464		51318	21448		44901.3	5702		39268	160610_Rholife1010_B2_emb23	0.3	10.015	0	ALL	3	385.53	506.78	ALL	FALSE
5.4947	(0.72, 0.7, 0.0)	0.78891	(-0.7, 0.72, 0.0)	0	(0.0, 0.0, 1.0)	0.125		0.125	0	ALL	3	347.93	473.07	ALL	FF9900	17.837	2164.25		32.5	100	2.0786		2.0786	6.727		0.016597		0.18709	ROI2DPolyLine	0	51774		55329	37724.1		47887.4	20143		39932	160610_Rholife1010_B2_emb23	0.3	7.7133	0	ALL	3	341.33	467.63	ALL	FALSE
5.7251	(0.75, -0.66, 0.0)	1.3689	(0.66, 0.75, 0.0)	0	(0.0, 0.0, 1.0)	0.083333		0.083333	0	ALL	3	342.71	480	ALL	FF9900	16.372	4028		434	100	2.4837		2.4837	6.1155		0.007437		0.0047945	ROI2DPolyLine	0	36688		53353	21255.6		45060.2	4457		36003	160610_Rholife1010_B2_emb23	0.3	7.0797	0	ALL	3	336.91	475.52	ALL	FALSE
3.1329	(0.82, -0.57, 0.0)	0.37864	(0.57, 0.82, 0.0)	0	(0.0, 0.0, 1.0)	0.25		0.25	0	ALL	3	337.25	487.5	ALL	FF9900	9.8793	3206.5		1466	100	1.3859		1.3859	3.7199		0.0011152		0.029583	ROI2DPolyLine	0	53065		63926	25102.5		42297.3	11699		34216	160610_Rholife1010_B2_emb23	0.3	4.2721	0	ALL	3	335.01	483.73	ALL	FALSE
3.6722	(0.81, -0.59, 0.0)	0.67019	(0.59, 0.81, 0.0)	0	(0.0, 0.0, 1.0)	0.125		0.125	0	ALL	3	332.4	490.2	ALL	FF9900	11.125	428.75		641.5	100	2.0786		2.0786	4.3243		0.003687		0.14481	ROI2DPolyLine	0	50602		59357	19906.6		42116	3786		34554	160610_Rholife1010_B2_emb23	0.3	4.8106	0	ALL	3	330.28	485.63	ALL	FALSE
11.003	(-0.62, 0.78, 0.0)	6.1965	(-0.78, -0.62, 0.0)	0	(0.0, 0.0, 1.0)	0.03125		0.035156	0	ALL	3	350.33	460.33	ALL	FF9900	30.422	2242.31		165.88	100	3.4625		3.3761	11.025		0.013868		0.047843	ROI2DPolyLine	0	51418		54785	30656.6		46410.9	6544		36781	160610_Rholife1010_B2_emb23	0.3	13.155	0	ALL	3	338.49	452.47	ALL	FALSE
4.0424	(-0.46, 0.89, 0.0)	0.66098	(-0.89, -0.46, 0.0)	0	(0.0, 0.0, 1.0)	0.1		0.1	0	ALL	3	350.82	514	ALL	FF9900	12.888	2793.6		684.4	100	2.3016		2.3016	4.8347		0.0057323		0.0067553	ROI2DPolyLine	0	57438		52292	36397.1		41834.7	16501		30437	160610_Rholife1010_B2_emb23	0.3	5.5732	0	ALL	3	349.22	508.36	ALL	FALSE
6.278	(0.99, 0.15, 0.0)	1.0606	(-0.15, 0.99, 0.0)	0	(0.0, 0.0, 1.0)	0.041667		0.041667	0	ALL	3	279	381	ALL	9966FF	18.416	1533.67		487.33	100	3.1757		3.1757	6.9727		0.01916		0.035789	ROI2DPolyLine	0	49263		63441	21697.7		48710.6	6811		40860	160610_Rholife1010_B2_emb24	0.3	7.9635	0	ALL	3	270.28	379.94	ALL	FALSE
3.7167	(0.98, 0.18, 0.0)	0.70975	(-0.18, 0.98, 0.0)	0	(0.0, 0.0, 1.0)	0.0625		0.0625	0	ALL	3	295.55	375	ALL	9966FF	12.585	2701.5		257.38	100	2.771		2.771	4.4099		0.0020917		0.017013	ROI2DPolyLine	0	58615		55804	20984.7		50317.2	6631		44012	160610_Rholife1010_B2_emb24	0.3	5.4423	0	ALL	3	294.51	369.07	ALL	FALSE
10.775	(1.0, -0.09, 0.0)	0.83265	(0.09, 1.0, 0.0)	0	(0.0, 0.0, 1.0)	0.019025		0.019025	0	ALL	3	327.18	455	ALL	9966FF	33.216	937.28		228.66	100	3.9833		3.9833	13.898		0.098077		0.096364	ROI2DPolyLine	0	33819		65535	14641.5		44319.8	3790		33827	160610_Rholife1010_B2_emb24	0.3	14.364	0	ALL	3	324.95	438.97	ALL	FALSE
6.2593	(0.6, 0.8, 0.0)	0.7471	(-0.8, 0.6, 0.0)	0	(0.0, 0.0, 1.0)	0.0625		0.0625	0	ALL	3	335.29	399.35	ALL	9966FF	17.793	799.63		120.13	100	2.771		2.771	7.364		0.014234		0.076014	ROI2DPolyLine	0	38971		65098	18613.8		55743.9	8328		48224	160610_Rholife1010_B2_emb24	0.3	7.6943	0	ALL	3	328.99	394.23	ALL	FALSE
5.7183	(-0.69, 0.73, 0.0)	0.87172	(-0.73, -0.69, 0.0)	0	(0.0, 0.0, 1.0)	0.125		0.125	0	ALL	3	335.93	435.93	ALL	9966FF	17.266	19.75		650.5	100	2.0786		2.0786	6.727		0.066372		0.016121	ROI2DPolyLine	0	44146		65165	19365.3		49140.5	8156		41424	160610_Rholife1010_B2_emb24	0.3	7.4664	0	ALL	3	331.17	429.96	ALL	FALSE
3.5614	(-0.22, 0.98, 0.0)	0.3323	(-0.98, -0.22, 0.0)	0	(0.0, 0.0, 1.0)	0.071429		0.071429	0	ALL	3	288.5	413.9	ALL	9966FF	11.011	1235.29		151.71	100	2.6377		2.6377	3.9868		0.0054283		0.088357	ROI2DPolyLine	0	33589		58869	22136.4		52959.8	8477		46868	160610_Rholife1010_B2_emb24	0.3	4.7616	0	ALL	3	283.01	412.25	ALL	FALSE
3.3476	(0.74, -0.67, 0.0)	0.74253	(0.67, 0.74, 0.0)	0	(0.0, 0.0, 1.0)	0.25		0.25	0	ALL	3	311	440.57	ALL	9966FF	9.1786	2225		169	100	1.3859		1.3859	3.1183		0.0023307		0.011724	ROI2DPolyLine	0	41005		65529	23232.7		54844.9	9143		43294	160610_Rholife1010_B2_emb24	0.3	3.9691	0	ALL	3	307.24	437.41	ALL	FALSE
6.5012	(0.9, 0.43, 0.0)	0.7417	(-0.43, 0.9, 0.0)	0	(0.0, 0.0, 1.0)	0.05		0.05	0	ALL	3	338	408.5	ALL	9966FF	20.228	2497.1		710.2	100	2.9937		2.9937	7.9501		0.0045893		0.092995	ROI2DPolyLine	0	48809		65368	18297.8		53486.5	2964		42124	160610_Rholife1010_B2_emb24	0.3	8.7473	0	ALL	3	333.34	399.51	ALL	FALSE
16.12	(-0.55, 0.83, 0.0)	2.2305	(-0.83, -0.55, 0.0)	0	(0.0, 0.0, 1.0)	0.035714		0.038265	0	ALL	3	354.89	425.51	ALL	9966FF	43.764	2722.86		369.57	100	3.3294		3.28	18.111		0.00094537		0.088087	ROI2DPolyLine	0	50349		56144	24727.5		46638.5	7193		37799	160610_Rholife1010_B2_emb24	0.3	18.925	0	ALL	3	336.45	416.29	ALL	FALSE
2.7703	(-0.64, 0.77, 0.0)	0.74719	(-0.77, -0.64, 0.0)	0	(0.0, 0.0, 1.0)	0.125		0.15625	0	ALL	3	340.13	427.25	ALL	9966FF	8.9691	644.25		97.25	100	2.0786		1.9055	3.0577		0.12621		0.25799	ROI2DPolyLine	0	36117		52089	18898.5		45599	4200		40549	160610_Rholife1010_B2_emb24	0.3	3.8785	0	ALL	3	336.45	424.36	ALL	FALSE
3.0064	(-0.46, 0.89, 0.0)	0.38365	(-0.89, -0.46, 0.0)	0	(0.0, 0.0, 1.0)	0.16667		0.16667	0	ALL	4	954.88	778.5	ALL	003399	8.4839	872.67		136.67	100	1.7912		1.7912	3.4864		0.0020434		0.023044	ROI2DPolyLine	0	36260		40284	17938.6		34963.9	9920		31451	160610_Rholife1010_B2_extra04	0.3	3.6687	0	ALL	4	952.81	774.88	ALL	FALSE
6.5199	(0.39, 0.92, 0.0)	0.36685	(-0.92, 0.39, 0.0)	0	(0.0, 0.0, 1.0)	0.05		0.06	0	ALL	4	899.5	813.39	ALL	003399	19.943	288.7		142.5	100	2.9937		2.8553	7.9501		0.060264		0.33503	ROI2DPolyLine	0	17327		55219	10573.8		41112.6	4109		32280	160610_Rholife1010_B2_extra04	0.3	8.6241	0	ALL	4	890.6	809.41	ALL	FALSE
3724.98	(-0.71, 0.71, 0.0)	0.31863	(-0.71, -0.71, 0.0)	0	(0.0, 0.0, 1.0)	0.5		0.5	0	ALL	4	929.22	833	ALL	003399	11.543	121		2116	100	0.69295		0.69295	4.5968		0.0081967		0.00047237	ROI2DPolyLine	0	20580		49720	13085.6		40510.2	7709		31528	160610_Rholife1010_B2_extra04	0.3	4.9917	0	ALL	4	925.75	828.69	ALL	FALSE
11.801	(0.95, -0.31, 0.0)	0.48131	(0.31, 0.95, 0.0)	0	(0.0, 0.0, 1.0)	0.022727		0.02376	0	ALL	4	417.59	601.5	ALL	996600	35.719	2200		421.09	100	3.7798		3.7484	15.042		0.0033702		0.084246	ROI2DPolyLine	0	65083		57766	34184		44068.2	11876		34872	160610_Rholife1010_B2_emb25	0.3	15.446	0	ALL	4	411.86	584.5	ALL	FALSE
11.079	(0.77, 0.64, 0.0)	1.6813	(-0.64, 0.77, 0.0)	0	(0.0, 0.0, 1.0)	0.071429		0.081633	0	ALL	4	469.74	597.91	ALL	996600	31.251	1328.71		691.71	100	2.6377		2.5387	11.416		0.0020557		0.20787	ROI2DPolyLine	0	42259		65535	19259.9		55036.7	4491		42501	160610_Rholife1010_B2_emb25	0.3	13.514	0	ALL	4	459.45	583.88	ALL	FALSE
5.1026	(0.1, 1.0, 0.0)	0.86765	(-1.0, 0.1, 0.0)	0	(0.0, 0.0, 1.0)	0.045455		0.045455	0	ALL	4	455.43	646.5	ALL	996600	14.472	4094.91		472	100	3.0888		3.0888	5.6877		0.018546		0.018264	ROI2DPolyLine	0	55483		50275	32445.1		41410.8	6738		35847	160610_Rholife1010_B2_emb25	0.3	6.2582	0	ALL	4	454.76	639.62	ALL	FALSE
2426.94	(0.45, 0.89, 0.0)	0.19342	(-0.89, 0.45, 0.0)	0	(0.0, 0.0, 1.0)	0.25		0.25	0	ALL	4	462.2	640	ALL	996600	14.586	2346.5		162.5	100	1.3859		1.3859	1.9339		0.00049987		0.015238	ROI2DPolyLine	0	45492		56447	24667.2		52947.2	5874		48401	160610_Rholife1010_B2_emb25	0.3	6.3076	0	ALL	4	460.98	637.84	ALL	FALSE
3.691	(0.87, -0.5, 0.0)	0.47546	(0.5, 0.87, 0.0)	0	(0.0, 0.0, 1.0)	0.125		0.125	0	ALL	4	471.5	613.9	ALL	996600	11.57	741.5		145.5	100	2.0786		2.0786	4.4521		0.0032963		0.30043	ROI2DPolyLine	0	35713		55139	18737.9		49503.8	7229		44307	160610_Rholife1010_B2_emb25	0.3	5.0033	0	ALL	4	466.31	610.59	ALL	FALSE
7.8543	(0.89, 0.46, 0.0)	0.82197	(-0.46, 0.89, 0.0)	0	(0.0, 0.0, 1.0)	0.05		0.055	0	ALL	4	482.81	618	ALL	996600	24.64	2831		444	100	2.9937		2.9245	9.6694		0.0021183		0.1096	ROI2DPolyLine	0	58711		65535	29001.7		52268.1	4949		38759	160610_Rholife1010_B2_emb25	0.3	10.655	0	ALL	4	476.38	607.03	ALL	FALSE
6.8788	(0.87, -0.49, 0.0)	3.5277	(0.49, 0.87, 0.0)	0	(0.0, 0.0, 1.0)	0.071429		0.071429	0	ALL	4	495.7	567.05	ALL	006600	23.961	1342		834.14	100	2.6377		2.6377	8.3516		0.14612		0.004481	ROI2DPolyLine	0	61932		62330	24809.4		46998.5	2858		40674	160610_Rholife1010_B2_emb26	0.3	10.362	0	ALL	4	492.38	557.26	ALL	FALSE
5.2597	(0.99, -0.14, 0.0)	0.57813	(0.14, 0.99, 0.0)	0	(0.0, 0.0, 1.0)	0.038462		0.038462	0	ALL	4	508.69	627.5	ALL	006600	15.702	926.77		414.15	100	3.2555		3.2555	6.5439		0.0088032		0.013675	ROI2DPolyLine	0	38619		59264	18478.8		42719.4	4047		32557	160610_Rholife1010_B2_emb26	0.3	6.7899	0	ALL	4	508.38	620.07	ALL	FALSE
3.6228	(0.9, 0.44, 0.0)	0.50267	(-0.44, 0.9, 0.0)	0	(0.0, 0.0, 1.0)	0.1		0.1	0	ALL	4	514.5	621.5	ALL	006600	12.192	1768.6		539.4	100	2.3016		2.3016	4.2589		0.060801		0.049259	ROI2DPolyLine	0	27431		59080	11175.9		43488.5	4239		36625	160610_Rholife1010_B2_emb26	0.3	5.2722	0	ALL	4	509.56	618.88	ALL	FALSE
5.4056	(0.98, 0.19, 0.0)	3.8782	(-0.19, 0.98, 0.0)	0	(0.0, 0.0, 1.0)	0.045455		0.045455	0	ALL	4	514.88	582.94	ALL	006600	18.358	1711.18		127.45	100	3.0888		3.0888	5.4183		0.012841		0.062325	ROI2DPolyLine	0	52529		54919	34209.7		44266.9	7314		32968	160610_Rholife1010_B2_emb26	0.3	7.9386	0	ALL	4	507.49	580.67	ALL	FALSE
10.765	(0.97, -0.26, 0.0)	3.3201	(0.26, 0.97, 0.0)	0	(0.0, 0.0, 1.0)	0.070313		0.070313	0	ALL	4	507.88	570.18	ALL	006600	29.018	3721		230.75	100	2.6844		2.6844	11.644		0.1326		0.171	ROI2DPolyLine	0	43727		65208	28548.6		53771.1	8057		41567	160610_Rholife1010_B2_emb26	0.3	12.548	0	ALL	4	503.05	560.52	ALL	FALSE
5.9065	(0.92, -0.4, 0.0)	0.52919	(0.4, 0.92, 0.0)	0	(0.0, 0.0, 1.0)	0.0625		0.070313	0	ALL	4	530.5	588.31	ALL	006600	18.075	681.5		77.5	100	2.771		2.6844	7.158		0.003061		0.19648	ROI2DPolyLine	0	31921		54129	24229.1		47785.1	15232		43225	160610_Rholife1010_B2_emb26	0.3	7.816	0	ALL	4	522.01	585.11	ALL	FALSE
8.6481	(-0.7, 0.71, 0.0)	0.30298	(-0.71, -0.7, 0.0)	0	(0.0, 0.0, 1.0)	0.5		0.5	0	ALL	4	530	591.5	ALL	006600	9.0298	169		1089	100	0.69295		0.69295	2.7689		0.0058824		0.00091743	ROI2DPolyLine	0	25733		50939	19795.5		43883.2	8558		36975	160610_Rholife1010_B2_emb26	0.3	3.9048	0	ALL	4	526.75	588.07	ALL	FALSE
3.3659	(-0.38, 0.93, 0.0)	0.30257	(-0.93, -0.38, 0.0)	0	(0.0, 0.0, 1.0)	0.1		0.1	0	ALL	4	523.56	588	ALL	006600	9.65	1078.6		613	100	2.3016		2.3016	3.6947		0.0016713		0.041166	ROI2DPolyLine	0	55390		63005	38247.8		48418.6	8597		40759	160610_Rholife1010_B2_emb26	0.3	4.173	0	ALL	4	522.3	583.04	ALL	FALSE
3.0656	(0.92, -0.38, 0.0)	0.31302	(0.38, 0.92, 0.0)	0	(0.0, 0.0, 1.0)	0.125		0.1875	0	ALL	4	523.75	616.5	ALL	006600	8.7746	880.25		389	100	2.0786		1.7323	3.2933		0.0035186		0.0049537	ROI2DPolyLine	0	21709		49590	14741.5		36234.5	7621		29600	160610_Rholife1010_B2_emb26	0.3	3.7944	0	ALL	4	522.3	612.96	ALL	FALSE
11.617	(0.97, -0.23, 0.0)	4.5564	(0.23, 0.97, 0.0)	0	(0.0, 0.0, 1.0)	0.02376		0.02376	0	ALL	4	252.72	556.13	ALL	666600	33.444	1292.82		185.14	100	3.7484		3.7484	12.857		0.054079		0.075732	ROI2DPolyLine	0	46932		46625	21630.7		38120.3	4550		29247	160610_Rholife1010_B2_emb27	0.3	14.462	0	ALL	4	250.34	540.67	ALL	FALSE
8.3764	(0.54, 0.84, 0.0)	0.34966	(-0.84, 0.54, 0.0)	0	(0.0, 0.0, 1.0)	0.081633		0.071429	0	ALL	4	259.24	556	ALL	666600	25.532	115.43		72.571	100	2.5387		2.6377	10.315		0.16575		0.056645	ROI2DPolyLine	0	26156		40627	11067		32677.4	2443		27323	160610_Rholife1010_B2_emb27	0.3	11.041	0	ALL	4	253	545.41	ALL	FALSE
8.6367	(0.94, -0.34, 0.0)	0.56935	(0.34, 0.94, 0.0)	0	(0.0, 0.0, 1.0)	0.033333		0.033333	0	ALL	4	268.4	552	ALL	666600	27.314	832.07		421.87	100	3.3982		3.3982	11.084		0.059803		0.029461	ROI2DPolyLine	0	34183		64098	10760.6		46444.4	3500		36083	160610_Rholife1010_B2_emb27	0.3	11.811	0	ALL	4	263.67	539.19	ALL	FALSE
2426.59	(0.45, 0.89, 0.0)	0.19339	(-0.89, 0.45, 0.0)	0	(0.0, 0.0, 1.0)	0.25		0.25	0	ALL	4	286.2	599	ALL	666600	6.6245	425		228.5	100	1.3859		1.3859	1.9339		0.0030111		0.030543	ROI2DPolyLine	0	18976		39875	12868		34632.2	4549		31128	160610_Rholife1010_B2_emb27	0.3	2.8646	0	ALL	4	284.11	596.07	ALL	FALSE
7.542	(0.32, 0.95, 0.0)	0.6036	(-0.95, 0.32, 0.0)	0	(0.0, 0.0, 1.0)	0.035714		0.035714	0	ALL	4	274.14	550.5	ALL	666600	23.531	657.36		265.21	100	3.3294		3.3294	9.5722		0.041132		0.078962	ROI2DPolyLine	0	36226		60952	12681		40064	2934		30223	160610_Rholife1010_B2_emb27	0.3	10.175	0	ALL	4	269.89	539.49	ALL	FALSE
5.1804	(0.46, 0.89, 0.0)	0.333	(-0.89, 0.46, 0.0)	0	(0.0, 0.0, 1.0)	0.083333		0.083333	0	ALL	4	279.31	551	ALL	666600	20.124	1488.17		42.833	100	2.4837		2.4837	5.8017		0.0048002		0.18009	ROI2DPolyLine	0	25351		44355	9807.31		37710.2	4309		34081	160610_Rholife1010_B2_emb27	0.3	8.7022	0	ALL	4	276.11	544.23	ALL	FALSE
6.5798	(-0.43, 0.9, 0.0)	1.0573	(-0.9, -0.43, 0.0)	0	(0.0, 0.0, 1.0)	0.0625		0.0625	0	ALL	4	303	582.94	ALL	666600	19.179	737.25		194	100	2.771		2.771	7.7355		0.020085		0.06077	ROI2DPolyLine	0	34577		43961	17584.5		38467.6	2433		31919	160610_Rholife1010_B2_emb27	0.3	8.2938	0	ALL	4	294.78	580.07	ALL	FALSE
14.285	(1.0, -0.06, 0.0)	1.5906	(0.06, 1.0, 0.0)	0	(0.0, 0.0, 1.0)	0.014706		0.019031	0	ALL	4	376.38	463.5	ALL	330066	41.613	1491.24		389.62	100	4.2127		4.0503	16.915		0.0085353		0.14288	ROI2DPolyLine	0	65535		65535	42912.5		51515	10758		36142	160610_Rholife1010_B2_emb28	0.3	17.995	0	ALL	4	374.77	443.2	ALL	FALSE
14.252	(-0.22, 0.98, 0.0)	0.96433	(-0.98, -0.22, 0.0)	0	(0.0, 0.0, 1.0)	0.016129		0.01717	0	ALL	4	374.49	465	ALL	330066	41.108	3149.26		350.13	100	4.121		4.0764	17.73		0.0049644		0.052479	ROI2DPolyLine	0	65535		65535	39793.9		52242.3	8138		39598	160610_Rholife1010_B2_emb28	0.3	17.776	0	ALL	4	369.14	445.28	ALL	FALSE
4.4729	(0.96, -0.28, 0.0)	0.488	(0.28, 0.96, 0.0)	0	(0.0, 0.0, 1.0)	0.055556		0.061728	0	ALL	4	362	499.62	ALL	330066	13.17	2688.89		334.44	100	2.8886		2.8117	5.3489		0.0049658		0.17067	ROI2DPolyLine	0	48630		64595	28843.7		52993.8	8330		45368	160610_Rholife1010_B2_emb28	0.3	5.695	0	ALL	4	355.81	497.71	ALL	FALSE
4.4124	(0.79, 0.61, 0.0)	0.26793	(-0.61, 0.79, 0.0)	0	(0.0, 0.0, 1.0)	0.25		0.25	0	ALL	4	371.3	517.5	ALL	330066	12.461	482.5		160	100	1.3859		1.3859	4.9305		0.10052		0.0096378	ROI2DPolyLine	0	59487		58843	43578.7		51539.8	28672		43935	160610_Rholife1010_B2_emb28	0.3	5.3884	0	ALL	4	367.36	513.12	ALL	FALSE
0.0	(0.0, 1.0, 0.0)	∞	(-1.0, 0.0, 0.0)	0	(0.0, 0.0, 1.0)	0.027778		0.032407	0	ALL	4	393.38	535	ALL	330066	20.235	1161.72		290.89	100	3.5799		3.4647	8.6486		0.033503		0.093491	ROI2DPolyLine	0	63402		55373	27665.3		42172.7	3300		33277	160610_Rholife1010_B2_emb28	0.3	8.7502	0	ALL	4	393.13	524.97	ALL	FALSE
39.359	(0.71, 0.71, 0.0)	0.30451	(-0.71, 0.71, 0.0)	0	(0.0, 0.0, 1.0)	0.5		0.5	0	ALL	4	409.88	536.5	ALL	330066	21.185	1024		3969	100	0.69295		0.69295	8.8727		0.00097561		0.00025189	ROI2DPolyLine	0	58285		65535	23237.6		51077.8	3546		39410	160610_Rholife1010_B2_emb28	0.3	9.161	0	ALL	4	403.21	528.82	ALL	FALSE
11.099	(0.86, -0.51, 0.0)	3.2809	(0.51, 0.86, 0.0)	0	(0.0, 0.0, 1.0)	0.035714		0.038265	0	ALL	4	412.55	493.55	ALL	330066	32.949	2799.07		270.71	100	3.3294		3.28	13.202		0.0073869		0.089678	ROI2DPolyLine	0	59301		60768	32037.4		47520	11538		36809	160610_Rholife1010_B2_emb28	0.3	14.248	0	ALL	4	398.17	483.2	ALL	FALSE
6.5659	(-0.6, 0.8, 0.0)	1.2	(-0.8, -0.6, 0.0)	0	(0.0, 0.0, 1.0)	0.083333		0.083333	0	ALL	4	412.25	512.81	ALL	330066	19.186	857.17		387.83	100	2.4837		2.4837	7.364		0.0019255		0.0034132	ROI2DPolyLine	0	61722		65419	50456.1		52873	30906		45147	160610_Rholife1010_B2_emb28	0.3	8.2968	0	ALL	4	404.69	507.49	ALL	FALSE
9764.42	(0.0, 1.0, 0.0)	0.43243	(-1.0, 0.0, 0.0)	0	(0.0, 0.0, 1.0)	0.05		0.055	0	ALL	4	390.33	482.5	ALL	330066	12.937	1848.4		176.1	100	2.9937		2.9245	4.7763		0.0079792		0.22255	ROI2DPolyLine	0	60628		50176	44098.8		40170.3	19736		35704	160610_Rholife1010_B2_emb28	0.3	5.5945	0	ALL	4	389.58	475.49	ALL	FALSE
9.5288	(0.2, 0.98, 0.0)	2.827	(-0.98, 0.2, 0.0)	0	(0.0, 0.0, 1.0)	0.030864		0.030864	0	ALL	4	415.5	503.58	ALL	330066	28.271	1479.67		232.56	100	3.5031		3.5031	11.227		0.0047395		0.056669	ROI2DPolyLine	0	64406		63241	35405.4		51450.1	10542		38765	160610_Rholife1010_B2_emb28	0.3	12.225	0	ALL	4	402.61	497.42	ALL	FALSE
2.7589	(0.81, -0.58, 0.0)	0.44953	(0.58, 0.81, 0.0)	0	(0.0, 0.0, 1.0)	0.25		0.25	0	ALL	4	333	403.57	ALL	999999	8.8087	1706.5		1445	100	1.3859		1.3859	3.1183		0.010149		0.00069348	ROI2DPolyLine	0	65535		60275	52426.4		53267	38945		49044	160610_Rholife1010_B2_emb29	0.3	3.8092	0	ALL	4	329.44	402.32	ALL	FALSE
3.8525	(-0.21, 0.98, 0.0)	0.32449	(-0.98, -0.21, 0.0)	0	(0.0, 0.0, 1.0)	0.0625		0.0625	0	ALL	4	308	399	ALL	999999	10.884	1603.25		563.75	100	2.771		2.771	4.4099		0.0079611		0.068889	ROI2DPolyLine	0	49737		62854	41740		56900.2	30786		51916	160610_Rholife1010_B2_emb29	0.3	4.7065	0	ALL	4	307.22	393.73	ALL	FALSE
9.6939	(0.08, 1.0, 0.0)	1.0231	(-1.0, 0.08, 0.0)	0	(0.0, 0.0, 1.0)	0.020833		0.022569	0	ALL	4	353	410.14	ALL	999999	28.76	1150.92		173.87	100	3.8664		3.8088	12.139		0.054198		0.031973	ROI2DPolyLine	0	58519		62039	29542.1		51933.9	12231		42634	160610_Rholife1010_B2_emb29	0.3	12.437	0	ALL	4	338.62	409.13	ALL	FALSE
71.289	(0.0, 1.0, 0.0)	0.43195	(-1.0, 0.0, 0.0)	0	(0.0, 0.0, 1.0)	0.025		0.02625	0	ALL	4	358.5	437.86	ALL	999999	22.023	3459		186.05	100	3.6849		3.6503	9.0913		0.0019694		0.12128	ROI2DPolyLine	0	64605		56736	43364.5		48692	15792		42010	160610_Rholife1010_B2_emb29	0.3	9.5234	0	ALL	4	347.21	437.28	ALL	FALSE
10.968	(0.99, 0.12, 0.0)	1.0333	(-0.12, 0.99, 0.0)	0	(0.0, 0.0, 1.0)	0.02		0.0216	0	ALL	4	366.5	447.94	ALL	999999	33.048	1505.48		154.56	100	3.907		3.8518	13.516		0.0091272		0.023405	ROI2DPolyLine	0	61776		62325	26485.5		46011	5445		35953	160610_Rholife1010_B2_emb29	0.3	14.291	0	ALL	4	350.18	444.68	ALL	FALSE
0.0	(0.0, 1.0, 0.0)	0.0	(-1.0, 0.0, 0.0)	0	(0.0, 0.0, 1.0)	0.25		0.375	0	ALL	4	342.5	450.5	ALL	999999	5.5662	2342.5		144.5	100	1.3859		1.0394	1.3675		0.0026494		0.50172	ROI2DPolyLine	0	56942		57726	34282.3		55685.5	18500		51531	160610_Rholife1010_B2_emb29	0.3	2.407	0	ALL	4	341.59	448.53	ALL	FALSE
6.4403	(0.3, 0.95, 0.0)	0.372	(-0.95, 0.3, 0.0)	0	(0.0, 0.0, 1.0)	0.041667		0.041667	0	ALL	4	353.67	626.5	ALL	FFCC99	25.706	329.92		592	100	3.1757		3.1757	7.6627		0.10289		0.07046	ROI2DPolyLine	0	11843		53024	6401.22		39245.4	3163		30647	160610_Rholife1010_B2_emb30	0.3	11.116	0	ALL	4	350.7	617.94	ALL	FALSE
8.6481	(-0.7, 0.71, 0.0)	0.30298	(-0.71, -0.7, 0.0)	0	(0.0, 0.0, 1.0)	0.5		0.5	0	ALL	4	361	639.5	ALL	FFCC99	8.6314	49		196	100	0.69295		0.69295	2.7689		0.02		0.0050761	ROI2DPolyLine	0	11625		39257	5741		31295.2	3524		26105	160610_Rholife1010_B2_emb30	0.3	3.7325	0	ALL	4	358.53	635.96	ALL	FALSE
8.2436	(0.91, -0.41, 0.0)	2.8023	(0.41, 0.91, 0.0)	0	(0.0, 0.0, 1.0)	0.045455		0.045455	0	ALL	4	379.5	644.1	ALL	FFCC99	22.294	410		136	100	3.0888		3.0888	8.9148		0.066762		0.028661	ROI2DPolyLine	0	13268		48605	7851.35		36225.7	3538		26635	160610_Rholife1010_B2_emb30	0.3	9.6405	0	ALL	4	369.67	641.89	ALL	FALSE
8.8518	(0.97, -0.26, 0.0)	0.67129	(0.26, 0.97, 0.0)	0	(0.0, 0.0, 1.0)	0.026316		0.029086	0	ALL	4	379.31	654.5	ALL	FFCC99	29.32	551.32		261.05	100	3.6338		3.561	11.118		0.093553		0.030761	ROI2DPolyLine	0	19643		49538	7364.69		37915	3337		25015	160610_Rholife1010_B2_emb30	0.3	12.679	0	ALL	4	375.6	641.18	ALL	FALSE
3.6684	(0.84, -0.54, 0.0)	0.32685	(0.54, 0.84, 0.0)	0	(0.0, 0.0, 1.0)	0.16667		0.16667	0	ALL	4	384	664.11	ALL	FFCC99	10.851	1244		27	100	1.7912		1.7912	4.0795		0.067115		0.051351	ROI2DPolyLine	0	32058		33463	12790.4		30388.2	4851		27743	160610_Rholife1010_B2_emb30	0.3	4.6921	0	ALL	4	379.87	661.57	ALL	FALSE
34.525	(0.71, 0.71, 0.0)	0.30535	(-0.71, 0.71, 0.0)	0	(0.0, 0.0, 1.0)	0.5		0.5	0	ALL	4	382	690.33	ALL	FFCC99	14.99	9		16	100	0.69295		0.69295	4.5968		0.1		0.058824	ROI2DPolyLine	0	26219		44552	13669.3		38852.4	8046		30935	160610_Rholife1010_B2_emb30	0.3	6.482	0	ALL	4	378.21	686.94	ALL	FALSE
5.0046	(0.97, 0.23, 0.0)	0.33854	(-0.23, 0.97, 0.0)	0	(0.0, 0.0, 1.0)	0.05		0.05	0	ALL	4	481.36	526.5	ALL	9900CC	14.031	1329.7		257.9	100	2.9937		2.9937	5.7693		0.041273		0.031933	ROI2DPolyLine	0	39305		61001	24326.6		44436.6	13191		33679	160610_Rholife1010_B2_emb31	0.3	6.0676	0	ALL	4	480.24	519.45	ALL	FALSE
0.0	(NaN, NaN, NaN)	0.0	(NaN, NaN, NaN)	0	(NaN, NaN, NaN)	0		0	0	ALL	4	498.5	533.5	ALL	9900CC	11.353	0		0	100	0		0	4.2808		0		0	ROI2DPolyLine	0	35908		64811	20233.6		47861.6	11329		37942	160610_Rholife1010_B2_emb31	0.3	4.9092	0	ALL	4	494.95	530.14	ALL	FALSE
4.3384	(0.63, 0.77, 0.0)	0.42604	(-0.77, 0.63, 0.0)	0	(0.0, 0.0, 1.0)	0.16667		0.16667	0	ALL	4	500.7	530.6	ALL	9900CC	13.592	4840.33		395.33	100	1.7912		1.7912	4.5968		0.0014537		0.0067104	ROI2DPolyLine	0	35890		65535	22480.8		46564.1	8052		36017	160610_Rholife1010_B2_emb31	0.3	5.8776	0	ALL	4	496.28	526.35	ALL	FALSE
6.4319	(0.92, -0.4, 0.0)	1.2684	(0.4, 0.92, 0.0)	0	(0.0, 0.0, 1.0)	0.061728		0.055556	0	ALL	4	533.22	571.5	ALL	9900CC	20.547	180.33		132.44	100	2.8117		2.8886	8.1246		0.15801		0.06817	ROI2DPolyLine	0	44228		65535	13320.9		56043.4	3609		36943	160610_Rholife1010_B2_emb31	0.3	8.885	0	ALL	4	527.69	562.44	ALL	FALSE
0.0	(0.0, 1.0, 0.0)	∞	(-1.0, 0.0, 0.0)	0	(0.0, 0.0, 1.0)	0.083333		0.083333	0	ALL	4	523.56	569.11	ALL	9900CC	13.451	449.67		209.67	100	2.4837		2.4837	5.2071		0.0061133		0.038416	ROI2DPolyLine	0	22911		62945	14140.7		55946.6	6692		46615	160610_Rholife1010_B2_emb31	0.3	5.8168	0	ALL	4	522.57	561.77	ALL	FALSE
7.282	(-0.36, 0.93, 0.0)	0.99485	(-0.93, -0.36, 0.0)	0	(0.0, 0.0, 1.0)	0.061983		0.045455	0	ALL	4	540.5	564.1	ALL	9900CC	22.443	652.36		919.18	100	2.8372		3.0888	8.9148		0.11768		0.05988	ROI2DPolyLine	0	37440		61447	14726.9		46281.6	7794		33742	160610_Rholife1010_B2_emb31	0.3	9.7052	0	ALL	4	531.03	558.87	ALL	FALSE
6.3741	(-0.48, 0.88, 0.0)	0.65265	(-0.88, -0.48, 0.0)	0	(0.0, 0.0, 1.0)	0.0625		0.0625	0	ALL	4	526.59	524	ALL	9900CC	19.762	927		265.5	100	2.771		2.771	7.7355		0.0078083		0.05067	ROI2DPolyLine	0	31517		65535	14245.4		55629.3	7497		44402	160610_Rholife1010_B2_emb31	0.3	8.5457	0	ALL	4	522.79	515.22	ALL	FALSE
10.054	(-0.47, 0.88, 0.0)	1.7899	(-0.88, -0.47, 0.0)	0	(0.0, 0.0, 1.0)	0.041667		0.041667	0	ALL	4	548.36	531.84	ALL	9900CC	29.352	1228.08		421.92	100	3.1757		3.1757	11.425		0.0035435		0.08951	ROI2DPolyLine	0	34163		65235	14986.7		50506	5015		38166	160610_Rholife1010_B2_emb31	0.3	12.693	0	ALL	4	539.27	519	ALL	FALSE
36.559	(0.71, -0.71, 0.0)	0.30539	(0.71, 0.71, 0.0)	0	(0.0, 0.0, 1.0)	0.5		0.5	0	ALL	4	536	533.67	ALL	9900CC	12.176	1024		1	100	0.69295		0.69295	4.5968		0.00097561		0.5	ROI2DPolyLine	0	65223		46274	22093.6		39798	5598		36476	160610_Rholife1010_B2_emb31	0.3	5.2652	0	ALL	4	531.48	529.03	ALL	FALSE
0	(0.0, 0.0, 0.0)	0	(0.0, 0.0, 0.0)	0	(0.0, 0.0, 0.0)					ALL	4	539	546	0	9900CC	8.5374				100				0					ROI3DPolyLine	0	55669		53499	15948.7		43086.1	1692		33113	160610_Rholife1010_B2_emb31	0.3	3.6918	0	ALL	4	539.27	546.85	0	FALSE
2464.23	(0.71, 0.71, 0.0)	0.30339	(-0.71, 0.71, 0.0)	0	(0.0, 0.0, 1.0)	0.5		0.5	0	ALL	4	501.67	564	ALL	9900CC	12.311	144		16	100	0.69295		0.69295	4.5968		0.0068966		0.058824	ROI2DPolyLine	0	23778		54231	14375.4		50125.9	8575		44261	160610_Rholife1010_B2_emb31	0.3	5.3239	0	ALL	4	497.4	559.76	ALL	FALSE
0.0	(NaN, NaN, NaN)	0.0	(NaN, NaN, NaN)	0	(NaN, NaN, NaN)	0		0	0	ALL	5	289	371	ALL	0099CC	21.066	0		0	100	0		0	8.5617		0		0	ROI2DPolyLine	0	30171		60877	13165.8		49687.1	2311		39292	160610_Rholife1010_B2_emb32	0.3	9.1096	0	ALL	5	281.11	364.04	ALL	FALSE
0.0	(0.0, 1.0, 0.0)	∞	(-1.0, 0.0, 0.0)	0	(0.0, 0.0, 1.0)	0.061728		0.061728	0	ALL	5	270.73	374	ALL	0099CC	11.693	1114.33		459.56	100	2.8117		2.8117	4.3459		0.1703		0.12412	ROI2DPolyLine	0	43963		64980	17072.3		55565.3	3885		47077	160610_Rholife1010_B2_emb32	0.3	5.0564	0	ALL	5	269.59	368.2	ALL	FALSE
6.7035	(0.45, 0.89, 0.0)	0.3801	(-0.89, 0.45, 0.0)	0	(0.0, 0.0, 1.0)	0.061728		0.055556	0	ALL	5	242.5	408.89	ALL	0099CC	21.992	1579.22		64.222	100	2.8117		2.8886	8.1246		0.11242		0.040161	ROI2DPolyLine	0	61764		57619	40953.2		49766.7	20762		44765	160610_Rholife1010_B2_emb32	0.3	9.5101	0	ALL	5	231.81	404.7	ALL	FALSE
7.9694	(0.88, 0.48, 0.0)	1.2242	(-0.48, 0.88, 0.0)	0	(0.0, 0.0, 1.0)	0.0625		0.0625	0	ALL	5	304.75	368.5	ALL	0099CC	25.258	285.5		590.38	100	2.771		2.771	9.4938		0.017464		0.065357	ROI2DPolyLine	0	61755		61962	17945.8		52399.2	3242		43452	160610_Rholife1010_B2_emb32	0.3	10.922	0	ALL	5	297.44	357.32	ALL	FALSE
9.6619	(-0.49, 0.87, 0.0)	0.9312	(-0.87, -0.49, 0.0)	0	(0.0, 0.0, 1.0)	0.049587		0.045455	0	ALL	5	312.04	367.5	ALL	0099CC	30.031	1701.18		272.73	100	3.0259		3.0888	12.39		0.09528		0.029493	ROI2DPolyLine	0	52775		60581	27880.8		49684.1	9723		42733	160610_Rholife1010_B2_emb32	0.3	12.986	0	ALL	5	304.17	354.11	ALL	FALSE
12.87	(0.27, 0.96, 0.0)	1.9626	(-0.96, 0.27, 0.0)	0	(0.0, 0.0, 1.0)	0.023629		0.02741	0	ALL	5	324.63	387.77	ALL	0099CC	37.748	481.09		203.61	100	3.764		3.6438	15.525		0.047783		0.22241	ROI2DPolyLine	0	51922		64845	16872.9		48981.2	2555		37905	160610_Rholife1010_B2_emb32	0.3	16.323	0	ALL	5	306.73	381.97	ALL	FALSE
4.4903	(0.97, 0.22, 0.0)	0.47696	(-0.22, 0.97, 0.0)	0	(0.0, 0.0, 1.0)	0.055556		0.055556	0	ALL	5	314	407	ALL	0099CC	13.698	725		28.667	100	2.8886		2.8886	5.3489		0.0098159		0.21096	ROI2DPolyLine	0	51942		41535	23574.1		39613.8	4400		37735	160610_Rholife1010_B2_emb32	0.3	5.9233	0	ALL	5	307.37	405.02	ALL	FALSE
4.1483	(0.77, 0.64, 0.0)	0.5125	(-0.64, 0.77, 0.0)	0	(0.0, 0.0, 1.0)	0.16667		0.16667	0	ALL	5	305.7	415.8	ALL	0099CC	12.181	238		57.667	100	1.7912		1.7912	4.5968		0.0084894		0.081786	ROI2DPolyLine	0	54244		49684	13926.8		45953.7	4037		41773	160610_Rholife1010_B2_emb32	0.3	5.2675	0	ALL	5	301.28	411.43	ALL	FALSE
7.8791	(-0.03, 1.0, 0.0)	0.39725	(-1.0, -0.03, 0.0)	0	(0.0, 0.0, 1.0)	0.033333		0.033333	0	ALL	5	316	392.65	ALL	0099CC	21.903	1290.4		73.4	100	3.3982		3.3982	6.9324		0.023032		0.10348	ROI2DPolyLine	0	39292		45328	12804.9		41814.7	3562		37477	160610_Rholife1010_B2_emb32	0.3	9.4713	0	ALL	5	307.69	391.57	ALL	FALSE
15.56	(1.0, -0.06, 0.0)	2.1706	(0.06, 1.0, 0.0)	0	(0.0, 0.0, 1.0)	0.014197		0.01385	0	ALL	5	340.86	447.21	ALL	CCFFCC	41.926	2530.32		244.26	100	4.2687		4.2869	17.432		0.061719		0.056092	ROI2DPolyLine	0	65535		65535	52463.1		54683.6	25076		43643	160610_Rholife1010_B2_emb33	0.3	18.13	0	ALL	5	339.71	426.79	ALL	FALSE
3.253	(-0.51, 0.86, 0.0)	0.28711	(-0.86, -0.51, 0.0)	0	(0.0, 0.0, 1.0)	0.16667		0.16667	0	ALL	5	354.13	463.5	ALL	CCFFCC	8.9062	5868.67		2087	100	1.7912		1.7912	3.4864		0.0068037		0.086328	ROI2DPolyLine	0	63308		63366	30717.8		42525.1	13169		34556	160610_Rholife1010_B2_emb33	0.3	3.8513	0	ALL	5	351.87	459.77	ALL	FALSE
3.7725	(0.81, -0.59, 0.0)	0.86393	(0.59, 0.81, 0.0)	0	(0.0, 0.0, 1.0)	0.16667		0.22222	0	ALL	5	332.78	469	ALL	CCFFCC	11.418	1185		257.67	100	1.7912		1.5602	4.0795		0.0012245		0.33517	ROI2DPolyLine	0	49240		61657	21256.1		48969.7	4470		39136	160610_Rholife1010_B2_emb33	0.3	4.9374	0	ALL	5	330.42	464.57	ALL	FALSE
3.8529	(0.76, 0.65, 0.0)	1.0242	(-0.65, 0.76, 0.0)	0	(0.0, 0.0, 1.0)	0.1		0.1	0	ALL	5	365.18	464.45	ALL	CCFFCC	12.201	5996		145.6	100	2.3016		2.3016	4.5968		0.053839		0.10773	ROI2DPolyLine	0	58499		57951	23118		44412.6	4213		36812	160610_Rholife1010_B2_emb33	0.3	5.2762	0	ALL	5	361.16	459.13	ALL	FALSE
2.7452	(0.97, -0.25, 0.0)	0.67209	(0.25, 0.97, 0.0)	0	(0.0, 0.0, 1.0)	0.1		0.1	0	ALL	5	353.63	508.5	ALL	CCFFCC	8.7834	1552.6		794.6	100	2.3016		2.3016	3.1481		0.0085607		0.0043466	ROI2DPolyLine	0	56603		54047	34415.5		47654.4	17420		42743	160610_Rholife1010_B2_emb33	0.3	3.7982	0	ALL	5	352.83	504.28	ALL	FALSE
4.1807	(0.18, 0.98, 0.0)	0.33987	(-0.98, 0.18, 0.0)	0	(0.0, 0.0, 1.0)	0.055556		0.055556	0	ALL	5	360	509.5	ALL	CCFFCC	15.728	3025.33		504.44	100	2.8886		2.8886	4.8347		0.0038325		0.061656	ROI2DPolyLine	0	39401		65092	23136.8		49006.2	9405		39073	160610_Rholife1010_B2_emb33	0.3	6.8014	0	ALL	5	358.92	503.32	ALL	FALSE
7.9159	(0.63, 0.78, 0.0)	1.5783	(-0.78, 0.63, 0.0)	0	(0.0, 0.0, 1.0)	0.083333		0.083333	0	ALL	5	367.21	511.84	ALL	CCFFCC	22.955	2821.83		625.33	100	2.4837		2.4837	9.2544		0.00066984		0.095222	ROI2DPolyLine	0	51914		63744	28324.7		52305.7	8797		42714	160610_Rholife1010_B2_emb33	0.3	9.9266	0	ALL	5	361.48	502.68	ALL	FALSE
10.225	(-0.7, 0.71, 0.0)	0.69738	(-0.71, -0.7, 0.0)	0	(0.0, 0.0, 1.0)	0.25		0.25	0	ALL	5	373	506.76	ALL	CCFFCC	22.295	1480		292.5	100	1.3859		1.3859	9.1936		0.0021304		0.050867	ROI2DPolyLine	0	50121		54348	26103.1		40671.3	8428		34371	160610_Rholife1010_B2_emb33	0.3	9.6409	0	ALL	5	365.32	498.83	ALL	FALSE
3.0248	(1.0, -0.05, 0.0)	0.41088	(0.05, 1.0, 0.0)	0	(0.0, 0.0, 1.0)	0.16667		0.16667	0	ALL	5	372.6	498	ALL	CCFFCC	4.8768	1139.67		1717.67	100	1.7912		1.7912	1.783		0.0095015		0.003004	ROI2DPolyLine	0	65535		55770	61769.4		47103.2	51037		41993	160610_Rholife1010_B2_emb33	0.3	2.1089	0	ALL	5	371.72	495.95	ALL	FALSE
4.3584	(-0.53, 0.85, 0.0)	0.34723	(-0.85, -0.53, 0.0)	0	(0.0, 0.0, 1.0)	0.125		0.125	0	ALL	5	381	491.18	ALL	CCFFCC	12.479	1068.5		248.75	100	2.0786		2.0786	5.043		0.0012097		0.0093441	ROI2DPolyLine	0	49848		59595	28200.2		46891.3	6384		40335	160610_Rholife1010_B2_emb33	0.3	5.3964	0	ALL	5	375.57	487.95	ALL	FALSE
3.3289	(0.21, 0.98, 0.0)	0.63089	(-0.98, 0.21, 0.0)	0	(0.0, 0.0, 1.0)	0.071429		0.071429	0	ALL	5	400.5	479.4	ALL	CCFFCC	19.508	888		271.14	100	2.6377		2.6377	3.9868		0.0061657		0.10968	ROI2DPolyLine	0	50875		65535	39873.2		56810.3	23663		45880	160610_Rholife1010_B2_emb33	0.3	8.4358	0	ALL	5	385.81	478.34	ALL	FALSE
2.5995	(0.94, -0.34, 0.0)	0.28479	(0.34, 0.94, 0.0)	0	(0.0, 0.0, 1.0)	0.125		0.125	0	ALL	5	340	495	ALL	CCFFCC	7.9077	2092		388.25	100	2.0786		2.0786	2.7349		0.051479		0.0083151	ROI2DPolyLine	0	41040		57131	33927.9		50247.4	15710		44631	160610_Rholife1010_B2_emb33	0.3	3.4195	0	ALL	5	336.18	493.39	ALL	FALSE
0.0	(NaN, NaN, NaN)	0.0	(NaN, NaN, NaN)	0	(NaN, NaN, NaN)	0.25		0.25	0	ALL	5	332	478	ALL	CCFFCC	9.6266	552.5		170	100	1.3859		1.3859	0.86486		0.003968		0.0059863	ROI2DPolyLine	0	63548		42714	59265		39506.7	55532		36225	160610_Rholife1010_B2_emb33	0.3	4.1628	0	ALL	5	323.7	478.34	ALL	FALSE
3.6041	(0.87, -0.5, 0.0)	0.31134	(0.5, 0.87, 0.0)	0	(0.0, 0.0, 1.0)	0.16667		0.16667	0	ALL	5	462	530.33	ALL	FF3399	9.8761	803.67		220.67	100	1.7912		1.7912	4.0795		0.0046548		0.17621	ROI2DPolyLine	0	26475		64528	17055.2		55901.3	8362		49500	160610_Rholife1010_B2_emb34	0.3	4.2707	0	ALL	5	457.85	528.29	ALL	FALSE
4.7963	(0.62, 0.78, 0.0)	0.26064	(-0.78, 0.62, 0.0)	0	(0.0, 0.0, 1.0)	0.25		0.375	0	ALL	5	465	535	ALL	FF3399	14.808	313		60.5	100	1.3859		1.0394	5.5378		0.2508		0.5041	ROI2DPolyLine	0	28404		65298	9510.91		49304.8	4365		41091	160610_Rholife1010_B2_emb34	0.3	6.4035	0	ALL	5	458.81	530.53	ALL	FALSE
0.0	(0.0, 1.0, 0.0)	∞	(-1.0, 0.0, 0.0)	0	(0.0, 0.0, 1.0)	0.045455		0.045455	0	ALL	5	482.77	542	ALL	FF3399	13.572	1387.45		485.55	100	3.0888		3.0888	5.2071		0.014738		0.013602	ROI2DPolyLine	0	37157		62841	14205.2		52453.8	3829		43110	160610_Rholife1010_B2_emb34	0.3	5.8689	0	ALL	5	481.54	535.01	ALL	FALSE
3.9135	(0.8, 0.6, 0.0)	0.26023	(-0.6, 0.8, 0.0)	0	(0.0, 0.0, 1.0)	0.25		0.375	0	ALL	5	498	539.11	ALL	FF3399	11.778	726.5		288	100	1.3859		1.0394	4.3243		0.050346		0.50087	ROI2DPolyLine	0	29595		59007	20461.9		41699	12453		32114	160610_Rholife1010_B2_emb34	0.3	5.0934	0	ALL	5	493.07	535.33	ALL	FALSE
11.013	(0.29, 0.96, 0.0)	0.75238	(-0.96, 0.29, 0.0)	0	(0.0, 0.0, 1.0)	0.02381		0.02381	0	ALL	5	476.31	482.5	ALL	FF3399	34.263	965.19		192.33	100	3.7335		3.7335	14.086		0.015227		0.048446	ROI2DPolyLine	0	61491		58231	16644.5		44014.5	5926		35639	160610_Rholife1010_B2_emb34	0.3	14.816	0	ALL	5	470.66	466.18	ALL	FALSE
9.0391	(0.99, 0.15, 0.0)	1.2771	(-0.15, 0.99, 0.0)	0	(0.0, 0.0, 1.0)	0.02381		0.026077	0	ALL	5	489.96	485.5	ALL	FF3399	26.714	462.9		740.24	100	3.7335		3.6677	10.948		0.047682		0.1136	ROI2DPolyLine	0	28090		61194	12169		47056.7	2600		39217	160610_Rholife1010_B2_emb34	0.3	11.552	0	ALL	5	486.67	472.58	ALL	FALSE
0.0	(0.0, 1.0, 0.0)	0.43243	(-1.0, 0.0, 0.0)	0	(0.0, 0.0, 1.0)	0.03125		0.035156	0	ALL	5	483.5	488.5	ALL	FF3399	17.941	1235.75		184.94	100	3.4625		3.3761	7.364		0.013635		0.034746	ROI2DPolyLine	0	34691		51700	13555.8		44959.9	2879		38579	160610_Rholife1010_B2_emb34	0.3	7.7583	0	ALL	5	483.46	479.94	ALL	FALSE
9.132	(0.53, 0.85, 0.0)	1.5226	(-0.85, 0.53, 0.0)	0	(0.0, 0.0, 1.0)	0.05		0.055	0	ALL	5	511.79	495.54	ALL	FF3399	27.865	1377.5		206.4	100	2.9937		2.9245	11.16		0.022874		0.11585	ROI2DPolyLine	0	35877		65535	15488.8		56005.2	5908		46743	160610_Rholife1010_B2_emb34	0.3	12.05	0	ALL	5	501.71	488.91	ALL	FALSE
10.121	(-0.22, 0.98, 0.0)	2.2425	(-0.98, -0.22, 0.0)	0	(0.0, 0.0, 1.0)	0.025		0.02625	0	ALL	5	512.85	530.04	ALL	FF3399	28.9	1478.3		658.35	100	3.6849		3.6503	10.94		0.043036		0.080955	ROI2DPolyLine	0	61921		65535	39746.9		50581.9	9737		39537	160610_Rholife1010_B2_emb34	0.3	12.497	0	ALL	5	499.15	528.29	ALL	FALSE
8.2567	(0.97, 0.23, 0.0)	1.0689	(-0.23, 0.97, 0.0)	0	(0.0, 0.0, 1.0)	0.029412		0.032872	0	ALL	5	249.43	533	ALL	9900FF	23.947	249.94		736.82	100	3.523		3.4416	9.7561		0.065958		0.077318	ROI2DPolyLine	0	25865		63553	8092.52		47662	3272		38805	160610_Rholife1010_B2_emb35	0.3	10.355	0	ALL	5	245.89	521.57	ALL	FALSE
8.6784	(-0.3, 0.95, 0.0)	1.9043	(-0.95, -0.3, 0.0)	0	(0.0, 0.0, 1.0)	0.038265		0.043367	0	ALL	5	265	554.35	ALL	9900FF	25.045	953		205.5	100	3.28		3.1812	9.8609		0.094988		0.14753	ROI2DPolyLine	0	55768		65535	17118.9		46959.3	2463		30528	160610_Rholife1010_B2_emb35	0.3	10.83	0	ALL	5	253.26	552.3	ALL	FALSE
7.1895	(0.85, 0.53, 0.0)	0.73671	(-0.53, 0.85, 0.0)	0	(0.0, 0.0, 1.0)	0.071429		0.081633	0	ALL	5	261	571.32	ALL	9900FF	22.142	659.86		271.43	100	2.6377		2.5387	9.1221		0.0062229		0.15012	ROI2DPolyLine	0	22682		52653	7882.47		39464.6	2423		28769	160610_Rholife1010_B2_emb35	0.3	9.5747	0	ALL	5	251.98	565.11	ALL	FALSE
6.9004	(0.98, -0.22, 0.0)	0.38224	(0.22, 0.98, 0.0)	0	(0.0, 0.0, 1.0)	0.035556		0.033333	0	ALL	5	573.5	529.8	ALL	00CCCC	19.893	441		273.93	100	3.3521		3.3982	8.3963		0.088404		0.0213	ROI2DPolyLine	0	32388		64538	15891.6		52811.5	6657		43689	160610_Rholife1010_B2_emb36	0.3	8.6024	0	ALL	5	563.69	528.13	ALL	FALSE
7.0962	(-0.66, 0.75, 0.0)	0.95801	(-0.75, -0.66, 0.0)	0	(0.0, 0.0, 1.0)	0.071429		0.071429	0	ALL	5	504.94	557	ALL	00CCCC	21.079	3421.71		172.57	100	2.6377		2.6377	8.2616		0.0060949		0.12311	ROI2DPolyLine	0	57122		59342	21728.2		47850.6	3232		40012	160610_Rholife1010_B2_emb36	0.3	9.1153	0	ALL	5	498.62	551.11	ALL	FALSE
0.0	(NaN, NaN, NaN)	0.0	(NaN, NaN, NaN)	0	(NaN, NaN, NaN)	0.045455		0.10744	0	ALL	5	506.5	546	ALL	00CCCC	11.635	531		101	100	3.0888		2.6007	4.7567		0.040555		0.34338	ROI2DPolyLine	0	32789		65535	13400.5		60229.8	4308		47135	160610_Rholife1010_B2_emb36	0.3	5.0314	0	ALL	5	500.79	545.79	ALL	FALSE
3.5711	(0.15, 0.99, 0.0)	0.83401	(-0.99, 0.15, 0.0)	0	(0.0, 0.0, 1.0)	0.071429		0.071429	0	ALL	5	531.6	553.5	ALL	006699	10.155	3805		348.29	100	2.6377		2.6377	3.9868		0.00046755		0.026084	ROI2DPolyLine	0	54952		63086	28627.9		49415.1	6017		39724	160610_Rholife1010_B2_emb36	0.3	4.3914	0	ALL	5	530.31	548.45	ALL	FALSE
4.9763	(0.94, -0.34, 0.0)	0.55816	(0.34, 0.94, 0.0)	0	(0.0, 0.0, 1.0)	0.055556		0.055556	0	ALL	5	545.79	560.5	ALL	006699	21.089	1512.22		294.33	100	2.8886		2.8886	5.8817		0.06221		0.011122	ROI2DPolyLine	0	27110		55619	15654.3		42328.4	4064		32382	160610_Rholife1010_B2_emb36	0.3	9.1193	0	ALL	5	544.1	553.29	ALL	FALSE
6.4861	(0.28, 0.96, 0.0)	0.714	(-0.96, 0.28, 0.0)	0	(0.0, 0.0, 1.0)	0.038462		0.044379	0	ALL	5	554.11	559	ALL	006699	19.955	904.54		322.38	100	3.2555		3.1491	8.0785		0.027464		0.062026	ROI2DPolyLine	0	38577		65535	13201.9		52232.1	3699		36717	160610_Rholife1010_B2_emb36	0.3	8.629	0	ALL	5	550.39	549.66	ALL	FALSE
7.0962	(-0.41, 0.91, 0.0)	1.1259	(-0.91, -0.41, 0.0)	0	(0.0, 0.0, 1.0)	0.045455		0.053719	0	ALL	5	566.5	551.15	ALL	006699	21.76	702.82		580.18	100	3.0888		2.963	8.9148		0.02231		0.23596	ROI2DPolyLine	0	36772		65535	15638		49678.8	6664		35631	160610_Rholife1010_B2_emb36	0.3	9.4097	0	ALL	5	556.92	545.55	ALL	FALSE
9.0789	(1.0, -0.08, 0.0)	4.0272	(0.08, 1.0, 0.0)	0	(0.0, 0.0, 1.0)	0.1		0.1	0	ALL	5	574.54	538.69	ALL	006699	23.541	2095.8		469.2	100	2.3016		2.3016	9.2443		0.0037182		0.0036493	ROI2DPolyLine	0	42837		65244	16951.4		54733.8	4806		40253	160610_Rholife1010_B2_emb36	0.3	10.18	0	ALL	5	562.97	535.15	ALL	FALSE
4.3511	(0.92, -0.39, 0.0)	0.45605	(0.39, 0.92, 0.0)	0	(0.0, 0.0, 1.0)	0.071429		0.071429	0	ALL	5	462.67	560.5	ALL	007D7D	13.4	3057.57		268.43	100	2.6377		2.6377	5.0615		0.0042423		0.044865	ROI2DPolyLine	0	46989		49853	34315.9		40983.1	20865		34487	160610_Rholife1010_B2_emb37	0.3	5.7945	0	ALL	5	460.85	554.12	ALL	FALSE
6.9746	(-0.44, 0.9, 0.0)	0.60555	(-0.9, -0.44, 0.0)	0	(0.0, 0.0, 1.0)	0.05		0.055	0	ALL	5	479.47	559	ALL	007D7D	20.17	3112.5		462.8	100	2.9937		2.9245	8.5179		0.012387		0.1059	ROI2DPolyLine	0	56783		63600	17684.3		49328.2	4759		40506	160610_Rholife1010_B2_emb37	0.3	8.7223	0	ALL	5	475.13	550.17	ALL	FALSE
10.536	(0.31, 0.95, 0.0)	0.7194	(-0.95, 0.31, 0.0)	0	(0.0, 0.0, 1.0)	0.02381		0.024943	0	ALL	5	511	570.13	ALL	007D7D	32.817	984.29		126.43	100	3.7335		3.7006	13.544		0.037838		0.074534	ROI2DPolyLine	0	56992		50431	18934		44181.5	2320		35998	160610_Rholife1010_B2_emb37	0.3	14.191	0	ALL	5	495.18	565.36	ALL	FALSE
3.5532	(0.87, -0.49, 0.0)	0.31697	(0.49, 0.87, 0.0)	0	(0.0, 0.0, 1.0)	0.125		0.125	0	ALL	5	484.89	595	ALL	007D7D	11.16	3737.75		378.25	100	2.0786		2.0786	3.8678		0.031924		0.17902	ROI2DPolyLine	0	38849		44559	20318.2		35643	4682		32924	160610_Rholife1010_B2_emb37	0.3	4.8259	0	ALL	5	482.42	590.27	ALL	FALSE
3.0248	(1.0, 0.05, 0.0)	0.41088	(-0.05, 1.0, 0.0)	0	(0.0, 0.0, 1.0)	0.16667		0.16667	0	ALL	5	466.4	596	ALL	007D7D	5.8986	2689.67		88	100	1.7912		1.7912	1.783		0.00072648		0.073487	ROI2DPolyLine	0	42653		48227	23651.8		46015.2	5416		44596	160610_Rholife1010_B2_emb37	0.3	2.5507	0	ALL	5	466.32	593	ALL	FALSE
4.1853	(0.7, 0.72, 0.0)	2.0349	(-0.72, 0.7, 0.0)	0	(0.0, 0.0, 1.0)	0.081633		0.071429	0	ALL	5	450.33	588.17	ALL	007D7D	13.179	1103.86		839.71	100	2.5387		2.6377	4.5968		0.18663		0.033582	ROI2DPolyLine	0	33026		56355	18363		44242.5	4883		37717	160610_Rholife1010_B2_emb37	0.3	5.6989	0	ALL	5	447.49	585.41	ALL	FALSE
6.5361	(0.25, 0.97, 0.0)	2.5094	(-0.97, 0.25, 0.0)	0	(0.0, 0.0, 1.0)	0.05		0.05	0	ALL	5	415.35	578.12	ALL	009933	19.961	3879.1		965.2	100	2.9937		2.9937	6.5009		0.0049599		0.056601	ROI2DPolyLine	0	53736		55349	31646.5		47114.7	12153		37021	160610_Rholife1010_B2_emb38	0.3	8.6319	0	ALL	5	413.77	570.52	ALL	FALSE
7.796	(-0.45, 0.89, 0.0)	0.40381	(-0.89, -0.45, 0.0)	0	(0.0, 0.0, 1.0)	0.05		0.05	0	ALL	5	395	596.38	ALL	009933	23.067	1921.6		580.5	100	2.9937		2.9937	9.6694		0.012233		0.0098557	ROI2DPolyLine	0	63940		59597	16868.1		39993.1	6911		30261	160610_Rholife1010_B2_emb38	0.3	9.9749	0	ALL	5	384.9	590.57	ALL	FALSE
0.0	(NaN, NaN, NaN)	0.0	(NaN, NaN, NaN)	0	(NaN, NaN, NaN)	0.25		0.25	0	ALL	5	425	631	ALL	009933	7.3539	4992.5		32.5	100	1.3859		1.3859	0.86486		0.00091969		0.039412	ROI2DPolyLine	0	64764		48892	46138.3		47683	33752		46152	160610_Rholife1010_B2_emb38	0.3	3.1801	0	ALL	5	425.01	624.9	ALL	FALSE
3.6919	(-0.46, 0.89, 0.0)	0.37624	(-0.89, -0.46, 0.0)	0	(0.0, 0.0, 1.0)	0.1875		0.15625	0	ALL	5	436.5	625.4	ALL	009933	10.994	103.75		165.25	100	1.7323		1.9055	4.4521		0.055569		0.25479	ROI2DPolyLine	0	59082		42360	36043.9		37375.7	7254		29491	160610_Rholife1010_B2_emb38	0.3	4.7541	0	ALL	5	431.69	622.77	ALL	FALSE
2.6651	(-0.69, 0.73, 0.0)	1.1062	(-0.73, -0.69, 0.0)	0	(0.0, 0.0, 1.0)	1		0.5	0	ALL	5	421	624.8	ALL	009933	7.0182	0		4	100	-9.9995e-05		0.69295	2.1622		1		0.2	ROI2DPolyLine	0	18142		49849	10577.4		42853	6643		37992	160610_Rholife1010_B2_emb38	0.3	3.0349	0	ALL	5	418.32	622.17	ALL	FALSE
∞	(0.0, 1.0, 0.0)	0.43243	(-1.0, 0.0, 0.0)	0	(0.0, 0.0, 1.0)	0.125		0.125	0	ALL	5	415.5	616.5	ALL	009933	5.9686	703.5		577	100	2.0786		2.0786	2.205		0.011471		0.01062	ROI2DPolyLine	0	53226		64883	34103.8		54824.7	17654		44064	160610_Rholife1010_B2_emb38	0.3	2.581	0	ALL	5	412.55	616.09	ALL	FALSE
0.0	(NaN, NaN, NaN)	0.0	(NaN, NaN, NaN)	0	(NaN, NaN, NaN)	0.5		0.5	0	ALL	5	420	620.33	ALL	009933	4.9079	4624		16	100	0.69295		0.69295	0.96694		0.00021622		0.058824	ROI2DPolyLine	0	43970		51641	27027.7		49950.3	10548		47826	160610_Rholife1010_B2_emb38	0.3	2.1223	0	ALL	5	417.41	620.04	ALL	FALSE
2.7034	(0.31, 0.95, 0.0)	0.43879	(-0.95, 0.31, 0.0)	0	(0.0, 0.0, 1.0)	0.1		0.1	0	ALL	5	434.5	594.25	ALL	009933	10.514	1113.2		123.4	100	2.3016		2.3016	3.1481		0.0021518		0.017422	ROI2DPolyLine	0	39133		48806	19049.8		40954.3	6129		36727	160610_Rholife1010_B2_emb38	0.3	4.5467	0	ALL	5	428.95	592.4	ALL	FALSE
0.0	(1.0, 0.0, 0.0)	0.28603	(0.0, 1.0, 0.0)	0	(0.0, 0.0, 1.0)	0.071429		0.081633	0	ALL	5	440.5	599.5	ALL	009933	11.472	472.57		843.86	100	2.6377		2.5387	3.8919		0.074366		0.1506	ROI2DPolyLine	0	18361		65535	13149		53554.8	8212		31180	160610_Rholife1010_B2_emb38	0.3	4.9607	0	ALL	5	434.73	598.47	ALL	FALSE
6.8309	(-0.48, 0.88, 0.0)	1.5185	(-0.88, -0.48, 0.0)	0	(0.0, 0.0, 1.0)	0.0625		0.0625	0	ALL	6	259.65	449	ALL	0000FF	19.243	2868.38		121.63	100	2.771		2.771	7.7355		0.0041774		0.023392	ROI2DPolyLine	0	56386		65422	23654.6		50464.2	3816		42017	160610_Rholife1010_B2_emb39	0.3	8.3213	0	ALL	6	256.83	441.23	ALL	FALSE
12.016	(0.9, -0.44, 0.0)	0.47163	(0.44, 0.9, 0.0)	0	(0.0, 0.0, 1.0)	0.03125		0.03125	0	ALL	6	307.13	463.5	ALL	0000FF	35.879	3380.94		189.81	100	3.4625		3.4625	14.892		0.037595		0.039823	ROI2DPolyLine	0	61703		55096	24048.1		48149.2	4333		39857	160610_Rholife1010_B2_emb39	0.3	15.515	0	ALL	6	300.16	447.87	ALL	FALSE
12.044	(0.55, 0.83, 0.0)	0.73854	(-0.83, 0.55, 0.0)	0	(0.0, 0.0, 1.0)	0.05		0.05	0	ALL	6	316.23	460	ALL	0000FF	37.774	1131.1		128.6	100	2.9937		2.9937	15.591		0.077241		0.10656	ROI2DPolyLine	0	31306		56855	14841.3		41943.9	2284		35265	160610_Rholife1010_B2_emb39	0.3	16.335	0	ALL	6	306.49	444.71	ALL	FALSE
3.9056	(0.19, 0.98, 0.0)	0.34786	(-0.98, 0.19, 0.0)	0	(0.0, 0.0, 1.0)	0.0625		0.0625	0	ALL	6	316	423.09	ALL	0000FF	10.96	639.38		272	100	2.771		2.771	4.4099		0.021536		0.010813	ROI2DPolyLine	0	28083		63482	9742.64		52720.1	2444		42848	160610_Rholife1010_B2_emb39	0.3	4.7394	0	ALL	6	310.91	422.25	ALL	FALSE
4.4196	(0.79, 0.62, 0.0)	0.26778	(-0.62, 0.79, 0.0)	0	(0.0, 0.0, 1.0)	0.25		0.25	0	ALL	6	317.4	397.5	ALL	0000FF	12.805	656		802	100	1.3859		1.3859	4.9305		0.029797		0.10031	ROI2DPolyLine	0	18399		65535	8963.9		59846.7	4195		48437	160610_Rholife1010_B2_emb39	0.3	5.5373	0	ALL	6	312.81	393.15	ALL	FALSE
3577.32	(1.0, 0.0, 0.0)	0.43243	(0.0, 1.0, 0.0)	0	(0.0, 0.0, 1.0)	0.1		0.1	0	ALL	6	269	413.43	ALL	0000FF	7.0725	531.4		189.2	100	2.3016		2.3016	2.6304		0.0037157		0.012421	ROI2DPolyLine	0	41040		64742	36485.4		52990.7	31758		44963	160610_Rholife1010_B2_emb39	0.3	3.0584	0	ALL	6	265.05	412.76	ALL	FALSE
1.5291E7	(1.0, 0.0, 0.0)	0.43243	(0.0, 1.0, 0.0)	0	(0.0, 0.0, 1.0)	0.16667		0.16667	0	ALL	6	280.4	397	ALL	0000FF	6.2141	132.33		15	100	1.7912		1.7912	1.783		0.039487		0.099095	ROI2DPolyLine	0	10415		65469	6929.4		64338	4957		63146	160610_Rholife1010_B2_emb39	0.3	2.6872	0	ALL	6	280.23	394.73	ALL	FALSE
1.7042	(0.89, 0.46, 0.0)	0.32437	(-0.46, 0.89, 0.0)	0	(0.0, 0.0, 1.0)	0.25		0.25	0	ALL	6	260	435.8	ALL	0000FF	5.702	1277		20.5	100	1.3859		1.3859	1.9339		0.0011902		0.048643	ROI2DPolyLine	0	53755		55286	41174.2		52443.4	23109		48780	160610_Rholife1010_B2_emb39	0.3	2.4657	0	ALL	6	257.78	434.58	ALL	FALSE
0	(0.0, 0.0, 0.0)	0	(0.0, 0.0, 0.0)	0	(0.0, 0.0, 0.0)					0	0	0	0	0	66FFCC	16.622				100				0					ROI3DPolyLine	0	0		0	0		0	0		0	160610_Rholife1010_B2_emb40	0.3	7.188	0	ALL	6	348.87	520.62	0	FALSE
6.3441	(-0.68, 0.73, 0.0)	1.4845	(-0.73, -0.68, 0.0)	0	(0.0, 0.0, 1.0)	0.083333		0.083333	0	ALL	6	362.38	544	ALL	66FFCC	18.489	2377.17		283.83	100	2.4837		2.4837	7.364		0.012077		0.02276	ROI2DPolyLine	0	40378		65535	21055.9		43660.2	9762		33161	160610_Rholife1010_B2_emb40	0.3	7.9953	0	ALL	6	357.41	537.7	ALL	FALSE
2259.58	(0.71, 0.71, 0.0)	0.30476	(-0.71, 0.71, 0.0)	0	(0.0, 0.0, 1.0)	0.5		0.5	0	ALL	6	366.75	545.5	ALL	66FFCC	10.117	625		9	100	0.69295		0.69295	3.9868		0.0015974		0.1	ROI2DPolyLine	0	58478		65130	22783.6		50111.5	6763		35426	160610_Rholife1010_B2_emb40	0.3	4.3749	0	ALL	6	364.05	541.49	ALL	FALSE
3.7167	(0.98, -0.18, 0.0)	0.70975	(0.18, 0.98, 0.0)	0	(0.0, 0.0, 1.0)	0.0625		0.070313	0	ALL	6	376.45	551	ALL	66FFCC	20.581	988.63		779.75	100	2.771		2.6844	4.4099		0.014572		0.12738	ROI2DPolyLine	0	47868		63586	20084.1		54399.5	5679		48141	160610_Rholife1010_B2_emb40	0.3	8.8997	0	ALL	6	375.12	545.6	ALL	FALSE
9.337	(0.82, -0.57, 0.0)	1.3778	(0.57, 0.82, 0.0)	0	(0.0, 0.0, 1.0)	0.0625		0.0625	0	ALL	6	403.32	535.64	ALL	66FFCC	27.492	1200.38		441.88	100	2.771		2.771	10.557		0.0031246		0.016552	ROI2DPolyLine	0	41295		64746	19309		51215	3838		32352	160610_Rholife1010_B2_emb40	0.3	11.889	0	ALL	6	394.1	525.04	ALL	FALSE
10.096	(-0.29, 0.96, 0.0)	2.7135	(-0.96, -0.29, 0.0)	0	(0.0, 0.0, 1.0)	0.025		0.025	0	ALL	6	409.46	522.96	ALL	66FFCC	31.069	1258.15		208.15	100	3.6849		3.6849	11.763		0.013465		0.046256	ROI2DPolyLine	0	37948		63409	18733.5		52999	4391		41793	160610_Rholife1010_B2_emb40	0.3	13.435	0	ALL	6	395.36	520.62	ALL	FALSE
0.0	(NaN, NaN, NaN)	0.0	(NaN, NaN, NaN)	0	(NaN, NaN, NaN)	0.5		0.5	0	ALL	6	392	507.33	ALL	66FFCC	3.4212	8836		64	100	0.69295		0.69295	0.96694		0.00011316		0.015385	ROI2DPolyLine	0	39797		35726	27522.3		34574.7	9286		32935	160610_Rholife1010_B2_emb40	0.3	1.4794	0	ALL	6	390.62	506.7	ALL	FALSE
9.4167	(0.45, 0.89, 0.0)	1.1662	(-0.89, 0.45, 0.0)	0	(0.0, 0.0, 1.0)	0.045455		0.049587	0	ALL	6	354.75	463.5	ALL	66FFCC	27.836	1832.82		164.73	100	3.0888		3.0259	11.218		0.0018849		0.11536	ROI2DPolyLine	0	53726		64002	33648.9		52013.6	18588		38797	160610_Rholife1010_B2_emb40	0.3	12.037	0	ALL	6	349.82	451.98	ALL	FALSE
3.6731	(0.9, -0.44, 0.0)	2.9863	(0.44, 0.9, 0.0)	0	(0.0, 0.0, 1.0)	0.125		0.15625	0	ALL	6	406.27	620.55	ALL	99FFCC	12.462	4807		16.5	100	2.0786		1.9055	3.9158		0.025145		0.50385	ROI2DPolyLine	0	56379		49140	25798.5		33001	7925		27808	160610_Rholife1010_B2_emb41	0.3	5.3888	0	ALL	6	401.79	619	ALL	FALSE
3.0656	(0.38, 0.92, 0.0)	0.31302	(-0.92, 0.38, 0.0)	0	(0.0, 0.0, 1.0)	0.125		0.15625	0	ALL	6	428.5	645.75	ALL	99FFCC	8.3551	2523.75		62.5	100	2.0786		1.9055	3.2933		0.0013349		0.26439	ROI2DPolyLine	0	38199		43739	17652		38201.6	6658		35493	160610_Rholife1010_B2_emb41	0.3	3.613	0	ALL	6	424.55	643.96	ALL	FALSE
0.0	(NaN, NaN, NaN)	0.0	(NaN, NaN, NaN)	0	(NaN, NaN, NaN)	0.041667		0.041667	0	ALL	6	443	663	ALL	99FFCC	15.404	3125.67		1567.83	100	3.1757		3.1757	5.1892		0.0028216		0.011147	ROI2DPolyLine	0	39900		65535	22599.7		47625.9	8008		28097	160610_Rholife1010_B2_emb41	0.3	6.6612	0	ALL	6	442.93	656.57	ALL	FALSE
6.8621	(0.96, 0.27, 0.0)	1.223	(-0.27, 0.96, 0.0)	0	(0.0, 0.0, 1.0)	0.038462		0.044379	0	ALL	6	460.58	616	ALL	99FFCC	20.232	1882.38		158.69	100	3.2555		3.1491	8.0785		0.044643		0.1639	ROI2DPolyLine	0	52378		47556	15440.6		36913.3	3413		32692	160610_Rholife1010_B2_emb41	0.3	8.7487	0	ALL	6	456.91	606.66	ALL	FALSE
0.0	(NaN, NaN, NaN)	0.0	(NaN, NaN, NaN)	0	(NaN, NaN, NaN)	0.16667		0.16667	0	ALL	6	454	608.5	ALL	99FFCC	17.06	1711		238	100	1.7912		1.7912	1.2973		0.0054868		0.0084894	ROI2DPolyLine	0	26785		60957	18809.3		55676	10833		52189	160610_Rholife1010_B2_emb41	0.3	7.3774	0	ALL	6	454.17	606.93	ALL	FALSE
4.5965	(0.94, -0.34, 0.0)	0.83342	(0.34, 0.94, 0.0)	0	(0.0, 0.0, 1.0)	0.0625		0.070313	0	ALL	6	462	637.23	ALL	99FFCC	13.98	1851.25		229.63	100	2.771		2.6844	5.4699		0.011499		0.21511	ROI2DPolyLine	0	45603		48033	21030.1		32811.5	5491		27889	160610_Rholife1010_B2_emb41	0.3	6.0455	0	ALL	6	456.09	636	ALL	FALSE
4.5488	(0.21, 0.98, 0.0)	1.0725	(-0.98, 0.21, 0.0)	0	(0.0, 0.0, 1.0)	0.055556		0.055556	0	ALL	6	459	643.69	ALL	99FFCC	14.453	1732		59.222	100	2.8886		2.8886	5.3489		0.0033932		0.1019	ROI2DPolyLine	0	44344		43798	29550.8		38287.7	17712		34876	160610_Rholife1010_B2_emb41	0.3	6.2499	0	ALL	6	452.53	643.14	ALL	FALSE
6.4306	(0.71, 0.71, 0.0)	2.1553	(-0.71, 0.71, 0.0)	0	(0.0, 0.0, 1.0)	0.0625		0.0625	0	ALL	7	436.06	650.24	ALL	6600CC	19.871	334.88		567.5	100	2.771		2.771	7.364		0.032574		0.067967	ROI2DPolyLine	0	17610		62076	8039.18		46668.9	1885		39365	160610_Rholife1010_B2_emb42	0.3	8.5927	0	ALL	7	431.56	642.12	ALL	FALSE
5.6415	(0.76, 0.65, 0.0)	0.50124	(-0.65, 0.76, 0.0)	0	(0.0, 0.0, 1.0)	0.25		0.25	0	ALL	7	423.46	645	ALL	6600CC	16.728	266.5		152.5	100	1.3859		1.3859	6.7548		0.011031		0.031136	ROI2DPolyLine	0	25215		59319	11985.1		49532.5	3802		37694	160610_Rholife1010_B2_emb42	0.3	7.2336	0	ALL	7	417.87	638.54	ALL	FALSE
9.1009	(1.0, -0.06, 0.0)	0.9359	(0.06, 1.0, 0.0)	0	(0.0, 0.0, 1.0)	0.026316		0.030471	0	ALL	7	442.13	591.5	ALL	6600CC	25.029	1702.79		435.95	100	3.6338		3.5246	9.9459		0.06209		0.1683	ROI2DPolyLine	0	54250		58847	23989.8		42123.8	4946		37354	160610_Rholife1010_B2_emb42	0.3	10.823	0	ALL	7	441.34	579.54	ALL	FALSE
12.48	(-0.45, 0.89, 0.0)	0.19615	(-0.89, -0.45, 0.0)	0	(0.0, 0.0, 1.0)	0.16667		0.5	0	ALL	7	446.5	630	ALL	6600CC	8.7462	963.67		432	100	1.7912		0.86726	3.4864		0.0012438		0.66692	ROI2DPolyLine	0	28144		65535	18591.8		59915.1	3449		50038	160610_Rholife1010_B2_emb42	0.3	3.7821	0	ALL	7	442.31	628.11	ALL	FALSE
1467.73	(0.71, 0.71, 0.0)	0.3043	(-0.71, 0.71, 0.0)	0	(0.0, 0.0, 1.0)	0.5		0.5	0	ALL	7	408	623.6	ALL	6600CC	6.2273	1156		729	100	0.69295		0.69295	2.1622		0.0008643		0.0013699	ROI2DPolyLine	0	47249		61565	34448.8		55601.8	18427		50047	160610_Rholife1010_B2_emb42	0.3	2.6929	0	ALL	7	405.48	621.59	ALL	FALSE
1873.18	(-0.71, 0.71, 0.0)	0.30577	(-0.71, -0.71, 0.0)	0	(0.0, 0.0, 1.0)	0.5		0.5	0	ALL	7	447.5	621	ALL	6600CC	7.6373	36		625	100	0.69295		0.69295	2.7689		0.027027		0.0015974	ROI2DPolyLine	0	40261		61240	24191.7		56566.7	15865		54528	160610_Rholife1010_B2_emb42	0.3	3.3026	0	ALL	7	444.6	618.98	ALL	FALSE
0.0	(0.0, 1.0, 0.0)	∞	(-1.0, 0.0, 0.0)	0	(0.0, 0.0, 1.0)	0.045455		0.053719	0	ALL	7	468.46	611	ALL	999999	12.75	2155.36		414.55	100	3.0888		2.963	5.2071		0.10452		0.23036	ROI2DPolyLine	0	37853		65535	17592.8		54857.8	9043		42990	160610_Rholife1010_B2_emb43	0.3	5.5133	0	ALL	7	468.39	604.31	ALL	FALSE
4.2466	(0.67, 0.74, 0.0)	0.84533	(-0.74, 0.67, 0.0)	0	(0.0, 0.0, 1.0)	0.125		0.125	0	ALL	7	460.36	605.64	ALL	660033	11.84	260.25		434.25	100	2.0786		2.0786	4.8924		0.0066014		0.13439	ROI2DPolyLine	0	45324		64855	20162		55133.1	4150		37588	160610_Rholife1010_B2_emb43	0.3	5.1199	0	ALL	7	456.98	602.36	ALL	FALSE
7.4203	(0.01, 1.0, 0.0)	1.5856	(-1.0, 0.01, 0.0)	0	(0.0, 0.0, 1.0)	0.033333		0.033333	0	ALL	7	476.65	562.5	ALL	660033	26.252	1043.2		385.6	100	3.3982		3.3982	8.2162		0.01087		0.045688	ROI2DPolyLine	0	40889		65535	25218.9		53250.3	7872		41488	160610_Rholife1010_B2_emb43	0.3	11.352	0	ALL	7	475.89	546.94	ALL	FALSE
6.4687	(0.6, 0.8, 0.0)	0.31013	(-0.8, 0.6, 0.0)	0	(0.0, 0.0, 1.0)	0.125		0.125	0	ALL	7	493	572.07	ALL	660033	18.777	3197.25		431	100	2.0786		2.0786	7.4398		0.00063833		0.15063	ROI2DPolyLine	0	43676		62697	21947.9		47907.2	5293		38311	160610_Rholife1010_B2_emb43	0.3	8.1198	0	ALL	7	484.69	567.15	ALL	FALSE
3.2396	(0.9, 0.44, 0.0)	0.25907	(-0.44, 0.9, 0.0)	0	(0.0, 0.0, 1.0)	0.125		0.125	0	ALL	7	489.5	583.5	ALL	660033	8.7462	1836.5		50.25	100	2.0786		2.0786	3.2933		0.0039732		0.028938	ROI2DPolyLine	0	47456		40492	24591		38384.8	6975		36605	160610_Rholife1010_B2_emb43	0.3	3.7821	0	ALL	7	485.34	581.5	ALL	FALSE
2.9127	(0.54, 0.84, 0.0)	0.25417	(-0.84, 0.54, 0.0)	0	(0.0, 0.0, 1.0)	0.25		0.25	0	ALL	7	481	595	ALL	660033	9.225	3365		230.5	100	1.3859		1.3859	3.1183		0.00029744		0.0063317	ROI2DPolyLine	0	42742		44435	22937		37945.3	13127		33047	160610_Rholife1010_B2_emb43	0.3	3.9892	0	ALL	7	478.82	591.27	ALL	FALSE
6.8892	(1.0, 0.09, 0.0)	1.3526	(-0.09, 1.0, 0.0)	0	(0.0, 0.0, 1.0)	0.035714		0.043367	0	ALL	7	428.5	570.5	ALL	660033	19.542	1687.21		294.93	100	3.3294		3.1812	7.4649		0.0032077		0.16189	ROI2DPolyLine	0	37259		65535	15553.7		53988.9	4043		43309	160610_Rholife1010_B2_emb43	0.3	8.4506	0	ALL	7	419.17	567.48	ALL	FALSE
3.7356E7	(0.0, 1.0, 0.0)	0.43243	(-1.0, 0.0, 0.0)	0	(0.0, 0.0, 1.0)	0.035714		0.038265	0	ALL	7	448	562.53	ALL	660033	17.525	2065.57		297.57	100	3.3294		3.28	6.9189		0.021667		0.11673	ROI2DPolyLine	0	60978		65535	19337.2		58280.4	4542		47239	160610_Rholife1010_B2_emb43	0.3	7.5782	0	ALL	7	439.05	561.61	ALL	FALSE
7.4788	(0.99, -0.14, 0.0)	0.96239	(0.14, 0.99, 0.0)	0	(0.0, 0.0, 1.0)	0.03125		0.037109	0	ALL	7	447.19	589	ALL	660033	21.956	1084.63		353.75	100	3.4625		3.3329	8.6917		0.0067663		0.18974	ROI2DPolyLine	0	46356		58927	17132.7		45482.7	3168		38331	160610_Rholife1010_B2_emb43	0.3	9.4946	0	ALL	7	446.23	578.24	ALL	FALSE
0.0	(NaN, NaN, NaN)	0.0	(NaN, NaN, NaN)	0	(NaN, NaN, NaN)	0.040816		0.035714	0	ALL	7	463	560	ALL	999999	14.436	871		319.71	100	3.2306		3.3294	6.054		0.14766		0.064042	ROI2DPolyLine	0	33455		60682	7617.4		48720.3	2195		37875	160610_Rholife1010_B2_emb43	0.3	6.2427	0	ALL	7	462.52	552.81	ALL	FALSE
6.4842	(0.51, 0.86, 0.0)	0.49534	(-0.86, 0.51, 0.0)	0	(0.0, 0.0, 1.0)	0.083333		0.083333	0	ALL	7	525	549.29	ALL	CCCCFF	20.244	869.67		448.83	100	2.4837		2.4837	8.1591		0.0045868		0.10714	ROI2DPolyLine	0	24864		65535	12377.8		53748.1	3655		41511	160610_Rholife1010_B2_emb44	0.3	8.7543	0	ALL	7	516.31	543.68	ALL	FALSE
8.0587	(-0.07, 1.0, 0.0)	0.71317	(-1.0, -0.07, 0.0)	0	(0.0, 0.0, 1.0)	0.032407		0.037037	0	ALL	7	537	556.5	ALL	CCCCFF	21.604	1292.5		659.22	100	3.4647		3.4262	9.0913		0.099525		0.12226	ROI2DPolyLine	0	37109		65535	19113.3		58298.8	4520		44348	160610_Rholife1010_B2_emb44	0.3	9.3421	0	ALL	7	535.86	545.97	ALL	FALSE
6.9656	(0.24, 0.97, 0.0)	0.31989	(-0.97, 0.24, 0.0)	0	(0.0, 0.0, 1.0)	0.035714		0.035714	0	ALL	7	548.89	554	ALL	CCCCFF	19.466	827.86		533.43	100	3.3294		3.3294	7.9736		0.028102		0.085078	ROI2DPolyLine	0	33459		64525	14911.9		48092.9	3334		38839	160610_Rholife1010_B2_emb44	0.3	8.4177	0	ALL	7	546.94	544.34	ALL	FALSE
5.5221	(0.96, 0.27, 0.0)	0.93847	(-0.27, 0.96, 0.0)	0	(0.0, 0.0, 1.0)	0.045455		0.10744	0	ALL	7	512.5	534.88	ALL	CCCCFF	17.646	3023.82		886.45	100	3.0888		2.6007	6.7131		0.055142		0.32554	ROI2DPolyLine	0	49511		65535	24276.9		57720.8	6246		42059	160610_Rholife1010_B2_emb44	0.3	7.6308	0	ALL	7	504.24	531.62	ALL	FALSE
9.0995	(0.92, 0.39, 0.0)	0.44281	(-0.39, 0.92, 0.0)	0	(0.0, 0.0, 1.0)	0.04142		0.044379	0	ALL	7	425	507.6	ALL	CC0066	27.594	2127		163.62	100	3.2023		3.1491	11.416		0.1166		0.088093	ROI2DPolyLine	0	61369		65217	45067.4		43311	23191		34269	160610_Rholife1010_B2_emb45	0.3	11.933	0	ALL	7	412.33	501.64	ALL	FALSE
4.2492	(0.53, 0.85, 0.0)	0.39869	(-0.85, 0.53, 0.0)	0	(0.0, 0.0, 1.0)	0.125		0.3125	0	ALL	7	462.36	487	ALL	CC0066	12.594	2685.5		384.25	100	2.0786		1.3858	5.043		0.050242		0.50069	ROI2DPolyLine	0	60688		65535	29858.2		63013.5	17170		50820	160610_Rholife1010_B2_emb45	0.3	5.446	0	ALL	7	458.61	481.75	ALL	FALSE
8.839	(-0.58, 0.81, 0.0)	2.2529	(-0.81, -0.58, 0.0)	0	(0.0, 0.0, 1.0)	0.055		0.275	0	ALL	7	482.08	482.04	ALL	CC0066	29.438	3635.8		293.1	100	2.9245		1.8433	11.16		0.10141		0.50662	ROI2DPolyLine	0	48671		65535	24172.3		63534.8	8378		48079	160610_Rholife1010_B2_emb45	0.3	12.73	0	ALL	7	472.3	470.02	ALL	FALSE
12.938	(1.0, -0.04, 0.0)	3.8966	(0.04, 1.0, 0.0)	0	(0.0, 0.0, 1.0)	0.0208		0.1168	0	ALL	7	490.5	492.36	ALL	CC0066	37.121	624.64		144.32	100	3.8794		2.9937	15.135		0.10812		0.3767	ROI2DPolyLine	0	65535		65535	15121		62098.8	3244		46768	160610_Rholife1010_B2_emb45	0.3	16.052	0	ALL	7	472.95	489.9	ALL	FALSE
6.4663	(0.95, 0.3, 0.0)	0.99387	(-0.3, 0.95, 0.0)	0	(0.0, 0.0, 1.0)	0.038462		0.056213	0	ALL	7	484	504.84	ALL	CC0066	20.184	1173.54		178.77	100	3.2555		3.0425	8.0785		0.022965		0.25686	ROI2DPolyLine	0	58643		65535	38098.9		57274.5	16436		40680	160610_Rholife1010_B2_emb45	0.3	8.7283	0	ALL	7	474.91	502.62	ALL	FALSE
5.3821	(0.39, 0.92, 0.0)	0.31883	(-0.92, 0.39, 0.0)	0	(0.0, 0.0, 1.0)	0.0625		0.0625	0	ALL	7	476.64	515.5	ALL	CC0066	15.394	1749		557.5	100	2.771		2.771	6.0231		0.016199		0.01994	ROI2DPolyLine	0	45599		63378	19266.4		52636.4	5513		40371	160610_Rholife1010_B2_emb45	0.3	6.6569	0	ALL	7	474.26	508.48	ALL	FALSE
0.0	(NaN, NaN, NaN)	0.0	(NaN, NaN, NaN)	0	(NaN, NaN, NaN)	0.05		1	0	ALL	7	358	532	ALL	3300CC	13.461	636.1		0	100	2.9937		-9.9995e-05	4.3243		0.025247		1	ROI2DPolyLine	0	30862		65535	20434.8		65535	10855		65535	160610_Rholife1010_B2_emb46	0.3	5.8211	0	ALL	7	357.57	524.45	ALL	FALSE
7.207	(0.9, -0.45, 0.0)	1.1836	(0.45, 0.9, 0.0)	0	(0.0, 0.0, 1.0)	0.0625		0.0625	0	ALL	7	371	535	ALL	3300CC	22.572	2213.75		239.13	100	2.771		2.771	8.9043		0.0021785		0.088776	ROI2DPolyLine	0	40629		65535	24766.6		50753.7	7319		42010	160610_Rholife1010_B2_emb46	0.3	9.7609	0	ALL	7	366.69	525.11	ALL	FALSE
5.5166	(-0.69, 0.72, 0.0)	1.2315	(-0.72, -0.69, 0.0)	0	(0.0, 0.0, 1.0)	0.1		0.14	0	ALL	7	383	522.86	ALL	3300CC	16.908	1720.2		18.2	100	2.3016		2.0245	6.4285		0.0025154		0.52244	ROI2DPolyLine	0	60352		65535	24891.9		49758.6	3834		40752	160610_Rholife1010_B2_emb46	0.3	7.3114	0	ALL	7	377.78	516.63	ALL	FALSE
5.2587	(-0.38, 0.92, 0.0)	0.31756	(-0.92, -0.38, 0.0)	0	(0.0, 0.0, 1.0)	0.0625		0.0625	0	ALL	7	368.5	482.5	ALL	3300CC	15.922	1602.25		424.88	100	2.771		2.771	6.0231		0.0047691		0.080502	ROI2DPolyLine	0	46271		65535	27998.4		48365	9420		40892	160610_Rholife1010_B2_emb46	0.3	6.8851	0	ALL	7	361.8	479.8	ALL	FALSE
7.4055	(0.83, -0.55, 0.0)	1.2198	(0.55, 0.83, 0.0)	0	(0.0, 0.0, 1.0)	0.071429		0.071429	0	ALL	7	337.63	457	ALL	3300CC	23.243	1058.71		207.57	100	2.6377		2.6377	9.1221		0.037873		0.14904	ROI2DPolyLine	0	65535		51944	52730.2		45951.2	30632		41627	160610_Rholife1010_B2_emb46	0.3	10.051	0	ALL	7	330.19	447.53	ALL	FALSE
8.8584	(-0.4, 0.91, 0.0)	0.42498	(-0.91, -0.4, 0.0)	0	(0.0, 0.0, 1.0)	0.04142		0.038462	0	ALL	7	321.5	398.58	ALL	56CCB0	26.985	702.62		284.46	100	3.2023		3.2555	10.845		0.12909		0.091479	ROI2DPolyLine	0	38004		65535	16517.1		56103.9	2901		44737	160610_Rholife1010_B2_emb47	0.3	11.669	0	ALL	7	309.76	393.45	ALL	FALSE
2317.21	(0.71, 0.71, 0.0)	0.30578	(-0.71, 0.71, 0.0)	0	(0.0, 0.0, 1.0)	0.5		0.5	0	ALL	7	336	397.22	ALL	56CCB0	12.137	625		441	100	0.69295		0.69295	4.5968		0.0015974		0.0022624	ROI2DPolyLine	0	16572		59050	10973.3		52005.4	3562		45877	160610_Rholife1010_B2_emb47	0.3	5.2484	0	ALL	7	331.6	393.19	ALL	FALSE
7.8403	(0.89, 0.46, 0.0)	0.53383	(-0.46, 0.89, 0.0)	0	(0.0, 0.0, 1.0)	0.061728		0.055556	0	ALL	7	316	428.19	ALL	56CCB0	23.438	665.78		165	100	2.8117		2.8886	9.8704		0.12652		0.01516	ROI2DPolyLine	0	22836		64803	14333.4		58045.2	4712		51348	160610_Rholife1010_B2_emb47	0.3	10.135	0	ALL	7	305.55	422.14	ALL	FALSE
2401.8	(0.45, 0.89, 0.0)	0.19457	(-0.89, 0.45, 0.0)	0	(0.0, 0.0, 1.0)	0.045455		0.045455	0	ALL	7	315	446.74	ALL	56CCB0	26.142	1678.55		520.18	100	3.0888		3.0888	10.636		0.007294		0.051584	ROI2DPolyLine	0	41160		64504	12038.4		52755.7	1503		34108	160610_Rholife1010_B2_emb47	0.3	11.305	0	ALL	7	302.65	441.35	ALL	FALSE
2450.6	(0.71, 0.71, 0.0)	0.30437	(-0.71, 0.71, 0.0)	0	(0.0, 0.0, 1.0)	0.5		0.5	0	ALL	7	327.17	451.5	ALL	56CCB0	15.287	1156		324	100	0.69295		0.69295	6.4285		0.0008643		0.0030769	ROI2DPolyLine	0	36344		53293	15787.4		44987.8	2119		39979	160610_Rholife1010_B2_emb47	0.3	6.6106	0	ALL	7	321.87	446.35	ALL	FALSE
8.0281	(0.31, 0.95, 0.0)	0.55429	(-0.95, 0.31, 0.0)	0	(0.0, 0.0, 1.0)	0.035556		0.037778	0	ALL	7	388	440	ALL	56CCB0	24.536	427.4		1040.8	100	3.3521		3.306	9.9834		0.10675		0.0073987	ROI2DPolyLine	0	16479		65535	7942.87		53268.9	2587		41446	160610_Rholife1010_B2_emb47	0.3	10.61	0	ALL	7	384.77	428.98	ALL	FALSE
0.0	(NaN, NaN, NaN)	0.0	(NaN, NaN, NaN)	0	(NaN, NaN, NaN)	0.083333		0.5	0	ALL	7	401	431	ALL	56CCB0	9.8261	242.33		0.33333	100	2.4837		0.86726	2.5946		0.0428		0.83333	ROI2DPolyLine	0	19386		65535	9146.43		65507.3	4444		65341	160610_Rholife1010_B2_emb47	0.3	4.2491	0	ALL	7	400.56	424.77	ALL	FALSE
6.7585	(0.8, 0.6, 0.0)	0.3902	(-0.6, 0.8, 0.0)	0	(0.0, 0.0, 1.0)	0.125		0.125	0	ALL	7	420.5	435.06	ALL	56CCB0	19.678	366.25		1061.5	100	2.0786		2.0786	8.0437		0.051814		0.0023935	ROI2DPolyLine	0	32675		65535	9782.19		56190.8	3292		38670	160610_Rholife1010_B2_emb47	0.3	8.5095	0	ALL	7	413.19	428.98	ALL	FALSE
0.0	(NaN, NaN, NaN)	0.0	(NaN, NaN, NaN)	0	(NaN, NaN, NaN)	0		0	0	ALL	7	398.5	394.5	ALL	56CCB0	11.767	0		0	100	0		0	4.2808		0		0	ROI2DPolyLine	0	46624		64007	15090.9		58720.6	3217		53773	160610_Rholife1010_B2_emb47	0.3	5.0885	0	ALL	7	394.24	390.29	ALL	FALSE
4.0963	(0.89, 0.46, 0.0)	0.37361	(-0.46, 0.89, 0.0)	0	(0.0, 0.0, 1.0)	0.1		0.1	0	ALL	8	268	373.82	ALL	FF6666	12.195	1712.8		108	100	2.3016		2.3016	4.8347		0.0015085		0.032086	ROI2DPolyLine	0	38001		57055	17008.8		45112.5	7232		36441	160610_Rholife1010_B2_emb48	0.3	5.2735	0	ALL	8	262.96	370.91	ALL	FALSE
4.3361	(-0.6, 0.8, 0.0)	0.25366	(-0.8, -0.6, 0.0)	0	(0.0, 0.0, 1.0)	0.25		0.25	0	ALL	8	279.5	407.5	ALL	FF6666	12.938	1912.5		300.5	100	1.3859		1.3859	4.9305		0.0023512		0.020097	ROI2DPolyLine	0	46276		65508	28071.2		59322.2	11822		49267	160610_Rholife1010_B2_emb48	0.3	5.5947	0	ALL	8	274.51	403.53	ALL	FALSE
11.418	(0.71, 0.7, 0.0)	0.30347	(-0.7, 0.71, 0.0)	0	(0.0, 0.0, 1.0)	0.5		0.5	0	ALL	8	291	404.57	ALL	FF6666	9.4243	1225		324	100	0.69295		0.69295	3.3774		0.00081566		0.0030769	ROI2DPolyLine	0	50396		63253	35303.1		57149.3	26687		47581	160610_Rholife1010_B2_emb48	0.3	4.0754	0	ALL	8	287.21	401.22	ALL	FALSE
7.4335	(0.89, -0.46, 0.0)	0.99846	(0.46, 0.89, 0.0)	0	(0.0, 0.0, 1.0)	0.055556		0.061728	0	ALL	8	293.5	410	ALL	FF6666	24.648	441.33		64.444	100	2.8886		2.8117	9.2847		0.025611		0.1639	ROI2DPolyLine	0	26128		56478	11798.2		47922.6	3931		37676	160610_Rholife1010_B2_emb48	0.3	10.659	0	ALL	8	282.3	403.53	ALL	FALSE
0.0	(0.0, 1.0, 0.0)	0.0	(-1.0, 0.0, 0.0)	0	(0.0, 0.0, 1.0)	0.045455		0.31818	0	ALL	8	305.5	411.5	ALL	FF6666	14.703	883.91		386.91	100	3.0888		1.7345	5.6216		0.0053967		0.56394	ROI2DPolyLine	0	21469		65535	11514.9		60598.4	2220		49280	160610_Rholife1010_B2_emb48	0.3	6.3579	0	ALL	8	304.81	404.11	ALL	FALSE
5.6524	(-0.32, 0.95, 0.0)	0.3818	(-0.95, -0.32, 0.0)	0	(0.0, 0.0, 1.0)	0.05		0.05	0	ALL	8	322.5	401.63	ALL	FF6666	15.986	344.2		171.7	100	2.9937		2.9937	6.8373		0.10683		0.096696	ROI2DPolyLine	0	26228		64871	16209.8		54363.9	8706		50362	160610_Rholife1010_B2_emb48	0.3	6.9128	0	ALL	8	315.21	398.91	ALL	FALSE
3.3306	(-0.62, 0.79, 0.0)	0.53451	(-0.79, -0.62, 0.0)	0	(0.0, 0.0, 1.0)	0.25		0.375	0	ALL	8	328	355.5	ALL	FF6666	12.043	182.5		24.5	100	1.3859		1.0394	3.7199		0.0054792		0.51	ROI2DPolyLine	0	31298		65535	15575.6		60334.5	8149		45461	160610_Rholife1010_B2_emb48	0.3	5.2076	0	ALL	8	323.58	350.71	ALL	FALSE
5.911	(0.14, 0.99, 0.0)	0.4441	(-0.99, 0.14, 0.0)	0	(0.0, 0.0, 1.0)	0.033333		0.033333	0	ALL	8	341.5	376.11	ALL	FF6666	29.655	341.33		201	100	3.3982		3.3982	7.402		0.030526		0.053542	ROI2DPolyLine	0	19158		64901	9152.56		56600.1	4200		43542	160610_Rholife1010_B2_emb48	0.3	12.824	0	ALL	8	321.27	374.96	ALL	FALSE
13.566	(0.91, -0.41, 0.0)	2.081	(0.41, 0.91, 0.0)	0	(0.0, 0.0, 1.0)	0.02381		0.024943	0	ALL	8	403.54	519	ALL	FFFF99	43.824	1988.67		390.71	100	3.7335		3.7006	15.741		0.038307		0.068689	ROI2DPolyLine	0	54991		65535	26052.2		52379.5	6952		41353	160610_Rholife1010_B2_emb49	0.3	18.951	0	ALL	8	395.45	501.96	ALL	FALSE
12.688	(-0.46, 0.89, 0.0)	1.6395	(-0.89, -0.46, 0.0)	0	(0.0, 0.0, 1.0)	0.04142		0.04142	0	ALL	8	413	511.23	ALL	FFFF99	35.729	1702		251.46	100	3.2023		3.2023	14.911		0.078445		0.10593	ROI2DPolyLine	0	56114		65535	26343.8		54590	7895		42797	160610_Rholife1010_B2_emb49	0.3	15.45	0	ALL	8	397.76	500.81	ALL	FALSE
4.5658	(0.98, -0.2, 0.0)	1.2013	(0.2, 0.98, 0.0)	0	(0.0, 0.0, 1.0)	0.125		0.15625	0	ALL	8	366.11	437.78	ALL	FFFF99	14.339	3774.25		233.25	100	2.0786		1.9055	5.3489		0.0018427		0.25614	ROI2DPolyLine	0	64638		60964	33717.7		56227.7	16719		53748	160610_Rholife1010_B2_emb49	0.3	6.2008	0	ALL	8	363.7	431.53	ALL	FALSE
4.1208	(0.81, -0.58, 0.0)	0.62068	(0.58, 0.81, 0.0)	0	(0.0, 0.0, 1.0)	0.125		0.125	0	ALL	8	375.27	439.09	ALL	FFFF99	12.725	4570.5		443.5	100	2.0786		2.0786	4.9305		0.00041285		0.052039	ROI2DPolyLine	0	46376		65064	28767.7		58733.8	7000		51466	160610_Rholife1010_B2_emb49	0.3	5.5028	0	ALL	8	370.63	435.57	ALL	FALSE
4.5863	(-0.03, 1.0, 0.0)	0.41503	(-1.0, -0.03, 0.0)	0	(0.0, 0.0, 1.0)	0.1		0.1	0	ALL	8	381	451.57	ALL	FFFF99	9.9657	2648.8		454.8	100	2.3016		2.3016	2.6304		0.0046947		0.013148	ROI2DPolyLine	0	41840		56691	19815.9		51115.4	8001		45909	160610_Rholife1010_B2_emb49	0.3	4.3095	0	ALL	8	377.27	451.16	ALL	FALSE
19.76	(0.89, 0.45, 0.0)	0.19393	(-0.45, 0.89, 0.0)	0	(0.0, 0.0, 1.0)	0.25		0.25	0	ALL	8	362.5	478.5	ALL	FFFF99	6.9815	2137		13	100	1.3859		1.3859	2.5215		0.010118		0.26923	ROI2DPolyLine	0	44551		51249	27084.3		46782.8	20042		42301	160610_Rholife1010_B2_emb49	0.3	3.019	0	ALL	8	359.95	477.43	ALL	FALSE
3063.05	(-0.45, 0.89, 0.0)	0.19941	(-0.89, -0.45, 0.0)	0	(0.0, 0.0, 1.0)	0.16667		0.16667	0	ALL	8	379.29	513	ALL	FFFF99	8.5676	1847.33		93.667	100	1.7912		1.7912	2.9008		0.0010155		0.017368	ROI2DPolyLine	0	52426		57558	38590.9		47793.6	23109		41805	160610_Rholife1010_B2_emb49	0.3	3.7049	0	ALL	8	376.98	509.76	ALL	FALSE
5.6239	(0.85, 0.52, 0.0)	0.29789	(-0.52, 0.85, 0.0)	0	(0.0, 0.0, 1.0)	0.1		0.1	0	ALL	8	422	612.5	ALL	CC33FF	16.518	2162.4		265.8	100	2.3016		2.3016	6.6008		0.0035458		0.016523	ROI2DPolyLine	0	32043		65535	23100.9		56637.3	11070		44263	160610_Rholife1010_B2_emb50	0.3	7.1427	0	ALL	8	418.03	605.25	ALL	FALSE
7.0819	(-0.69, 0.73, 0.0)	0.75585	(-0.73, -0.69, 0.0)	0	(0.0, 0.0, 1.0)	0.16667		0.16667	0	ALL	8	406.13	584.6	ALL	CC33FF	19.079	3898		51	100	1.7912		1.7912	7.6505		0.0006653		0.022083	ROI2DPolyLine	0	59663		47602	34126.1		40131.5	10719		36147	160610_Rholife1010_B2_emb50	0.3	8.2503	0	ALL	8	399.9	577.95	ALL	FALSE
6.742	(0.88, -0.48, 0.0)	1.096	(0.48, 0.88, 0.0)	0	(0.0, 0.0, 1.0)	0.061728		0.067901	0	ALL	8	427.11	578.5	ALL	CC33FF	21.142	1641.44		238.22	100	2.8117		2.7347	8.1246		0.11286		0.060018	ROI2DPolyLine	0	48701		65531	24065.9		51167.1	8498		45601	160610_Rholife1010_B2_emb50	0.3	9.1425	0	ALL	8	421.55	569.8	ALL	FALSE
3.777	(0.94, -0.33, 0.0)	0.29121	(0.33, 0.94, 0.0)	0	(0.0, 0.0, 1.0)	0.083333		0.083333	0	ALL	8	452.5	614.5	ALL	CC33FF	11.925	1163.83		440.5	100	2.4837		2.4837	4.1024		0.088397		0.013481	ROI2DPolyLine	0	43924		48941	26370.3		43625	14549		38453	160610_Rholife1010_B2_emb50	0.3	5.1569	0	ALL	8	450.84	609.53	ALL	FALSE
2.4909E7	(1.0, 0.0, 0.0)	0.43243	(0.0, 1.0, 0.0)	0	(0.0, 0.0, 1.0)	0.125		0.125	0	ALL	8	407.75	596.5	ALL	CC33FF	10.893	1518.75		35.5	100	2.0786		2.0786	3.8919		0.0021108		0.049511	ROI2DPolyLine	0	53016		54871	27981.3		45986.1	5996		39315	160610_Rholife1010_B2_emb50	0.3	4.7105	0	ALL	8	402.45	595.27	ALL	FALSE
12.268	(0.86, -0.52, 0.0)	1.1777	(0.52, 0.86, 0.0)	0	(0.0, 0.0, 1.0)	0.045455		0.045455	0	ALL	8	519.25	591.5	ALL	00FF99	39.074	2037.18		245.55	100	3.0888		3.0888	15.953		0.00783		0.01799	ROI2DPolyLine	0	56418		65535	31952.1		52255.1	9192		35884	160610_Rholife1010_B2_emb51	0.3	16.897	0	ALL	8	507.64	575.4	ALL	FALSE
1.1344E7	(0.0, 1.0, 0.0)	0.43243	(-1.0, 0.0, 0.0)	0	(0.0, 0.0, 1.0)	0.0625		0.0625	0	ALL	8	505.5	558.5	ALL	00FF99	9.7626	3263.75		403.25	100	2.771		2.771	3.9158		0.0031416		0.035071	ROI2DPolyLine	0	61635		60005	40269		49167.4	23117		40492	160610_Rholife1010_B2_emb51	0.3	4.2216	0	ALL	8	500.51	558.08	ALL	FALSE
1.0895E7	(0.0, 1.0, 0.0)	0.43243	(-1.0, 0.0, 0.0)	0	(0.0, 0.0, 1.0)	0.083333		0.083333	0	ALL	8	475.5	581.5	ALL	00FF99	9.3414	910.5		144.83	100	2.4837		2.4837	3.0577		0.0012866		0.018586	ROI2DPolyLine	0	39042		56954	28963.6		53952	19454		47715	160610_Rholife1010_B2_emb51	0.3	4.0395	0	ALL	8	469.95	581	ALL	FALSE
7.4821	(-0.02, 1.0, 0.0)	0.41676	(-1.0, -0.02, 0.0)	0	(0.0, 0.0, 1.0)	0.061728		0.067901	0	ALL	8	450	551.45	ALL	00FF99	12.104	1599		173.44	100	2.8117		2.7347	4.3459		0.11281		0.033083	ROI2DPolyLine	0	65535		63030	51840.5		55222	20035		49424	160610_Rholife1010_B2_emb51	0.3	5.234	0	ALL	8	444.73	550.95	ALL	FALSE
8.0127	(-0.32, 0.95, 0.0)	0.94842	(-0.95, -0.32, 0.0)	0	(0.0, 0.0, 1.0)	0.033333		0.046667	0	ALL	8	575	538.7	ALL	CC0000	24.362	772.87		281.4	100	3.3982		3.2137	9.9834		0.016867		0.15266	ROI2DPolyLine	0	28758		65535	15252.8		51772.1	5347		40573	160610_Rholife1010_B2_emb52	0.3	10.535	0	ALL	8	563.94	536.43	ALL	FALSE
0.0	(NaN, NaN, NaN)	0.0	(NaN, NaN, NaN)	0	(NaN, NaN, NaN)	0.026316		0.034626	0	ALL	8	538.5	539	ALL	CC0000	19.879	149.32		284.11	100	3.6338		3.4882	8.2162		0.067685		0.16467	ROI2DPolyLine	0	10686		65535	6278.5		57338.1	1953		46976	160610_Rholife1010_B2_emb52	0.3	8.5963	0	ALL	8	528.53	539.23	ALL	FALSE
7.4841	(0.95, -0.3, 0.0)	0.36435	(0.3, 0.95, 0.0)	0	(0.0, 0.0, 1.0)	0.035714		0.035714	0	ALL	8	539	528.86	ALL	CC0000	22.155	481.64		266.36	100	3.3294		3.3294	9.0294		0.031894		0.020862	ROI2DPolyLine	0	14970		65330	7247.33		59016.3	2184		49191	160610_Rholife1010_B2_emb52	0.3	9.5806	0	ALL	8	528.53	525.47	ALL	FALSE
4.2697	(0.94, -0.35, 0.0)	0.53147	(0.35, 0.94, 0.0)	0	(0.0, 0.0, 1.0)	0.071429		0.091837	0	ALL	8	542.5	521.58	ALL	CC0000	13.143	156		249.43	100	2.6377		2.4398	5.0615		0.12544		0.31654	ROI2DPolyLine	0	15371		65535	5469.83		54522.7	1452		43686	160610_Rholife1010_B2_emb52	0.3	5.6834	0	ALL	8	536.68	518.6	ALL	FALSE
4.3782	(1.0, -0.05, 0.0)	1.2376	(0.05, 1.0, 0.0)	0	(0.0, 0.0, 1.0)	0.070313		0.0625	0	ALL	8	590	508.08	ALL	CC0000	14.907	1279.5		82.375	100	2.6844		2.771	5.1892		0.12974		0.049982	ROI2DPolyLine	0	50716		46864	21470.2		40410.8	5313		33682	160610_Rholife1010_B2_emb52	0.3	6.4461	0	ALL	8	582.53	506.88	ALL	FALSE
4.72	(-0.4, 0.92, 0.0)	2.1618	(-0.92, -0.4, 0.0)	0	(0.0, 0.0, 1.0)	0.083333		0.083333	0	ALL	8	584.9	522.4	ALL	CC0000	14.769	338.17		889	100	2.4837		2.4837	5.2251		0.036311		0.0020721	ROI2DPolyLine	0	29400		59673	11370.1		50955.8	2536		40153	160610_Rholife1010_B2_emb52	0.3	6.3867	0	ALL	8	581	518.09	ALL	FALSE
5.9124	(0.0, 1.0, 0.0)	1.1757	(-1.0, 0.0, 0.0)	0	(0.0, 0.0, 1.0)	0.038462		0.038462	0	ALL	8	550.11	550.5	ALL	CC0000	21.618	174.85		502.54	100	3.2555		3.2555	7.3513		0.079035		0.0059157	ROI2DPolyLine	0	10794		65535	5187.83		58813	2068		48067	160610_Rholife1010_B2_emb52	0.3	9.3483	0	ALL	8	549.42	539.99	ALL	FALSE
3515.75	(0.89, -0.45, 0.0)	0.19409	(0.45, 0.89, 0.0)	0	(0.0, 0.0, 1.0)	0.16667		0.16667	0	ALL	8	563	543.5	ALL	CC0000	8.9113	420.67		62.333	100	1.7912		1.7912	3.4864		0.17595		0.020951	ROI2DPolyLine	0	13072		51647	6706.38		48233.4	3862		44563	160610_Rholife1010_B2_emb52	0.3	3.8535	0	ALL	8	560.63	539.99	ALL	FALSE
4.2776	(-0.41, 0.91, 0.0)	0.31761	(-0.91, -0.41, 0.0)	0	(0.0, 0.0, 1.0)	0.1		1	0	ALL	8	963.55	350	ALL	666666	12.294	2267.8		0	100	2.3016		-9.9995e-05	4.8347		0.014482		1	ROI2DPolyLine	0	65535		65535	53761.5		65535	39422		65535	160610_Rholife1010_B2_emb53	0.3	5.3163	0	ALL	8	961.14	344.71	ALL	FALSE
5.1049	(0.74, -0.67, 0.0)	3.7887	(0.67, 0.74, 0.0)	0	(0.0, 0.0, 1.0)	0.04142		0.12722	0	ALL	8	959.47	426.12	ALL	FFCCCC	21.671	1076.38		93.846	100	3.2023		2.5099	5.043		0.11885		0.37104	ROI2DPolyLine	0	44819		65535	28431		62231.4	12871		53798	160610_Rholife1010_B2_emb53	0.3	9.3711	0	ALL	8	955.11	421.61	ALL	FALSE
0.0	(NaN, NaN, NaN)	0.0	(NaN, NaN, NaN)	0	(NaN, NaN, NaN)	0.067901		0.24074	0	ALL	8	971.5	407	ALL	FF698E	11.826	1194.33		1.7778	100	2.7347		1.8112	3.8919		0.084917		0.64444	ROI2DPolyLine	0	42383		65535	20182.5		65195.8	8197		64324	160610_Rholife1010_B2_emb53	0.3	5.1139	0	ALL	8	965.06	406.83	ALL	FALSE
5.1007	(0.36, 0.93, 0.0)	2.1488	(-0.93, 0.36, 0.0)	0	(0.0, 0.0, 1.0)	0.125		1	0	ALL	8	978.1	390.4	ALL	FF698E	15.7	1125		0	100	2.0786		-9.9995e-05	5.6216		0.0038566		1	ROI2DPolyLine	0	53627		65535	25827.3		65535	9317		65535	160610_Rholife1010_B2_emb53	0.3	6.7891	0	ALL	8	970.19	386.93	ALL	FALSE
4.4682	(-0.54, 0.84, 0.0)	0.64473	(-0.84, -0.54, 0.0)	0	(0.0, 0.0, 1.0)	0.125		0.15625	0	ALL	8	961	374.73	ALL	FF698E	14.042	656.75		49.5	100	2.0786		1.9055	5.043		0.003129		0.50127	ROI2DPolyLine	0	29194		65535	13043.6		59955.7	4759		52619	160610_Rholife1010_B2_emb53	0.3	6.072	0	ALL	8	955.71	370.34	ALL	FALSE
4.1398	(-0.44, 0.9, 0.0)	0.45913	(-0.9, -0.44, 0.0)	0	(0.0, 0.0, 1.0)	0.1		0.66	0	ALL	8	963	373	ALL	FF698E	13.182	958.6		7.2	100	2.3016		0.63873	4.8347		0.0020943		0.80541	ROI2DPolyLine	0	36683		65535	14481.5		62099.4	4421		53785	160610_Rholife1010_B2_emb53	0.3	5.7003	0	ALL	8	959.63	367.02	ALL	FALSE
5.1438	(0.96, -0.28, 0.0)	0.47593	(0.28, 0.96, 0.0)	0	(0.0, 0.0, 1.0)	0.05		0.815	0	ALL	8	979	359.33	ALL	FF698E	18.053	1987.2		0.1	100	2.9937		0.3941	6.2963		0.052975		0.95	ROI2DPolyLine	0	64112		65535	42694.5		65533.3	14911		65509	160610_Rholife1010_B2_emb53	0.3	7.8068	0	ALL	8	968.98	356.77	ALL	FALSE
10.36	(0.97, 0.25, 0.0)	1.2165	(-0.25, 0.97, 0.0)	0	(0.0, 0.0, 1.0)	0.022727		0.02376	0	ALL	9	232.4	367.5	ALL	003366	30.799	1242.95		187.23	100	3.7798		3.7484	12.901		0.021968		0.10696	ROI2DPolyLine	0	36005		51575	17054.4		43683.7	3820		36760	160610_Rholife1010_B2_emb54	0.3	13.318	0	ALL	9	229.7	353.11	ALL	FALSE
8.9272	(0.94, -0.35, 0.0)	0.70996	(0.35, 0.94, 0.0)	0	(0.0, 0.0, 1.0)	0.033203		0.033203	0	ALL	9	252.28	360	ALL	003366	27.128	924		365.44	100	3.4193		3.4193	10.94		0.097913		0.11893	ROI2DPolyLine	0	54360		59291	25007.9		45019.2	6511		38888	160610_Rholife1010_B2_emb54	0.3	11.731	0	ALL	9	247.71	347.79	ALL	FALSE
4.6495	(0.98, 0.17, 0.0)	0.52079	(-0.17, 0.98, 0.0)	0	(0.0, 0.0, 1.0)	0.045455		0.049587	0	ALL	9	206.5	317	ALL	003366	13.895	771.36		308.64	100	3.0888		3.0259	5.6877		0.064993		0.15543	ROI2DPolyLine	0	40500		65490	23515.1		57525.4	5822		38673	160610_Rholife1010_B2_emb54	0.3	6.0088	0	ALL	9	199.88	315.91	ALL	FALSE
4.3811	(0.82, -0.58, 0.0)	0.37255	(0.58, 0.82, 0.0)	0	(0.0, 0.0, 1.0)	0.16667		0.22222	0	ALL	9	212.64	291	ALL	003366	14.027	1616.33		113.33	100	1.7912		1.5602	5.2785		0.00068883		0.35397	ROI2DPolyLine	0	29987		65535	17175.5		63080.7	5019		50793	160610_Rholife1010_B2_emb54	0.3	6.0658	0	ALL	9	208.73	285.79	ALL	FALSE
2954.65	(-0.45, 0.89, 0.0)	0.19235	(-0.89, -0.45, 0.0)	0	(0.0, 0.0, 1.0)	0.16667		0.16667	0	ALL	9	227.29	333	ALL	003366	6.9991	2382.67		302	100	1.7912		1.7912	2.9008		0.0043755		0.01465	ROI2DPolyLine	0	57346		44414	38045.9		40336.3	10374		33160	160610_Rholife1010_B2_emb54	0.3	3.0266	0	ALL	9	225.86	330.08	ALL	FALSE
4.1517	(0.97, 0.26, 0.0)	0.37923	(-0.26, 0.97, 0.0)	0	(0.0, 0.0, 1.0)	0.0625		0.0625	0	ALL	9	219.42	290.5	ALL	003366	11.622	1005		313.63	100	2.771		2.771	4.9305		0.026863		0.096837	ROI2DPolyLine	0	38415		62879	15172.1		53578.3	4023		42566	160610_Rholife1010_B2_emb54	0.3	5.0258	0	ALL	9	218.48	284.91	ALL	FALSE
8.5414	(-0.67, 0.74, 0.0)	0.47224	(-0.74, -0.67, 0.0)	0	(0.0, 0.0, 1.0)	0.16667		0.22222	0	ALL	9	443.67	432.56	ALL	003399	23.44	944.33		40.667	100	1.7912		1.5602	9.4839		0.0013536		0.50273	ROI2DPolyLine	0	31552		65535	14160.6		53951.1	4694		37772	160610_Rholife1010_B2_emb55	0.3	10.136	0	ALL	9	435.48	424.26	ALL	FALSE
0.0	(0.0, 1.0, 0.0)	0.0	(-1.0, 0.0, 0.0)	0	(0.0, 0.0, 1.0)	0.083333		0.083333	0	ALL	9	455.5	428.5	ALL	003399	15.008	1221		34.333	100	2.4837		2.4837	3.0577		0.085411		0.1206	ROI2DPolyLine	0	29370		40955	16929.1		39145.9	6770		35771	160610_Rholife1010_B2_emb55	0.3	6.4898	0	ALL	9	454.67	424.85	ALL	FALSE
8.2881	(0.73, -0.68, 0.0)	0.70937	(0.68, 0.73, 0.0)	0	(0.0, 0.0, 1.0)	0.16667		0.16667	0	ALL	9	474.67	434.94	ALL	003399	22.088	887		92	100	1.7912		1.7912	9.4839		0.0024931		0.087572	ROI2DPolyLine	0	26416		40216	11116.9		37824.8	4346		32705	160610_Rholife1010_B2_emb55	0.3	9.5515	0	ALL	9	467.07	428.39	ALL	FALSE
8.7836	(-0.11, 0.99, 0.0)	2.162	(-0.99, -0.11, 0.0)	0	(0.0, 0.0, 1.0)	0.0625		0.0625	0	ALL	9	454.14	487.64	ALL	003399	23.613	957.38		296.25	100	2.771		2.771	9.2443		0.029695		0.072254	ROI2DPolyLine	0	40468		59553	15588		51064.1	6764		38186	160610_Rholife1010_B2_emb55	0.3	10.211	0	ALL	9	450.83	475.33	ALL	FALSE
17407.3	(0.0, 1.0, 0.0)	0.43243	(-1.0, 0.0, 0.0)	0	(0.0, 0.0, 1.0)	0.033203		0.033203	0	ALL	9	428.5	476.78	ALL	003399	20.482	338.13		204.94	100	3.4193		3.4193	7.364		0.10446		0.12422	ROI2DPolyLine	0	20723		65535	9634.44		57645.4	3058		47508	160610_Rholife1010_B2_emb55	0.3	8.8571	0	ALL	9	417.17	475.63	ALL	FALSE
14180.2	(1.0, 0.0, 0.0)	0.43243	(0.0, 1.0, 0.0)	0	(0.0, 0.0, 1.0)	0.041667		0.041667	0	ALL	9	349	550.73	ALL	00CC99	15.912	743.33		67.583	100	3.1757		3.1757	6.054		0.0096344		0.1212	ROI2DPolyLine	0	45237		46344	30797.9		42350.6	14513		38610	160610_Rholife1010_B2_emb56	0.3	6.8807	0	ALL	9	341.59	549.14	ALL	FALSE
4.0061	(0.88, -0.48, 0.0)	0.33151	(0.48, 0.88, 0.0)	0	(0.0, 0.0, 1.0)	0.125		0.15625	0	ALL	9	358.5	561.9	ALL	00CC99	12.088	1387		17	100	2.0786		1.9055	4.4521		0.010239		0.28617	ROI2DPolyLine	0	65216		49968	51783.4		45121.9	35781		42015	160610_Rholife1010_B2_emb56	0.3	5.2271	0	ALL	9	353.4	558.59	ALL	FALSE
4.1724	(0.21, 0.98, 0.0)	1.1119	(-0.98, 0.21, 0.0)	0	(0.0, 0.0, 1.0)	0.0625		0.0625	0	ALL	9	389.5	566.33	ALL	00CC99	13.004	329.5		184	100	2.771		2.771	4.9305		0.13455		0.071497	ROI2DPolyLine	0	27900		65535	16092.3		58431.3	5295		46398	160610_Rholife1010_B2_emb56	0.3	5.6235	0	ALL	9	383.81	563.61	ALL	FALSE
11.783	(-0.42, 0.91, 0.0)	1.0967	(-0.91, -0.42, 0.0)	0	(0.0, 0.0, 1.0)	0.029412		0.029412	0	ALL	9	457.22	512.5	ALL	FF99FF	35.507	3338.35		374.35	100	3.523		3.523	14.709		0.0159		0.044741	ROI2DPolyLine	0	57256		65535	24485		44432.5	5854		28968	160610_Rholife1010_B2_emb57	0.3	15.354	0	ALL	9	448.76	496.89	ALL	FALSE
10.2	(0.12, 0.99, 0.0)	0.38986	(-0.99, 0.12, 0.0)	0	(0.0, 0.0, 1.0)	0.019231		0.02145	0	ALL	9	450.5	517.3	ALL	FF99FF	30.388	2333.58		241.77	100	3.9461		3.8664	12.607		0.027432		0.098518	ROI2DPolyLine	0	57791		63818	31346.2		49194.6	13595		33169	160610_Rholife1010_B2_emb57	0.3	13.141	0	ALL	9	435.18	515.78	ALL	FALSE
4.9253	(1.0, -0.06, 0.0)	0.38719	(0.06, 1.0, 0.0)	0	(0.0, 0.0, 1.0)	0.05		0.05	0	ALL	9	418.75	501.5	ALL	FF99FF	12.344	4877.1		322.4	100	2.9937		2.9937	4.7763		0.0062411		0.06646	ROI2DPolyLine	0	60103		64823	33874.7		51282.1	13696		40490	160610_Rholife1010_B2_emb57	0.3	5.338	0	ALL	9	418.06	495.12	ALL	FALSE
0.0	(NaN, NaN, NaN)	0.0	(NaN, NaN, NaN)	0	(NaN, NaN, NaN)	0.0625		0.0625	0	ALL	9	426	506	ALL	FF99FF	10.371	3310.13		229	100	2.771		2.771	3.4594		0.0056206		0.12217	ROI2DPolyLine	0	55525		65535	25505.2		62983.9	8621		54960	160610_Rholife1010_B2_emb57	0.3	4.4848	0	ALL	9	425.73	499.84	ALL	FALSE
2.9127	(0.84, 0.54, 0.0)	0.25417	(-0.54, 0.84, 0.0)	0	(0.0, 0.0, 1.0)	0.25		0.25	0	ALL	9	410	505	ALL	FF99FF	9.0951	4568.5		48.5	100	1.3859		1.3859	3.1183		0.00022121		0.035509	ROI2DPolyLine	0	57968		62637	35397.3		54225.6	18748		43271	160610_Rholife1010_B2_emb57	0.3	3.933	0	ALL	9	406.84	502.5	ALL	FALSE
0.0	(0.2, 0.98, 0.0)	0.52371	(-0.98, 0.2, 0.0)	0	(0.0, 0.0, 1.0)	0.1		0.1	0	ALL	9	436.57	512	ALL	FF99FF	6.9491	1150.4		843.8	100	2.3016		2.3016	2.6304		0.043509		0.035633	ROI2DPolyLine	0	43215		58936	33027.1		52470.6	21710		42888	160610_Rholife1010_B2_emb57	0.3	3.005	0	ALL	9	435.77	508.4	ALL	FALSE
8.975	(-0.63, 0.77, 0.0)	1.5899	(-0.77, -0.63, 0.0)	0	(0.0, 0.0, 1.0)	0.055556		0.055556	0	ALL	9	462.83	535	ALL	FF99FF	27.912	776.89		254.11	100	2.8886		2.8886	10.315		0.016456		0.036335	ROI2DPolyLine	0	40510		52119	20939.8		40902.2	5218		31595	160610_Rholife1010_B2_emb57	0.3	12.07	0	ALL	9	452.9	527.89	ALL	FALSE
2.7452	(0.97, 0.25, 0.0)	0.67209	(-0.25, 0.97, 0.0)	0	(0.0, 0.0, 1.0)	0.1		0.1	0	ALL	9	418.38	543.5	ALL	FF99FF	10.681	781		74.6	100	2.3016		2.3016	3.1481		0.017065		0.12103	ROI2DPolyLine	0	47892		45881	24941		41967.5	12057		38820	160610_Rholife1010_B2_emb57	0.3	4.6187	0	ALL	9	416.58	537.63	ALL	FALSE
3.1512E7	(0.0, 1.0, 0.0)	0.43243	(-1.0, 0.0, 0.0)	0	(0.0, 0.0, 1.0)	0.029412		0.36159	0	ALL	9	649.9	471.8	ALL	CC00FF	28.73	253.47		53.412	100	3.523		1.6813	10.819		0.041529		0.60719	ROI2DPolyLine	0	49766		65535	24235.8		63638.5	12378		54141	160610_Rholife1010_B2_emb58	0.3	12.424	0	ALL	9	635.19	471.31	ALL	FALSE
10.57	(0.98, 0.18, 0.0)	2.7998	(-0.18, 0.98, 0.0)	0	(0.0, 0.0, 1.0)	0.02		0.0208	0	ALL	9	653	476.65	ALL	CC00FF	31.468	2442.36		231.84	100	3.907		3.8794	11.898		0.0081554		0.097484	ROI2DPolyLine	0	57527		65535	24939.9		53903.5	5942		44203	160610_Rholife1010_B2_emb58	0.3	13.608	0	ALL	9	651.27	464.93	ALL	FALSE
6.3784	(0.28, 0.96, 0.0)	0.3598	(-0.96, 0.28, 0.0)	0	(0.0, 0.0, 1.0)	0.041667		0.045139	0	ALL	9	667.5	489.39	ALL	CC00FF	19.101	2158.92		211.92	100	3.1757		3.118	7.6627		0.01003		0.11106	ROI2DPolyLine	0	49382		65535	23882.7		61919.8	6760		52752	160610_Rholife1010_B2_emb58	0.3	8.2596	0	ALL	9	658.25	486.48	ALL	FALSE
7.9355	(0.3, 0.95, 0.0)	1.6709	(-0.95, 0.3, 0.0)	0	(0.0, 0.0, 1.0)	0.038265		0.07398	0	ALL	9	672.14	492.5	ALL	CC00FF	23.875	1989.93		370.36	100	3.28		2.946	9.3349		0.092697		0.24169	ROI2DPolyLine	0	50307		65535	23228.6		58241.1	7493		46894	160610_Rholife1010_B2_emb58	0.3	10.324	0	ALL	9	669.78	481.32	ALL	FALSE
8.2093	(1.0, -0.04, 0.0)	1.5804	(0.04, 1.0, 0.0)	0	(0.0, 0.0, 1.0)	0.071429		0.081633	0	ALL	9	682.15	502.08	ALL	CC00FF	23.266	2352.43		106.57	100	2.6377		2.5387	8.6486		0.029969		0.20486	ROI2DPolyLine	0	44327		56550	22002.2		47420.8	4095		42479	160610_Rholife1010_B2_emb58	0.3	10.061	0	ALL	9	679.8	492.55	ALL	FALSE
13.268	(0.02, 1.0, 0.0)	3.1179	(-1.0, 0.02, 0.0)	0	(0.0, 0.0, 1.0)	0.02		0.0312	0	ALL	9	689.2	508	ALL	CC00FF	37.242	3628.24		577.92	100	3.907		3.6097	14.76		0.0028364		0.17769	ROI2DPolyLine	0	55161		65535	28070.3		56958.7	7963		41756	160610_Rholife1010_B2_emb58	0.3	16.104	0	ALL	9	684.35	490.73	ALL	FALSE
6.277	(0.91, 0.42, 0.0)	0.30617	(-0.42, 0.91, 0.0)	0	(0.0, 0.0, 1.0)	0.0625		0.0625	0	ALL	9	677.69	440.5	ALL	CC00FF	16.695	302.63		684	100	2.771		2.771	7.158		0.012157		0.010208	ROI2DPolyLine	0	47456		65535	16070.5		53727.9	4401		41423	160610_Rholife1010_B2_emb58	0.3	7.2193	0	ALL	9	673.42	433.37	ALL	FALSE
10.93	(0.82, 0.58, 0.0)	0.47871	(-0.58, 0.82, 0.0)	0	(0.0, 0.0, 1.0)	0.071429		0.35714	0	ALL	9	715.44	462	ALL	CC00FF	34.024	1663.29		104.71	100	2.6377		1.4501	13.925		0.0011328		0.58651	ROI2DPolyLine	0	50123		65535	27000.6		63031	5155		54150	160610_Rholife1010_B2_emb58	0.3	14.713	0	ALL	9	705.59	448.24	ALL	FALSE
5.2421	(0.95, 0.32, 0.0)	0.83958	(-0.32, 0.95, 0.0)	0	(0.0, 0.0, 1.0)	0.061728		0.46296	0	ALL	9	712	483.33	ALL	CC00FF	16.621	1512.44		30.889	100	2.8117		1.2331	6.4285		0.11279		0.67953	ROI2DPolyLine	0	51788		65535	28835.2		64452.5	13165		60221	160610_Rholife1010_B2_emb58	0.3	7.1873	0	ALL	9	704.99	479.5	ALL	FALSE
4.401	(0.92, 0.39, 0.0)	0.68685	(-0.39, 0.92, 0.0)	0	(0.0, 0.0, 1.0)	0.083333		0.70833	0	ALL	9	702.5	485.83	ALL	CC00FF	14.609	2333.83		280.17	100	2.4837		0.56579	5.2251		0.0071571		0.83343	ROI2DPolyLine	0	65488		65535	26011.4		64327.9	12072		52969	160610_Rholife1010_B2_emb58	0.3	6.3175	0	ALL	9	696.49	483.75	ALL	FALSE
6.1181	(0.81, -0.59, 0.0)	0.63694	(0.59, 0.81, 0.0)	0	(0.0, 0.0, 1.0)	0.1		0.12	0	ALL	9	664.6	441.8	ALL	CC00FF	18.789	2992.2		44.4	100	2.3016		2.1631	7.0924		0.0036132		0.25307	ROI2DPolyLine	0	52859		64892	27610.1		49994.4	5916		38916	160610_Rholife1010_B2_emb58	0.3	8.1248	0	ALL	9	659.77	434.58	ALL	FALSE
[truncated: 18 more columns]

## Sheet: DataSelected
Name	Color	Cond	Contour (px)	Perimeter (µm)
151016_A3_emb01	006666	Emb	27.818	7.2175
151016_A3_emb01	006666	Emb	23.439	6.0815
151016_A3_emb01	006666	Emb	12.064	3.1301
151016_A3_emb01	006666	Emb	22.994	5.9659
151016_A3_emb01	006666	Emb	18.974	4.923
151016_A3_emb01	006666	Emb	15.387	3.9924
151016_A3_emb01	006666	Emb	27.779	7.2074
151016_A3_emb01	006666	Emb	14.059	3.6477
151016_A3_emb01	006666	Emb	16.891	4.3826
151016_A3_extra01	666600	Extra	18.154	4.7102
151016_A3_extra01	666600	Extra	11.969	3.1054
151016_A3_extra02	990033	Extra	12.568	3.261
151016_A3_extra02	990033	Extra	19.87	5.1553
151016_A3_extra02	990033	Extra	6.1213	1.5882
151016_A3_extra02	990033	Extra	21.588	5.6013
151016_A3_extra02	990033	Extra	9.8228	2.5486
151016_A3_emb02	CC00CC	Emb	9.7855	2.5389
151016_A3_emb02	CC00CC	Emb	9.1744	2.3804
151016_A3_emb02	CC00CC	Emb	10.988	2.851
151016_A3_emb02	CC00CC	Emb	10.438	2.7083
151016_A3_emb02	CC00CC	Emb	30.811	7.9941
151016_A3_emb02	CC00CC	Emb	27.339	7.0934
151016_A3_emb02	CC00CC	Emb	20.631	5.3528
151016_A3_emb02	CC00CC	Emb	6.6525	1.726
151016_A3_emb02	CC00CC	Emb	9.1032	2.3619
151016_A3_emb02	CC00CC	Emb	10.724	2.7823
151016_A3_emb02	CC00CC	Emb	12.652	3.2826
151016_A3_emb02	CC00CC	Emb	7.4958	1.9448
151016_A3_emb02	CC00CC	Emb	15.066	3.9089
151016_A3_emb02	CC00CC	Emb	7.2725	1.8869
151016_A3_emb02	CC00CC	Emb	9.5163	2.4691
151016_A3_emb02	CC00CC	Emb	3.7344	0.96892
151016_A3_emb02	CC00CC	Emb	15.144	3.9293
151016_A3_emb03	003399	Emb	5.9555	1.5452
151016_A3_emb03	003399	Emb	2.9224	0.75824
151016_A3_emb03	003399	Emb	11.11	2.8826
151016_A3_emb03	003399	Emb	8.5055	2.2068
151016_A3_emb03	003399	Emb	5.2756	1.3688
151016_A3_emb03	003399	Emb	8.0216	2.0813
151016_A3_emb03	003399	Emb	3.5439	0.9195
151016_A3_emb04	00CCCC	Emb	15.562	4.0378
151016_A3_emb04	00CCCC	Emb	16.892	4.3826
151016_A3_emb04	00CCCC	Emb	10.709	2.7786
151016_A3_extra03	999999	Extra	9.9854	2.5908
151016_A3_extra03	999999	Extra	8.133	2.1102
151016_A3_emb05	FFFFFF	Emb	26.625	6.908
151016_A3_emb05	FFFFFF	Emb	28.037	7.2745
151016_A3_emb05	FFFFFF	Emb	24.688	6.4054
151016_A3_emb05	FFFFFF	Emb	12.345	3.2029
151016_A3_emb05	FFFFFF	Emb	32.276	8.3744
151016_A3_emb06	CC66FF	Emb	29.225	7.5826
151016_A3_emb06	CC66FF	Emb	12.574	3.2625
151016_A3_emb06	CC66FF	Emb	36.168	9.3841
151016_A3_emb06	CC66FF	Emb	23.045	5.9793
151016_A3_emb06	CC66FF	Emb	13.642	3.5395
151016_A3_emb06	CC66FF	Emb	9.6327	2.4993
151016_A3_emb06	CC66FF	Emb	11.809	3.0638
151016_A3_emb06	CC66FF	Emb	15.197	3.9429
151016_A3_emb06	CC66FF	Emb	9.5744	2.4842
151016_A3_emb06	CC66FF	Emb	9.2875	2.4097
151016_A3_emb06	CC66FF	Emb	10.028	2.602
151016_A3_emb06	CC66FF	Emb	13.777	3.5747
151016_A3_emb07	6666FF	Emb	20.908	5.4247
151016_A3_emb07	6666FF	Emb	15.978	4.1457
151016_A3_emb07	6666FF	Emb	28.48	7.3892
151016_A3_emb08	FFFF33	Emb	32.758	8.4992
151016_A3_emb08	FFFF33	Emb	21.734	5.6391
151016_A3_emb08	FFFF33	Emb	14.833	3.8485
151016_A3_emb08	FFFF33	Emb	19.751	5.1245
151016_A3_emb09	0000CC	Emb	30.983	8.0388
151016_A3_emb09	0000CC	Emb	27.272	7.0759
151016_A3_emb09	0000CC	Emb	18.88	4.8985
151016_A3_emb09	0000CC	Emb	16.738	4.3429
151016_A3_emb09	0000CC	Emb	15.64	4.0578
151016_A3_emb09	0000CC	Emb	10.62	2.7555
151016_A3_emb09	0000CC	Emb	20.241	5.2517
151016_A3_emb09	0000CC	Emb	29.611	7.6828
151016_A3_emb09	0000CC	Emb	24.624	6.3889
151016_A3_emb10	CCCCFF	Emb	17.15	4.4498
151016_A3_emb10	CCCCFF	Emb	26.3	6.8236
151016_A3_emb10	CCCCFF	Emb	24.871	6.453
151016_A3_emb10	CCCCFF	Emb	9.9044	2.5698
151016_A3_extra04	FF6666	Extra	12.243	3.1765
151016_A3_extra04	FF6666	Extra	12.769	3.3129
151016_A3_extra04	FF6666	Extra	12.349	3.204
151016_A3_extra04	FF6666	Extra	19.6	5.0853
151016_A3_emb11	99FF99	Emb	24.221	6.2843
151016_A3_emb11	99FF99	Emb	20.862	5.4127
151016_A3_emb11	99FF99	Emb	14.987	3.8884
151016_A3_emb11	99FF99	Emb	19.519	5.0645
151016_A3_emb11	99FF99	Emb	27.651	7.1744
151016_A3_emb11	99FF99	Emb	14.609	3.7905
151016_A3_emb11	99FF99	Emb	17	4.4107
151016_A3_emb12	FFFF99	Emb	29.376	7.6218
151016_A3_emb12	FFFF99	Emb	25.779	6.6887
151016_A3_emb12	FFFF99	Emb	10.97	2.8462
151016_A3_extra05	FF00CC	Extra	11.095	2.8786
151016_A3_extra05	FF00CC	Extra	16.324	4.2353
151016_A3_extra05	FF00CC	Extra	11.547	2.996
151016_A3_extra05	FF00CC	Extra	12.791	3.3188
151016_A3_extra06	CCFFCC	Extra	0	0
151016_A3_extra06	CCFFCC	Extra	32.464	8.423
151016_A3_extra06	CCFFCC	Extra	29.183	7.5717
151016_A3_extra06	CCFFCC	Extra	13.632	3.5368
151016_A3_extra06	CCFFCC	Extra	37.598	9.755
151016_A3_extra06	CCFFCC	Extra	34.027	8.8287
151016_A3_emb13	009999	Emb	38.706	10.043
151016_A3_emb13	009999	Emb	27.07	7.0236
151016_A3_emb13	009999	Emb	16.305	4.2306
151016_A3_emb13	009999	Emb	14.274	3.7035
151016_A3_emb13	009999	Emb	28.653	7.4341
151016_A3_emb13	009999	Emb	8.7789	2.2778
151016_A3_emb13	009999	Emb	10.445	2.71
151016_A3_emb14	6666FF	Emb	18.269	4.74
151016_A3_emb14	6666FF	Emb	32.561	8.4482
151016_A3_emb14	6666FF	Emb	29.473	7.6471
151016_A3_emb14	6666FF	Emb	38.157	9.9002
151016_A3_emb14	6666FF	Emb	25.93	6.7276
151016_A3_emb14	6666FF	Emb	32.931	8.5442
151016_A3_emb14	6666FF	Emb	18.057	4.6851
151016_A3_emb14	6666FF	Emb	21.558	5.5935
151016_A3_emb14	6666FF	Emb	30.233	7.8441
151016_A3_emb14	6666FF	Emb	17.679	4.587
151016_A3_emb14	6666FF	Emb	0	0
151016_A3_emb15	CCCC00	Emb	31.36	8.1366
151016_A3_emb15	CCCC00	Emb	28.772	7.4652
151016_A3_emb15	CCCC00	Emb	9.2925	2.411
151016_A3_emb15	CCCC00	Emb	36.409	9.4467
151016_A3_extra07	00FFFF	Extra	13.845	3.5921
151016_A3_extra07	00FFFF	Extra	50.591	13.126
151016_A3_extra07	00FFFF	Extra	14.799	3.8398
151016_A3_extra07	00FFFF	Extra	19.241	4.9922
151016_A3_emb16	FF6666	Emb	14.863	3.8562
151016_A3_emb16	FF6666	Emb	34.451	8.9385
151016_A3_emb16	FF6666	Emb	57.256	14.855
151016_A3_emb16	FF6666	Emb	10.557	2.739
151016_A3_emb16	FF6666	Emb	8.1845	2.1235
151016_A3_emb17	666666	Emb	19.684	5.1073
151016_A3_emb17	666666	Emb	18.132	4.7046
151016_A3_emb17	666666	Emb	12.028	3.1207
151016_A3_emb17	666666	Emb	17.483	4.5362
151016_A3_emb17	666666	Emb	43.277	11.229
151016_A3_emb17	666666	Emb	24.113	6.2564
151016_A3_emb17	666666	Emb	17.342	4.4994
151016_A3_emb17	666666	Emb	40.118	10.409
151016_A3_emb18	990099	Emb	14.632	3.7964
151016_A3_emb18	990099	Emb	14.116	3.6626
151016_A3_emb18	990099	Emb	15.827	4.1063
151016_A3_emb18	990099	Emb	15.288	3.9667
151016_A3_emb18	990099	Emb	22.536	5.847
151016_A3_emb18	990099	Emb	12.278	3.1857
151016_A3_emb18	990099	Emb	9.0576	2.3501
151016_A3_emb18	990099	Emb	12.424	3.2234
151016_A3_emb18	990099	Emb	13.777	3.5745
151016_A3_emb18	990099	Emb	17.954	4.6584
151016_A3_emb18	990099	Emb	8.9433	2.3204
151016_A3_emb18	990099	Emb	11.758	3.0507
151016_A3_emb19	FFFF66	Emb	31.628	8.2061
151016_A3_emb19	FFFF66	Emb	40.617	10.538
151016_A3_emb19	FFFF66	Emb	12.72	3.3002
151016_A3_emb19	FFFF66	Emb	10.004	2.5956
151016_A3_emb19	FFFF66	Emb	12.146	3.1513
151016_A3_emb19	FFFF66	Emb	23.754	6.1633
151016_A3_emb19	FFFF66	Emb	16.91	4.3873
151016_A3_emb19	FFFF66	Emb	6.7051	1.7397
151016_A3_extra08	CCCCCC	Extra	36.986	9.5962
151016_A3_extra08	CCCCCC	Extra	21.559	5.5937
151016_A3_emb20	000066	Emb	25.784	6.6898
151016_A3_emb20	000066	Emb	71.439	18.535
151016_A3_emb20	000066	Emb	35.386	9.1812
151016_A3_emb20	000066	Emb	16.879	4.3795
151016_A3_emb21	660066	Emb	41.138	10.674
151016_A3_emb21	660066	Emb	33.182	8.6094
151016_A3_emb21	660066	Emb	32.416	8.4106
151016_A3_emb21	660066	Emb	15.581	4.0426
151016_A3_emb21	660066	Emb	10.465	2.7152
151016_A3_emb22	006666	Emb	17.599	4.5662
151016_A3_emb22	006666	Emb	20.089	5.2123
151016_A3_emb22	006666	Emb	21.462	5.5685
151016_A3_emb22	006666	Emb	14.178	3.6786
151016_A3_emb22	006666	Emb	14.546	3.7741
151016_A3_extra09	FF9999	Extra	33.458	8.6809
151016_A3_extra09	FF9999	Extra	25.437	6.5998
151016_A3_extra09	FF9999	Extra	47.758	12.391
151016_A3_extra09	FF9999	Extra	20.046	5.2011
151016_A3_extra09	FF9999	Extra	17.155	4.4509
151016_A3_emb23	00FF99	Emb	18.413	4.7774
151016_A3_emb23	00FF99	Emb	35.047	9.0933
151016_A3_emb23	00FF99	Emb	12.037	3.1232
151016_A3_emb23	00FF99	Emb	17.852	4.6318
151016_A3_emb23	00FF99	Emb	25.403	6.5911
151016_A3_emb23	00FF99	Emb	17.732	4.6008
151016_A3_emb23	00FF99	Emb	17.459	4.53
151016_A3_emb23	00FF99	Emb	11.634	3.0185
151016_A3_emb23	00FF99	Emb	23.079	5.9881
151016_A3_emb23	00FF99	Emb	9.2307	2.395
151016_A3_emb23	00FF99	Emb	8.4368	2.189
151016_A3_emb23	00FF99	Emb	11.572	3.0024
151016_A3_emb24	FF66FF	Emb	66.264	17.193
151016_A3_emb24	FF66FF	Emb	43.558	11.302
151016_A3_emb25	996600	Emb	23.764	6.1658
151016_A3_emb25	996600	Emb	14.256	3.6987
151016_A3_emb25	996600	Emb	20.154	5.2292
151016_A3_emb25	996600	Emb	12.159	3.1547
151016_A3_emb26	6666FF	Emb	40.822	10.592
151016_A3_emb26	6666FF	Emb	36.418	9.4489
151016_A3_emb26	6666FF	Emb	30.44	7.8979
151016_A3_emb26	6666FF	Emb	19.48	5.0544
151016_A3_emb27	669900	Emb	15.555	4.0358
151016_A3_emb27	669900	Emb	18.837	4.8875
151016_A3_emb27	669900	Emb	14.533	3.7707
151016_A3_emb27	669900	Emb	8.1713	2.1201
151016_A3_emb27	669900	Emb	28.687	7.443
151016_A3_emb27	669900	Emb	13.361	3.4665
151016_A3_emb27	669900	Emb	10.966	2.8453
151016_A3_emb27	669900	Emb	19.488	5.0564
151016_B3_emb01	00FF00	Emb	16.973	4.4037
151016_B3_emb01	00FF00	Emb	12.509	3.2454
151016_B3_emb02	FFFF99	Emb	13.932	3.6146
151016_B3_emb02	FFFF99	Emb	19.438	5.0433
151016_B3_emb02	FFFF99	Emb	20.635	5.3538
151016_B3_emb02	FFFF99	Emb	11.665	3.0265
151016_B3_emb03	FF9999	Emb	20.942	5.4336
151016_B3_emb03	FF9999	Emb	17.69	4.5897
151016_B3_emb04	FF99FF	Emb	16.061	4.167
151016_B3_emb04	FF99FF	Emb	18.066	4.6872
151016_B3_emb04	FF99FF	Emb	16.483	4.2767
151016_B3_emb04	FF99FF	Emb	16.382	4.2503
151016_B3_emb04	FF99FF	Emb	39.639	10.285
151016_B3_emb05	9999FF	Emb	44.356	11.509
151016_B3_emb05	9999FF	Emb	14.771	3.8324
151016_B3_emb05	9999FF	Emb	12.548	3.2557
151016_B3_emb05	9999FF	Emb	16.225	4.2098
151016_B3_extra01	99CCFF	Extra	16.072	4.17
151016_B3_extra01	99CCFF	Extra	19.901	5.1636
151016_B3_emb06	99FFFF	Emb	17.895	4.6429
151016_B3_emb06	99FFFF	Emb	41.591	10.791
151016_B3_emb06	99FFFF	Emb	46.859	12.158
151016_B3_emb06	99FFFF	Emb	6.6123	1.7156
151016_B3_emb06	99FFFF	Emb	17.19	4.46
151016_B3_emb06	99FFFF	Emb	15.334	3.9786
151016_B3_emb07	FFFF66	Emb	32.716	8.4885
151016_B3_emb07	FFFF66	Emb	21.912	5.6853
151016_B3_emb07	FFFF66	Emb	24.595	6.3815
151016_B3_emb07	FFFF66	Emb	17.319	4.4935
151016_B3_emb08	FF6666	Emb	52.632	13.656
151016_B3_emb08	FF6666	Emb	29.54	7.6644
151016_B3_emb08	FF6666	Emb	34.624	8.9836
151016_B3_emb08	FF6666	Emb	23.817	6.1795
151016_B3_emb08	FF6666	Emb	15.042	3.9027
151016_B3_emb08	FF6666	Emb	11.22	2.9112
151016_B3_emb08	FF6666	Emb	9.1404	2.3715
151016_B3_emb08	FF6666	Emb	23.871	6.1936
151016_B3_emb08	FF6666	Emb	13.629	3.5361
151016_B3_emb08	FF6666	Emb	12.719	3.3
151016_B3_emb09	FF66FF	Emb	9.8983	2.5682
151016_B3_emb09	FF66FF	Emb	26.891	6.977
151016_B3_emb09	FF66FF	Emb	13.187	3.4214
151016_B3_emb09	FF66FF	Emb	12.175	3.1589
151016_B3_emb09	FF66FF	Emb	22.277	5.7799
151016_B3_emb09	FF66FF	Emb	9.4461	2.4509
151016_B3_emb09	FF66FF	Emb	12.924	3.3532
151016_B3_extra02	CC66FF	Extra	14.436	3.7454
151016_B3_extra03	6666FF	Extra	18.863	4.8942
151016_B3_extra03	6666FF	Extra	14.851	3.8532
151016_B3_emb10	6666FF	Emb	14.17	3.6765
151016_B3_emb10	6666FF	Emb	21.273	5.5195
151016_B3_emb10	6666FF	Emb	19.768	5.129
151016_B3_emb10	6666FF	Emb	6.7234	1.7444
151016_B3_emb10	6666FF	Emb	15.336	3.9791
151016_B3_emb10	6666FF	Emb	15.102	3.9183
151016_B3_emb11	33CCFF	Emb	10.438	2.7083
151016_B3_emb11	33CCFF	Emb	7.7301	2.0056
151016_B3_emb11	33CCFF	Emb	14.439	3.7464
151016_B3_emb11	33CCFF	Emb	17.996	4.6692
151016_B3_emb11	33CCFF	Emb	11.778	3.056
151016_B3_emb11	33CCFF	Emb	13.285	3.447
151016_B3_emb11	33CCFF	Emb	9.8651	2.5596
151016_B3_emb11	33CCFF	Emb	5.9733	1.5498
151016_B3_emb12	CCFFCC	Emb	14.927	3.8729
151016_B3_emb12	CCFFCC	Emb	18.347	4.7602
151016_B3_emb12	CCFFCC	Emb	12.638	3.2791
151016_B3_emb12	CCFFCC	Emb	13.324	3.457
151016_B3_emb12	CCFFCC	Emb	16.491	4.2788
151016_B3_emb12	CCFFCC	Emb	11.534	2.9926
151016_B3_emb13	FFFF33	Emb	42.203	10.95
151016_B3_emb13	FFFF33	Emb	41.934	10.88
151016_B3_emb13	FFFF33	Emb	7.5547	1.9601
151016_B3_emb13	FFFF33	Emb	8.2581	2.1426
151016_B3_extra04	FF3333	Extra	18.396	4.773
151016_B3_extra04	FF3333	Extra	14.577	3.7822
151016_B3_extra04	FF3333	Extra	49.605	12.87
151016_B3_extra04	FF3333	Extra	30.177	7.8295
151016_B3_extra04	FF3333	Extra	39.145	10.157
151016_B3_extra04	FF3333	Extra	32.265	8.3713
151016_B3_extra04	FF3333	Extra	40.061	10.394
151016_B3_extra05	FF33FF	Extra	25.785	6.6902
151016_B3_extra05	FF33FF	Extra	11.966	3.1046
151016_B3_extra05	FF33FF	Extra	17.752	4.6059
151016_B3_extra06	3333FF	Extra	21.842	5.6671
151016_B3_extra06	3333FF	Extra	18.358	4.7633
151016_B3_extra06	3333FF	Extra	22.287	5.7826
151016_B3_emb14	33CCFF	Emb	15.042	3.9028
151016_B3_emb14	33CCFF	Emb	4.3529	1.1294
151016_B3_emb14	33CCFF	Emb	9.2243	2.3933
151016_B3_emb14	33CCFF	Emb	11.802	3.0621
151016_B3_emb15	00FFCC	Emb	19.482	5.0548
151016_B3_emb15	00FFCC	Emb	12.084	3.1353
151016_B3_emb15	00FFCC	Emb	15.929	4.1329
151016_B3_extra07	00FF00	Extra	7.4803	1.9408
151016_B3_extra07	00FF00	Extra	22.84	5.926
151016_B3_extra07	00FF00	Extra	32.199	8.3543
151016_B3_emb16	CCCC00	Emb	38.188	9.9082
151016_B3_emb16	CCCC00	Emb	18.421	4.7796
151016_B3_emb16	CCCC00	Emb	28.416	7.3728
151016_B3_emb16	CCCC00	Emb	31.291	8.1188
151016_B3_emb16	CCCC00	Emb	16.926	4.3915
151016_B3_emb16	CCCC00	Emb	14.726	3.8208
151016_B3_emb17	CC6600	Emb	12.949	3.3598
151016_B3_emb17	CC6600	Emb	21.829	5.6636
151016_B3_emb17	CC6600	Emb	28.44	7.379
151016_B3_emb17	CC6600	Emb	17.822	4.6241
151016_B3_emb17	CC6600	Emb	17.778	4.6125
151016_B3_emb17	CC6600	Emb	12.651	3.2824
151016_B3_emb18	CC00CC	Emb	26.25	6.8109
151016_B3_emb18	CC00CC	Emb	23.285	6.0415
151016_B3_emb18	CC00CC	Emb	14.608	3.7903
160510_Rcre290_extra01	6699FF	Extra	6.492	2.8073
160510_Rcre290_extra01	CCFFCC	Extra	5.1852	2.2422
160510_Rcre290_extra01	CCFFCC	Extra	7.333	3.171
160510_Rcre290_extra02	000066	Extra	7.3075	3.16
160510_Rcre290_extra02	000066	Extra	15.198	6.5722
160510_Rcre290_emb01	FF99CC	Emb	24.234	10.48
160510_Rcre290_emb01	FF99CC	Emb	12.758	5.5171
160510_Rcre290_emb01	FF99CC	Emb	32.53	14.067
160510_Rcre290_emb01	FF99CC	Emb	29.453	12.736
160510_Rcre290_emb01	FF99CC	Emb	21.57	9.3275
160510_Rcre290_emb01	FF99CC	Emb	11.123	4.8099
160510_Rcre290_emb01	FF99CC	Emb	28.268	12.224
160510_Rcre290_emb01	FF99CC	Emb	13.646	5.901
160510_Rcre290_emb01	FF99CC	Emb	45.114	19.509
160510_Rcre290_emb02	00CCCC	Emb	28.003	12.109
160510_Rcre290_emb02	00CCCC	Emb	27.006	11.678
160510_Rcre290_emb02	00CCCC	Emb	0	0
160510_Rcre290_emb02	00CCCC	Emb	18.242	7.8884
160510_Rcre290_emb02	00CCCC	Emb	33.838	14.633
160510_Rcre290_emb02	00CCCC	Emb	10.027	4.336
160510_Rcre290_emb02	00CCCC	Emb	10.413	4.5031
160510_Rcre290_emb02	00CCCC	Emb	8.249	3.5671
160510_Rcre290_emb02	00CCCC	Emb	12.178	5.2661
160510_Rcre290_emb02	00CCCC	Emb	32.756	14.165
160510_Rcre290_emb02	00CCCC	Emb	0	0
160510_Rcre290_emb02	00CCCC	Emb	70.199	30.356
160510_Rcre290_emb02	00CCCC	Emb	27.136	11.734
160510_Rcre290_emb03	CC00CC	Emb	32.296	13.966
160510_Rcre290_emb03	CC00CC	Emb	13.386	5.7887
160510_Rcre290_emb03	CC00CC	Emb	28.631	12.381
160510_Rcre290_emb03	CC00CC	Emb	24.359	10.534
160510_Rcre290_emb03	CC00CC	Emb	25.141	10.872
160510_Rcre290_emb03	CC00CC	Emb	26.776	11.579
160510_Rcre290_emb03	CC00CC	Emb	19.309	8.3497
160510_Rcre290_emb03	CC00CC	Emb	17.289	7.4763
160510_Rcre290_emb03	CC00CC	Emb	14.714	6.3628
160510_Rcre290_emb04	FFFF99	Emb	36.999	15.999
160510_Rcre290_emb04	FFFF99	Emb	23.595	10.203
160510_Rcre290_emb04	FFFF99	Emb	13.852	5.9899
160510_Rcre290_emb04	FFFF99	Emb	25.076	10.844
160510_Rcre290_emb04	FFFF99	Emb	15.806	6.8348
160510_Rcre290_emb04	FFFF99	Emb	14.592	6.3102
160510_Rcre290_emb04	FFFF99	Emb	17.972	7.7715
160510_Rcre290_emb05	66FFFF	Emb	27.31	11.81
160510_Rcre290_emb05	66FFFF	Emb	23.372	10.107
160510_Rcre290_emb05	66FFFF	Emb	16.639	7.1951
160510_Rcre290_emb05	66FFFF	Emb	13.15	5.6865
160510_Rcre290_emb05	66FFFF	Emb	5.2739	2.2806
160510_Rcre290_emb05	66FFFF	Emb	14.278	6.1742
160510_Rcre290_emb06	FF6633	Emb	32.588	14.092
160510_Rcre290_emb06	FF6633	Emb	13.364	5.7788
160510_Rcre290_emb06	FF6633	Emb	24.379	10.542
160510_Rcre290_emb06	FF6633	Emb	19.64	8.4928
160510_Rcre290_emb06	FF6633	Emb	7.1981	3.1127
160510_Rcre290_emb06	FF6633	Emb	6.075	2.627
160510_Rcre290_emb06	FF6633	Emb	33.876	14.649
160510_Rcre290_emb06	FF6633	Emb	29.351	12.692
160510_Rcre290_emb07	9999FF	Emb	19.576	8.4654
160510_Rcre290_emb07	9999FF	Emb	19.685	8.5123
160510_Rcre290_emb07	9999FF	Emb	20.151	8.7137
160510_Rcre290_emb07	9999FF	Emb	21.74	9.4009
160510_Rcre290_emb07	9999FF	Emb	12.495	5.4032
160510_Rcre290_emb08	CC66FF	Emb	15.776	6.8218
160510_Rcre290_emb08	CC66FF	Emb	21.013	9.0865
160510_Rcre290_emb08	CC66FF	Emb	21.024	9.0916
160510_Rcre290_emb08	CC66FF	Emb	9.6248	4.162
160510_Rcre290_emb08	CC66FF	Emb	20.792	8.9912
160510_Rcre290_emb09	FFFFCC	Emb	42.885	18.545
160510_Rcre290_emb09	FFFFCC	Emb	30.641	13.25
160510_Rcre290_emb09	FFFFCC	Emb	33.203	14.358
160510_Rcre290_emb09	FFFFCC	Emb	24.588	10.633
160510_Rcre290_emb09	FFFFCC	Emb	15.876	6.8651
160510_Rcre290_emb09	FFFFCC	Emb	23.497	10.161
160510_Rcre290_emb09	FFFFCC	Emb	29.802	12.887
160510_Rcre290_emb10	FF8000	Emb	45.451	19.654
160510_Rcre290_emb10	FF8000	Emb	22.939	9.9194
160510_Rcre290_emb10	FF8000	Emb	14.29	6.1795
160510_Rcre290_emb11	FFCCCC	Emb	10.339	4.4709
160510_Rcre290_emb11	FFCCCC	Emb	37.482	16.208
160510_Rcre290_emb11	FFCCCC	Emb	20.898	9.0368
160510_Rcre290_emb11	FFCCCC	Emb	18.944	8.1918
160510_Rcre290_emb12	999999	Emb	37.56	16.242
160510_Rcre290_emb12	999999	Emb	60.733	26.263
160510_Rcre290_emb12	999999	Emb	36.782	15.906
160510_Rcre290_emb12	999999	Emb	24.962	10.794
160510_Rcre290_emb13	3333FF	Emb	18.613	8.0489
160510_Rcre290_emb13	3333FF	Emb	35.979	15.558
160510_Rcre290_emb13	3333FF	Emb	35.467	15.337
160510_Rcre290_emb13	3333FF	Emb	14.966	6.4716
160510_Rcre290_emb13	3333FF	Emb	26.979	11.667
160510_Rcre290_emb14	006666	Emb	73.922	31.966
160510_Rcre290_emb14	006666	Emb	24.464	10.579
160510_Rcre290_emb14	006666	Emb	34.306	14.835
160510_Rcre290_emb14	006666	Emb	19.299	8.3453
160510_Rcre290_emb14	006666	Emb	26.636	11.518
160510_Rcre290_emb15	99FF99	Emb	28.251	12.217
160510_Rcre290_emb15	99FF99	Emb	15.938	6.8923
160510_Rcre290_emb15	99FF99	Emb	8.4792	3.6667
160510_Rcre290_emb15	99FF99	Emb	12.771	5.5224
160510_Rcre290_emb15	99FF99	Emb	15.712	6.7943
160510_Rcre290_emb15	99FF99	Emb	21.209	9.1715
160510_Rcre290_emb15	99FF99	Emb	9.4152	4.0714
160510_Rcre290_emb16	FF99FF	Emb	33.572	14.518
160510_Rcre290_emb16	FF99FF	Emb	18.105	7.8291
160510_Rcre290_emb16	FF99FF	Emb	46.11	19.939
160510_Rcre290_emb16	FF99FF	Emb	12.685	5.4852
160510_Rcre290_emb16	FF99FF	Emb	18.685	8.0798
160510_Rcre290_emb17	0099FF	Emb	31.375	13.568
160510_Rcre290_emb17	0099FF	Emb	40.764	17.628
160510_Rcre290_emb17	0099FF	Emb	33.529	14.499
160510_Rcre290_emb17	0099FF	Emb	26.626	11.514
160510_Rcre290_emb17	0099FF	Emb	49.286	21.313
160510_Rcre290_emb17	0099FF	Emb	17.211	7.4427
160510_Rcre290_extra03	FFFFFF	Extra	30.56	13.215
160510_Rcre290_emb18	CC0033	Emb	49.984	21.615
160510_Rcre290_emb18	CC0033	Emb	39.244	16.97
160510_Rcre290_emb18	CC0033	Emb	40.36	17.453
160510_Rcre290_emb18	CC0033	Emb	15.247	6.5932
160510_Rcre290_emb19	FFCC66	Emb	16.122	6.9717
160510_Rcre290_emb19	FFCC66	Emb	12.649	5.4698
160510_Rcre290_emb19	FFCC66	Emb	16.655	7.2023
160510_Rcre290_emb19	FFCC66	Emb	11.593	5.0133
160510_Rcre290_emb19	FFCC66	Emb	14.274	6.1725
160510_Rcre290_emb19	FFCC66	Emb	14.775	6.3893
160510_Rcre290_emb20	009999	Emb	27.327	11.817
160510_Rcre290_emb20	009999	Emb	26.924	11.643
160510_Rcre290_emb20	009999	Emb	13.918	6.0187
160510_Rcre290_emb21	660066	Emb	26.326	11.384
160510_Rcre290_emb21	660066	Emb	29.235	12.642
160510_Rcre290_emb21	660066	Emb	19.849	8.5832
160510_Rcre290_emb21	660066	Emb	44.539	19.26
160510_Rcre290_emb21	660066	Emb	16.274	7.0372
160510_Rcre290_emb22	66FF33	Emb	26.095	11.284
160510_Rcre290_emb22	66FF33	Emb	41.348	17.88
160510_Rcre290_emb22	66FF33	Emb	26.408	11.42
160510_Rcre290_emb22	66FF33	Emb	12.139	5.2493
160510_Rcre290_emb23	FF0000	Emb	25.967	11.229
160510_Rcre290_emb23	FF0000	Emb	36.733	15.885
160510_Rcre290_emb23	FF0000	Emb	42.217	18.256
160510_Rcre290_emb23	FF0000	Emb	13.171	5.6956
160510_Rcre290_emb23	FF0000	Emb	20.304	8.78
160510_Rcre290_emb23	FF0000	Emb	29.139	12.6
160510_Rcre290_emb23	FF0000	Emb	18.691	8.0825
160510_Rcre290_emb23	FF0000	Emb	59.214	25.606
160510_Rcre290_emb23	FF0000	Emb	33.529	14.499
160510_Rcre290_emb23	FF0000	Emb	37.802	16.347
160510_Rcre290_emb24	330099	Emb	32.238	13.941
160510_Rcre290_emb24	330099	Emb	20.693	8.9482
160510_Rcre290_emb24	330099	Emb	38.277	16.552
160510_Rcre290_emb24	330099	Emb	23.178	10.023
160510_Rcre290_emb24	330099	Emb	42.2	18.248
160510_Rcre290_emb24	330099	Emb	56.034	24.231
160510_Rcre290_emb25	FF6666	Emb	16.161	6.9886
160510_Rcre290_emb25	FF6666	Emb	21.998	9.5126
160510_Rcre290_emb25	FF6666	Emb	13.476	5.8272
160510_Rcre290_emb25	FF6666	Emb	19.012	8.2213
160510_Rcre290_emb25	FF6666	Emb	31.635	13.68
160510_Rcre290_emb25	FF6666	Emb	14.483	6.2629
160510_Rcre290_emb25	FF6666	Emb	12.599	5.4483
160510_Rcre290_emb26	CCCCFF	Emb	11.966	5.1743
160510_Rcre290_emb26	CCCCFF	Emb	22.995	9.9439
160510_Rcre290_emb26	CCCCFF	Emb	65.85	28.476
160510_Rcre290_emb26	CCCCFF	Emb	0	0
160510_Rcre290_emb26	CCCCFF	Emb	56.288	24.341
160510_Rcre290_extra04	CC99FF	Extra	28.679	12.402
160510_Rcre290_extra04	CC99FF	Extra	40.184	17.377
160510_Rcre290_extra05	800040	Extra	40.286	17.421
160510_Rcre290_emb27	CC0099	Emb	24.505	10.597
160510_Rcre290_emb27	CC0099	Emb	35.583	15.387
160510_Rcre290_emb27	CC0099	Emb	15.315	6.6226
160510_Rcre290_emb27	CC0099	Emb	37.675	16.292
160510_Rcre290_emb27	CC0099	Emb	30.394	13.143
160510_Rcre290_emb27	CC0099	Emb	40.641	17.575
160510_Rcre290_emb27	CC0099	Emb	23.918	10.343
160510_Rcre290_emb27	CC0099	Emb	14.845	6.4195
160510_Rcre290_emb27	CC0099	Emb	17.402	7.5254
160510_Rcre290_emb28	99FF00	Emb	16.297	7.0472
160510_Rcre290_emb28	99FF00	Emb	32.318	13.975
160510_Rcre290_emb28	99FF00	Emb	20.168	8.7213
160510_Rcre290_emb28	99FF00	Emb	27.357	11.83
160510_Rcre290_emb28	99FF00	Emb	22.709	9.8201
160510_Rcre290_emb28	99FF00	Emb	12.529	5.418
160510_Rcre290_emb28	99FF00	Emb	10.554	4.5638
160510_Rcre290_emb29	CCFF00	Emb	34.275	14.822
160510_Rcre290_emb29	CCFF00	Emb	22.58	9.7641
160510_Rcre290_emb29	CCFF00	Emb	20.973	9.0693
160510_Rcre290_emb29	CCFF00	Emb	10.301	4.4547
160510_Rcre290_emb29	CCFF00	Emb	17.486	7.5616
160510_Rcre290_emb29	CCFF00	Emb	24.808	10.728
160510_Rcre290_emb29	CCFF00	Emb	26.554	11.483
160510_Rcre290_emb30	990099	Emb	21.092	9.121
160510_Rcre290_emb30	990099	Emb	10.82	4.6789
160510_Rcre290_emb30	990099	Emb	4.8463	2.0957
160510_Rcre290_emb30	990099	Emb	20.655	8.932
160510_Rcre290_emb30	990099	Emb	14.282	6.1758
160510_Rcre290_emb31	660000	Emb	25.806	11.159
160510_Rcre290_emb31	660000	Emb	37.62	16.268
160510_Rcre290_emb31	660000	Emb	8.3399	3.6064
160510_Rcre290_emb31	660000	Emb	8.966	3.8772
160510_Rcre290_emb31	660000	Emb	8.241	3.5636
160510_Rcre290_emb31	660000	Emb	16.692	7.2183
160510_Rcre290_emb31	660000	Emb	10.802	4.6709
160510_Rcre290_emb31	660000	Emb	12.46	5.388
160510_Rcre290_emb32	009933	Emb	61.143	26.44
160510_Rcre290_emb32	009933	Emb	22.29	9.6387
160510_Rcre290_emb32	009933	Emb	13.812	5.9726
160510_Rcre290_emb32	009933	Emb	19.37	8.3761
160510_Rcre290_emb32	009933	Emb	8.9277	3.8606
160510_Rcre290_emb32	009933	Emb	8.1153	3.5093
160510_Rcre290_emb33	3300FF	Emb	14.551	6.2924
160510_Rcre290_emb33	3300FF	Emb	52.288	22.611
160510_Rcre290_emb33	3300FF	Emb	29.449	12.735
160510_Rcre290_emb34	FF9999	Emb	25.184	10.89
160510_Rcre290_emb34	FF9999	Emb	42.231	18.262
160510_Rcre290_emb34	FF9999	Emb	47.921	20.722
160510_Rcre290_emb34	FF9999	Emb	9.5031	4.1094
160510_Rcre290_emb34	FF9999	Emb	13.99	6.0497
160510_Rcre290_emb35	CCCCCC	Emb	38.764	16.763
160510_Rcre290_emb35	CCCCCC	Emb	38.285	16.556
160510_Rcre290_emb35	CCCCCC	Emb	38.098	16.475
160510_Rcre290_extra06	66FFCC	Extra	18.085	7.8205
160510_Rcre290_extra06	66FFCC	Extra	18.162	7.8536
160510_Rcre290_emb36	CC0066	Emb	30.832	13.333
160510_Rcre290_emb36	CC0066	Emb	11.565	5.0009
160510_Rcre290_emb36	CC0066	Emb	30.715	13.282
160510_Rcre290_emb36	CC0066	Emb	43.205	18.683
160510_Rcre290_emb36	CC0066	Emb	40.343	17.446
160510_Rcre290_emb36	CC0066	Emb	14.453	6.2497
160510_Rcre290_emb36	CC0066	Emb	14.715	6.363
160510_Rcre290_emb36	CC0066	Emb	12.193	5.2726
160510_Rcre290_emb37	0000FF	Emb	25.206	10.9
160510_Rcre290_emb37	0000FF	Emb	21.064	9.1089
160510_Rcre290_emb37	0000FF	Emb	11.607	5.0191
160510_Rcre290_emb37	0000FF	Emb	7.4694	3.23
160510_Rcre290_emb38	006699	Emb	17.063	7.3786
160510_Rcre290_emb38	006699	Emb	18.729	8.099
160510_Rcre290_emb38	006699	Emb	22.439	9.7033
160510_Rcre290_emb38	006699	Emb	9.1846	3.9717
160510_Rcre290_emb38	006699	Emb	17.854	7.7208
160510_Rcre290_emb38	006699	Emb	11.203	4.8444
160510_Rcre290_emb38	006699	Emb	9.8436	4.2567
160510_Rcre290_extra07	6666FF	Extra	18.851	8.1517
160510_Rcre290_emb39	996600	Emb	25.517	11.034
160510_Rcre290_emb39	996600	Emb	47.092	20.364
160510_Rcre290_emb39	996600	Emb	36.135	15.626
160510_Rcre290_emb39	996600	Emb	18.264	7.8981
160510_Rcre290_emb39	996600	Emb	25.129	10.866
160510_Rcre290_emb40	99CCFF	Emb	13.855	5.9914
160510_Rcre290_emb40	99CCFF	Emb	8.2689	3.5757
160510_Rcre290_emb40	99CCFF	Emb	8.6506	3.7408
160510_Rcre290_emb40	99CCFF	Emb	17.953	7.7633
160510_Rcre290_emb40	99CCFF	Emb	25.928	11.212
160510_Rcre290_emb40	99CCFF	Emb	11.937	5.1618
160510_Rcre290_emb41	CC3300	Emb	18.198	7.8692
160510_Rcre290_emb41	CC3300	Emb	24.336	10.523
160510_Rcre290_emb41	CC3300	Emb	10.321	4.4631
160510_Rcre290_emb41	CC3300	Emb	11.305	4.8885
160510_Rcre290_emb42	330066	Emb	25.913	11.206
160510_Rcre290_emb42	330066	Emb	22.476	9.7195
160510_Rcre290_emb42	330066	Emb	8.8327	3.8195
160510_Rcre290_emb42	330066	Emb	12.428	5.3742
160510_Rcre290_emb42	330066	Emb	11.401	4.9301
160510_Rcre290_emb42	330066	Emb	7.6986	3.3291
160510_Rcre290_emb43	003366	Emb	20.017	8.6558
160510_Rcre290_emb43	003366	Emb	19.959	8.6311
160510_Rcre290_emb43	003366	Emb	11.867	5.1314
160510_Rcre290_emb43	003366	Emb	9.1965	3.9768
160510_Rcre290_emb43	003366	Emb	19.055	8.2399
160510_Rcre290_emb43	003366	Emb	7.6398	3.3037
160510_Rcre290_emb43	003366	Emb	35.23	15.235
160528_Rholife81_A2_emb01	00FFFF	Emb	22.429	9.6989
160528_Rholife81_A2_emb01	00FFFF	Emb	27.697	11.977
160528_Rholife81_A2_emb01	00FFFF	Emb	17.111	7.3995
160528_Rholife81_A2_emb01	00FFFF	Emb	5.1749	2.2378
160528_Rholife81_A2_emb01	00FFFF	Emb	5.614	2.4277
[truncated: 629 more rows]

## Sheet: MeanEmbExtra
Cond	Perimeter (µm)	FiloCell
[truncated: 2 more rows]

[truncated: 3 more sheets: StdEmbExtra, SemEmbExtra, Pvalue]
