# Supplementary material for: Distinct mesoderm migration phenotypes in extra-embryonic and embryonic regions of the early mouse embryo
Source: eLife. 2019 Apr 5;8:e42434. doi: 10.7554/eLife.42434 (PMC6450669; doi:10.7554/eLife.42434)
Supplement: Figure 3—source data 1. [file elife-42434-fig3-data1.xlsx]

## Sheet: Sheet1
Cell #	Cell ref.	MVE	Cell #	Cell ref.	Mepi		Cell #	Cell ref.	MVE	Cell #	Cell ref.	Mepi
cell 1	160601B1-1000	2	cell 21	160601B1-1000	3		cell 41	160624A3-0850	5	cell 61	160624A3-0850	3
cell 2	160601B1-1000	4	cell 22	160601B1-1000	3		cell 42	160624A3-0850	5	cell 62	160624A3-0850	3
cell 3	160601B1-1000	5	cell 23	160601B1-1000	3		cell 43	160624A3-0850	6	cell 63	160624A3-0850	2
cell 4	160601B1-1000	4	cell 24	160705B3-1300	3		cell 44	160624A3-0850	6	cell 64	160624A3-0850	2
cell 5	160601B1-1000	6	cell 25	160705B3-1300	4		cell 45	160624A3-0850	3	cell 65	160624A3-0850	2
cell 6	160601B1-1000	5	cell 26	160705B3-1300	2		cell 46	160624A3-0850	3	cell 66	160510B4-0813	5
cell 7	160601B1-1000	9	cell 27	160705B3-1300	2		cell 47	160624A3-0850	4	cell 67	160510B4-0813	3
cell 8	160601B1-1000	3	cell 28	160705B3-1300	2		cell 48	160624A3-0850	4	cell 68	160510B4-0813	1
cell 9	160601B1-1000	6	cell 29	160705B3-1300	4		cell 49	160624A3-0850	3	cell 69	160510B4-0813	3
cell 10	160601B1-1000	7	cell 30	160705B3-1300	3		cell 50	160624A3-0850	3	cell 70	160510B4-0813	5
cell 11	160601B2-0848	7	cell 31	160705B3-1226	4		cell 51	160510B4-0813	4	cell 71	160510B4-0913	3
cell 12	160601B2-0848	8	cell 32	160705B3-1226	4		cell 52	160510B4-0813	6	cell 72	160510B4-0913	4
cell 13	160601B2-0848	6	cell 33	160705B3-1226	1		cell 53	160510B4-0813	7	cell 73	160510B4-0913	4
cell 14	160601B2-0848	5	cell 34	160705B3-1226	3		cell 54	160510B4-0813	4	cell 74	160510B4-0913	5
cell 15	160601B2-0848	6	cell 35	160705B3-1226	3		cell 55	160510B4-0813	5	cell 75	160510B4-0913	4
cell 16	160601B2-0848	4	cell 36	160705B3-1226	1		cell 56	160510B4-0813	3	cell 76	160510B4-0913	2
cell 17	160601B2-0848	5	cell 37	160705B3-1226	2		cell 57	160510B4-0813	4	cell 77	160510B4-0913	1
cell 18	160601B2-0848	7	cell 38	160705B3-1226	2		cell 58	160510B4-0813	5	cell 78	160510B4-0913	1
cell 19	160601B2-0848	5	cell 39	160705B3-1226	2		cell 59	160510B4-0813	5	cell 79	160510B4-0913	1
cell 20	160601B2-0848	5	cell 40	160705B3-1226	2		cell 60	160510B4-0813	4	cell 80	160510B4-0913	2
	MVE mean	4.95	stdev	1.51826
	MEpi	2.725	stdev	1.15442
