# Supplementary material for: Distinct mesoderm migration phenotypes in extra-embryonic and embryonic regions of the early mouse embryo
Source: eLife. 2019 Apr 5;8:e42434. doi: 10.7554/eLife.42434 (PMC6450669; doi:10.7554/eLife.42434)
Supplement: Figure 3—source data 2. [file elife-42434-fig3-data2.xlsx]

## Sheet: MeanEmbExtra
Cond	Angle3Dd	Angle3Dr	NetDisv1	NetDisv12	NetDisv2	NetTime	RatioStrai	Strai1	Strai2	SubNetDis	TravDisRat	NdisCell	Strai
Emb	7.18818	0.125457	0.000190643	0.914525	0.000182469	203.333	0.79626	0.573152	0.509692	1.56925e-05	0.606729	0.000186556	0.541422
Extra	8.32423	0.145285	0.000231007	0.981728	0.000232927	280	0.687995	0.706416	0.555491	4.3233e-06	0.605703	0.000231967	0.630954

## Sheet: StdEmbExtra
Cond	Angle3Dd	Angle3Dr	NetDisv1	NetDisv12	NetDisv2	NetTime	RatioStrai	Strai1	Strai2	SubNetDis	TravDisRat	NdisCell	Strai
Emb	3.91019	0.0682456	5.17818e-05	0.04595	4.97287e-05	72.2324	0.19456	0.20371	0.21171	8.12821e-06	0.234347	4.9825e-05	0.205752
Extra	8.68731	0.151622	3.8537e-06	0.0109519	9.96778e-06	0	0.160762	0.369597	0.000440744	2.71525e-06	0.327433	6.26881e-06	0.230493

## Sheet: SemEmbExtra
Cond	Angle3Dd	Angle3Dr	NetDisv1	NetDisv12	NetDisv2	NetTime	RatioStrai	Strai1	Strai2	SubNetDis	TravDisRat	NdisCell	Strai
Emb	1.12877	0.0197008	1.49481e-05	0.0132646	1.43554e-05	20.8517	0.0561645	0.0588061	0.0611156	2.34641e-06	0.0676502	1.01705e-05	0.0419989
Extra	6.14285	0.107213	2.72498e-06	0.00774418	7.04829e-06	0	0.113676	0.261345	0.000311653	1.91997e-06	0.23153	3.13441e-06	0.115246

## Sheet: AllData
Id	2D Oriented Bounds: Short Side	2D Oriented Bounds: Long Side	2D Oriented Bounds: Area	2D Oriented Bounds: Side Ratio	Bounding Rectangle: X1	Bounding Rectangle: Y1	Bounding Rectangle: X2	Bounding Rectangle: Y2	Bounding Rectangle: Width	Bounding Rectangle: Height	Bounding Rectangle (Pixel): X1	Bounding Rectangle (Pixel): Y1	Bounding Rectangle (Pixel): X2	Bounding Rectangle (Pixel): Y2	Bounding Rectangle (Pixel): Width	Bounding Rectangle (Pixel): Height	Center of Mass (Bounding box): X	Center of Mass (Bounding box): Y	Center of Mass (Bounding box): Z	Center of Mass (Bounding box): X (px)	Center of Mass (Bounding box): Y (px)	Center of Mass (Bounding box): Z (px)	Center of Mass (Geometry): X	Center of Mass (Geometry): Y	Center of Mass (Geometry): Z	Center of Mass (Geometry): X (px)	Center of Mass (Geometry): Y (px)	Center of Mass (Geometry): Z (px)	Frame: First	Frame: Last	Frame: Count	Frame: Start Time	Frame: End Time	Frame: Middle Time	Name	Plane: First	Plane: Last	Plane: Count	Projected Geometry	Projection (XY/Z): Area	Projection (XY/Z): Circumference	Projection (XY/Z): Roundness	Surface Area: Surface Area	Tags	Type	Center of Mass (Ch 1): X	Center of Mass (Ch 1): Y	Center of Mass (Ch 1): Z	Center of Mass (Ch 1): X (px)
76	1.42334e-05	1.60899e-05	2.29015e-10	1.13043	0.000240777	0.000333029	0.00025646	0.000349173	1.56828e-05	1.61441e-05	522	722	556	757	34	35	0.000248618	0.000341101	1.05e-05	539	739.5	4.5	0.000248025	0.000341151	9.98086e-06	537.71	739.61	4.33	2	2	1	1	1	1	150417A4	3	6	4	["533, 757","533, 756","531, 756","531, 755","530, 755","530, 754","529, 754","529, 752","528, 752","528, 750","527, 749","527, 747","526, 747","526, 745","525, 745","525, 743","524, 743","524, 742","523, 742","523, 740","522, 740","522, 732","523, 732","523, 730","524, 730","524, 729","525, 729","525, 728","526, 728","526, 727","527, 727","527, 726","528, 726","528, 725","530, 725","530, 724","5…	1.81165e-10	6.08696e-05	0.614446	1.00028e-09	150417A4embcellA01	Segment	0.00024777	0.00034102	1.30144e-05	537.16
154	1.58745e-05	2.11005e-05	3.3496e-10	1.3292	0.000232474	0.000319652	0.00024908	0.00034087	1.66053e-05	2.12179e-05	504	693	540	739	36	46	0.000240777	0.000330261	3e-06	522	716	2	0.000239566	0.000330415	-1.48612e-06	519.38	716.33	0.5	3	3	1	2	2	2	150417A4	1	3	3	["519, 739","528, 739","529, 738","530, 738","530, 737","531, 737","531, 730","530, 730","530, 728","531, 728","531, 727","529, 727","529, 726","530, 726","530, 725","531, 725","531, 724","533, 724","533, 725","532, 725","532, 726","533, 726","533, 725","535, 725","535, 724","539, 724","539, 723","540, 723","540, 721","539, 721","539, 720","538, 720","538, 715","537, 715","537, 714","536, 714","5…	2.13079e-10	7.87795e-05	0.431443	1.0705e-09	150417A4embcellA01	Segment	0.000239981	0.000331139	5.55033e-06	520.27
231	1.92584e-05	2.47047e-05	4.75773e-10	1.2828	0.00022002	0.000317807	0.000244467	0.000339025	2.44467e-05	2.12179e-05	477	689	530	735	53	46	0.000232244	0.000328416	9e-06	503.5	712	4	0.000229609	0.000327364	9.09351e-06	497.79	709.72	4.03	4	4	1	3	3	3	150417A4	3	5	3	["491, 735","491, 734","490, 734","490, 717","489, 717","489, 715","488, 714","488, 713","487, 713","487, 711","486, 711","486, 710","485, 710","485, 709","484, 709","484, 708","483, 708","483, 707","478, 707","478, 704","480, 704","480, 703","481, 703","481, 700","480, 699","480, 698","479, 698","479, 697","478, 697","478, 696","477, 696","477, 694","478, 694","478, 693","479, 693","479, 689","4…	2.11696e-10	9.66196e-05	0.284965	1.14765e-09	150417A4embcellA01	Segment	0.000229409	0.000327146	1.20264e-05	497.35
312	1.29497e-05	2.11598e-05	2.74012e-10	1.634	0.000222788	0.000324726	0.000243083	0.000341332	2.02954e-05	1.66053e-05	483	704	527	740	44	36	0.000232936	0.000333029	6e-06	505	722	3	0.000233349	0.000332255	5.90944e-06	505.9	720.32	2.97	5	5	1	4	4	4	150417A4	2	4	3	["509, 740","511, 740","511, 739","514, 739","515, 738","517, 738","517, 737","518, 737","518, 736","519, 736","519, 735","520, 734","520, 733","521, 733","521, 732","520, 732","520, 729","521, 729","521, 726","522, 726","522, 722","523, 722","523, 721","524, 721","525, 720","527, 720","525, 718","526, 718","526, 717","523, 717","523, 718","522, 718","522, 719","521, 719","521, 718","520, 718","5…	1.63187e-10	9.40041e-05	0.23206	9.56497e-10	150417A4embcellA01	Segment	0.000232798	0.000332262	8.79904e-06	504.7
389	2.08184e-05	2.16109e-05	4.49904e-10	1.03807	0.000223711	0.000321959	0.000247235	0.000341793	2.35242e-05	1.98341e-05	485	698	536	741	51	43	0.000235473	0.000331876	1.05e-05	510.5	719.5	4.5	0.000233079	0.000333722	8.15672e-06	505.31	723.5	3.72	6	6	1	5	5	5	150417A4	3	6	4	["489, 741","489, 740","486, 740","486, 739","485, 738","486, 738","486, 735","485, 735","486, 734","486, 732","487, 732","487, 730","488, 730","488, 728","489, 728","489, 724","490, 724","490, 723","491, 722","491, 718","492, 718","492, 716","491, 716","491, 714","492, 714","492, 710","493, 710","493, 708","492, 708","492, 707","490, 707","490, 706","489, 706","489, 705","492, 705","495, 706","5…	1.96058e-10	0.000105668	0.220654	1.2106e-09	150417A4embcellA01	Segment	0.000232663	0.000333557	1.19502e-05	504.41
472	1.48981e-05	1.98869e-05	2.96277e-10	1.33486	0.000223711	0.000325649	0.000240777	0.000345022	1.70666e-05	1.93729e-05	485	706	522	748	37	42	0.000232244	0.000335335	9e-06	503.5	727	4	0.000234061	0.000334961	9.11496e-06	507.44	726.19	4.04	7	7	1	6	6	6	150417A4	2	6	5	["508, 748","508, 747","512, 747","512, 746","514, 746","514, 747","513, 747","513, 748","513, 748","505, 748","505, 747","507, 747","507, 748","507, 748","500, 747","498, 746","497, 745","498, 743","498, 744","499, 744","499, 746","502, 746","501, 745","500, 745","500, 744","499, 744","499, 743","498, 743","498, 740","497, 740","497, 738","496, 738","496, 736","495, 736","495, 729","496, 728","4…	1.83824e-10	0.000120369	0.159435	1.27352e-09	150417A4embcellA01	Segment	0.000233767	0.000335937	1.21244e-05	506.8
546	1.48851e-05	3.10184e-05	4.61712e-10	2.08386	0.000218637	0.000321036	0.000236165	0.000350557	1.75278e-05	2.95206e-05	474	696	512	760	38	64	0.000227401	0.000335796	7.5e-06	493	728	3.5	0.000227887	0.000336181	1.05923e-05	494.05	728.83	4.53	8	8	1	7	7	7	150417A4	2	5	4	["498, 760","501, 760","501, 759","502, 759","502, 757","503, 757","503, 756","502, 756","502, 755","501, 754","501, 751","500, 751","500, 750","502, 750","502, 749","503, 749","503, 747","504, 747","504, 745","503, 745","503, 744","504, 744","504, 743","505, 743","505, 744","506, 744","506, 745","505, 745","505, 747","506, 747","506, 748","507, 748","507, 749","508, 749","508, 750","510, 750","5…	2.36482e-10	0.000133855	0.16586	1.49639e-09	150417A4embcellA01	Segment	0.000227462	0.000335632	1.1005e-05	493.13
629	2.1107e-05	3.06117e-05	6.46121e-10	1.45031	0.000209873	0.000326571	0.000239855	0.000349634	2.99818e-05	2.30629e-05	455	708	520	758	65	50	0.000224864	0.000338103	6e-06	487.5	733	3	0.000228562	0.000336682	5.76075e-06	495.52	729.92	2.92	9	9	1	8	8	8	150417A4	2	4	3	["492, 757","492, 756","493, 756","493, 755","494, 755","494, 754","495, 754","495, 753","496, 753","496, 750","495, 750","495, 749","494, 749","494, 747","493, 747","493, 746","492, 746","492, 743","493, 743","493, 740","486, 740","486, 741","485, 741","485, 742","484, 742","484, 743","481, 743","481, 742","478, 742","478, 741","475, 741","475, 740","474, 740","474, 739","473, 739","472, 738","4…	3.28075e-10	0.000115921	0.306805	1.73375e-09	150417A4embcellA01	Segment	0.000228604	0.000336876	8.86407e-06	495.61
740	2.67753e-05	2.86061e-05	7.65935e-10	1.06838	0.000207566	0.0003298	0.000237087	0.000357014	2.95206e-05	2.72143e-05	450	715	514	774	64	59	0.000222327	0.000343407	4.5e-06	482	744.5	2.5	0.000225747	0.000339391	-3.59455e-06	489.42	735.79	-0.2	10	10	1	9	9	9	150417A4	1	4	4	["512, 764","512, 762","513, 762","513, 763","514, 763","514, 764","514, 764","510, 764","510, 763","511, 763","511, 764","511, 764","508, 755","508, 754","509, 755","509, 755","450, 742","450, 741","451, 741","451, 742","451, 742","462, 737","462, 736","463, 736","463, 737","463, 737","454, 740","454, 739","455, 739","455, 738","456, 738","457, 737","458, 737","458, 736","459, 736","459, 735","4…	3.23076e-10	0.000203039	0.0984819	1.98589e-09	150417A4embcellA01	Segment	0.000225346	0.000339999	6.26948e-06	488.55
77	1.2454e-05	1.38378e-05	1.72336e-10	1.11111	0.00024539	0.000345944	0.000259227	0.000358398	1.38378e-05	1.2454e-05	532	750	562	777	30	27	0.000252309	0.000352171	1.35e-05	547	763.5	5.5	0.000252313	0.000352326	1.34029e-05	547.01	763.84	5.47	2	2	1	1	1	1	150417A4	4	7	4	["543, 777","543, 776","541, 776","541, 775","539, 775","539, 774","538, 774","538, 773","537, 773","537, 771","536, 771","536, 770","535, 770","535, 769","534, 769","534, 767","533, 767","533, 765","532, 765","532, 757","533, 757","533, 755","535, 755","535, 753","537, 753","537, 752","540, 752","540, 751","543, 751","543, 750","555, 750","555, 751","557, 751","557, 752","558, 752","558, 754","5…	1.41804e-10	5.23133e-05	0.651141	8.78033e-10	150417A4embcellA02	Segment	0.000252075	0.000352156	1.63311e-05	546.49
158	1.50924e-05	1.52839e-05	2.3067e-10	1.01269	0.000237548	0.000339025	0.00025277	0.000354247	1.52215e-05	1.52215e-05	515	735	548	768	33	33	0.000245159	0.000346636	6e-06	531.5	751.5	3	0.000244801	0.000347452	5.8534e-06	530.72	753.27	2.95	3	3	1	2	2	2	150417A4	2	4	3	["529, 768","529, 767","518, 767","518, 766","516, 766","516, 765","515, 765","515, 763","516, 762","516, 761","517, 761","517, 759","516, 759","516, 751","517, 751","517, 747","518, 747","518, 745","519, 745","519, 744","520, 744","520, 742","521, 742","521, 740","522, 740","522, 739","523, 739","523, 738","524, 738","525, 737","526, 737","526, 736","531, 736","531, 735","532, 735","532, 736","5…	1.68931e-10	6.16504e-05	0.558532	8.59555e-10	150417A4embcellA02	Segment	0.000244478	0.000347084	8.78146e-06	530.02
236	1.99457e-05	2.14078e-05	4.26995e-10	1.0733	0.000220482	0.000330723	0.000242161	0.000354708	2.16792e-05	2.39855e-05	478	717	525	769	47	52	0.000231321	0.000342715	1.05e-05	501.5	743	4.5	0.000230668	0.000345025	7.25587e-06	500.08	748.01	3.42	4	4	1	3	3	3	150417A4	3	6	4	["507, 769","507, 768","508, 768","508, 767","509, 767","509, 768","508, 768","508, 769","508, 769","497, 769","497, 768","495, 768","495, 767","493, 767","493, 766","492, 766","492, 765","491, 765","491, 762","492, 762","492, 761","491, 761","491, 759","490, 759","490, 758","489, 758","489, 757","488, 757","488, 756","487, 756","487, 755","486, 755","486, 754","485, 754","485, 753","484, 753","4…	2.21164e-10	0.000131963	0.159595	1.5264e-09	150417A4embcellA02	Segment	0.000231269	0.000345391	1.32081e-05	501.39
317	2.13651e-05	2.94469e-05	6.29138e-10	1.37827	0.000227862	0.000338564	0.000254615	0.000368546	2.6753e-05	2.99818e-05	494	734	552	799	58	65	0.000241238	0.000353555	7.5e-06	523	766.5	3.5	0.000239282	0.000349541	6.75096e-06	518.76	757.8	3.25	5	5	1	4	4	4	150417A4	2	5	4	["507, 798","507, 796","506, 796","506, 794","505, 793","505, 792","506, 792","506, 786","505, 786","505, 785","504, 785","504, 787","503, 787","503, 788","502, 788","502, 787","501, 787","501, 786","499, 786","499, 785","498, 785","497, 784","496, 784","496, 783","494, 783","494, 781","497, 781","497, 780","498, 780","498, 781","499, 781","499, 779","500, 779","500, 777","501, 777","501, 772","5…	3.2531e-10	0.000129406	0.244117	1.75172e-09	150417A4embcellA02	Segment	0.000238957	0.000349362	9.7275e-06	518.05
395	1.64224e-05	2.31656e-05	3.80435e-10	1.41061	0.000236626	0.000333951	0.00025646	0.000356553	1.98341e-05	2.26017e-05	513	724	556	773	43	49	0.000246543	0.000345252	9e-06	534.5	748.5	4	0.000245141	0.000345079	9.26996e-06	531.46	748.13	4.09	6	6	1	5	5	5	150417A4	2	6	5	["523, 773","523, 772","521, 772","521, 771","519, 771","519, 770","518, 769","518, 767","519, 767","519, 761","518, 761","518, 760","517, 760","517, 759","515, 759","515, 756","516, 756","516, 755","514, 755","513, 754","513, 753","514, 751","516, 749","517, 749","517, 748","518, 748","518, 747","519, 747","519, 744","520, 744","520, 737","519, 737","519, 735","522, 735","522, 734","523, 734","5…	2.46801e-10	8.88153e-05	0.393171	1.44368e-09	150417A4embcellA02	Segment	0.000244726	0.000344808	1.20521e-05	530.56
477	2.59085e-05	3.30862e-05	8.57212e-10	1.27704	0.000228784	0.000341332	0.000260611	0.000373158	3.18269e-05	3.18269e-05	496	740	565	809	69	69	0.000244698	0.000357245	1.05e-05	530.5	774.5	4.5	0.000245527	0.00035625	1.27901e-05	532.3	772.34	5.26	7	7	1	6	6	6	150417A4	3	6	4	["498, 809","497, 808","497, 807","498, 807","498, 808","500, 808","500, 807","504, 807","504, 808","503, 808","500, 809","500, 809","507, 807","507, 806","508, 806","508, 807","508, 807","497, 806","497, 805","498, 805","498, 804","500, 804","500, 803","501, 803","501, 805","500, 805","500, 806","500, 806","509, 806","509, 805","510, 805","510, 804","512, 804","512, 805","510, 805","510, 806","5…	3.04565e-10	0.000193181	0.102556	1.93729e-09	150417A4embcellA02	Segment	0.000243883	0.000357275	1.3422e-05	528.73
551	2.23313e-05	2.52128e-05	5.63035e-10	1.12903	0.000214485	0.000347789	0.0002417	0.000374081	2.72143e-05	2.62918e-05	465	754	524	811	59	57	0.000228092	0.000360935	7.5e-06	494.5	782.5	3.5	0.000225915	0.000358766	3.39756e-06	489.78	777.8	2.13	8	8	1	7	7	7	150417A4	2	5	4	["485, 809","485, 806","486, 806","486, 805","487, 805","487, 808","487, 808","482, 799","490, 799","490, 798","492, 798","492, 797","497, 797","497, 796","500, 796","500, 795","503, 795","503, 794","505, 794","505, 793","506, 793","506, 792","507, 792","507, 791","508, 791","508, 790","510, 790","510, 788","511, 788","511, 787","512, 787","512, 786","513, 786","513, 785","514, 785","514, 784","5…	3.08714e-10	0.000205118	0.0922059	2.07322e-09	150417A4embcellA02	Segment	0.000227054	0.000359439	1.10879e-05	492.25
634	1.96365e-05	3.09513e-05	6.07775e-10	1.57621	0.000204338	0.000352863	0.000234319	0.000374542	2.99818e-05	2.16792e-05	443	765	508	812	65	47	0.000219329	0.000363703	1.05e-05	475.5	788.5	4.5	0.000221632	0.000365014	1.05556e-05	480.49	791.34	4.52	9	9	1	8	8	8	150417A4	3	6	4	["494, 812","494, 811","493, 811","493, 810","492, 810","492, 806","483, 806","483, 807","471, 807","471, 806","462, 806","461, 807","460, 807","460, 806","458, 806","458, 805","456, 805","456, 804","454, 804","454, 803","455, 803","455, 802","456, 802","456, 801","457, 801","457, 800","458, 800","458, 799","456, 799","456, 798","448, 798","448, 797","450, 797","450, 796","451, 796","451, 795","4…	3.03183e-10	0.000150272	0.168718	1.68803e-09	150417A4embcellA02	Segment	0.000221357	0.000364635	1.33793e-05	479.9
746	1.84093e-05	2.39699e-05	4.41269e-10	1.30205	0.000199725	0.000356553	0.000225094	0.000376848	2.53692e-05	2.02954e-05	433	773	488	817	55	44	0.00021241	0.000366701	6e-06	460.5	795	3	0.000214812	0.00037237	1.88582e-05	465.71	807.29	7.29	10	10	1	9	9	9	150417A4	1	5	5	["482, 803","483, 803","483, 802","483, 802","442, 799","442, 798","440, 798","440, 797","439, 797","439, 796","438, 796","438, 795","437, 795","437, 794","436, 794","436, 793","437, 793","437, 794","438, 794","438, 795","439, 795","440, 796","440, 797","442, 797","442, 798","443, 798","443, 799","443, 799","468, 782","468, 781","467, 781","467, 781","435, 792","435, 791","434, 791","434, 790","4…	2.27866e-10	0.000177251	0.0911404	1.55104e-09	150417A4embcellA02	Segment	0.00021291	0.00036779	1.06825e-05	461.58
82	1.5979e-05	2.70612e-05	4.3241e-10	1.69355	0.000233858	0.000267991	0.000261072	0.000284135	2.72143e-05	1.61441e-05	507	581	566	616	59	35	0.000247465	0.000276063	1.35e-05	536.5	598.5	5.5	0.000246821	0.000275965	1.30566e-05	535.1	598.29	5.35	2	2	1	1	1	1	150417A4	4	7	4	["542, 616","542, 615","540, 615","540, 613","539, 613","539, 612","538, 612","538, 611","535, 611","535, 612","527, 612","527, 611","526, 611","525, 610","520, 610","520, 609","519, 609","519, 608","518, 608","518, 607","517, 607","517, 610","514, 610","514, 609","513, 609","513, 608","512, 608","512, 607","511, 607","511, 608","507, 608","507, 607","508, 607","508, 606","509, 606","509, 605","5…	2.69886e-10	9.79285e-05	0.353648	1.55581e-09	150417A4embcellB01	Segment	0.000246579	0.000275912	1.59667e-05	534.58
164	1.993e-05	2.18499e-05	4.35469e-10	1.09634	0.000228323	0.000264763	0.000250002	0.000285058	2.16792e-05	2.02954e-05	495	574	542	618	47	44	0.000239163	0.00027491	6e-06	518.5	596	3	0.000240445	0.000272211	8.14096e-06	521.28	590.15	3.71	3	3	1	2	2	2	150417A4	1	5	5	["497, 611","502, 611","502, 610","503, 610","503, 609","504, 608","505, 608","505, 607","506, 607","506, 606","504, 606","504, 607","502, 607","502, 608","499, 608","498, 609","496, 609","497, 608","497, 607","498, 607","499, 606","500, 606","500, 605","502, 605","502, 604","504, 604","505, 603","506, 603","506, 602","507, 602","507, 601","504, 601","504, 599","503, 599","503, 598","502, 598","5…	2.27972e-10	0.000153411	0.121725	1.63388e-09	150417A4embcellB01	Segment	0.000239524	0.000273659	8.64277e-06	519.28
242	1.77758e-05	2.42425e-05	4.3093e-10	1.3638	0.000224172	0.000258305	0.000246312	0.000279523	2.21404e-05	2.12179e-05	486	560	534	606	48	46	0.000235242	0.000268914	1.2e-05	510	583	5	0.000234787	0.00026932	1.2103e-05	509.01	583.88	5.03	4	4	1	3	3	3	150417A4	3	7	5	["518, 606","518, 605","517, 605","517, 604","516, 603","516, 601","515, 601","515, 600","513, 600","513, 601","511, 601","511, 602","510, 602","510, 603","508, 603","508, 604","507, 604","507, 605","503, 605","503, 604","502, 604","502, 603","501, 603","501, 602","500, 601","500, 600","499, 600","499, 598","498, 598","498, 597","497, 597","497, 595","496, 595","496, 594","495, 594","495, 593","4…	2.58397e-10	0.000106966	0.283797	1.70176e-09	150417A4embcellB01	Segment	0.00023444	0.000268966	1.50048e-05	508.26
644	1.69517e-05	1.99749e-05	3.38608e-10	1.17834	0.000225556	0.000265224	0.000244928	0.000284135	1.93729e-05	1.89116e-05	489	575	531	616	42	41	0.000235242	0.00027468	1.05e-05	510	595.5	4.5	0.000235832	0.000274026	1.05031e-05	511.28	594.08	4.5	5	5	1	4	4	4	150417A4	3	6	4	["512, 616","512, 615","510, 615","510, 614","508, 614","508, 613","504, 613","504, 612","500, 612","500, 611","499, 611","499, 607","498, 607","498, 605","497, 605","497, 602","496, 602","496, 601","495, 601","495, 600","494, 600","494, 599","493, 599","493, 597","492, 597","492, 594","491, 594","491, 592","490, 592","490, 589","489, 589","489, 588","490, 588","490, 587","491, 587","491, 586","4…	2.23823e-10	7.79392e-05	0.463024	1.31426e-09	150417A4embcellB01	Segment	0.000235639	0.000273662	1.34152e-05	510.86
639	2.06371e-05	0.000111636	2.30385e-09	5.40948	0.00017205	0.000190961	0.000244467	0.000283674	7.24176e-05	9.2713e-05	373	414	530	615	157	201	0.000208258	0.000237318	1.65e-05	451.5	514.5	6.5	0.000209099	0.000234858	2.04425e-05	453.32	509.17	7.81	6	6	1	5	5	5	150417A4	5	8	4	["528, 597","528, 594","529, 595","529, 592","530, 592","530, 590","529, 590","529, 588","528, 588","528, 587","527, 587","527, 586","526, 586","526, 585","525, 585","525, 583","524, 583","524, 582","516, 582","506, 584","505, 583","503, 583","502, 584","502, 585","501, 585","501, 587","502, 587","502, 589","503, 589","503, 591","504, 591","504, 593","503, 593","503, 601","504, 601","504, 605","5…	4.98177e-10	0.000157234	0.253221	1.89749e-09	150417A4embcellB01	Segment	0.000216175	0.000244419	2.15986e-05	468.66
649	1.30796e-05	1.49199e-05	1.95147e-10	1.1407	0.000231091	0.000273988	0.000245851	0.000287364	1.47603e-05	1.33765e-05	501	594	533	623	32	29	0.000238471	0.000280676	1.95e-05	517	608.5	7.5	0.000238112	0.000280625	1.95016e-05	516.22	608.39	7.5	7	7	1	6	6	6	150417A4	6	9	4	["511, 623","511, 622","508, 622","508, 621","507, 621","507, 620","506, 620","506, 619","505, 619","505, 617","504, 617","504, 614","503, 614","503, 612","502, 612","502, 607","501, 607","501, 601","502, 601","502, 598","504, 597","509, 595","523, 595","523, 594","524, 594","524, 595","526, 595","526, 596","528, 596","528, 598","529, 598","529, 599","530, 599","530, 600","532, 600","532, 601","5…	1.53612e-10	5.88664e-05	0.557059	9.49742e-10	150417A4embcellB01	Segment	0.000237854	0.000280452	2.24284e-05	515.66
655	2.16792e-05	2.90593e-05	6.29982e-10	1.34043	0.000221865	0.000271681	0.000250925	0.000293361	2.90593e-05	2.16792e-05	481	589	544	636	63	47	0.000236395	0.000282521	2.1e-05	512.5	612.5	8	0.00023165	0.0002842	2.38706e-05	502.21	616.14	8.96	8	8	1	7	7	7	150417A4	6	10	5	["536, 616","543, 616","543, 615","544, 615","544, 614","533, 614","533, 615","536, 615","536, 615","522, 614","522, 613","523, 613","523, 612","522, 612","522, 613","521, 613","521, 614","521, 614","526, 613","529, 613","528, 612","526, 612","526, 612","526, 608","527, 608","527, 607","526, 607","526, 607","543, 613","544, 613","544, 612","543, 612","543, 612","539, 613","541, 613","541, 611","5…	3.09778e-10	0.000170185	0.134406	2.10215e-09	150417A4embcellB01	Segment	0.000233231	0.000282909	2.40651e-05	505.64
660	2.30261e-05	3.02713e-05	6.97028e-10	1.31465	0.000228323	0.000282752	0.000258766	0.000305815	3.04431e-05	2.30629e-05	495	613	561	663	66	50	0.000243545	0.000294283	1.65e-05	528	638	6.5	0.000241276	0.000291611	1.67846e-05	523.08	632.21	6.59	9	9	1	8	8	8	150417A4	5	8	4	["530, 663","530, 662","529, 662","529, 660","528, 660","528, 658","527, 658","527, 657","526, 657","526, 654","525, 654","525, 653","523, 653","523, 652","519, 652","518, 653","515, 653","515, 654","514, 654","514, 656","513, 656","513, 657","512, 657","512, 658","510, 658","510, 657","509, 657","510, 656","509, 656","509, 655","508, 655","508, 654","507, 654","507, 651","508, 651","508, 649","5…	2.96268e-10	0.000134513	0.205763	1.8829e-09	150417A4embcellB01	Segment	0.000241017	0.000291222	1.96413e-05	522.52
752	1.89063e-05	2.84154e-05	5.37231e-10	1.50296	0.000227862	0.000286442	0.000248618	0.00031504	2.07566e-05	2.8598e-05	494	621	539	683	45	62	0.00023824	0.000300741	1.2e-05	516.5	652	5	0.000239553	0.000297905	1.14055e-05	519.35	645.85	4.8	10	10	1	9	9	9	150417A4	3	7	5	["522, 683","522, 678","523, 678","523, 675","522, 675","522, 674","518, 674","518, 673","520, 673","520, 672","521, 672","521, 671","522, 671","522, 670","523, 670","523, 667","522, 667","522, 666","520, 666","520, 667","519, 667","519, 668","516, 668","516, 667","517, 667","517, 666","518, 666","518, 664","517, 664","517, 663","515, 663","515, 661","514, 661","514, 658","513, 657","511, 657","5…	3.21054e-10	0.00011243	0.31917	1.74503e-09	150417A4embcellB01	Segment	0.000239481	0.000297826	1.46166e-05	519.19
87	1.5926e-05	1.82474e-05	2.90607e-10	1.14576	0.00025277	0.000276755	0.000270759	0.000296589	1.79891e-05	1.98341e-05	548	600	587	643	39	43	0.000261764	0.000286672	1.35e-05	567.5	621.5	5.5	0.000262384	0.000285711	1.32785e-05	568.84	619.42	5.43	2	2	1	1	1	1	150417A4	4	7	4	["563, 643","563, 642","561, 642","561, 641","560, 641","560, 638","559, 638","559, 633","558, 633","558, 632","557, 632","557, 630","556, 630","556, 628","555, 628","555, 615","554, 615","553, 614","553, 613","552, 613","552, 612","551, 612","551, 610","550, 610","550, 609","548, 609","548, 607","550, 607","550, 606","551, 606","555, 605","559, 605","559, 604","563, 602","565, 604","566, 604","5…	2.19249e-10	7.72584e-05	0.461589	1.25889e-09	150417A4embcellB02	Segment	0.000261998	0.000285264	1.62315e-05	568.01
170	1.99659e-05	2.48649e-05	4.96449e-10	1.24537	0.000247696	0.000272604	0.000272604	0.000293361	2.4908e-05	2.07566e-05	537	591	591	636	54	45	0.00026015	0.000282982	9e-06	564	613.5	4	0.000261493	0.000281243	8.71106e-06	566.91	609.73	3.9	3	3	1	2	2	2	150417A4	2	6	5	["575, 636","575, 635","574, 635","574, 634","573, 634","573, 633","572, 633","572, 632","571, 632","571, 631","570, 631","570, 630","569, 630","569, 628","568, 628","568, 620","566, 620","566, 619","563, 619","563, 620","557, 620","557, 621","551, 621","551, 620","549, 620","549, 619","547, 619","547, 618","545, 618","543, 616","543, 615","542, 614","542, 612","541, 612","541, 610","540, 610","5…	2.61588e-10	9.47613e-05	0.366071	1.7086e-09	150417A4embcellB02	Segment	0.000261334	0.000281112	1.16505e-05	566.57
251	1.98358e-05	3.76612e-05	7.47038e-10	1.89865	0.000243083	0.000261995	0.000284135	0.000285519	4.1052e-05	2.35242e-05	527	568	616	619	89	51	0.000263609	0.000273757	1.65e-05	571.5	593.5	6.5	0.000263118	0.000272839	1.60716e-05	570.44	591.51	6.36	4	4	1	3	3	3	150417A4	3	10	8	["562, 619","562, 616","561, 616","561, 614","560, 614","560, 613","558, 613","558, 614","557, 614","557, 615","555, 615","555, 613","556, 613","556, 609","555, 609","555, 608","554, 608","554, 607","553, 607","553, 604","552, 604","552, 603","551, 603","550, 602","549, 602","549, 601","547, 601","547, 600","545, 600","545, 599","542, 599","542, 598","540, 598","540, 597","538, 597","538, 596","5…	3.29139e-10	0.000154284	0.173759	2.40347e-09	150417A4embcellB02	Segment	0.000262823	0.00027264	1.90512e-05	569.8
330	1.54507e-05	3.38099e-05	5.22387e-10	2.18824	0.000244467	0.000261995	0.000278139	0.000279984	3.36719e-05	1.79891e-05	530	568	603	607	73	39	0.000261303	0.00027099	1.5e-05	566.5	587.5	6	0.00026671	0.000270954	1.44599e-05	578.22	587.42	5.82	5	5	1	4	4	4	150417A4	3	9	7	["558, 607","558, 606","557, 606","557, 605","556, 605","556, 604","555, 604","555, 603","554, 603","554, 602","552, 602","552, 601","548, 601","548, 600","547, 600","547, 599","544, 599","543, 598","541, 597","540, 597","540, 596","539, 596","538, 595","537, 595","537, 594","536, 594","536, 593","533, 593","533, 592","531, 592","531, 591","530, 591","530, 588","531, 588","531, 587","532, 587","5…	2.60205e-10	0.000112772	0.257114	1.8207e-09	150417A4embcellB02	Segment	0.00026665	0.0002706	1.7579e-05	578.09
407	1.79891e-05	4.01295e-05	7.21893e-10	2.23077	0.000243545	0.000260611	0.000283674	0.0002786	4.01295e-05	1.79891e-05	528	565	615	604	87	39	0.000263609	0.000269606	2.1e-05	571.5	584.5	8	0.000270453	0.000270661	1.9173e-05	586.34	586.79	7.39	6	6	1	5	5	5	150417A4	6	10	5	["550, 604","549, 603","546, 603","546, 601","545, 600","544, 600","544, 599","541, 599","541, 598","539, 598","539, 597","536, 597","536, 596","528, 596","528, 593","530, 593","530, 594","537, 594","537, 595","539, 595","539, 596","542, 596","542, 597","544, 597","544, 598","547, 598","548, 597","552, 597","552, 596","553, 596","553, 595","556, 595","556, 594","559, 594","559, 593","561, 593","5…	3.59564e-10	0.000126609	0.281876	2.02767e-09	150417A4embcellB02	Segment	0.000270267	0.000270421	2.25206e-05	585.93
488	2.22389e-05	3.42137e-05	7.60877e-10	1.53846	0.000244467	0.000268914	0.000281368	0.000290593	3.69007e-05	2.16792e-05	530	583	610	630	80	47	0.000262918	0.000279753	2.1e-05	570	606.5	8	0.000363733	0.000272611	3.6907e-05	788.57	591.02	13.3	7	7	1	6	6	6	150417A4	6	10	5	["602, 630","605, 630","606, 629","608, 629","608, 628","609, 628","609, 624","608, 624","608, 621","607, 621","607, 623","603, 623","603, 624","602, 624","601, 625","599, 625","599, 624","597, 624","597, 623","605, 623","606, 622","606, 616","605, 616","605, 613","604, 613","604, 610","603, 609","603, 606","602, 606","602, 604","601, 604","601, 602","600, 602","600, 605","601, 605","601, 609","6…	1.30528e-10	0.000318571	0.0161622	2.07795e-09	150417A4embcellB02	Segment	0.000269065	0.00027996	2.48276e-05	583.33
564	2.47539e-05	2.53021e-05	6.26324e-10	1.02214	0.000250002	0.000269375	0.000275372	0.000296128	2.53692e-05	2.6753e-05	542	584	597	642	55	58	0.000262687	0.000282752	2.4e-05	569.5	613	9	0.000263977	0.000281982	2.48393e-05	572.3	611.33	9.28	8	8	1	7	7	7	150417A4	7	11	5	["572, 642","572, 639","567, 639","567, 640","562, 640","562, 639","561, 639","561, 640","555, 640","555, 639","556, 639","556, 638","557, 637","557, 636","558, 636","558, 634","559, 634","559, 630","560, 630","560, 623","559, 623","559, 624","558, 624","558, 625","557, 625","557, 626","554, 626","554, 627","548, 627","548, 626","547, 626","547, 625","552, 625","552, 624","555, 624","555, 623","5…	3.71691e-10	0.000139421	0.240289	2.16361e-09	150417A4embcellB02	Segment	0.000263811	0.000281633	2.77462e-05	571.94
667	1.58298e-05	2.98331e-05	4.72252e-10	1.88462	0.000257844	0.000273526	0.000274449	0.000303508	1.66053e-05	2.99818e-05	559	593	595	658	36	65	0.000266146	0.000288517	2.1e-05	577	625.5	8	0.000266472	0.000283765	2.17697e-05	577.71	615.2	8.26	9	9	1	8	8	8	150417A4	6	10	5	["587, 600","587, 598","586, 598","586, 597","585, 596","585, 595","584, 595","584, 594","583, 594","583, 593","582, 593","582, 594","579, 594","578, 595","577, 595","577, 596","576, 596","576, 597","575, 597","575, 598","574, 599","574, 600","573, 600","573, 601","572, 602","572, 603","571, 603","571, 604","570, 604","570, 605","569, 605","569, 606","568, 606","568, 607","567, 607","567, 608","5…	2.57226e-10	0.000134073	0.179823	1.5911e-09	150417A4embcellB02	Segment	0.000266775	0.000285207	2.43929e-05	578.36
757	2.8407e-05	2.97761e-05	8.45849e-10	1.04819	0.00024539	0.000272604	0.000270298	0.000308582	2.4908e-05	3.59782e-05	532	591	586	669	54	78	0.000257844	0.000290593	1.65e-05	559	630	6.5	0.000261489	0.000289393	1.5926e-05	566.9	627.4	6.31	10	10	1	9	9	9	150417A4	5	8	4	["571, 669","571, 668","569, 668","569, 667","568, 667","568, 666","566, 666","566, 665","560, 665","560, 664","559, 663","559, 661","560, 660","560, 654","559, 654","559, 653","558, 652","558, 651","557, 650","557, 649","556, 649","556, 647","555, 647","555, 646","554, 646","554, 645","553, 645","553, 644","552, 644","552, 643","551, 643","551, 640","550, 640","550, 638","549, 638","549, 634","5…	3.75202e-10	0.000135083	0.258389	2.08127e-09	150417A4embcellB02	Segment	0.00026135	0.000288867	1.90662e-05	566.6
28	1.32843e-05	1.49448e-05	1.9853e-10	1.125	0.000166883	0.00017145	0.000181828	0.000184734	1.49448e-05	1.32843e-05	402	413	438	445	36	32	0.000174356	0.000178092	2.55e-05	420	429	9.5	0.000174252	0.00017791	2.53905e-05	419.75	428.56	9.46	1	1	1	0	0	0	150422B1	8	11	4	["418, 445","417, 444","414, 444","412, 443","411, 442","410, 442","409, 441","408, 441","408, 440","407, 440","406, 439","406, 438","404, 436","404, 434","403, 433","403, 431","402, 431","402, 424","403, 424","403, 421","404, 421","404, 420","405, 419","405, 418","406, 418","407, 417","408, 417","408, 416","409, 416","410, 415","411, 415","411, 414","414, 414","414, 413","424, 413","424, 414","4…	1.52258e-10	5.15205e-05	0.720825	8.78119e-10	150422B1embcellA01	Segment	0.000173957	0.000177607	2.83862e-05	419.04
103	1.95487e-05	2.5738e-05	5.03146e-10	1.31661	0.000155675	0.000173941	0.000181828	0.000193452	2.61534e-05	1.95112e-05	375	419	438	466	63	47	0.000168752	0.000183696	1.95e-05	406.5	442.5	7.5	0.000169008	0.000183401	1.95562e-05	407.12	441.79	7.52	2	2	1	1	1	1	150422B1	6	9	4	["418, 466","416, 464","416, 459","413, 459","413, 458","412, 458","412, 456","411, 456","411, 455","410, 455","410, 454","409, 454","409, 455","406, 455","406, 456","403, 456","403, 457","401, 457","401, 458","399, 458","399, 459","397, 459","397, 460","395, 460","394, 461","392, 461","392, 460","391, 460","391, 459","388, 459","388, 460","387, 460","387, 461","386, 461","386, 462","385, 462","3…	2.91419e-10	0.000115213	0.275881	1.73534e-09	150422B1embcellA01	Segment	0.000168776	0.00018337	2.25196e-05	406.56
149	1.72662e-05	3.46539e-05	5.98341e-10	2.00704	0.000145297	0.000175186	0.000177677	0.000192622	3.23804e-05	1.74356e-05	350	422	428	464	78	42	0.000161487	0.000183904	1.95e-05	389	443	7.5	0.000159688	0.00018401	2.50014e-05	384.67	443.26	9.33	3	3	1	2	2	2	150422B1	6	9	4	["405, 449","405, 448","406, 448","406, 449","406, 449","407, 448","407, 447","408, 447","409, 446","410, 446","409, 447","408, 447","408, 448","408, 448","411, 445","411, 444","413, 444","414, 443","416, 443","416, 444","412, 444","412, 445","412, 445","358, 464","365, 464","365, 463","370, 463","371, 462","372, 462","372, 461","374, 461","374, 460","376, 460","376, 459","375, 459","376, 458","3…	3.14253e-10	0.000176286	0.127073	1.91925e-09	150422B1embcellA01	Segment	0.000159357	0.000183839	2.23066e-05	383.87
233	1.7437e-05	3.43513e-05	5.98984e-10	1.97002	0.000151108	0.00017145	0.000182658	0.000192207	3.15501e-05	2.07566e-05	364	413	440	463	76	50	0.000166883	0.000181828	2.25e-05	402	438	8.5	0.000166838	0.000182023	2.54646e-05	401.89	438.47	9.49	4	4	1	3	3	3	150422B1	7	10	4	["429, 451","428, 450","427, 450","427, 448","429, 448","429, 447","430, 447","430, 446","431, 446","431, 444","432, 444","432, 443","433, 443","433, 442","434, 442","434, 441","435, 441","435, 445","434, 445","434, 447","433, 447","433, 448","432, 448","432, 449","431, 449","431, 450","430, 450","430, 451","430, 451","389, 463","389, 462","388, 462","388, 461","387, 461","387, 460","380, 460","3…	3.15977e-10	0.000145871	0.186607	1.82233e-09	150422B1embcellA01	Segment	0.000168766	0.000181518	2.58093e-05	406.53
332	2.05334e-05	3.02958e-05	6.22077e-10	1.47544	0.000177262	0.000171865	0.000203	0.000200924	2.57382e-05	2.90593e-05	427	414	489	484	62	70	0.000190131	0.000186395	1.05e-05	458	449	4.5	0.000189184	0.000183576	1.11427e-05	455.72	442.21	4.71	5	5	1	4	4	4	150422B1	3	6	4	["433, 483","433, 481","434, 478","438, 477","438, 476","439, 476","439, 475","440, 475","440, 474","441, 474","441, 473","442, 473","442, 471","443, 471","443, 470","444, 470","444, 469","446, 469","446, 467","447, 467","447, 464","448, 463","448, 461","449, 461","449, 460","452, 460","453, 459","455, 459","455, 458","457, 458","457, 456","456, 456","456, 454","454, 454","454, 455","452, 455","4…	3.14598e-10	0.000134367	0.218968	1.54255e-09	150422B1embcellA01	Segment	0.000189059	0.000183634	1.42608e-05	455.42
435	1.5796e-05	2.93763e-05	4.64029e-10	1.85972	0.000159411	0.00018598	0.000186395	0.000205491	2.69836e-05	1.95112e-05	384	448	449	495	65	47	0.000172903	0.000195735	1.65e-05	416.5	471.5	6.5	0.000175775	0.000195887	1.58984e-05	423.42	471.87	6.3	6	6	1	5	5	5	150422B1	5	8	4	["447, 495","447, 494","446, 494","446, 493","444, 493","443, 492","438, 492","438, 491","435, 491","435, 492","431, 492","431, 491","430, 491","430, 490","429, 490","429, 489","427, 489","427, 488","426, 488","425, 487","424, 487","424, 486","422, 486","422, 485","420, 485","420, 484","418, 484","418, 483","417, 483","416, 482","414, 482","414, 481","413, 481","413, 480","411, 480","411, 479","4…	2.51523e-10	9.31079e-05	0.364598	1.4744e-09	150422B1embcellA01	Segment	0.000175611	0.000195794	1.89472e-05	423.02
530	2.31969e-05	2.49429e-05	5.78599e-10	1.07527	0.000163562	0.000184734	0.000192207	0.000206321	2.86442e-05	2.15869e-05	394	445	463	497	69	52	0.000177884	0.000195528	1.65e-05	428.5	471	6.5	0.000177183	0.000197025	1.57151e-05	426.81	474.61	6.24	7	7	1	6	6	6	150422B1	5	8	4	["459, 497","459, 496","458, 496","458, 495","457, 495","457, 493","456, 493","456, 491","455, 490","454, 490","454, 489","453, 489","453, 488","445, 488","445, 489","438, 489","438, 487","437, 487","437, 486","428, 486","428, 487","426, 487","426, 488","423, 488","423, 489","422, 489","422, 490","420, 490","420, 491","418, 491","418, 492","415, 492","415, 493","407, 493","407, 492","404, 492","4…	2.9814e-10	0.000104029	0.346196	1.70625e-09	150422B1embcellA01	Segment	0.000176947	0.000196722	1.87064e-05	426.24
615	2.24755e-05	2.76773e-05	6.22062e-10	1.23144	0.000161072	0.000184319	0.000187225	0.000212963	2.61534e-05	2.86442e-05	388	444	451	513	63	69	0.000174148	0.000198641	1.65e-05	419.5	478.5	6.5	0.000175972	0.000198628	1.63943e-05	423.89	478.47	6.46	8	8	1	7	7	7	150422B1	5	8	4	["423, 513","423, 509","422, 508","422, 505","421, 505","421, 501","420, 501","420, 500","419, 500","419, 499","418, 499","418, 498","417, 498","417, 496","416, 496","416, 495","415, 495","415, 494","414, 494","414, 493","413, 492","413, 491","410, 491","410, 490","407, 490","407, 489","401, 489","401, 490","399, 490","399, 491","398, 491","398, 493","397, 493","397, 494","396, 494","396, 495","3…	3.36399e-10	0.000116034	0.313972	1.94062e-09	150422B1embcellA01	Segment	0.000176064	0.000198484	1.94587e-05	424.11
712	1.80579e-05	2.53805e-05	4.58318e-10	1.40551	0.000167714	0.000179753	0.00018681	0.000208812	1.90961e-05	2.90593e-05	404	433	450	503	46	70	0.000177262	0.000194282	9e-06	427	468	4	0.000176883	0.000194467	9.48769e-06	426.09	468.45	4.16	9	9	1	8	8	8	150422B1	2	6	5	["433, 503","433, 502","432, 502","432, 501","431, 501","431, 500","430, 500","430, 499","429, 499","429, 498","428, 498","428, 497","427, 497","427, 496","425, 496","424, 495","422, 495","422, 494","421, 494","421, 493","420, 493","420, 492","419, 492","419, 491","418, 490","418, 489","417, 489","417, 487","416, 487","416, 486","415, 485","415, 483","414, 483","414, 481","413, 481","413, 479","4…	2.69705e-10	0.000103727	0.315006	1.68451e-09	150422B1embcellA01	Segment	0.000176983	0.000194665	1.24731e-05	426.33
797	2.22784e-05	2.59914e-05	5.79047e-10	1.16667	0.000162317	0.000193452	0.00018764	0.000220436	2.53231e-05	2.69836e-05	391	466	452	531	61	65	0.000174979	0.000206944	1.35e-05	421.5	498.5	5.5	0.000174696	0.000205421	1.39069e-05	420.82	494.83	5.64	10	10	1	9	9	9	150422B1	4	7	4	["427, 530","427, 529","426, 529","426, 528","425, 528","425, 527","424, 527","424, 526","423, 526","423, 525","422, 525","422, 524","421, 524","421, 523","420, 523","420, 522","419, 522","418, 521","416, 521","416, 520","412, 520","412, 519","411, 519","410, 518","409, 518","409, 517","399, 517","399, 518","396, 518","396, 519","391, 519","391, 518","392, 518","392, 516","393, 516","393, 514","3…	3.856e-10	0.000110565	0.39638	1.9397e-09	150422B1embcellA01	Segment	0.000174713	0.000205195	1.69311e-05	420.86
34	1.38433e-05	1.47662e-05	2.04413e-10	1.06667	0.000177262	0.000166883	0.000194282	0.000179753	1.70204e-05	1.28691e-05	427	402	468	433	41	31	0.000185772	0.000173318	2.7e-05	447.5	417.5	10	0.000185272	0.000173394	2.7288e-05	446.3	417.68	10.1	1	1	1	0	0	0	150422B1	8	12	5	["442, 433","442, 432","436, 432","436, 431","435, 431","435, 429","434, 429","434, 428","433, 427","433, 426","432, 426","431, 425","431, 424","430, 424","429, 423","429, 422","427, 418","428, 416","427, 415","430, 412","430, 411","431, 411","431, 410","433, 408","434, 408","434, 407","435, 407","435, 406","436, 406","436, 405","437, 405","438, 404","439, 404","439, 403","441, 403","441, 402","4…	1.53982e-10	5.64967e-05	0.606224	1.06696e-09	150422B1embcellA02	Segment	0.00018498	0.000173207	3.0385e-05	445.59
98	1.91543e-05	2.27999e-05	4.36716e-10	1.19033	0.000175186	0.000162317	0.000195528	0.00018598	2.03415e-05	2.36626e-05	422	391	471	448	49	57	0.000185357	0.000174148	2.4e-05	446.5	419.5	9	0.000185624	0.000175611	2.20565e-05	447.14	423.02	8.35	2	2	1	1	1	1	150422B1	7	11	5	["465, 404","465, 403","463, 403","463, 400","466, 400","466, 403","467, 403","467, 404","467, 404","453, 401","453, 398","454, 398","454, 395","455, 395","455, 393","456, 393","456, 391","458, 391","458, 392","459, 392","459, 397","458, 397","458, 399","459, 399","459, 400","461, 400","461, 401","462, 401","462, 402","463, 403","463, 404","464, 404","464, 405","465, 405","465, 406","467, 406","4…	2.7341e-10	0.000111558	0.276073	1.60814e-09	150422B1embcellA02	Segment	0.000185824	0.000174877	2.57528e-05	447.63
143	2.46526e-05	3.64958e-05	8.99716e-10	1.4804	0.000163562	0.000162732	0.000195112	0.000195112	3.15501e-05	3.23804e-05	394	392	470	470	76	78	0.000179337	0.000178922	1.95e-05	432	431	7.5	0.000183342	0.00018164	2.14158e-05	441.65	437.55	8.14	3	3	1	2	2	2	150422B1	5	10	6	["404, 470","404, 469","401, 469","401, 468","400, 468","400, 467","398, 467","398, 466","397, 466","397, 465","395, 465","395, 463","394, 463","394, 459","395, 459","395, 457","396, 457","396, 455","397, 455","397, 454","398, 454","398, 453","399, 453","400, 452","401, 452","401, 451","402, 451","402, 450","404, 450","404, 449","405, 449","406, 448","407, 448","407, 447","409, 447","409, 446","4…	5.01754e-10	0.00012555	0.400005	2.61768e-09	150422B1embcellA02	Segment	0.000183289	0.000181635	2.4234e-05	441.52
228	1.63096e-05	3.78207e-05	6.1684e-10	2.31892	0.000185149	0.000174356	0.000205491	0.000211718	2.03415e-05	3.7362e-05	446	420	495	510	49	90	0.00019532	0.000193037	1.8e-05	470.5	465	7	0.000195166	0.000180774	3.04965e-05	470.13	435.46	11.17	4	4	1	3	3	3	150422B1	5	9	5	["485, 510","486, 510","486, 507","485, 507","485, 501","484, 501","484, 499","483, 499","483, 494","482, 494","482, 492","481, 492","481, 489","482, 489","482, 487","483, 487","483, 485","484, 485","484, 484","485, 484","484, 483","485, 483","485, 482","486, 482","486, 481","488, 481","488, 480","491, 480","491, 479","492, 479","493, 478","493, 476","492, 476","492, 473","491, 473","491, 475","4…	2.67723e-10	0.000219197	0.0700206	1.91729e-09	150422B1embcellA02	Segment	0.000196941	0.000187053	2.12069e-05	474.4
327	2.55605e-05	3.00508e-05	7.68112e-10	1.17567	0.000198849	0.000171865	0.000225417	0.000205076	2.65685e-05	3.32106e-05	479	414	543	494	64	80	0.000212133	0.00018847	7.5e-06	511	454	3.5	0.000213044	0.000188739	2.11714e-06	513.19	454.65	1.71	5	5	1	4	4	4	150422B1	2	5	4	["517, 494","521, 494","521, 493","522, 493","522, 489","523, 489","523, 488","525, 488","525, 487","522, 487","522, 489","521, 489","521, 490","519, 490","519, 489","516, 489","516, 488","515, 488","515, 487","514, 487","514, 486","510, 486","510, 485","509, 485","509, 475","510, 475","510, 473","509, 472","510, 471","510, 473","511, 473","511, 476","512, 476","512, 481","516, 481","516, 479","5…	1.78798e-10	0.00024244	0.0382265	1.6889e-09	150422B1embcellA02	Segment	0.000212422	0.000186873	1.20926e-05	511.7
440	2.10951e-05	3.10553e-05	6.55117e-10	1.47216	0.00018681	0.000183904	0.000217945	0.000206736	3.1135e-05	2.28323e-05	450	443	525	498	75	55	0.000202377	0.00019532	1.65e-05	487.5	470.5	6.5	0.000202867	0.000192877	2.09449e-05	488.68	464.61	7.98	6	6	1	5	5	5	150422B1	5	8	4	["457, 497","457, 496","456, 496","456, 495","455, 495","455, 494","454, 493","455, 493","456, 494","459, 494","459, 495","462, 495","462, 496","461, 496","460, 497","460, 497","494, 498","494, 497","493, 497","492, 496","489, 496","489, 494","486, 494","486, 493","480, 493","480, 492","479, 492","478, 491","479, 491","479, 490","477, 490","477, 489","475, 489","475, 490","477, 490","477, 491","4…	3.27954e-10	0.000151112	0.180478	1.81778e-09	150422B1embcellA02	Segment	0.000200935	0.000195313	1.87672e-05	484.02
535	2.71145e-05	2.801e-05	7.59476e-10	1.03303	0.000187225	0.000185564	0.000215869	0.000212548	2.86442e-05	2.69836e-05	451	447	520	512	69	65	0.000201547	0.000199056	1.05e-05	485.5	479.5	4.5	0.000203965	0.000198428	1.04293e-05	491.32	477.99	4.48	7	7	1	6	6	6	150422B1	3	6	4	["504, 512","504, 511","502, 511","502, 510","501, 510","501, 509","500, 509","500, 508","499, 508","499, 507","498, 507","498, 505","497, 505","497, 503","496, 503","496, 502","495, 502","494, 501","494, 500","493, 500","493, 499","492, 499","492, 496","493, 496","493, 495","491, 495","491, 494","488, 494","487, 493","477, 493","477, 492","476, 492","476, 493","472, 493","472, 492","471, 492","4…	4.05505e-10	0.000126112	0.320403	2.04909e-09	150422B1embcellA02	Segment	0.000203779	0.000198286	1.34636e-05	490.88
610	1.99996e-05	3.30397e-05	6.60782e-10	1.65201	0.000178507	0.000197603	0.000207982	0.000223342	2.94744e-05	2.57382e-05	430	476	501	538	71	62	0.000193244	0.000210472	1.2e-05	465.5	507	5	0.000192801	0.000209325	1.18681e-05	464.43	504.24	4.96	8	8	1	7	7	7	150422B1	4	6	3	["454, 538","454, 537","452, 537","452, 536","450, 536","450, 535","449, 535","449, 534","446, 534","446, 533","444, 533","444, 531","443, 531","443, 528","432, 528","431, 527","430, 527","430, 526","431, 526","431, 523","433, 523","433, 522","436, 522","436, 520","437, 520","437, 518","438, 518","438, 517","437, 516","437, 513","438, 513","438, 509","439, 509","439, 508","438, 508","438, 506","4…	3.86548e-10	0.000142865	0.237993	1.97192e-09	150422B1embcellA02	Segment	0.000192166	0.000209321	1.48773e-05	462.9
718	1.55842e-05	3.65084e-05	5.68956e-10	2.34265	0.000165638	0.000196358	0.00020217	0.000212133	3.65317e-05	1.57751e-05	399	473	487	511	88	38	0.000183904	0.000204245	6e-06	443	492	3	0.000185155	0.00020262	5.82016e-06	446.01	488.09	2.94	9	9	1	8	8	8	150422B1	1	5	5	["443, 511","443, 510","441, 510","441, 509","440, 509","440, 508","439, 508","439, 507","438, 507","438, 506","437, 506","437, 505","436, 505","436, 504","435, 504","435, 503","434, 503","434, 502","429, 502","429, 501","428, 501","428, 500","426, 500","426, 499","425, 499","425, 498","423, 498","423, 497","421, 497","420, 496","416, 496","416, 495","414, 495","414, 494","412, 494","412, 493","4…	3.55269e-10	0.000120022	0.309917	2.18309e-09	150422B1embcellA02	Segment	0.000184763	0.000202443	9.0911e-06	445.07
803	2.87319e-05	3.18214e-05	9.14289e-10	1.10753	0.000176431	0.000190131	0.000208812	0.00021919	3.23804e-05	2.90593e-05	425	458	503	528	78	70	0.000192622	0.000204661	1.2e-05	464	493	5	0.000195883	0.000204773	1.49104e-05	471.86	493.27	5.97	10	10	1	9	9	9	150422B1	3	7	5	["425, 517","425, 512","426, 511","426, 509","427, 509","427, 507","428, 507","428, 509","429, 509","429, 511","430, 511","430, 513","431, 513","431, 514","432, 514","432, 515","430, 515","430, 516","428, 516","428, 517","428, 517","433, 515","433, 513","435, 513","435, 515","435, 515","478, 528","478, 527","476, 527","476, 522","475, 522","475, 519","474, 519","474, 518","473, 518","473, 517","4…	4.21877e-10	0.000191509	0.14455	2.67432e-09	150422B1embcellA02	Segment	0.000193179	0.000205159	1.5918e-05	465.34
13	1.40721e-05	1.44753e-05	2.03699e-10	1.02865	0.000264855	0.000244513	0.000278969	0.000259873	1.41145e-05	1.53599e-05	638	589	672	626	34	37	0.000271912	0.000252193	2.1e-05	655	607.5	8	0.000273138	0.000251376	1.24047e-05	657.95	605.53	5.13	11	11	1	10	10	10	150422B1	6	10	5	["654, 626","657, 626","658, 625","661, 625","661, 624","663, 624","663, 623","665, 623","665, 622","666, 622","666, 621","667, 621","667, 620","668, 619","668, 618","669, 618","669, 616","670, 616","670, 614","671, 614","671, 612","672, 612","672, 605","671, 604","671, 603","670, 603","670, 602","669, 601","669, 600","668, 600","668, 599","667, 598","667, 597","666, 597","665, 596","664, 596","6…	1.40195e-10	0.00011242	0.139398	1.09514e-09	150422B1embcellB01	Segment	0.000271563	0.000252914	2.34696e-05	654.16
14	1.21129e-05	2.08991e-05	2.53148e-10	1.72537	0.000267346	0.000247004	0.000278554	0.000269836	1.12086e-05	2.28323e-05	644	595	671	650	27	55	0.00027295	0.00025842	2.1e-05	657.5	622.5	8	0.000274535	0.000259304	1.88234e-05	661.32	624.63	7.27	12	12	1	11	11	11	150422B1	6	10	5	["659, 650","661, 650","661, 649","662, 649","662, 648","663, 648","663, 646","664, 646","664, 644","665, 644","665, 642","666, 642","666, 640","667, 640","667, 638","668, 638","668, 634","669, 634","669, 630","670, 630","670, 625","671, 625","671, 620","670, 621","670, 624","669, 624","669, 617","670, 617","670, 611","671, 612","671, 607","670, 607","670, 605","669, 605","669, 603","668, 602","6…	1.51741e-10	7.2049e-05	0.367332	1.12438e-09	150422B1embcellB01	Segment	0.000274064	0.000257769	2.428e-05	660.18
15	1.03624e-05	1.54284e-05	1.59874e-10	1.48889	0.000264025	0.000250325	0.000275233	0.00026693	1.12086e-05	1.66053e-05	636	603	663	643	27	40	0.000269629	0.000258628	2.25e-05	649.5	623	8.5	0.000273109	0.000246062	4.76683e-05	657.88	592.73	16.89	13	13	1	12	12	12	150422B1	7	10	4	["652, 643","653, 643","653, 642","654, 642","654, 641","655, 641","655, 640","656, 640","656, 639","657, 639","657, 638","656, 638","656, 639","655, 639","655, 640","653, 640","653, 639","652, 639","652, 638","654, 638","654, 637","656, 637","656, 636","657, 636","650, 634","649, 632","645, 626","647, 627","646, 626","645, 626","645, 622","655, 615","656, 615","656, 616","657, 616","657, 617","6…	5.88525e-11	8.90025e-05	0.0933622	7.08766e-10	150422B1embcellB01	Segment	0.000270732	0.000259448	2.54115e-05	652.16
16	1.20828e-05	1.27483e-05	1.54035e-10	1.05507	0.000278969	0.000252816	0.000291423	0.000268591	1.2454e-05	1.57751e-05	672	609	702	647	30	38	0.000285196	0.000260703	1.05e-05	687	628	4.5	0.000286727	0.000260895	1.02306e-05	690.69	628.46	4.41	14	14	1	13	13	13	150422B1	3	6	4	["693, 647","688, 641","686, 641","686, 640","682, 635","683, 637","682, 637","682, 635","679, 634","679, 633","673, 633","673, 632","672, 632","673, 631","673, 630","674, 630","674, 629","675, 629","675, 627","676, 627","676, 626","677, 626","677, 625","678, 625","679, 624","680, 624","680, 623","681, 622","681, 620","682, 620","682, 618","683, 618","683, 613","684, 613","684, 609","685, 609","6…	1.06331e-10	5.36931e-05	0.463481	7.66387e-10	150422B1embcellB01	Segment	0.000286501	0.000260676	1.34245e-05	690.14
17	1.57751e-05	1.8681e-05	2.94694e-10	1.18421	0.000245759	0.000242022	0.00026444	0.000257798	1.8681e-05	1.57751e-05	592	583	637	621	45	38	0.000255099	0.00024991	2.25e-05	614.5	602	8.5	0.000255932	0.0002507	2.65366e-05	616.51	603.9	9.85	11	11	1	10	10	10	150422B1	7	10	4	["629, 610","630, 609","631, 609","631, 608","634, 608","634, 607","636, 607","636, 606","637, 606","637, 602","636, 602","636, 595","635, 595","635, 593","634, 593","634, 591","633, 591","632, 590","631, 590","631, 589","629, 589","629, 588","623, 588","621, 586","620, 586","620, 585","619, 585","619, 584","618, 584","618, 583","611, 583","610, 584","606, 584","602, 584","602, 585","599, 585","5…	2.07836e-10	7.58092e-05	0.454452	1.18356e-09	150422B1embcellB02	Segment	0.00025472	0.000249444	2.55885e-05	613.59
18	1.13301e-05	2.81162e-05	3.18559e-10	2.48156	0.000256137	0.000253231	0.000271497	0.000280215	1.53599e-05	2.69836e-05	617	610	654	675	37	65	0.000263817	0.000266723	2.1e-05	635.5	642.5	8	0.000262295	0.000264129	2.16012e-05	631.83	636.25	8.2	12	12	1	11	11	11	150422B1	6	10	5	["650, 675","649, 674","648, 674","647, 673","646, 673","646, 672","645, 672","645, 671","644, 671","644, 670","643, 670","643, 669","642, 669","642, 668","641, 668","641, 667","639, 667","639, 666","638, 666","638, 664","635, 664","635, 663","634, 663","634, 662","633, 662","633, 661","632, 661","632, 660","631, 660","631, 659","630, 659","630, 656","629, 656","629, 654","628, 653","627, 653","6…	1.95256e-10	8.37344e-05	0.34995	1.39964e-09	150422B1embcellB02	Segment	0.000262074	0.000263701	2.474e-05	631.3
19	1.04591e-05	1.49386e-05	1.56245e-10	1.42829	0.000251155	0.000257382	0.000264855	0.000269006	1.36994e-05	1.16237e-05	605	620	638	648	33	28	0.000258005	0.000263194	2.55e-05	621.5	634	9.5	0.00025852	0.000262953	2.55753e-05	622.74	633.42	9.53	13	13	1	12	12	12	150422B1	8	11	4	["618, 648","616, 647","613, 647","613, 646","611, 646","611, 645","609, 645","609, 643","608, 643","608, 642","607, 642","607, 641","606, 641","606, 639","605, 639","605, 635","606, 635","606, 632","607, 632","607, 630","608, 630","609, 629","610, 629","610, 628","611, 628","611, 627","612, 627","613, 626","615, 626","615, 625","616, 625","616, 624","617, 624","619, 622","621, 622","621, 621","6…	1.14689e-10	4.80376e-05	0.624553	7.55619e-10	150422B1embcellB02	Segment	0.000258458	0.000262815	2.84999e-05	622.59
20	6.94916e-06	1.20163e-05	8.35032e-11	1.72918	0.000270667	0.00026444	0.00028229	0.000273573	1.16237e-05	9.13292e-06	652	637	680	659	28	22	0.000276479	0.000269006	1.5e-05	666	648	6	0.000276494	0.000269122	1.51151e-05	666.04	648.28	6.04	14	14	1	13	13	13	150422B1	5	7	3	["663, 659","663, 658","658, 658","658, 657","654, 657","654, 656","653, 656","653, 655","652, 655","652, 654","654, 649","655, 647","656, 646","669, 637","671, 637","671, 638","674, 638","674, 639","675, 639","676, 640","676, 641","677, 641","677, 642","678, 642","678, 643","679, 643","679, 645","680, 645","680, 648","679, 648","679, 649","678, 650","677, 650","677, 651","676, 651","676, 652","6…	6.48843e-11	3.64976e-05	0.612097	4.50275e-10	150422B1embcellB02	Segment	0.000276371	0.000269032	1.81201e-05	665.74
1	1.20964e-05	1.37069e-05	1.65804e-10	1.13314	0.000163891	0.000210593	0.000180323	0.000222269	1.64323e-05	1.16756e-05	379	487	417	514	38	27	0.000172107	0.000216431	6.75e-05	398	500.5	23.5	0.00017141	0.000216408	6.66388e-05	396.39	500.45	23.21	7	7	1	6	6	6	160607B1	21	26	6	["379, 496","380, 495","380, 494","381, 494","380, 495","380, 496","380, 496","388, 514","388, 513","387, 513","387, 511","385, 509","385, 508","384, 507","384, 504","383, 503","383, 500","380, 498","382, 493","382, 491","388, 487","386, 489","391, 488","396, 488","396, 489","397, 489","398, 490","399, 490","399, 491","401, 491","401, 492","402, 492","403, 493","405, 493","406, 494","408, 494","4…	1.12758e-10	5.42019e-05	0.482315	9.82427e-10	160607B1embcellA01	Segment	0.000170702	0.000215713	6.92732e-05	394.75
2	1.16756e-05	1.25405e-05	1.46418e-10	1.07407	0.000160432	0.00021535	0.000172107	0.000227891	1.16756e-05	1.25405e-05	371	498	398	527	27	29	0.000166269	0.00022162	6.75e-05	384.5	512.5	23.5	0.000166512	0.000221522	6.79014e-05	385.06	512.27	23.63	8	8	1	7	7	7	160607B1	22	25	4	["389, 527","389, 526","387, 526","387, 525","385, 525","384, 524","383, 524","383, 523","382, 523","381, 524","378, 524","378, 523","377, 523","376, 522","375, 522","375, 521","374, 521","374, 519","373, 519","373, 514","372, 514","372, 511","371, 511","371, 506","372, 506","372, 504","373, 504","374, 503","375, 503","375, 502","376, 502","377, 501","377, 500","378, 500","379, 499","380, 499","3…	1.0986e-10	4.6004e-05	0.652317	6.68971e-10	160607B1embcellA01	Segment	0.000165781	0.000220345	7.00253e-05	383.37
3	1.00906e-05	1.96919e-05	1.98702e-10	1.95152	0.000154378	0.000215783	0.000173837	0.000226593	1.94594e-05	1.08108e-05	357	499	402	524	45	25	0.000164107	0.000221188	7.2e-05	379.5	511.5	25	0.000162738	0.000221357	7.54728e-05	376.33	511.89	26.16	9	9	1	8	8	8	160607B1	23	27	5	["360, 515","357, 514","361, 517","361, 518","362, 518","362, 519","363, 519","364, 520","364, 521","366, 521","366, 522","379, 522","379, 523","380, 523","380, 524","391, 524","391, 523","392, 523","394, 522","395, 522","395, 521","397, 521","398, 520","398, 519","399, 519","399, 518","400, 518","401, 517","401, 516","402, 515","401, 515","401, 514","400, 514","400, 512","399, 512","399, 510","3…	1.46605e-10	6.62722e-05	0.419464	9.77518e-10	160607B1embcellA01	Segment	0.000161218	0.000220188	7.62758e-05	372.82
4	1.23662e-05	2.00751e-05	2.48253e-10	1.62338	0.000159999	0.00021708	0.000174702	0.000236972	1.47026e-05	1.98918e-05	370	502	404	548	34	46	0.00016735	0.000227026	7.5e-05	387	525	26	0.000164328	0.00022489	7.17938e-05	380.01	520.06	24.93	10	10	1	9	9	9	160607B1	24	28	5	["381, 548","380, 545","381, 545","381, 542","380, 541","380, 540","379, 539","379, 537","378, 537","378, 536","377, 536","377, 535","375, 533","375, 530","374, 530","374, 528","373, 528","373, 526","372, 526","372, 524","371, 523","371, 518","370, 517","370, 505","371, 505","371, 503","372, 503","372, 502","375, 502","375, 503","376, 503","376, 504","377, 504","377, 505","378, 505","378, 506","3…	1.64556e-10	6.74595e-05	0.4544	1.07462e-09	160607B1embcellA01	Segment	0.00016487	0.000224961	7.78118e-05	381.26
5	1.29999e-05	1.56214e-05	2.03077e-10	1.20166	0.000159134	0.00019935	0.000175567	0.000213188	1.64323e-05	1.38378e-05	368	461	406	493	38	32	0.00016735	0.000206269	6.6e-05	387	477	23	0.000167765	0.000205781	6.60751e-05	387.96	475.87	23.03	7	7	1	6	6	6	160607B1	21	25	5	["380, 493","380, 492","379, 492","379, 490","378, 490","378, 488","377, 487","374, 487","374, 486","373, 486","372, 485","371, 485","371, 484","370, 484","370, 483","369, 483","369, 482","368, 482","368, 480","369, 480","369, 479","370, 479","370, 476","371, 476","371, 474","372, 474","372, 473","373, 473","373, 471","374, 471","374, 469","375, 469","376, 468","376, 467","377, 467","377, 466","3…	1.44641e-10	5.90327e-05	0.521576	1.06138e-09	160607B1embcellA02	Segment	0.000166923	0.000205531	6.90813e-05	386.01
6	1.00225e-05	1.85573e-05	1.8599e-10	1.85156	0.000157837	0.000207134	0.000175999	0.000217512	1.81621e-05	1.03783e-05	365	479	407	503	42	24	0.000166918	0.000212323	6.75e-05	386	491	23.5	0.000166919	0.00021267	6.78783e-05	386	491.8	23.63	8	8	1	7	7	7	160607B1	22	25	4	["372, 503","372, 502","371, 502","373, 501","371, 501","371, 502","370, 501","370, 500","369, 500","369, 499","368, 499","368, 498","367, 498","367, 497","366, 497","366, 496","365, 496","365, 491","366, 491","366, 487","367, 487","367, 486","368, 486","368, 485","371, 485","371, 484","372, 484","372, 483","375, 483","376, 482","387, 482","388, 481","389, 481","390, 480","391, 480","391, 479","4…	1.46698e-10	5.66543e-05	0.574339	8.7345e-10	160607B1embcellA02	Segment	0.000165612	0.000212815	7.04136e-05	382.98
7	9.01458e-06	1.51597e-05	1.36659e-10	1.68169	0.000156107	0.000209729	0.000171242	0.00021881	1.51351e-05	9.08103e-06	361	485	396	506	35	21	0.000163675	0.000214269	7.2e-05	378.5	495.5	25	0.000158679	0.000213186	5.70569e-05	366.95	493	20.02	9	9	1	8	8	8	160607B1	23	27	5	["376, 506","375, 505","369, 505","369, 504","368, 504","365, 500","365, 502","364, 502","364, 500","363, 500","363, 498","361, 496","361, 494","362, 493","362, 488","363, 487","365, 487","365, 486","377, 486","374, 487","378, 487","377, 486","382, 485","384, 485","384, 486","389, 486","389, 487","391, 487","391, 488","392, 488","392, 489","393, 489","393, 490","394, 490","394, 491","395, 491","3…	1.10234e-10	5.23194e-05	0.506058	8.56458e-10	160607B1embcellA02	Segment	0.000162904	0.000213925	7.40451e-05	376.72
8	1.59693e-05	1.98804e-05	3.17475e-10	1.24492	0.000161729	0.000208431	0.000180756	0.000226593	1.90269e-05	1.81621e-05	374	482	418	524	44	42	0.000171242	0.000217512	7.5e-05	396	503	26	0.000171017	0.000217195	7.60119e-05	395.48	502.27	26.34	10	10	1	9	9	9	160607B1	24	28	5	["398, 524","398, 523","397, 522","396, 522","396, 521","395, 521","394, 520","394, 519","393, 518","391, 518","391, 517","390, 517","389, 516","389, 515","388, 515","388, 514","387, 514","387, 513","385, 513","385, 512","384, 512","384, 511","383, 511","383, 510","381, 510","381, 509","380, 509","380, 508","379, 507","378, 507","378, 506","376, 506","376, 505","377, 505","376, 504","376, 503","3…	1.75402e-10	6.86635e-05	0.467511	1.08539e-09	160607B1embcellA02	Segment	0.000170493	0.000216394	7.85841e-05	394.27
9	1.2231e-05	1.31483e-05	1.60816e-10	1.075	0.00023481	0.000131891	0.000247782	0.000145297	1.29729e-05	1.34053e-05	543	305	573	336	30	31	0.000241296	0.000138594	3.45e-05	558	320.5	12.5	0.000240863	0.000137853	3.29225e-05	557	318.79	11.97	8	8	1	7	7	7	160607B1	11	14	4	["546, 323","545, 322","546, 321","546, 321","552, 336","555, 336","555, 335","559, 335","561, 333","563, 333","563, 332","564, 332","565, 331","564, 331","563, 332","562, 332","563, 331","564, 331","565, 330","566, 330","568, 328","568, 327","569, 327","569, 324","570, 324","570, 319","571, 320","571, 324","570, 325","570, 327","568, 329","568, 330","569, 330","569, 329","570, 329","570, 328","5…	1.19397e-10	6.60564e-05	0.343853	8.08233e-10	160607B1embcellB01	Segment	0.000240906	0.000138356	3.75154e-05	557.1
10	1.03754e-05	2.12848e-05	2.20839e-10	2.05146	0.000234377	0.000127567	0.000254701	0.00014227	2.03242e-05	1.47026e-05	542	295	589	329	47	34	0.000244539	0.000134918	3.75e-05	565.5	312	13.5	0.00024405	0.000134113	3.76327e-05	564.37	310.14	13.54	9	9	1	8	8	8	160607B1	12	15	4	["550, 329","548, 328","545, 328","544, 327","544, 324","543, 323","543, 321","542, 321","542, 317","543, 317","543, 315","544, 315","544, 314","545, 314","545, 313","546, 313","546, 311","547, 311","547, 310","549, 310","549, 309","550, 309","550, 307","551, 307","551, 306","552, 306","552, 305","553, 305","553, 304","554, 304","554, 303","555, 303","555, 302","556, 302","556, 301","558, 301","5…	1.67735e-10	6.4386e-05	0.508453	1.0921e-09	160607B1embcellB01	Segment	0.000243433	0.000134287	4.03689e-05	562.94
11	1.13938e-05	1.95493e-05	2.22741e-10	1.71579	0.000243026	0.000129297	0.000260323	0.000147459	1.72972e-05	1.81621e-05	562	299	602	341	40	42	0.000251674	0.000138378	3.9e-05	582	320	14	0.000252429	0.000137071	3.90393e-05	583.74	316.98	14.01	10	10	1	9	9	9	160607B1	13	15	3	["579, 341","578, 340","575, 335","571, 332","568, 328","567, 328","568, 329","566, 328","562, 328","562, 324","563, 324","563, 322","564, 322","564, 321","566, 319","567, 319","567, 318","568, 318","569, 317","569, 316","570, 316","570, 315","571, 315","571, 314","572, 314","572, 313","573, 313","573, 312","574, 311","575, 311","575, 310","577, 308","577, 307","578, 306","578, 304","579, 304","5…	1.64369e-10	6.50472e-05	0.488173	8.72621e-10	160607B1embcellB01	Segment	0.000251819	0.000137445	4.19233e-05	582.33
12	1.09021e-05	2.35942e-05	2.57227e-10	2.16418	0.000238701	0.00013708	0.000255566	0.00015654	1.68648e-05	1.94594e-05	552	317	591	362	39	45	0.000247134	0.00014681	3.9e-05	571.5	339.5	14	0.000248231	0.000147041	4.2433e-05	574.04	340.04	15.14	11	11	1	10	10	10	160607B1	13	15	3	["559, 362","558, 361","558, 360","555, 360","555, 359","554, 359","554, 358","553, 358","553, 357","552, 356","552, 353","553, 352","555, 349","555, 346","557, 342","559, 340","559, 339","560, 339","560, 337","561, 336","561, 335","562, 335","562, 333","563, 333","563, 332","564, 332","565, 331","565, 330","567, 330","568, 329","570, 329","570, 328","572, 328","572, 326","573, 326","573, 325","5…	1.83349e-10	7.02929e-05	0.466301	9.05436e-10	160607B1embcellB01	Segment	0.000246896	0.000147405	4.24643e-05	570.95
13	1.2108e-05	1.77296e-05	2.14671e-10	1.46429	0.000236972	0.000150918	0.00024908	0.000168648	1.2108e-05	1.77296e-05	548	349	576	390	28	41	0.000243026	0.000159783	4.35e-05	562	369.5	15.5	0.000242708	0.000159521	4.40734e-05	561.27	368.9	15.69	12	12	1	11	11	11	160607B1	14	17	4	["557, 390","556, 389","555, 389","552, 385","549, 382","549, 378","548, 377","548, 371","551, 363","552, 362","553, 362","553, 360","554, 360","554, 359","555, 359","555, 358","556, 358","556, 356","557, 356","557, 355","558, 354","559, 354","559, 353","560, 353","560, 351","561, 351","561, 350","562, 350","562, 349","574, 349","574, 353","573, 353","573, 355","572, 356","572, 358","571, 358","5…	1.42678e-10	5.92093e-05	0.51143	8.91943e-10	160607B1embcellB01	Segment	0.000242779	0.000159007	4.67478e-05	561.43
14	1.05279e-05	1.57631e-05	1.65953e-10	1.49727	0.000227458	0.000150053	0.000237837	0.000166053	1.03783e-05	1.59999e-05	526	347	550	384	24	37	0.000232647	0.000158053	5.4e-05	538	365.5	19	0.000233299	0.000158488	5.15481e-05	539.51	366.5	18.18	13	13	1	12	12	12	160607B1	17	21	5	["528, 383","528, 382","527, 382","527, 374","526, 374","526, 359","527, 359","527, 355","528, 355","528, 353","529, 353","529, 351","531, 351","533, 350","534, 349","534, 348","535, 348","535, 347","543, 347","543, 348","544, 348","545, 349","546, 349","546, 350","547, 350","547, 351","548, 352","548, 353","549, 353","549, 367","550, 368","550, 375","549, 376","549, 377","548, 377","548, 378","5…	1.35385e-10	4.96021e-05	0.691481	9.21503e-10	160607B1embcellB01	Segment	0.000232251	0.000157911	5.76131e-05	537.08
15	1.01312e-05	2.4343e-05	2.46623e-10	2.40278	0.00021535	0.00017254	0.000227026	0.000196323	1.16756e-05	2.37837e-05	498	399	525	454	27	55	0.000221188	0.000184431	5.85e-05	511.5	426.5	20.5	0.000222538	0.000182142	5.79774e-05	514.62	421.21	20.33	14	14	1	13	13	13	160607B1	18	23	6	["506, 454","505, 453","504, 453","504, 452","503, 452","503, 451","502, 451","502, 450","501, 449","501, 448","500, 448","500, 447","499, 447","499, 445","498, 445","498, 438","499, 438","499, 437","500, 436","500, 435","501, 435","501, 433","502, 433","502, 431","503, 430","503, 421","501, 411","501, 410","502, 410","502, 408","503, 408","503, 407","504, 407","504, 406","506, 406","506, 405","5…	1.69886e-10	6.6683e-05	0.480105	1.10343e-09	160607B1embcellB01	Segment	0.000221454	0.000181508	6.30409e-05	512.12
16	1.05136e-05	1.40775e-05	1.48005e-10	1.33898	0.000223134	0.000131026	0.000233945	0.000144864	1.08108e-05	1.38378e-05	516	303	541	335	25	32	0.000228539	0.000137945	3.75e-05	528.5	319	13.5	0.000229195	0.000137584	3.55717e-05	530.02	318.17	12.86	8	8	1	7	7	7	160607B1	12	15	4	["516, 329","517, 329","517, 328","516, 328","516, 328","516, 325","517, 325","517, 324","518, 323","518, 322","517, 322","517, 321","516, 321","516, 321","531, 335","534, 335","535, 334","535, 333","536, 333","536, 332","537, 332","537, 331","538, 330","538, 328","539, 327","539, 326","540, 325","540, 322","541, 322","541, 313","540, 313","540, 310","539, 310","538, 309","538, 308","537, 308","5…	1.09112e-10	6.50588e-05	0.323944	7.69424e-10	160607B1embcellB02	Segment	0.000228411	0.000138687	4.02491e-05	528.2
17	1.25405e-05	1.25405e-05	1.57263e-10	1	0.000223566	0.000128864	0.000236107	0.000141405	1.25405e-05	1.25405e-05	517	298	546	327	29	29	0.000229837	0.000135134	4.5e-05	531.5	312.5	16	0.000229929	0.000134485	4.48166e-05	531.71	311	15.94	9	9	1	8	8	8	160607B1	15	17	3	["535, 327","529, 326","529, 325","528, 325","527, 324","526, 324","526, 323","525, 323","525, 322","524, 322","524, 321","523, 321","523, 320","522, 320","522, 319","521, 319","521, 318","520, 318","520, 316","519, 316","519, 315","518, 315","518, 313","517, 313","517, 305","518, 304","518, 300","519, 300","519, 299","520, 299","520, 298","533, 298","534, 299","535, 299","535, 300","539, 300","5…	1.21267e-10	4.70067e-05	0.689655	6.43638e-10	160607B1embcellB02	Segment	0.000230163	0.000134854	4.77295e-05	532.26
18	1.24938e-05	1.72888e-05	2.16003e-10	1.38378	0.000220972	0.000127134	0.000238269	0.000142702	1.72972e-05	1.55675e-05	511	294	551	330	40	36	0.00022962	0.000134918	4.5e-05	531	312	16	0.000229805	0.000135526	4.49754e-05	531.43	313.41	15.99	10	10	1	9	9	9	160607B1	15	17	3	["534, 330","534, 329","532, 329","532, 328","529, 328","529, 327","522, 323","520, 322","516, 315","516, 316","515, 315","511, 315","511, 314","515, 314","515, 311","516, 311","516, 308","517, 307","517, 305","518, 305","518, 303","519, 303","519, 301","520, 301","520, 300","522, 300","522, 299","523, 299","523, 298","524, 298","524, 296","525, 296","525, 294","531, 294","531, 295","532, 295","5…	1.40901e-10	6.10851e-05	0.47452	7.49394e-10	160607B1embcellB02	Segment	0.00022926	0.00013541	4.79376e-05	530.17
19	1.06905e-05	2.29554e-05	2.45406e-10	2.14727	0.000219242	0.000124972	0.000230485	0.000147891	1.12432e-05	2.29188e-05	507	289	533	342	26	53	0.000224864	0.000136432	4.8e-05	520	315.5	17	0.000224635	0.000135925	4.87486e-05	519.47	314.33	17.25	11	11	1	10	10	10	160607B1	16	18	3	["520, 342","520, 341","517, 341","517, 340","516, 340","514, 338","522, 338","522, 337","526, 337","525, 336","523, 336","523, 335","522, 335","522, 334","521, 333","520, 333","516, 328","510, 324","511, 323","510, 323","510, 324","509, 325","510, 323","510, 324","509, 324","509, 331","510, 331","510, 333","511, 333","511, 336","513, 336","513, 337","514, 337","514, 338","511, 338","511, 337","5…	1.24165e-10	0.000134708	0.0859857	9.06933e-10	160607B1embcellB02	Segment	0.000225571	0.000136723	5.13113e-05	521.64
20	1.43851e-05	1.80446e-05	2.59575e-10	1.2544	0.000218377	0.000141837	0.000234377	0.000160864	1.59999e-05	1.90269e-05	505	328	542	372	37	44	0.000226377	0.000151351	5.55e-05	523.5	350	19.5	0.00022511	0.000153171	5.81744e-05	520.57	354.21	20.39	12	12	1	11	11	11	160607B1	18	21	4	["521, 372","533, 372","533, 371","534, 371","535, 370","535, 369","536, 368","536, 363","537, 363","537, 360","538, 360","538, 358","539, 358","539, 357","538, 357","538, 356","536, 356","537, 355","538, 355","538, 354","540, 354","540, 353","541, 353","541, 351","542, 351","542, 350","538, 350","538, 351","537, 351","536, 352","536, 353","533, 353","532, 354","532, 353","529, 353","529, 351","5…	1.4754e-10	0.000107933	0.159153	9.85417e-10	160607B1embcellB02	Segment	0.00022404	0.000152336	5.87183e-05	518.1
21	1.01158e-05	1.76884e-05	1.78933e-10	1.74859	0.00021362	0.000145729	0.00023135	0.000156107	1.77296e-05	1.03783e-05	494	337	535	361	41	24	0.000222485	0.000150918	6.15e-05	514.5	349	21.5	0.000220328	0.000151032	5.78558e-05	509.51	349.26	20.29	13	13	1	12	12	12	160607B1	20	23	4	["522, 354","522, 350","521, 350","521, 349","520, 349","520, 347","519, 346","519, 345","518, 345","518, 344","517, 343","517, 342","516, 342","516, 341","515, 341","514, 340","513, 340","513, 339","515, 339","515, 340","527, 340","526, 339","512, 339","512, 338","511, 338","511, 337","505, 337","504, 338","502, 338","502, 339","500, 339","500, 340","499, 340","498, 341","497, 341","497, 342","4…	1.07429e-10	8.85584e-05	0.172136	7.93816e-10	160607B1embcellB02	Segment	0.000221769	0.000150512	6.46792e-05	512.84
22	1.23868e-05	1.8137e-05	2.24658e-10	1.46422	0.000211026	0.000161296	0.000229188	0.000173837	1.81621e-05	1.25405e-05	488	373	530	402	42	29	0.000220107	0.000167567	6.15e-05	509	387.5	21.5	0.000242008	0.000171233	7.2945e-05	559.65	395.98	25.32	14	14	1	13	13	13	160607B1	19	24	6	["513, 402","516, 402","516, 401","517, 401","517, 400","518, 399","518, 397","519, 397","519, 394","520, 394","520, 391","521, 391","522, 390","523, 390","523, 389","525, 389","525, 388","527, 388","527, 386","528, 386","528, 385","529, 385","529, 383","530, 383","530, 381","528, 381","528, 380","527, 380","527, 377","526, 377","526, 376","525, 376","525, 375","524, 375","524, 374","523, 374","5…	9.19084e-11	0.000152178	0.0498727	1.02099e-09	160607B1embcellB02	Segment	0.000218907	0.000166559	6.41267e-05	506.22
23	1.25703e-05	1.52777e-05	1.92045e-10	1.21539	0.000221837	0.000177729	0.000237404	0.000191999	1.55675e-05	1.42702e-05	513	411	549	444	36	33	0.00022962	0.000184864	2.7e-05	531	427.5	10	0.000228909	0.000185235	2.69805e-05	529.36	428.36	9.99	9	9	1	8	8	8	160607B1	8	12	5	["522, 444","522, 443","521, 443","521, 442","520, 441","520, 440","518, 440","518, 437","517, 437","517, 436","516, 436","516, 435","515, 435","515, 434","514, 433","514, 422","513, 422","513, 418","514, 418","514, 417","521, 417","522, 416","523, 416","524, 415","525, 415","525, 414","526, 414","526, 413","527, 413","527, 412","528, 412","528, 411","529, 411","529, 414","528, 414","528, 417","5…	1.30336e-10	5.7081e-05	0.502679	9.49307e-10	160607B1embcellC01	Segment	0.000228807	0.000185282	3.0278e-05	529.12
24	1.14495e-05	2.41113e-05	2.76063e-10	2.10588	0.000223999	0.000171675	0.000239566	0.000192864	1.55675e-05	2.11891e-05	518	397	554	446	36	49	0.000231783	0.000182269	3e-05	536	421.5	11	0.000232216	0.00018312	2.9654e-05	537	423.47	10.88	10	10	1	9	9	9	160607B1	10	12	3	["522, 446","525, 445","525, 444","522, 444","522, 443","521, 443","521, 442","520, 442","520, 439","519, 439","519, 429","520, 429","520, 426","521, 426","521, 425","522, 424","522, 423","523, 423","523, 422","524, 422","526, 420","527, 420","527, 419","528, 419","532, 415","532, 414","533, 414","533, 413","534, 412","534, 411","535, 410","535, 409","536, 408","536, 407","537, 406","537, 405","5…	1.84284e-10	6.87637e-05	0.489756	9.43131e-10	160607B1embcellC01	Segment	0.000232905	0.000182006	3.27508e-05	538.6
25	1.31044e-05	2.17147e-05	2.84558e-10	1.65705	0.000216215	0.000176864	0.00023135	0.000197621	1.51351e-05	2.07566e-05	500	409	535	457	35	48	0.000223783	0.000187242	3.6e-05	517.5	433	13	0.000224074	0.000189811	3.49097e-05	518.17	438.94	12.64	11	11	1	10	10	10	160607B1	11	15	5	["517, 457","516, 456","511, 452","510, 451","508, 451","508, 450","507, 450","506, 449","504, 449","504, 448","503, 448","503, 447","502, 447","502, 446","501, 446","501, 443","500, 443","500, 439","501, 439","501, 437","502, 436","502, 435","503, 435","503, 433","504, 433","504, 432","506, 432","506, 431","509, 431","509, 430","511, 430","511, 429","515, 429","515, 428","516, 428","516, 427","5…	1.58572e-10	7.02153e-05	0.40418	1.03137e-09	160607B1embcellC01	Segment	0.000224364	0.000189149	3.81799e-05	518.85
26	1.0388e-05	1.75985e-05	1.82814e-10	1.69412	0.000217945	0.000192431	0.000233945	0.000204972	1.59999e-05	1.25405e-05	504	445	541	474	37	29	0.000225945	0.000198702	3.9e-05	522.5	459.5	14	0.000226359	0.00019763	2.825e-05	523.46	457.02	10.42	12	12	1	11	11	11	160607B1	12	16	5	["522, 474","528, 474","528, 473","532, 473","532, 471","531, 471","531, 469","528, 469","528, 463","527, 462","527, 461","526, 460","526, 458","525, 458","525, 455","524, 455","521, 452","521, 450","522, 450","522, 451","524, 451","524, 454","525, 454","525, 455","527, 455","527, 458","528, 459","528, 464","529, 464","529, 467","530, 467","530, 469","531, 469","531, 470","534, 470","534, 471","5…	1.2136e-10	0.000104459	0.139764	9.55256e-10	160607B1embcellC01	Segment	0.000225533	0.000199137	4.14162e-05	521.55
27	1.03119e-05	1.41364e-05	1.45773e-10	1.37088	0.000212756	0.000193729	0.000224864	0.000206702	1.2108e-05	1.29729e-05	492	448	520	478	28	30	0.00021881	0.000200215	4.35e-05	506	463	15.5	0.000217985	0.00019996	4.10399e-05	504.09	462.41	14.68	13	13	1	12	12	12	160607B1	13	18	6	["507, 478","507, 477","503, 477","503, 476","502, 476","502, 475","501, 475","498, 472","494, 465","493, 464","492, 462","492, 453","493, 452","493, 451","495, 451","495, 450","496, 450","496, 449","497, 449","497, 448","500, 448","501, 449","503, 449","503, 450","504, 450","505, 451","506, 451","506, 452","507, 452","507, 453","508, 453","508, 454","509, 454","510, 455","511, 455","512, 456","5…	1.08551e-10	4.47615e-05	0.680824	8.83344e-10	160607B1embcellC01	Segment	0.000217639	0.00020038	4.39012e-05	503.29
28	9.81607e-06	1.51425e-05	1.4864e-10	1.54262	0.000205404	0.000202377	0.000215783	0.000217512	1.03783e-05	1.51351e-05	475	468	499	503	24	35	0.000210593	0.000209945	4.95e-05	487	485.5	17.5	0.000210768	0.000210047	4.73003e-05	487.4	485.74	16.77	14	14	1	13	13	13	160607B1	15	20	6	["484, 503","484, 502","483, 502","483, 501","482, 501","482, 497","481, 497","481, 496","482, 496","482, 490","481, 490","481, 488","479, 488","480, 490","476, 483","476, 481","475, 481","475, 480","477, 473","477, 472","478, 472","478, 471","479, 471","479, 470","480, 469","481, 469","481, 468","483, 468","483, 469","485, 469","485, 470","487, 470","487, 471","489, 471","490, 472","491, 472","4…	1.02193e-10	5.03686e-05	0.506189	8.30355e-10	160607B1embcellC01	Segment	0.000210583	0.000209651	4.97601e-05	486.98
29	1.16756e-05	1.34053e-05	1.56516e-10	1.14815	0.000212323	0.000186377	0.000225729	0.000198053	1.34053e-05	1.16756e-05	491	431	522	458	31	27	0.000219026	0.000192215	3e-05	506.5	444.5	11	0.000218617	0.000192411	2.94464e-05	505.56	444.95	10.82	9	9	1	8	8	8	160607B1	9	13	5	["502, 458","499, 457","492, 457","492, 456","491, 456","491, 451","492, 451","492, 447","493, 447","493, 444","494, 443","494, 441","495, 441","495, 438","496, 438","496, 433","497, 433","497, 431","499, 431","499, 432","500, 433","500, 432","501, 432","501, 431","510, 431","510, 432","512, 432","512, 433","513, 433","514, 434","515, 434","515, 435","516, 435","516, 436","517, 436","517, 437","5…	1.15002e-10	4.81427e-05	0.623529	9.09793e-10	160607B1embcellC02	Segment	0.000219728	0.000192078	3.17035e-05	508.12
30	9.59122e-06	1.15686e-05	1.10957e-10	1.20616	0.00021881	0.00018681	0.000230053	0.000196756	1.12432e-05	9.94589e-06	506	432	532	455	26	23	0.000224431	0.000191783	3.9e-05	519	443.5	14	0.000223784	0.000191382	4.11555e-05	517.5	442.57	14.72	10	10	1	9	9	9	160607B1	11	17	7	["518, 436","519, 435","522, 435","523, 434","526, 434","526, 433","517, 433","517, 434","516, 434","514, 437","511, 434","507, 432","507, 433","506, 433","506, 435","507, 435","507, 438","508, 439","508, 440","507, 441","507, 447","510, 447","511, 448","511, 451","513, 451","513, 452","514, 452","518, 454","520, 454","520, 453","517, 453","517, 452","519, 452","518, 453","520, 452","519, 452","5…	7.38633e-11	7.09175e-05	0.184558	8.3424e-10	160607B1embcellC02	Segment	0.000224894	0.000191399	4.08583e-05	520.07
31	1.03963e-05	1.03963e-05	1.08084e-10	1	0.000209296	0.000191567	0.000221404	0.00020108	1.2108e-05	9.51346e-06	484	443	512	465	28	22	0.00021535	0.000196323	4.35e-05	498	454	15.5	0.000216135	0.000195973	4.54258e-05	499.81	453.19	16.14	11	11	1	10	10	10	160607B1	13	18	6	["496, 465","496, 464","495, 464","494, 463","493, 463","493, 462","491, 462","491, 461","490, 461","490, 460","489, 460","489, 458","488, 456","488, 455","484, 455","484, 451","485, 451","485, 450","486, 449","487, 449","487, 448","489, 448","489, 447","491, 447","491, 446","493, 446","493, 445","496, 445","496, 444","499, 444","499, 443","502, 443","503, 444","506, 444","506, 445","508, 445","5…	7.94732e-11	4.13928e-05	0.582883	7.13606e-10	160607B1embcellC02	Segment	0.000216028	0.000195846	4.75745e-05	499.57
32	9.879e-06	1.57186e-05	1.55284e-10	1.59111	0.000214485	0.000191999	0.000225296	0.000207566	1.08108e-05	1.55675e-05	496	444	521	480	25	36	0.000219891	0.000199783	4.8e-05	508.5	462	17	0.000314835	0.000303085	-0.000393273	728.06	700.89	-130.09	12	12	1	11	11	11	160607B1	14	20	7	["504, 480","504, 479","502, 479","502, 478","503, 478","503, 477","501, 477","501, 478","500, 478","500, 477","499, 477","499, 475","498, 475","498, 474","497, 474","497, 473","496, 473","496, 461","497, 460","497, 457","498, 456","499, 462","499, 460","500, 459","500, 458","501, 458","501, 457","502, 456","502, 455","500, 455","500, 454","499, 454","499, 455","498, 455","497, 456","497, 455","4…	9.02255e-11	7.08393e-05	0.225939	9.16486e-10	160607B1embcellC02	Segment	0.000219038	0.000201769	5.14425e-05	506.53
33	7.89548e-06	1.86759e-05	1.47455e-10	2.36539	0.000208864	0.000190269	0.000219242	0.000207566	1.03783e-05	1.72972e-05	483	440	507	480	24	40	0.000214053	0.000198918	4.95e-05	495	460	17.5	0.00021261	0.000199442	5.02162e-05	491.66	461.21	17.74	13	13	1	12	12	12	160607B1	15	20	6	["501, 473","502, 470","501, 469","501, 470","500, 470","500, 469","499, 469","499, 467","498, 467","497, 462","496, 462","496, 451","495, 444","494, 449","494, 448","493, 448","493, 444","492, 443","492, 441","491, 440","488, 440","488, 441","487, 442","487, 443","486, 443","486, 444","485, 445","485, 448","484, 448","484, 453","483, 454","483, 464","484, 464","484, 466","485, 466","485, 468","4…	8.56441e-11	5.80537e-05	0.319335	8.17406e-10	160607B1embcellC02	Segment	0.000212781	0.000199374	5.29336e-05	492.06
34	8.12745e-06	1.93998e-05	1.57671e-10	2.38695	0.000199783	0.00020281	0.000212323	0.000219242	1.25405e-05	1.64323e-05	462	469	491	507	29	38	0.000206053	0.000211026	5.25e-05	476.5	488	18.5	0.000205535	0.000211162	5.43685e-05	475.3	488.32	19.12	14	14	1	13	13	13	160607B1	15	22	8	["487, 507","487, 505","488, 505","488, 504","489, 504","489, 506","488, 506","488, 507","488, 507","477, 506","476, 505","475, 505","475, 504","474, 504","474, 491","473, 491","473, 490","472, 490","472, 489","469, 489","468, 488","466, 488","466, 486","465, 486","465, 485","464, 485","464, 484","463, 484","463, 480","462, 479","462, 473","464, 473","464, 469","465, 469","466, 470","467, 470","4…	8.89165e-11	7.09807e-05	0.221775	1.01197e-09	160607B1embcellC02	Segment	0.000206446	0.000212021	5.47384e-05	477.41
35	1.14924e-05	1.86708e-05	2.14573e-10	1.62462	0.000187675	0.000150918	0.000203675	0.000166486	1.59999e-05	1.55675e-05	434	349	471	385	37	36	0.000195675	0.000158702	4.95e-05	452.5	367	17.5	0.000195429	0.000158858	4.90722e-05	451.93	367.36	17.36	9	9	1	8	8	8	160607B1	15	20	6	["460, 385","460, 384","458, 384","457, 383","456, 383","455, 382","455, 381","454, 381","453, 380","453, 379","452, 379","451, 378","444, 374","443, 373","439, 372","440, 373","438, 373","438, 372","436, 372","436, 371","434, 371","434, 359","435, 359","435, 356","436, 356","436, 354","437, 354","437, 353","438, 353","438, 352","441, 352","441, 351","442, 351","443, 350","444, 350","444, 349","4…	1.48194e-10	5.89087e-05	0.53664	1.12615e-09	160607B1embcellD01	Segment	0.000194587	0.00015882	5.19367e-05	449.99
36	1.90077e-05	2.28367e-05	4.34073e-10	1.20144	0.000184215	0.000151783	0.000206702	0.000171242	2.24864e-05	1.94594e-05	426	351	478	396	52	45	0.000195458	0.000161513	4.35e-05	452	373.5	15.5	0.000195945	0.000161143	4.37101e-05	453.13	372.65	15.57	10	10	1	9	9	9	160607B1	14	17	4	["446, 396","446, 391","445, 391","445, 386","444, 385","444, 382","443, 382","443, 380","439, 380","438, 381","437, 381","437, 382","436, 382","436, 383","435, 383","435, 384","434, 384","432, 386","429, 386","429, 381","430, 380","430, 379","431, 379","431, 377","432, 377","432, 375","433, 375","433, 373","432, 373","432, 372","431, 372","431, 371","430, 371","430, 368","429, 367","429, 365","4…	2.23647e-10	9.65308e-05	0.301607	1.32782e-09	160607B1embcellD01	Segment	0.000195744	0.000160625	4.69042e-05	452.66
37	1.90336e-05	2.05401e-05	3.90953e-10	1.07915	0.000180756	0.000149188	0.000198918	0.000171242	1.81621e-05	2.20539e-05	418	345	460	396	42	51	0.000189837	0.000160215	4.95e-05	439	370.5	17.5	0.000190951	0.000161962	4.74292e-05	441.58	374.54	16.81	11	11	1	10	10	10	160607B1	16	19	4	["432, 396","432, 395","431, 395","431, 394","430, 394","430, 392","429, 392","429, 391","425, 395","428, 391","427, 391","427, 392","425, 392","425, 393","424, 393","424, 394","423, 394","422, 395","419, 395","419, 394","418, 394","418, 384","419, 383","419, 381","420, 381","420, 379","421, 379","421, 377","422, 377","422, 376","423, 376","423, 375","424, 374","424, 373","425, 373","425, 372","4…	2.31781e-10	8.64565e-05	0.389666	1.29311e-09	160607B1embcellD01	Segment	0.000190702	0.000162342	5.26736e-05	441
38	1.42136e-05	1.75041e-05	2.48795e-10	1.2315	0.000184215	0.00016735	0.000202377	0.000182918	1.81621e-05	1.55675e-05	426	387	468	423	42	36	0.000193296	0.000175134	5.85e-05	447	405	20.5	0.000191705	0.000175368	5.55169e-05	443.32	405.54	19.51	12	12	1	11	11	11	160607B1	18	23	6	["430, 404","430, 403","431, 402","431, 402","434, 423","434, 422","431, 419","429, 418","428, 418","427, 417","426, 417","426, 413","427, 413","427, 412","429, 410","429, 409","430, 409","430, 407","431, 401","432, 401","432, 400","433, 400","433, 399","434, 399","434, 397","435, 397","435, 394","436, 394","436, 391","437, 391","437, 390","438, 390","438, 389","439, 389","440, 388","443, 388","4…	1.54646e-10	7.40825e-05	0.354092	1.15597e-09	160607B1embcellD01	Segment	0.000191633	0.000175155	6.02923e-05	443.15
39	2.38499e-05	3.2542e-05	7.76123e-10	1.36445	0.000169513	0.000143999	0.000191567	0.000180323	2.20539e-05	3.63241e-05	392	333	443	417	51	84	0.00018054	0.000162161	6.15e-05	417.5	375	21.5	0.000184058	0.000165082	6.09981e-05	425.64	381.75	21.33	13	13	1	12	12	12	160607B1	20	23	4	["440, 417","440, 416","439, 416","439, 415","437, 415","437, 414","436, 414","435, 413","434, 413","434, 412","433, 412","433, 411","432, 411","427, 406","426, 406","426, 405","422, 405","422, 406","418, 406","418, 407","416, 407","416, 406","415, 406","415, 405","414, 405","414, 404","413, 404","413, 403","412, 403","411, 402","410, 402","405, 396","399, 398","400, 397","397, 397","393, 398","3…	3.0097e-10	0.000117096	0.275837	1.67131e-09	160607B1embcellD01	Segment	0.000183064	0.000164091	6.38756e-05	423.34
40	1.05479e-05	2.47097e-05	2.60635e-10	2.34263	0.00017081	0.000162594	0.000185945	0.000184215	1.51351e-05	2.16215e-05	395	376	430	426	35	50	0.000178377	0.000173404	6.75e-05	412.5	401	23.5	0.000177706	0.000172101	6.73309e-05	410.95	397.99	23.44	14	14	1	13	13	13	160607B1	22	25	4	["400, 426","400, 425","399, 425","397, 415","397, 411","396, 406","395, 407","395, 405","396, 405","396, 404","397, 403","397, 399","398, 399","398, 395","399, 395","399, 394","400, 394","400, 393","401, 393","401, 391","402, 391","402, 390","403, 389","403, 388","404, 388","404, 387","410, 381","411, 381","411, 380","412, 379","413, 379","413, 378","415, 378","415, 377","417, 377","417, 376","4…	1.7587e-10	6.76363e-05	0.483104	1.08293e-09	160607B1embcellD01	Segment	0.000177616	0.000172214	7.00552e-05	410.74
41	1.34053e-05	1.64323e-05	2.20281e-10	1.22581	0.000176431	0.000146161	0.000189837	0.000162594	1.34053e-05	1.64323e-05	408	338	439	376	31	38	0.000183134	0.000154378	5.1e-05	423.5	357	18	0.000183403	0.000156061	5.12049e-05	424.12	360.89	18.07	9	9	1	8	8	8	160607B1	16	20	5	["414, 376","410, 372","410, 370","409, 369","409, 366","408, 365","408, 363","409, 363","409, 361","410, 361","410, 360","411, 360","411, 359","412, 359","412, 358","413, 358","413, 357","414, 356","414, 354","415, 354","415, 352","416, 351","416, 350","417, 350","417, 349","418, 348","418, 342","419, 341","419, 340","420, 339","420, 338","423, 338","424, 339","424, 340","425, 341","425, 340","4…	1.4754e-10	6.03231e-05	0.509509	1.01921e-09	160607B1embcellD02	Segment	0.000183147	0.000155885	5.2844e-05	423.53
42	1.92076e-05	2.45286e-05	4.71135e-10	1.27703	0.000178161	0.000143999	0.00020281	0.000169513	2.46485e-05	2.55134e-05	412	333	469	392	57	59	0.000190485	0.000156756	5.4e-05	440.5	362.5	19	0.000190057	0.000156628	5.33175e-05	439.51	362.2	18.77	10	10	1	9	9	9	160607B1	18	20	3	["430, 392","430, 391","429, 391","429, 363","428, 363","428, 361","427, 361","427, 359","426, 359","426, 358","425, 357","425, 356","424, 356","424, 355","423, 355","423, 354","422, 354","422, 353","421, 353","421, 352","419, 352","419, 351","418, 351","418, 350","417, 350","417, 348","416, 348","416, 347","415, 347","415, 346","414, 346","412, 344","417, 344","417, 343","422, 343","422, 342","4…	2.49639e-10	9.86206e-05	0.322543	1.32108e-09	160607B1embcellD02	Segment	0.000190473	0.000157965	5.63082e-05	440.47
43	1.16194e-05	2.59908e-05	3.01998e-10	2.23684	0.000173404	0.000153945	0.000195458	0.00017254	2.20539e-05	1.85945e-05	401	356	452	399	51	43	0.000184431	0.000163242	5.85e-05	426.5	377.5	20.5	0.000184655	0.000163677	5.90985e-05	427.02	378.5	20.7	11	11	1	10	10	10	160607B1	19	22	4	["431, 399","429, 398","428, 398","428, 397","426, 397","426, 396","425, 396","424, 395","423, 395","423, 391","422, 390","422, 389","421, 389","421, 388","419, 388","418, 387","417, 387","417, 386","415, 386","415, 385","414, 385","414, 384","413, 384","413, 383","412, 382","412, 380","411, 380","411, 378","410, 378","410, 376","409, 376","409, 374","408, 374","408, 371","407, 371","407, 369","4…	1.97374e-10	7.55265e-05	0.434812	1.18892e-09	160607B1embcellD02	Segment	0.000185534	0.000164217	6.13432e-05	429.05
44	1.55675e-05	1.90269e-05	2.96202e-10	1.22222	0.00016908	0.000166053	0.000188107	0.000181621	1.90269e-05	1.55675e-05	391	384	435	420	44	36	0.000178594	0.000173837	6.3e-05	413	402	22	0.000180143	0.000174512	6.35746e-05	416.58	403.56	22.19	12	12	1	11	11	11	160607B1	21	23	3	["403, 420","399, 418","398, 418","396, 417","395, 416","395, 417","394, 417","394, 415","393, 414","391, 415","391, 414","392, 414","392, 411","393, 411","393, 410","394, 410","394, 409","395, 408","395, 407","396, 407","396, 406","397, 406","397, 405","398, 404","398, 403","400, 401","400, 400","401, 400","401, 399","402, 398","402, 397","403, 397","403, 396","406, 393","406, 392","408, 390","4…	1.99992e-10	6.63602e-05	0.570699	9.35595e-10	160607B1embcellD02	Segment	0.000180627	0.000174502	6.63817e-05	417.7
45	1.12569e-05	3.24573e-05	3.65368e-10	2.88333	0.000161296	0.000155242	0.000183783	0.000179458	2.24864e-05	2.42161e-05	373	359	425	415	52	56	0.00017254	0.00016735	6.6e-05	399	387	23	0.000174424	0.000167991	6.64647e-05	403.36	388.48	23.15	13	13	1	12	12	12	160607B1	22	24	3	["374, 415","373, 414","373, 412","374, 412","374, 411","376, 409","376, 408","377, 408","377, 405","378, 405","378, 404","379, 404","379, 403","380, 403","383, 400","383, 399","384, 399","384, 398","385, 398","385, 397","387, 395","387, 394","386, 394","385, 393","384, 393","384, 390","386, 390","386, 389","391, 389","392, 388","392, 387","393, 387","393, 386","394, 386","394, 385","395, 384","3…	2.06443e-10	8.81849e-05	0.333598	1.10863e-09	160607B1embcellD02	Segment	0.000174792	0.000167359	6.88542e-05	404.21
46	1.07026e-05	1.76228e-05	1.88609e-10	1.64659	0.000160864	0.000172972	0.00017254	0.000190269	1.16756e-05	1.72972e-05	372	400	399	440	27	40	0.000166702	0.000181621	6.75e-05	385.5	420	23.5	0.000174253	0.000186815	2.25704e-05	402.96	432.01	8.52	14	14	1	13	13	13	160607B1	22	25	4	["373, 430","373, 432","374, 432","374, 434","375, 434","375, 435","376, 435","376, 436","377, 436","377, 438","380, 438","380, 439","384, 439","385, 440","392, 440","394, 438","395, 438","395, 436","396, 436","396, 435","397, 434","397, 433","398, 432","398, 429","399, 428","399, 424","398, 423","398, 417","397, 416","397, 406","396, 406","396, 404","395, 403","394, 403","394, 402","393, 402","3…	1.33422e-10	5.72528e-05	0.511496	8.92414e-10	160607B1embcellD02	Segment	0.000167647	0.00018212	6.98391e-05	387.69
47	1.59446e-05	1.63154e-05	2.60144e-10	1.02326	0.000229188	9.38373e-05	0.00024562	0.000112432	1.64323e-05	1.85945e-05	530	217	568	260	38	43	0.000237404	0.000103135	4.5e-05	549	238.5	16	0.000238593	0.000101693	4.45436e-05	551.75	235.17	15.85	7	7	1	6	6	6	160607B1	15	17	3	["554, 260","554, 259","551, 259","551, 256","550, 256","550, 254","549, 253","549, 251","548, 250","548, 247","547, 246","543, 238","542, 238","538, 235","539, 237","540, 237","540, 238","539, 237","539, 236","538, 236","536, 237","537, 236","536, 236","536, 237","534, 237","534, 238","531, 238","531, 237","530, 236","530, 233","531, 233","531, 230","532, 229","532, 228","533, 228","533, 226","5…	1.66239e-10	7.20065e-05	0.402902	8.83271e-10	160607B1embcellE01	Segment	0.000237572	0.000100949	4.76967e-05	549.39
48	1.25049e-05	1.99991e-05	2.50086e-10	1.5993	0.000232647	9.34049e-05	0.000246485	0.000113729	1.38378e-05	2.03242e-05	538	216	570	263	32	47	0.000239566	0.000103567	4.65e-05	554	239.5	16.5	0.000239447	0.000103258	4.63541e-05	553.72	238.78	16.45	8	8	1	7	7	7	160607B1	15	18	4	["546, 263","545, 261","543, 261","543, 260","542, 260","542, 258","541, 257","541, 254","540, 254","540, 249","539, 248","539, 247","538, 247","538, 243","539, 243","539, 242","540, 242","540, 238","541, 238","541, 234","542, 234","542, 232","543, 232","543, 231","546, 228","547, 228","547, 227","548, 226","549, 226","549, 225","550, 225","550, 224","551, 224","551, 223","552, 223","552, 222","5…	1.79422e-10	6.59237e-05	0.518805	1.04118e-09	160607B1embcellE01	Segment	0.000239425	0.000102527	4.95493e-05	553.67
49	1.84221e-05	2.34209e-05	4.31462e-10	1.27134	0.000226161	9.12428e-05	0.000246053	0.000115459	1.98918e-05	2.42161e-05	523	211	569	267	46	56	0.000236107	0.000103351	4.8e-05	546	239	17	0.000238262	0.00010267	4.82355e-05	550.98	237.43	17.08	9	9	1	8	8	8	160607B1	16	18	3	["545, 267","545, 266","544, 266","544, 265","543, 265","543, 263","542, 263","542, 260","541, 259","541, 256","534, 243","533, 241","532, 240","529, 238","528, 238","528, 237","527, 237","527, 236","525, 236","525, 235","524, 235","524, 234","527, 234","527, 233","530, 233","530, 232","532, 232","532, 231","534, 231","534, 230","535, 230","535, 229","536, 229","536, 228","537, 228","538, 227","5…	2.52257e-10	8.39618e-05	0.449666	1.19329e-09	160607B1embcellE01	Segment	0.000237869	0.000101137	5.12261e-05	550.08
50	1.80729e-05	1.91637e-05	3.46344e-10	1.06036	0.000228756	9.64319e-05	0.000246485	0.000116756	1.77296e-05	2.03242e-05	529	223	570	270	41	47	0.00023762	0.000106594	5.1e-05	549.5	246.5	18	0.000239559	0.000104973	5.12412e-05	553.98	242.75	18.08	10	10	1	9	9	9	160607B1	17	19	3	["563, 270","563, 269","562, 269","562, 268","561, 268","561, 267","560, 267","560, 265","559, 265","559, 264","558, 263","558, 262","557, 262","557, 261","556, 260","556, 259","555, 259","555, 258","554, 258","554, 257","553, 257","553, 256","552, 255","543, 251","542, 251","539, 252","535, 255","537, 253","535, 253","535, 254","532, 254","530, 252","530, 251","529, 251","529, 247","530, 247","5…	2.04667e-10	7.86202e-05	0.416092	1.01817e-09	160607B1embcellE01	Segment	0.000238711	0.000104203	5.39248e-05	552.02
51	1.29789e-05	1.68408e-05	2.18575e-10	1.29755	0.000236972	0.000102918	0.000250809	0.000120648	1.38378e-05	1.77296e-05	548	238	580	279	32	41	0.000243891	0.000111783	4.65e-05	564	258.5	16.5	0.000243517	0.000112629	5.04533e-05	563.14	260.46	17.82	11	11	1	10	10	10	160607B1	15	18	4	["561, 279","564, 279","564, 278","565, 278","566, 279","568, 279","568, 278","570, 278","570, 277","571, 277","571, 276","573, 274","573, 272","574, 272","574, 270","575, 269","575, 268","576, 267","576, 266","577, 266","577, 265","578, 264","578, 263","579, 263","580, 262","580, 260","579, 259","579, 258","578, 258","578, 256","577, 256","577, 254","576, 254","576, 253","575, 252","574, 252","5…	1.56048e-10	6.69032e-05	0.438101	9.62836e-10	160607B1embcellE01	Segment	0.000242414	0.000111344	4.94068e-05	560.59
52	1.79722e-05	1.80246e-05	3.23941e-10	1.00292	0.000236972	0.000116756	0.000257728	0.000133621	2.07566e-05	1.68648e-05	548	270	596	309	48	39	0.00024735	0.000125189	4.95e-05	572	289.5	17.5	0.00022874	0.000129684	0.000102098	528.96	299.9	35.03	12	12	1	11	11	11	160607B1	16	19	4	["591, 281","591, 280","589, 278","588, 278","588, 277","587, 277","587, 276","586, 276","586, 275","584, 275","584, 274","583, 274","583, 273","582, 273","582, 272","581, 272","581, 271","582, 271","583, 272","584, 272","584, 273","585, 273","585, 274","586, 274","586, 275","587, 275","587, 276","588, 276","588, 277","589, 277","589, 278","590, 278","590, 279","591, 279","591, 278","584, 272","5…	2.17009e-10	9.30334e-05	0.315071	1.19209e-09	160607B1embcellE01	Segment	0.000247464	0.000123518	5.27062e-05	572.26
53	1.53009e-05	1.84688e-05	2.82589e-10	1.20704	0.000232647	0.000114162	0.000251242	0.000132324	1.85945e-05	1.81621e-05	538	264	581	306	43	42	0.000241945	0.000123243	4.95e-05	559.5	285	17.5	0.000241055	0.000124011	4.98605e-05	557.44	286.78	17.62	13	13	1	12	12	12	160607B1	16	19	4	["568, 306","568, 305","565, 305","565, 304","562, 304","562, 303","561, 303","560, 302","557, 302","557, 301","550, 301","548, 300","546, 300","545, 299","544, 299","540, 295","540, 294","539, 294","539, 292","538, 286","538, 284","539, 283","540, 283","540, 278","541, 278","541, 276","542, 275","542, 274","543, 274","543, 272","544, 272","544, 271","547, 271","547, 270","549, 270","549, 269","5…	1.98216e-10	6.82265e-05	0.535108	1.10757e-09	160607B1embcellE01	Segment	0.000240767	0.0001238	5.29732e-05	556.78
54	1.36887e-05	2.34664e-05	3.21226e-10	1.71429	0.000222702	0.000132324	0.000246485	0.000147026	2.37837e-05	1.47026e-05	515	306	570	340	55	34	0.000234593	0.000139675	5.25e-05	542.5	323	18.5	0.000231919	0.000139989	5.32559e-05	536.32	323.73	18.75	14	14	1	13	13	13	160607B1	17	20	4	["525, 340","524, 339","518, 338","517, 337","517, 334","516, 334","516, 327","515, 322","516, 321","516, 319","517, 319","517, 318","518, 318","518, 317","520, 317","520, 316","522, 316","522, 315","524, 315","524, 314","527, 314","527, 313","528, 312","529, 312","529, 311","530, 311","531, 310","532, 310","533, 309","534, 309","534, 308","536, 308","537, 307","540, 307","540, 306","545, 306","5…	2.18972e-10	7.31031e-05	0.514905	1.16334e-09	160607B1embcellE01	Segment	0.000230961	0.000140064	5.59989e-05	534.1
55	1.64323e-05	1.68648e-05	2.77128e-10	1.02632	0.000222702	0.000101621	0.000239134	0.000118486	1.64323e-05	1.68648e-05	515	235	553	274	38	39	0.000230918	0.000110053	4.5e-05	534	254.5	16	0.000232683	0.000110745	4.52226e-05	538.08	256.1	16.07	7	7	1	6	6	6	160607B1	15	17	3	["515, 274","515, 272","516, 271","517, 271","517, 270","519, 270","519, 269","521, 269","521, 267","522, 267","522, 266","523, 266","523, 262","524, 262","524, 260","525, 259","525, 258","526, 258","526, 257","527, 256","527, 255","528, 255","528, 253","529, 253","529, 251","530, 251","530, 243","531, 243","531, 241","532, 240","532, 239","533, 239","533, 238","534, 238","534, 237","535, 237","5…	1.60723e-10	6.42636e-05	0.489054	8.48031e-10	160607B1embcellE02	Segment	0.000232336	0.000110281	4.81535e-05	537.28
56	1.12525e-05	1.43102e-05	1.61026e-10	1.27174	0.000222269	0.000113297	0.000236107	0.000125405	1.38378e-05	1.2108e-05	514	262	546	290	32	28	0.000229188	0.000119351	4.2e-05	530	276	15	0.000229932	0.000119916	4.17569e-05	531.72	277.31	14.92	8	8	1	7	7	7	160607B1	13	17	5	["522, 290","520, 289","519, 288","514, 288","514, 286","515, 285","515, 284","516, 283","516, 282","517, 282","517, 280","518, 280","518, 279","519, 279","519, 278","520, 278","521, 277","521, 276","522, 276","522, 275","521, 275","521, 272","522, 272","522, 270","523, 270","523, 269","524, 268","524, 267","525, 267","526, 266","526, 265","527, 265","528, 264","529, 264","529, 263","533, 263","5…	1.07523e-10	4.85781e-05	0.572571	8.36523e-10	160607B1embcellE02	Segment	0.000229614	0.000120169	4.48925e-05	530.99
57	1.58454e-05	1.91464e-05	3.03382e-10	1.20833	0.000217945	0.000103351	0.000235242	0.000127134	1.72972e-05	2.37837e-05	504	239	544	294	40	55	0.000226593	0.000115243	4.8e-05	524	266.5	17	0.000225305	0.000115645	4.78099e-05	521.02	267.43	16.94	9	9	1	8	8	8	160607B1	16	18	3	["517, 294","517, 293","516, 293","516, 292","515, 292","515, 291","514, 291","514, 289","513, 289","513, 287","512, 287","512, 277","513, 276","511, 270","510, 270","510, 268","509, 268","509, 266","508, 266","508, 264","507, 264","507, 263","506, 262","506, 261","505, 261","505, 258","504, 258","504, 257","505, 257","505, 255","506, 254","507, 254","507, 251","508, 251","508, 249","509, 249","5…	1.90736e-10	8.01272e-05	0.373321	9.82033e-10	160607B1embcellE02	Segment	0.000224404	0.000115249	5.11875e-05	518.94
58	1.05064e-05	1.23356e-05	1.29603e-10	1.17411	0.000224431	0.000113297	0.000236107	0.000125405	1.16756e-05	1.2108e-05	519	262	546	290	27	28	0.000230269	0.000119351	5.55e-05	532.5	276	19.5	0.000229874	0.0001188	5.4367e-05	531.59	274.73	19.12	10	10	1	9	9	9	160607B1	17	22	6	["535, 290","535, 289","529, 289","528, 287","526, 287","526, 286","524, 286","523, 282","522, 281","522, 279","521, 277","521, 276","522, 274","520, 272","520, 271","519, 270","519, 269","520, 269","520, 268","521, 268","521, 267","522, 267","524, 265","525, 265","525, 264","526, 264","527, 263","529, 263","529, 262","533, 262","533, 263","535, 263","535, 264","536, 264","536, 265","538, 265","5…	9.27499e-11	4.40222e-05	0.601423	8.04835e-10	160607B1embcellE02	Segment	0.000229545	0.000119273	5.72961e-05	530.82
59	9.24392e-06	2.1456e-05	1.98338e-10	2.3211	0.000224431	0.000108972	0.000235242	0.000129297	1.08108e-05	2.03242e-05	519	252	544	299	25	47	0.000229837	0.000119134	6e-05	531.5	275.5	21	0.00022993	0.000119437	6.06244e-05	531.72	276.2	21.21	11	11	1	10	10	10	160607B1	19	23	5	["523, 299","523, 298","521, 298","521, 297","520, 297","520, 296","519, 296","519, 291","520, 290","520, 286","521, 285","521, 282","522, 280","522, 277","523, 277","523, 271","524, 267","526, 264","536, 254","537, 254","537, 253","539, 253","539, 252","541, 252","541, 253","542, 253","542, 262","543, 263","543, 266","544, 267","544, 274","543, 274","543, 280","542, 280","542, 282","541, 282","5…	1.36133e-10	5.69044e-05	0.528301	8.19749e-10	160607B1embcellE02	Segment	0.000229937	0.000118955	6.35742e-05	531.73
60	1.18464e-05	2.27825e-05	2.69891e-10	1.92315	0.000223566	0.000121513	0.000242161	0.00014227	1.85945e-05	2.07566e-05	517	281	560	329	43	48	0.000232864	0.000131891	5.7e-05	538.5	305	20	0.000232346	0.000132102	5.65712e-05	537.3	305.49	19.86	12	12	1	11	11	11	160607B1	18	22	5	["518, 329","518, 325","517, 325","517, 317","518, 317","518, 315","519, 315","520, 314","520, 313","521, 313","521, 312","522, 312","522, 311","523, 311","523, 310","524, 309","524, 308","525, 307","525, 305","526, 305","526, 304","527, 304","527, 302","528, 302","528, 301","529, 301","529, 299","530, 299","530, 297","531, 297","531, 296","532, 296","532, 295","533, 295","534, 294","534, 292","5…	1.73532e-10	7.94581e-05	0.345393	1.14429e-09	160607B1embcellE02	Segment	0.00023258	0.000131928	5.93377e-05	537.84
61	1.26296e-05	1.98356e-05	2.50515e-10	1.57057	0.000222702	0.000131459	0.000237837	0.000150053	1.51351e-05	1.85945e-05	515	304	550	347	35	43	0.000230269	0.000140756	5.85e-05	532.5	325.5	20.5	0.000230105	0.000140962	5.81386e-05	532.12	325.98	20.38	13	13	1	12	12	12	160607B1	19	22	4	["530, 347","527, 345","523, 345","523, 344","522, 344","522, 343","521, 343","521, 341","520, 341","520, 340","517, 338","516, 337","515, 337","515, 326","516, 326","516, 323","517, 323","517, 321","518, 321","518, 319","519, 319","519, 318","520, 318","520, 317","521, 317","521, 316","522, 316","522, 315","523, 315","523, 314","525, 314","525, 313","527, 313","527, 312","530, 312","530, 311","5…	1.76244e-10	6.49865e-05	0.524416	1.05823e-09	160607B1embcellE02	Segment	0.000229602	0.000140796	6.11771e-05	530.96
62	1.00923e-05	1.72857e-05	1.74452e-10	1.71276	0.000217512	0.000147459	0.000227891	0.000164323	1.03783e-05	1.68648e-05	503	341	527	380	24	39	0.000222702	0.000155891	6.6e-05	515	360.5	23	0.000222397	0.000155158	5.87659e-05	514.3	358.81	20.59	14	14	1	13	13	13	160607B1	20	26	7	["510, 380","510, 376","509, 376","509, 375","508, 374","508, 371","506, 371","506, 370","505, 370","505, 368","504, 368","504, 362","503, 361","503, 360","505, 354","503, 358","503, 355","504, 355","504, 354","505, 354","505, 352","506, 352","506, 351","507, 351","507, 350","508, 350","509, 349","510, 349","510, 348","511, 347","511, 348","512, 347","513, 347","513, 348","512, 348","512, 349","5…	1.13226e-10	6.64211e-05	0.322511	1.06334e-09	160607B1embcellE02	Segment	0.000222126	0.000155536	6.92823e-05	513.67
63	1.37231e-05	1.91266e-05	2.62476e-10	1.39376	0.000194161	0.00030962	0.000212323	0.000326485	1.81621e-05	1.68648e-05	449	716	491	755	42	39	0.000203242	0.000318052	1.65e-05	470	735.5	6.5	0.000185827	0.000283276	-8.74541e-05	429.73	655.08	-28.15	11	11	1	10	10	10	160607B1	5	8	4	["464, 750","464, 749","462, 749","454, 739","454, 732","455, 731","455, 728","456, 728","456, 726","457, 726","457, 725","458, 725","458, 724","459, 724","459, 723","460, 722","462, 722","462, 723","465, 723","470, 726","470, 727","473, 729","473, 730","474, 730","480, 734","482, 735","483, 736","484, 736","484, 737","485, 737","485, 736","484, 735","484, 734","483, 734","483, 733","482, 732","4…	8.87295e-11	0.000108145	0.0953379	1.08213e-09	160607B1extcellA01	Segment	0.000202552	0.000318747	1.86161e-05	468.41
64	1.50187e-05	2.11196e-05	3.17189e-10	1.40622	0.000200648	0.000319133	0.00021881	0.00033989	1.81621e-05	2.07566e-05	464	738	506	786	42	48	0.000209729	0.000329512	1.65e-05	485	762	6.5	0.000209557	0.000328618	1.63802e-05	484.6	759.93	6.46	12	12	1	11	11	11	160607B1	5	8	4	["481, 786","481, 785","480, 785","480, 783","479, 783","479, 781","477, 779","477, 778","476, 778","476, 777","475, 776","473, 770","470, 762","469, 761","465, 752","464, 755","464, 750","465, 751","465, 746","466, 746","468, 744","469, 744","470, 743","471, 743","472, 738","474, 739","475, 740","475, 739","476, 739","477, 738","487, 738","491, 742","493, 742","494, 743","495, 743","496, 744","4…	2.45619e-10	7.41921e-05	0.560734	1.31535e-09	160607B1extcellA01	Segment	0.000209931	0.000328731	1.95377e-05	485.47
65	1.70461e-05	2.1456e-05	3.65743e-10	1.2587	0.00018681	0.000321296	0.000206702	0.00033989	1.98918e-05	1.85945e-05	432	743	478	786	46	43	0.000196756	0.000330593	1.65e-05	455	764.5	6.5	0.000196466	0.000331136	1.63985e-05	454.33	765.76	6.47	13	13	1	12	12	12	160607B1	5	8	4	["468, 786","467, 785","465, 785","460, 782","449, 779","448, 779","448, 778","447, 778","440, 779","439, 778","442, 780","438, 780","438, 779","437, 778","437, 777","436, 777","436, 775","435, 776","435, 774","434, 774","434, 771","433, 771","432, 770","432, 758","433, 757","433, 756","434, 756","434, 755","435, 754","435, 752","436, 752","436, 751","437, 751","437, 749","438, 749","438, 748","4…	2.59083e-10	7.67722e-05	0.552382	1.27739e-09	160607B1extcellA01	Segment	0.000196647	0.000330884	1.88388e-05	454.75
66	1.7811e-05	2.29816e-05	4.09325e-10	1.2903	0.00018681	0.000331674	0.000207134	0.00035416	2.03242e-05	2.24864e-05	432	767	479	819	47	52	0.000196972	0.000342917	2.25e-05	455.5	793	8.5	0.000195727	0.000344831	2.23258e-05	452.62	797.43	8.44	14	14	1	13	13	13	160607B1	7	10	4	["452, 819","451, 818","448, 818","448, 817","446, 817","445, 816","442, 816","442, 815","440, 815","440, 814","439, 814","438, 813","437, 813","437, 812","436, 812","434, 810","432, 809","432, 788","433, 788","433, 787","434, 787","434, 786","435, 785","435, 783","436, 783","436, 782","437, 782","437, 781","438, 781","438, 780","440, 780","440, 779","441, 779","441, 778","442, 778","442, 776","4…	2.84795e-10	8.02246e-05	0.556066	1.48677e-09	160607B1extcellA01	Segment	0.000195794	0.00034305	2.40317e-05	452.78
67	1.73276e-05	3.72466e-05	6.45395e-10	2.14955	0.000198053	0.000302269	0.00023481	0.000322593	3.67566e-05	2.03242e-05	458	699	543	746	85	47	0.000216431	0.000312431	2.25e-05	500.5	722.5	8.5	0.000215178	0.000311816	2.44808e-05	497.6	721.08	9.16	11	11	1	10	10	10	160607B1	7	10	4	["516, 746","515, 745","507, 745","507, 744","500, 744","499, 743","496, 743","495, 742","491, 742","491, 741","490, 741","489, 740","488, 740","487, 739","486, 739","485, 738","484, 738","484, 737","483, 737","483, 736","482, 736","482, 734","481, 734","481, 733","480, 733","480, 732","474, 723","467, 718","459, 710","461, 713","459, 713","459, 712","458, 711","458, 706","459, 706","459, 705","4…	4.54867e-10	0.000109303	0.478443	1.83104e-09	160607B1extcellA02	Segment	0.000212673	0.000310849	2.68381e-05	491.81
68	2.07967e-05	2.86883e-05	5.96621e-10	1.37947	0.000207134	0.000310917	0.000235242	0.000332539	2.8108e-05	2.16215e-05	479	719	544	769	65	50	0.000221188	0.000321728	2.55e-05	511.5	744	9.5	0.000220778	0.000320355	2.63798e-05	510.55	740.82	9.79	12	12	1	11	11	11	160607B1	8	11	4	["522, 769","522, 768","521, 768","519, 766","519, 765","518, 765","517, 764","516, 764","516, 762","515, 762","515, 761","514, 761","514, 759","513, 758","507, 756","507, 757","506, 757","506, 758","505, 758","494, 753","493, 753","491, 752","489, 745","489, 748","488, 748","488, 747","487, 746","486, 746","486, 745","485, 744","485, 739","486, 739","486, 736","485, 736","485, 734","484, 734","4…	3.95309e-10	0.000102425	0.473519	1.70788e-09	160607B1extcellA02	Segment	0.000219244	0.000320311	2.83067e-05	507
69	1.68251e-05	2.65444e-05	4.46612e-10	1.57767	0.000186377	0.000303566	0.000207566	0.000326917	2.11891e-05	2.33512e-05	431	702	480	756	49	54	0.000196972	0.000315242	1.8e-05	455.5	729	7	0.000196265	0.000316728	1.80874e-05	453.86	732.44	7.03	13	13	1	12	12	12	160607B1	6	8	3	["458, 756","458, 755","457, 755","454, 753","452, 752","450, 753","452, 753","447, 754","445, 755","444, 755","450, 753","446, 753","446, 752","443, 752","443, 751","442, 751","442, 750","441, 750","441, 749","440, 749","440, 748","439, 748","439, 746","438, 746","438, 745","437, 745","437, 744","436, 743","436, 742","435, 741","435, 739","434, 739","434, 738","433, 737","433, 736","432, 736","4…	2.96201e-10	9.35041e-05	0.425731	1.38103e-09	160607B1extcellA02	Segment	0.000195438	0.000316492	2.1005e-05	451.95
70	1.6661e-05	3.34994e-05	5.58132e-10	2.01065	0.000185945	0.00032216	0.000207566	0.000351566	2.16215e-05	2.94052e-05	430	745	480	813	50	68	0.000196756	0.000336863	2.25e-05	455	779	8.5	0.000196706	0.000333236	2.34951e-05	454.88	770.61	8.83	14	14	1	13	13	13	160607B1	7	10	4	["472, 813","472, 812","470, 812","470, 811","469, 811","468, 810","468, 809","467, 809","467, 808","466, 807","466, 806","465, 806","465, 805","464, 804","464, 801","463, 800","454, 786","453, 785","452, 785","448, 782","438, 782","438, 780","437, 780","437, 776","436, 776","436, 774","435, 774","435, 771","434, 770","434, 769","433, 768","433, 767","432, 766","432, 763","431, 762","431, 759","4…	3.49589e-10	9.26137e-05	0.512174	1.67713e-09	160607B1extcellA02	Segment	0.000195633	0.000332842	2.56716e-05	452.4
71	1.2108e-05	2.11891e-05	2.56558e-10	1.75	0.00021362	0.00032389	0.000225729	0.000345079	1.2108e-05	2.11891e-05	494	749	522	798	28	49	0.000219675	0.000334485	1.65e-05	508	773.5	6.5	0.000220144	0.00033659	2.06251e-05	509.09	778.37	7.88	11	11	1	10	10	10	160607B1	5	8	4	["499, 795","498, 794","497, 794","496, 793","495, 793","495, 792","494, 792","494, 784","495, 783","495, 781","496, 780","496, 777","497, 777","497, 780","498, 780","498, 790","500, 792","500, 794","501, 794","501, 795","501, 795","504, 798","504, 797","503, 797","502, 796","502, 794","501, 793","501, 791","500, 791","500, 784","499, 783","499, 781","498, 780","498, 767","497, 771","497, 760","4…	1.65678e-10	8.14191e-05	0.314068	1.04386e-09	160607B1extcellB01	Segment	0.000219351	0.000336874	1.88318e-05	507.25
72	1.35875e-05	2.86797e-05	3.89687e-10	2.11073	0.000222702	0.00032389	0.000237404	0.000351133	1.47026e-05	2.72431e-05	515	749	549	812	34	63	0.000230053	0.000337512	1.65e-05	532	780.5	6.5	0.000229527	0.000339972	1.69336e-05	530.78	786.19	6.64	12	12	1	11	11	11	160607B1	5	8	4	["533, 812","533, 811","531, 811","531, 810","530, 810","530, 809","524, 809","524, 807","522, 807","522, 806","521, 806","521, 805","520, 805","520, 796","521, 795","521, 793","522, 792","522, 790","520, 788","518, 788","516, 787","515, 787","516, 772","516, 771","517, 770","518, 770","520, 768","521, 768","521, 763","522, 762","522, 750","523, 750","525, 752","525, 753","526, 753","526, 755","5…	2.20468e-10	7.86884e-05	0.44744	1.19778e-09	160607B1extcellB01	Segment	0.000228933	0.000339802	1.97691e-05	529.41
73	1.29946e-05	2.55159e-05	3.31568e-10	1.96358	0.000204539	0.000322593	0.000217945	0.000347674	1.34053e-05	2.50809e-05	473	746	504	804	31	58	0.000211242	0.000335133	1.8e-05	488.5	775	7	0.000212241	0.00033716	1.85324e-05	490.81	779.69	7.18	13	13	1	12	12	12	160607B1	6	8	3	["475, 795","474, 794","478, 795","478, 795","478, 790","476, 789","477, 789","477, 789","503, 804","489, 799","485, 797","484, 797","483, 796","479, 795","478, 795","478, 794","477, 794","477, 792","478, 792","478, 789","477, 789","477, 788","474, 786","473, 786","474, 787","473, 787","473, 782","474, 782","474, 779","475, 779","475, 778","476, 777","476, 776","477, 775","477, 773","478, 773","4…	1.97094e-10	7.77863e-05	0.409332	9.5813e-10	160607B1extcellB01	Segment	0.000211621	0.000336754	2.13609e-05	489.38
74	1.24769e-05	2.09298e-05	2.6114e-10	1.67748	0.000206702	0.000337295	0.000219675	0.000358485	1.29729e-05	2.11891e-05	478	780	508	829	30	49	0.000213188	0.00034789	2.4e-05	493	804.5	9	0.000213529	0.000347937	2.45526e-05	493.79	804.61	9.18	14	14	1	13	13	13	160607B1	8	10	3	["490, 829","483, 819","482, 815","480, 809","479, 808","479, 805","478, 804","479, 801","479, 799","480, 798","480, 796","482, 794","482, 792","483, 792","483, 790","484, 789","484, 788","485, 788","485, 787","486, 787","486, 785","487, 785","487, 784","488, 784","488, 783","489, 783","489, 782","490, 782","491, 781","493, 781","494, 780","496, 780","496, 781","497, 781","498, 782","500, 782","5…	1.98496e-10	6.1597e-05	0.657419	8.86835e-10	160607B1extcellB01	Segment	0.000212926	0.000346883	2.73248e-05	492.39
75	1.30331e-05	1.93593e-05	2.52311e-10	1.48539	0.000224431	0.000337728	0.000239566	0.000355458	1.51351e-05	1.77296e-05	519	781	554	822	35	41	0.000231999	0.000346593	2.25e-05	536.5	801.5	8.5	0.000232181	0.000345561	2.25178e-05	536.92	799.11	8.51	11	11	1	10	10	10	160607B1	7	10	4	["521, 804","521, 806","522, 806","522, 804","524, 805","526, 807","526, 808","527, 809","536, 812","538, 812","543, 816","544, 817","545, 817","545, 818","546, 818","546, 819","547, 819","548, 820","548, 821","550, 821","550, 822","553, 822","554, 821","554, 797","553, 797","553, 796","552, 795","552, 794","551, 793","551, 792","550, 792","550, 791","548, 791","548, 790","547, 790","546, 789","5…	1.73813e-10	6.2772e-05	0.554318	9.54625e-10	160607B1extcellB02	Segment	0.000231133	0.000345394	2.53433e-05	534.5
76	1.52813e-05	2.17758e-05	3.32762e-10	1.425	0.000232647	0.000345079	0.000253404	0.000361944	2.07566e-05	1.68648e-05	538	798	586	837	48	39	0.000243026	0.000353512	2.7e-05	562	817.5	10	0.000243966	0.000353172	2.77292e-05	564.17	816.71	10.24	12	12	1	11	11	11	160607B1	8	12	5	["555, 831","554, 829","555, 830","555, 830","583, 837","565, 835","564, 834","562, 834","554, 828","554, 826","553, 826","553, 825","552, 825","553, 826","552, 827","552, 824","547, 823","547, 821","548, 821","548, 819","549, 819","549, 817","550, 817","550, 816","551, 816","551, 815","538, 815","538, 813","539, 812","539, 811","540, 810","540, 809","541, 809","542, 808","542, 806","543, 806","5…	2.1037e-10	7.63185e-05	0.453873	1.13804e-09	160607B1extcellB02	Segment	0.000242633	0.000353211	2.98511e-05	561.09
77	1.45344e-05	3.2533e-05	4.72848e-10	2.23835	0.000215783	0.000340323	0.000237837	0.000367998	2.20539e-05	2.76755e-05	499	787	550	851	51	64	0.00022681	0.00035416	2.7e-05	524.5	819	10	0.000228303	0.000352946	2.75573e-05	527.95	816.19	10.19	13	13	1	12	12	12	160607B1	8	12	5	["546, 851","545, 850","545, 849","544, 849","544, 848","543, 847","543, 846","542, 846","540, 844","540, 843","532, 835","523, 830","522, 830","522, 829","519, 827","511, 820","510, 819","512, 822","510, 820","510, 818","509, 818","509, 816","508, 816","508, 813","507, 813","507, 812","506, 811","506, 810","504, 809","499, 810","499, 807","500, 806","500, 805","501, 805","500, 804","500, 800","5…	2.804e-10	9.14058e-05	0.421736	1.51629e-09	160607B1extcellB02	Segment	0.000227819	0.000353612	2.98962e-05	526.83
78	1.64767e-05	3.15223e-05	5.19385e-10	1.91315	0.000220972	0.000355458	0.000240864	0.00038616	1.98918e-05	3.07025e-05	511	822	557	893	46	71	0.000230918	0.000370809	3.45e-05	534	857.5	12.5	0.000231747	0.000368882	3.49475e-05	535.92	853.04	12.65	14	14	1	13	13	13	160607B1	11	14	4	["537, 893","537, 892","536, 892","536, 891","535, 891","533, 889","533, 888","532, 888","532, 886","531, 886","531, 885","530, 885","530, 883","529, 883","529, 882","528, 882","528, 879","529, 879","529, 878","528, 878","528, 866","529, 865","529, 862","523, 848","522, 847","521, 844","516, 837","515, 839","515, 836","513, 839","513, 837","514, 836","514, 835","515, 834","516, 834","516, 833","5…	3.49589e-10	0.000104522	0.402118	1.69962e-09	160607B1extcellB02	Segment	0.00023085	0.000368332	3.7537e-05	533.84
39	1.08199e-05	1.74138e-05	1.88416e-10	1.60943	0.000232474	0.000154192	0.000246115	0.000170501	1.36401e-05	1.63088e-05	784	520	830	575	46	55	0.000239294	0.000162347	5.7e-05	807	547.5	20	0.000240471	0.000163849	6.28158e-05	810.97	552.57	21.94	3	3	1	2	2	2	ECT1111	17	23	7	["803, 529","808, 526","808, 527","809, 528","809, 530","808, 530","808, 531","807, 532","804, 532","804, 533","802, 533","802, 534","800, 534","800, 535","799, 535","799, 536","798, 536","797, 537","797, 538","796, 538","796, 539","795, 539","795, 541","791, 541","791, 540","792, 539","792, 537","794, 535","794, 534","795, 534","795, 533","796, 532","796, 531","797, 531","797, 530","798, 530","7…	1.37517e-10	7.91815e-05	0.275624	1.05672e-09	ECT1111embcellA01	Segment	0.00023842	0.000160931	5.95804e-05	804.05
40	8.83927e-06	1.71552e-05	1.51639e-10	1.94079	0.000237219	0.000147965	0.000246708	0.000165164	9.48875e-06	1.71984e-05	800	499	832	557	32	58	0.000241963	0.000156564	5.7e-05	816	528	20	0.000241081	0.000158106	5.49347e-05	813.03	533.2	19.31	4	4	1	3	3	3	ECT1111	17	23	7	["818, 557","817, 556","816, 556","816, 555","815, 555","814, 554","813, 554","812, 553","812, 552","810, 552","809, 551","808, 551","808, 550","806, 550","806, 549","804, 549","804, 548","803, 548","803, 547","801, 545","801, 544","800, 543","800, 530","801, 530","801, 528","802, 527","802, 525","803, 525","803, 524","804, 524","804, 522","805, 522","805, 521","807, 521","804, 510","805, 509","8…	9.50043e-11	7.72353e-05	0.200134	9.73042e-10	ECT1111embcellA01	Segment	0.000241515	0.000156536	6.07869e-05	814.49
41	1.48709e-05	1.56562e-05	2.32822e-10	1.05281	0.00022684	0.000166943	0.000243149	0.000182065	1.63088e-05	1.51227e-05	765	563	820	614	55	51	0.000234995	0.000174504	4.95e-05	792.5	588.5	17.5	0.000240948	0.000172746	4.66606e-05	812.58	582.57	16.55	5	5	1	4	4	4	ECT1111	15	20	6	["803, 614","803, 613","797, 613","796, 612","795, 612","794, 611","792, 611","792, 610","789, 610","789, 609","786, 609","786, 608","784, 608","784, 607","783, 607","783, 606","784, 606","784, 607","788, 607","788, 608","791, 608","791, 609","801, 609","801, 608","799, 608","799, 607","798, 607","797, 606","796, 606","796, 605","794, 605","794, 604","793, 604","793, 603","792, 603","792, 600","7…	1.28592e-10	8.37516e-05	0.230376	1.08855e-09	ECT1111embcellA01	Segment	0.000237819	0.00017413	5.12753e-05	802.03
42	1.51905e-05	2.10557e-05	3.19848e-10	1.38611	0.00022684	0.000158937	0.000246708	0.000177321	1.98671e-05	1.83845e-05	765	536	832	598	67	62	0.000236774	0.000168129	4.5e-05	798.5	567	16	0.000238506	0.0001706	4.92287e-05	804.34	575.33	17.41	6	6	1	5	5	5	ECT1111	14	18	5	["800, 598","808, 598","809, 597","811, 597","812, 596","813, 596","813, 595","814, 595","814, 594","816, 594","816, 593","817, 593","817, 591","818, 591","818, 590","819, 590","819, 588","820, 588","820, 586","821, 586","821, 585","822, 585","822, 584","823, 583","823, 581","824, 581","825, 580","825, 579","826, 579","826, 578","827, 578","827, 577","828, 577","828, 571","827, 572","827, 573","8…	1.72203e-10	9.56076e-05	0.236737	1.18236e-09	ECT1111embcellA01	Segment	0.000240215	0.000168195	4.92886e-05	810.1
43	1.55927e-05	2.10307e-05	3.27924e-10	1.34876	0.000234254	0.000152117	0.0002559	0.000167536	2.16462e-05	1.54192e-05	790	513	863	565	73	52	0.000245077	0.000159826	5.25e-05	826.5	539	18.5	0.000244125	0.000151389	4.27998e-05	823.29	510.55	15.27	7	7	1	6	6	6	ECT1111	17	20	4	["838, 561","838, 559","839, 559","839, 560","839, 560","820, 565","820, 564","819, 564","819, 563","818, 563","818, 562","816, 562","816, 561","815, 561","815, 560","814, 560","814, 559","813, 558","812, 558","812, 556","811, 556","811, 555","810, 555","810, 554","809, 554","809, 553","808, 553","808, 552","807, 552","807, 551","802, 551","802, 552","801, 552","799, 554","797, 554","797, 555","7…	1.80952e-10	0.0001622	0.0864313	1.22097e-09	ECT1111embcellA01	Segment	0.000245458	0.000158281	5.66042e-05	827.79
44	1.21611e-05	1.76126e-05	2.14188e-10	1.44828	0.00023544	0.00013907	0.000252342	0.000154192	1.69018e-05	1.51227e-05	794	469	851	520	57	51	0.000243891	0.000146631	4.5e-05	822.5	494.5	16	0.000242384	0.000146263	4.34311e-05	817.42	493.26	15.48	3	3	1	2	2	2	ECT1111	13	19	7	["810, 518","810, 517","809, 517","808, 516","805, 516","805, 515","804, 515","804, 514","803, 514","803, 511","802, 511","802, 508","801, 508","801, 505","799, 505","799, 504","798, 504","798, 503","797, 503","797, 501","796, 501","796, 500","797, 500","797, 499","798, 498","798, 497","799, 497","799, 491","798, 491","797, 490","796, 490","796, 489","795, 489","795, 487","794, 487","794, 485","7…	1.40814e-10	7.13479e-05	0.34761	1.2327e-09	ECT1111embcellA02	Segment	0.000242284	0.000146075	4.74907e-05	817.08
45	1.8661e-05	2.34835e-05	4.38224e-10	1.25843	0.00023455	0.000135215	0.000257975	0.000156268	2.34254e-05	2.10532e-05	791	456	870	527	79	71	0.000246263	0.000145741	5.55e-05	830.5	491.5	19.5	0.000245387	0.000145047	5.5157e-05	827.55	489.16	19.39	4	4	1	3	3	3	ECT1111	17	22	6	["825, 527","825, 525","824, 525","824, 524","823, 524","823, 522","822, 522","821, 521","820, 521","820, 520","818, 520","818, 519","817, 519","817, 518","815, 518","815, 515","816, 515","816, 514","815, 512","815, 511","813, 509","813, 508","811, 510","810, 510","810, 511","808, 511","808, 512","805, 512","805, 513","802, 513","802, 514","798, 514","798, 513","796, 513","796, 512","795, 512","7…	2.2663e-10	0.000130154	0.168116	1.82027e-09	ECT1111embcellA02	Segment	0.000245507	0.000144843	5.84125e-05	827.95
46	1.86985e-05	2.42874e-05	4.54138e-10	1.29889	0.000235143	0.000152117	0.000257382	0.000173466	2.22393e-05	2.13497e-05	793	513	868	585	75	72	0.000246263	0.000162791	4.95e-05	830.5	549	17.5	0.000247125	0.000157172	3.82018e-05	833.41	530.05	13.73	5	5	1	4	4	4	ECT1111	15	20	6	["827, 584","827, 583","826, 583","826, 582","825, 582","825, 581","824, 581","824, 580","822, 580","822, 579","820, 579","820, 578","818, 578","818, 577","816, 577","815, 576","811, 576","811, 575","806, 575","806, 574","795, 574","794, 573","793, 573","793, 572","794, 572","794, 571","795, 570","795, 569","796, 568","796, 566","797, 566","797, 563","796, 563","796, 559","797, 559","797, 558","7…	2.29443e-10	0.000112674	0.227112	1.70843e-09	ECT1111embcellA02	Segment	0.000243803	0.000162026	5.27013e-05	822.2
47	1.75545e-05	1.95259e-05	3.42767e-10	1.1123	0.000233067	0.000148855	0.000254417	0.000168722	2.13497e-05	1.98671e-05	786	502	858	569	72	67	0.000243742	0.000158788	5.25e-05	822	535.5	18.5	0.000244756	0.000157202	5.3332e-05	825.42	530.15	18.78	6	6	1	5	5	5	ECT1111	16	21	6	["818, 569","817, 568","815, 568","815, 567","814, 567","813, 566","812, 566","812, 565","811, 565","811, 564","809, 564","809, 562","808, 562","808, 561","807, 561","807, 559","806, 558","806, 550","805, 550","805, 549","804, 548","804, 542","805, 542","805, 539","806, 539","806, 536","797, 536","797, 535","794, 535","794, 534","791, 534","791, 533","787, 533","787, 532","786, 532","786, 531","8…	1.8082e-10	9.79646e-05	0.236766	1.35473e-09	ECT1111embcellA02	Segment	0.000244611	0.000156481	5.56437e-05	824.93
48	1.51745e-05	2.4055e-05	3.65022e-10	1.58522	0.000239888	0.000146186	0.000257679	0.000167536	1.77914e-05	2.13497e-05	809	493	869	565	60	72	0.000248783	0.000156861	6e-05	839	529	21	0.000248884	0.000155315	6.16311e-05	839.34	523.79	21.54	7	7	1	6	6	6	ECT1111	19	23	5	["829, 565","829, 564","828, 564","828, 562","824, 562","824, 561","822, 561","822, 559","815, 559","815, 558","812, 558","812, 557","813, 557","811, 554","811, 555","810, 550","810, 547","809, 540","809, 535","810, 534","810, 533","811, 532","811, 531","812, 531","812, 529","814, 527","814, 526","815, 525","815, 524","816, 522","817, 522","817, 521","818, 520","818, 519","819, 518","818, 515","8…	2.50766e-10	7.78613e-05	0.519797	1.32227e-09	ECT1111embcellA02	Segment	0.000248525	0.000154929	6.40085e-05	838.13
49	1.17417e-05	1.36288e-05	1.60026e-10	1.16071	0.000177025	9.25153e-05	0.000188589	0.000107045	1.15644e-05	1.45297e-05	597	312	636	361	39	49	0.000182807	9.97802e-05	2.55e-05	616.5	336.5	9.5	0.000183502	9.89025e-05	2.77963e-05	618.84	333.54	10.27	3	3	1	2	2	2	ECT1111	8	11	4	["611, 361","611, 360","610, 360","613, 359","608, 359","605, 354","603, 354","602, 353","601, 349","598, 345","597, 344","597, 334","598, 333","598, 331","600, 331","600, 328","601, 327","601, 326","602, 325","602, 324","603, 324","603, 323","604, 323","604, 322","605, 322","605, 321","606, 321","606, 320","607, 320","610, 317","611, 317","611, 316","613, 316","613, 315","615, 315","615, 314","6…	1.21822e-10	4.99645e-05	0.613212	7.29454e-10	ECT1111embcellB01	Segment	0.000182795	9.94662e-05	2.8457e-05	616.46
50	1.24889e-05	3.69129e-05	4.61002e-10	2.95566	0.000176728	8.59918e-05	0.000195706	0.000119499	1.89775e-05	3.35072e-05	596	290	660	403	64	113	0.000186217	0.000102745	2.7e-05	628	346.5	10	0.000185738	0.000105022	3.15289e-05	626.39	354.18	11.51	4	4	1	3	3	3	ECT1111	9	11	3	["604, 403","604, 402","602, 402","602, 401","601, 401","601, 400","600, 400","600, 399","599, 399","599, 397","598, 396","598, 395","597, 395","597, 393","596, 392","596, 384","597, 384","597, 382","598, 381","598, 380","599, 379","599, 377","600, 376","600, 375","601, 375","601, 374","603, 372","603, 371","604, 371","604, 369","605, 369","605, 368","606, 368","606, 367","607, 366","607, 365","6…	2.16518e-10	0.000158531	0.108261	1.26111e-09	ECT1111embcellB01	Segment	0.000187923	0.000100349	3.01212e-05	633.75
51	1.69565e-05	1.8985e-05	3.21918e-10	1.11963	0.000182658	9.04397e-05	0.000205491	0.000108824	2.28323e-05	1.83845e-05	616	305	693	367	77	62	0.000194075	9.96319e-05	2.4e-05	654.5	336	9	0.000193721	0.000102249	2.16563e-05	653.31	344.83	8.22	5	5	1	4	4	4	ECT1111	8	10	3	["659, 367","653, 363","650, 363","648, 364","647, 364","628, 361","626, 361","626, 360","624, 360","624, 359","622, 359","622, 358","620, 358","620, 357","619, 357","619, 356","618, 355","618, 354","617, 354","617, 353","616, 353","616, 346","617, 346","617, 343","618, 343","618, 341","619, 341","619, 339","620, 338","620, 337","621, 337","621, 336","623, 334","623, 333","625, 333","625, 332","6…	2.35115e-10	8.10004e-05	0.450314	9.89252e-10	ECT1111embcellB01	Segment	0.000194371	0.000101494	2.65709e-05	655.5
52	2.01032e-05	2.56931e-05	5.16514e-10	1.27806	0.000182955	8.48057e-05	0.000212607	0.000108528	2.96524e-05	2.37219e-05	617	286	717	366	100	80	0.000197781	9.66667e-05	3.6e-05	667	326	13	0.000198994	9.35054e-05	3.3471e-05	671.09	315.34	12.16	6	6	1	5	5	5	ECT1111	11	15	5	["677, 297","676, 296","675, 296","674, 295","675, 295","675, 296","677, 296","677, 296","692, 366","691, 365","690, 365","690, 364","689, 363","688, 363","686, 361","686, 360","685, 360","685, 359","684, 359","684, 358","683, 357","683, 356","682, 356","682, 355","681, 355","681, 354","680, 353","680, 352","679, 351","679, 350","678, 350","678, 348","677, 348","677, 346","676, 345","676, 344","6…	2.56788e-10	0.00021	0.073172	1.70919e-09	ECT1111embcellB01	Segment	0.000199616	9.33021e-05	3.95682e-05	673.19
53	1.19514e-05	1.25804e-05	1.50354e-10	1.05263	0.000173466	0.000113569	0.000185031	0.000128098	1.15644e-05	1.45297e-05	585	383	624	432	39	49	0.000179248	0.000120833	2.1e-05	604.5	407.5	8	0.000177075	0.000121457	1.49453e-05	597.17	409.6	5.98	3	3	1	2	2	2	ECT1111	6	10	5	["599, 432","603, 432","603, 430","601, 430","601, 429","600, 429","599, 428","599, 427","598, 427","598, 426","597, 426","597, 425","596, 425","596, 424","595, 424","595, 423","594, 423","594, 421","593, 421","593, 420","592, 420","592, 419","593, 419","593, 420","595, 420","595, 421","596, 421","597, 422","599, 422","599, 423","600, 423","601, 424","604, 424","605, 425","609, 425","609, 426","6…	1.07929e-10	6.84775e-05	0.289237	7.98024e-10	ECT1111embcellB02	Segment	0.000178612	0.000120808	2.3886e-05	602.36
54	1.07275e-05	3.47281e-05	3.72545e-10	3.23731	0.000176728	8.68814e-05	0.000195409	0.000118906	1.8681e-05	3.20245e-05	596	293	659	401	63	108	0.000186069	0.000102894	2.7e-05	627.5	347	10	0.000188765	9.81453e-05	2.35144e-05	636.59	330.99	8.84	4	4	1	3	3	3	ECT1111	9	11	3	["603, 398","602, 397","601, 397","601, 396","600, 396","600, 395","599, 394","600, 394","600, 395","601, 395","601, 396","602, 396","602, 397","603, 397","604, 398","604, 398","598, 393","598, 392","597, 392","597, 391","596, 391","596, 384","597, 384","597, 382","598, 381","598, 380","599, 380","599, 383","598, 383","598, 391","599, 391","599, 393","599, 393","610, 401","610, 400","607, 400","6…	1.89393e-10	0.00014128	0.119237	1.21988e-09	ECT1111embcellB02	Segment	0.000186586	0.00010433	2.98989e-05	629.24
55	1.52802e-05	1.57062e-05	2.39993e-10	1.02788	0.000177618	0.000106748	0.000194816	0.000121575	1.71984e-05	1.48262e-05	599	360	657	410	58	50	0.000186217	0.000114162	2.1e-05	628	385	8	0.000186821	0.000114175	2.05023e-05	630.04	385.05	7.83	5	5	1	4	4	4	ECT1111	7	9	3	["633, 410","632, 409","629, 409","629, 408","626, 408","625, 407","624, 407","624, 406","622, 406","622, 405","621, 405","621, 404","619, 404","619, 403","618, 403","618, 402","617, 402","617, 401","616, 401","616, 400","615, 400","615, 399","614, 399","614, 398","613, 398","613, 397","612, 397","612, 396","611, 396","611, 395","610, 395","610, 394","609, 394","609, 392","608, 391","607, 391","6…	1.50574e-10	6.24889e-05	0.484566	7.71377e-10	ECT1111embcellB02	Segment	0.000187021	0.000113462	2.36243e-05	630.71
56	1.09714e-05	1.60123e-05	1.75677e-10	1.45946	0.000199857	9.99284e-05	0.000215869	0.0001109	1.60123e-05	1.09714e-05	674	337	728	374	54	37	0.000207863	0.000105414	3.45e-05	701	355.5	12.5	0.000209098	0.000106056	4.18089e-05	705.16	357.67	14.94	6	6	1	5	5	5	ECT1111	11	14	4	["695, 374","694, 373","686, 373","686, 372","683, 372","682, 371","680, 371","680, 370","679, 370","678, 369","677, 369","677, 368","676, 368","676, 366","675, 366","675, 363","674, 363","674, 356","675, 356","675, 354","676, 353","675, 353","675, 349","676, 349","676, 347","677, 346","686, 340","687, 340","687, 339","688, 339","688, 338","690, 338","690, 339","688, 339","688, 340","690, 340","6…	1.15095e-10	9.19153e-05	0.171196	7.96934e-10	ECT1111embcellB02	Segment	0.000207756	0.000105427	3.8831e-05	700.64
57	1.13224e-05	1.36288e-05	1.5431e-10	1.2037	0.000121278	0.000194816	0.000132843	0.000209049	1.15644e-05	1.42331e-05	409	657	448	705	39	48	0.00012706	0.000201933	3.75e-05	428.5	681	13.5	0.00012678	0.000201266	3.73009e-05	427.56	678.75	13.43	3	3	1	2	2	2	ECT1111	12	15	4	["421, 705","420, 704","419, 704","419, 703","418, 703","418, 702","417, 702","417, 701","416, 701","416, 700","415, 700","415, 698","414, 698","414, 695","413, 695","413, 692","412, 691","412, 687","411, 687","411, 684","410, 683","410, 681","409, 681","409, 672","410, 672","410, 670","412, 668","412, 667","413, 667","413, 666","414, 666","414, 665","415, 664","415, 663","416, 663","416, 662","4…	1.15271e-10	4.72874e-05	0.647798	7.29178e-10	ECT1111embcellC01	Segment	0.000126448	0.000201806	4.03779e-05	426.43
58	1.12679e-05	1.48262e-05	1.6706e-10	1.31579	0.000121575	0.000197781	0.000136401	0.000209049	1.48262e-05	1.12679e-05	410	667	460	705	50	38	0.000128988	0.000203415	3.15e-05	435	686	11.5	0.000128395	0.000203083	3.21878e-05	433	684.88	11.73	4	4	1	3	3	3	ECT1111	10	13	4	["420, 705","419, 704","413, 702","412, 702","412, 699","411, 699","411, 698","410, 698","410, 690","411, 689","411, 684","410, 684","410, 677","411, 677","411, 676","412, 676","412, 673","413, 673","413, 672","415, 672","415, 670","417, 668","419, 668","419, 667","427, 667","427, 668","432, 668","432, 669","434, 669","434, 670","439, 670","439, 671","445, 671","446, 672","449, 672","449, 673","4…	1.29603e-10	4.92065e-05	0.672637	7.69885e-10	ECT1111embcellC01	Segment	0.000128121	0.000203021	3.46023e-05	432.08
59	8.95401e-06	1.65198e-05	1.47918e-10	1.84496	9.87423e-05	0.000208753	0.000115051	0.000218834	1.63088e-05	1.00818e-05	333	704	388	738	55	34	0.000106897	0.000213793	3.3e-05	360.5	721	12	0.000106426	0.000214223	3.68306e-05	358.91	722.45	13.28	5	5	1	4	4	4	ECT1111	11	13	3	["337, 732","336, 731","337, 731","337, 731","347, 738","355, 738","355, 737","361, 737","361, 736","363, 736","364, 735","367, 735","367, 734","369, 734","370, 733","372, 733","373, 732","375, 732","375, 731","376, 730","377, 730","377, 729","379, 729","379, 728","380, 728","380, 727","381, 727","381, 726","382, 726","384, 724","384, 723","385, 722","385, 721","386, 721","386, 720","385, 721","3…	1.01775e-10	6.99795e-05	0.261161	5.96828e-10	ECT1111embcellC01	Segment	0.000107318	0.000213257	3.64383e-05	361.92
60	1.03783e-05	2.01636e-05	2.09264e-10	1.94286	9.78528e-05	0.000203415	0.000118016	0.000213793	2.01636e-05	1.03783e-05	330	686	398	721	68	35	0.000107935	0.000208604	3.15e-05	364	703.5	11.5	0.000107944	0.000208938	3.10518e-05	364.03	704.63	11.35	6	6	1	5	5	5	ECT1111	10	13	4	["336, 721","335, 720","332, 720","332, 719","331, 719","331, 717","335, 717","335, 716","336, 716","336, 714","333, 714","333, 713","331, 713","331, 712","334, 712","334, 711","335, 711","335, 710","337, 710","337, 709","339, 709","339, 708","340, 708","340, 707","341, 707","341, 706","343, 703","343, 702","342, 701","347, 689","347, 688","353, 690","353, 689","356, 689","356, 688","357, 687","3…	1.43671e-10	6.39179e-05	0.441912	7.89566e-10	ECT1111embcellC01	Segment	0.000107926	0.000208835	3.41595e-05	363.97
61	1.26346e-05	1.44281e-05	1.82293e-10	1.14196	0.000111196	0.000210532	0.000126912	0.000222689	1.57157e-05	1.21575e-05	375	710	428	751	53	41	0.000119054	0.00021661	4.65e-05	401.5	730.5	16.5	0.000119719	0.000216364	4.6801e-05	403.74	729.67	16.6	3	3	1	2	2	2	ECT1111	15	18	4	["410, 751","409, 750","406, 750","405, 749","403, 749","403, 748","402, 748","402, 747","398, 747","398, 746","395, 746","395, 745","384, 735","384, 734","379, 729","379, 732","377, 730","377, 729","376, 729","375, 728","375, 722","377, 722","377, 721","378, 720","379, 720","379, 719","380, 719","380, 718","382, 718","382, 717","386, 717","387, 716","389, 716","390, 715","392, 715","392, 714","3…	1.31142e-10	5.24064e-05	0.600043	7.94513e-10	ECT1111embcellC02	Segment	0.000119768	0.00021607	4.94923e-05	403.91
62	8.29684e-06	1.31803e-05	1.09355e-10	1.5886	0.000108824	0.000206084	0.000121575	0.00021498	1.27505e-05	8.89571e-06	367	695	410	725	43	30	0.000115199	0.000210532	4.05e-05	388.5	710	14.5	0.000115272	0.000210563	3.98743e-05	388.74	710.11	14.29	4	4	1	3	3	3	ECT1111	12	17	6	["370, 725","370, 724","369, 724","369, 722","368, 722","368, 721","367, 721","367, 715","368, 714","368, 712","369, 712","369, 711","370, 711","370, 710","369, 710","369, 704","370, 703","370, 701","372, 701","372, 700","374, 700","374, 699","376, 699","377, 698","378, 698","379, 697","384, 697","385, 696","393, 696","394, 695","398, 695","398, 696","402, 696","402, 697","404, 697","404, 698","4…	9.16631e-11	4.43382e-05	0.585933	8.53642e-10	ECT1111embcellC02	Segment	0.000114989	0.000210573	4.19475e-05	387.79
63	1.32328e-05	1.59657e-05	2.11271e-10	1.20652	8.53988e-05	0.000213497	0.000101411	0.000227137	1.60123e-05	1.36401e-05	288	720	342	766	54	46	9.34049e-05	0.000220317	4.5e-05	315	743	16	9.87552e-05	0.000216673	3.7314e-05	333.04	730.71	13.44	5	5	1	4	4	4	ECT1111	15	17	3	["304, 751","304, 747","305, 746","305, 746","316, 766","316, 765","314, 765","314, 764","313, 764","313, 763","312, 763","312, 762","311, 762","311, 761","310, 761","310, 760","307, 755","305, 753","304, 753","304, 751","303, 751","303, 749","300, 744","300, 743","299, 743","298, 742","291, 738","292, 742","291, 742","291, 741","290, 741","290, 740","289, 739","289, 738","288, 738","288, 734","2…	1.03885e-10	0.000103405	0.12209	6.92393e-10	ECT1111embcellC02	Segment	9.45689e-05	0.000219736	4.80694e-05	318.93
64	1.33436e-05	1.60123e-05	2.13661e-10	1.2	8.1544e-05	0.000210235	9.75562e-05	0.000223579	1.60123e-05	1.33436e-05	275	709	329	754	54	45	8.95501e-05	0.000216907	5.7e-05	302	731.5	20	8.7993e-05	0.000212382	5.45449e-05	296.75	716.24	19.18	6	6	1	5	5	5	ECT1111	18	22	5	["304, 746","303, 745","301, 745","301, 744","300, 744","300, 743","298, 743","298, 742","297, 742","297, 741","296, 741","296, 740","295, 739","295, 738","294, 738","294, 737","296, 734","297, 734","297, 735","298, 735","298, 736","299, 737","300, 737","300, 738","312, 738","326, 733","326, 731","325, 730","325, 729","324, 729","324, 728","327, 732","327, 724","326, 724","326, 722","325, 722","3…	1.2424e-10	8.72294e-05	0.205184	8.72336e-10	ECT1111embcellC02	Segment	8.96226e-05	0.000216125	5.90266e-05	302.24
[truncated: 39 more columns]

## Sheet: AllPair
Angle3Dd	Angle3Dr	Cond	NetDisv1	NetDisv12	NetDisv2	NetTime	Pair	RatioStrai	Strai1	Strai2	SubNetDis	TravDisRat
7.9612	0.138949	Emb	0.000268619	0.987201	0.000265181	178	150417A4embcellA	0.90474	0.477902	0.432377	3.43795e-06	0.652188
6.17807	0.107828	Emb	0.000241004	0.972046	0.000247935	178	150417A4embcellB	0.304219	0.343376	0.104462	6.93085e-06	0.652417
5.60504	0.0978265	Emb	0.000163347	0.950785	0.000171802	182	150422B1embcellA	0.96657	0.302056	0.312503	8.45532e-06	0.709937
6.09677	0.106409	Emb	0.000263543	0.918457	0.000242053	265	150422B1embcellB	0.778322	0.752566	0.585738	2.149e-05	0.507884
5.372	0.093759	Emb	0.000113285	0.920432	0.000104272	197	160607B1embcellA	0.961202	0.686325	0.714028	9.01394e-06	0.479921
10.1705	0.177508	Emb	0.000192953	0.866255	0.000167147	280	160607B1embcellB	0.799584	0.523246	0.654398	2.58064e-05	0.946004
3.50283	0.0611358	Emb	0.000183485	0.898917	0.000164938	280	160607B1embcellC	0.577159	0.641398	0.370188	1.85473e-05	0.0583878
12.3286	0.215175	Emb	0.000131405	0.815527	0.000161129	280	160607B1embcellD	0.818812	0.704537	0.576884	2.9724e-05	0.610316
4.18283	0.0730042	Emb	0.00021004	0.90788	0.000190691	280	160607B1embcellE	0.928169	0.516044	0.478976	1.9349e-05	0.496469
14.4671	0.252498	Extra	0.000228282	0.989472	0.000225879	280	160607B1extcellA	0.574319	0.967761	0.555803	2.40334e-06	0.374173
2.18138	0.0380723	Extra	0.000233732	0.973984	0.000239976	280	160607B1extcellB	0.801671	0.445071	0.55518	6.24327e-06	0.837233
1.71057	0.0298551	Emb	0.000216847	0.925704	0.000200736	120	ECT1111embcellA	0.990692	0.318671	0.315704	1.6111e-05	0.894526
7.50369	0.130964	Emb	0.000175638	0.888735	0.000156096	100	ECT1111embcellB	0.759746	0.6117	0.805137	1.95423e-05	0.476802
15.646	0.273075	Emb	0.000127549	0.922363	0.000117646	100	ECT1111embcellC	0.76591	1	0.76591	9.90248e-06	0.795899

## Sheet: AllCell
CellN	Cond	NdisCell	Pair	Strai
01	Emb	0.000268619	150417A4embcellA	0.477902
02	Emb	0.000265181	150417A4embcellA	0.432377
01	Emb	0.000241004	150417A4embcellB	0.343376
02	Emb	0.000247935	150417A4embcellB	0.104462
01	Emb	0.000163347	150422B1embcellA	0.302056
02	Emb	0.000171802	150422B1embcellA	0.312503
01	Emb	0.000263543	150422B1embcellB	0.752566
02	Emb	0.000242053	150422B1embcellB	0.585738
01	Emb	0.000113285	160607B1embcellA	0.686325
02	Emb	0.000104272	160607B1embcellA	0.714028
01	Emb	0.000192953	160607B1embcellB	0.523246
02	Emb	0.000167147	160607B1embcellB	0.654398
01	Emb	0.000183485	160607B1embcellC	0.641398
02	Emb	0.000164938	160607B1embcellC	0.370188
01	Emb	0.000131405	160607B1embcellD	0.704537
02	Emb	0.000161129	160607B1embcellD	0.576884
01	Emb	0.00021004	160607B1embcellE	0.516044
02	Emb	0.000190691	160607B1embcellE	0.478976
01	Extra	0.000228282	160607B1extcellA	0.967761
02	Extra	0.000225879	160607B1extcellA	0.555803
01	Extra	0.000233732	160607B1extcellB	0.445071
02	Extra	0.000239976	160607B1extcellB	0.55518
01	Emb	0.000216847	ECT1111embcellA	0.318671
02	Emb	0.000200736	ECT1111embcellA	0.315704
01	Emb	0.000175638	ECT1111embcellB	0.6117
02	Emb	0.000156096	ECT1111embcellB	0.805137
01	Emb	0.000127549	ECT1111embcellC	1
02	Emb	0.000117646	ECT1111embcellC	0.76591

## Sheet: Pvalue
Emb // Extra	Value
Pangled	1
Pangler	1
PNetDisv12	0.0446097
PSubNetDis	0.0446097
PRatioStrai	0.36131
PStraie12	0.644167
PStraie1ex1	0.715001
PStraie1ex2	1
PStraie2ex1	0.36131
PStraie2ex2	1
PStraiex12	1
PNdisCelle12	0.644167
PNdisCelle1ex1	0.715001
PNdisCelle1ex2	1
PNdisCelle2ex1	0.36131
PNdisCelle2ex2	1
PNdisCellex12	1
