# Supplementary material for: Distinct mesoderm migration phenotypes in extra-embryonic and embryonic regions of the early mouse embryo
Source: eLife. 2019 Apr 5;8:e42434. doi: 10.7554/eLife.42434 (PMC6450669; doi:10.7554/eLife.42434)
Supplement: Figure 3—source data 3. [file elife-42434-fig3-data3.xlsx]

## Sheet: MeanEmbExtra
Cond	Angle3Dd	Angle3Dr	NetDisv1	NetDisv12	NetDisv2	NetTime	RatioStrai	Strai1	Strai2	SubNetDis	TravDisRat	NdisCell	Strai
Emb	9.90556	0.172885	0.000174452	0.886053	0.000175571	151.923	0.803567	0.466324	0.535649	1.52193e-05	0.756799	0.000175012	0.500986

## Sheet: StdEmbExtra
Cond	Angle3Dd	Angle3Dr	NetDisv1	NetDisv12	NetDisv2	NetTime	RatioStrai	Strai1	Strai2	SubNetDis	TravDisRat	NdisCell	Strai
Emb	9.95723	0.173786	6.59262e-05	0.134012	6.57818e-05	31.0657	0.160126	0.179798	0.144329	1.38419e-05	0.1567	6.4526e-05	0.163601

## Sheet: SemEmbExtra
Cond	Angle3Dd	Angle3Dr	NetDisv1	NetDisv12	NetDisv2	NetTime	RatioStrai	Strai1	Strai2	SubNetDis	TravDisRat	NdisCell	Strai
Emb	2.76164	0.0481997	1.82846e-05	0.0371683	1.82446e-05	8.61607	0.044411	0.0498669	0.0400295	3.83904e-06	0.0434607	1.26546e-05	0.0320849

## Sheet: AllData
Id	2D Oriented Bounds: Short Side	2D Oriented Bounds: Long Side	2D Oriented Bounds: Area	2D Oriented Bounds: Side Ratio	Bounding Rectangle: X1	Bounding Rectangle: Y1	Bounding Rectangle: X2	Bounding Rectangle: Y2	Bounding Rectangle: Width	Bounding Rectangle: Height	Bounding Rectangle (Pixel): X1	Bounding Rectangle (Pixel): Y1	Bounding Rectangle (Pixel): X2	Bounding Rectangle (Pixel): Y2	Bounding Rectangle (Pixel): Width	Bounding Rectangle (Pixel): Height	Center of Mass (Bounding box): X	Center of Mass (Bounding box): Y	Center of Mass (Bounding box): Z	Center of Mass (Bounding box): X (px)	Center of Mass (Bounding box): Y (px)	Center of Mass (Bounding box): Z (px)	Center of Mass (Geometry): X	Center of Mass (Geometry): Y	Center of Mass (Geometry): Z	Center of Mass (Geometry): X (px)	Center of Mass (Geometry): Y (px)	Center of Mass (Geometry): Z (px)	Frame: First	Frame: Last	Frame: Count	Frame: Start Time	Frame: End Time	Frame: Middle Time	Name	Plane: First	Plane: Last	Plane: Count	Projected Geometry	Projection (XY/Z): Area	Projection (XY/Z): Circumference	Projection (XY/Z): Roundness	Surface Area: Surface Area	Tags	Type	Center of Mass (Ch 1): X	Center of Mass (Ch 1): Y	Center of Mass (Ch 1): Z	Center of Mass (Ch 1): X (px)
5	1.99789e-05	2.21023e-05	4.41579e-10	1.10628	0.00017228	0.000234965	0.000196358	0.000253646	2.40777e-05	1.8681e-05	415	566	473	611	58	45	0.000184319	0.000244306	1.05e-05	444	588.5	4.5	0.000186952	0.000243815	9.9338e-06	450.34	587.32	4.31	1	1	1	0	0	0	150422B1	3	6	4	["436, 611","436, 610","435, 610","435, 606","436, 606","436, 600","435, 600","435, 599","434, 599","434, 598","433, 598","433, 597","432, 597","432, 595","433, 595","433, 594","434, 594","434, 591","433, 591","433, 590","431, 590","431, 591","427, 591","427, 592","424, 592","424, 593","423, 593","423, 594","421, 594","421, 595","419, 595","419, 596","415, 596","415, 594","417, 594","417, 593","4…	2.42562e-10	0.000118322	0.217721	1.446e-09	150422B1embcellA01	Segment	0.000186603	0.000243075	1.2743e-05	449.5
73	1.90596e-05	4.28241e-05	8.16212e-10	2.24685	0.000183904	0.000246589	0.000207566	0.000286857	2.36626e-05	4.02679e-05	443	594	500	691	57	97	0.000195735	0.000266723	9e-06	471.5	642.5	4	0.000191202	0.000259391	9.35574e-06	460.58	624.84	4.12	2	2	1	1	1	1	150422B1	2	6	5	["499, 691","499, 690","498, 690","498, 689","497, 689","497, 688","495, 688","495, 687","493, 687","493, 686","492, 686","492, 685","491, 685","491, 684","490, 684","490, 683","489, 683","489, 682","488, 682","488, 681","487, 681","487, 680","485, 680","485, 679","484, 679","484, 678","483, 678","483, 677","482, 676","482, 675","481, 675","481, 674","480, 674","480, 673","479, 673","479, 672","4…	2.82888e-10	0.000181141	0.108341	2.24626e-09	150422B1embcellA01	Segment	0.000191102	0.000259233	1.24198e-05	460.34
172	1.95022e-05	3.53962e-05	6.90305e-10	1.81498	0.000183074	0.000251571	0.000216699	0.000280215	3.36258e-05	2.86442e-05	441	606	522	675	81	69	0.000199886	0.000265893	9e-06	481.5	640.5	4	0.000198956	0.000261405	1.45484e-05	479.26	629.69	5.85	3	3	1	2	2	2	150422B1	3	5	3	["495, 675","495, 672","497, 672","497, 675","497, 675","495, 671","495, 670","494, 670","494, 667","495, 667","495, 670","496, 670","496, 671","496, 671","499, 671","499, 670","498, 670","498, 669","497, 669","497, 666","499, 666","499, 667","500, 667","500, 668","501, 668","501, 670","500, 670","500, 671","500, 671","493, 663","493, 661","492, 661","492, 659","491, 659","491, 658","493, 658","4…	3.42775e-10	0.000197179	0.110789	1.98265e-09	150422B1embcellA01	Segment	0.000198326	0.000262061	1.21265e-05	477.74
245	2.09855e-05	2.58255e-05	5.41962e-10	1.23063	0.000190131	0.000252816	0.000214209	0.000275648	2.40777e-05	2.28323e-05	458	609	516	664	58	55	0.00020217	0.000264232	1.2e-05	487	636.5	5	0.000199824	0.000263227	1.45501e-05	481.35	634.08	5.85	4	4	1	3	3	3	150422B1	3	7	5	["486, 653","487, 652","486, 652","486, 652","510, 653","511, 652","510, 652","510, 652","497, 664","499, 664","499, 663","500, 663","500, 662","501, 662","501, 661","502, 661","502, 660","503, 660","503, 659","504, 659","504, 658","505, 658","505, 657","506, 657","506, 656","507, 656","507, 655","508, 654","509, 654","509, 653","508, 653","508, 654","507, 654","507, 653","506, 653","506, 651","5…	2.85818e-10	0.000167731	0.127666	1.91213e-09	150422B1embcellA01	Segment	0.000199819	0.000263754	1.47384e-05	481.34
360	1.88198e-05	2.80357e-05	5.27626e-10	1.48969	0.000205491	0.000242853	0.000225417	0.000271082	1.99264e-05	2.8229e-05	495	585	543	653	48	68	0.000215454	0.000256967	7.5e-06	519	619	3.5	0.000215448	0.000255839	-1.9478e-06	518.99	616.28	0.35	5	5	1	4	4	4	150422B1	1	6	6	["506, 653","506, 652","505, 652","505, 651","504, 651","504, 650","503, 650","503, 649","502, 649","502, 648","501, 648","501, 646","500, 646","500, 644","499, 644","499, 643","498, 643","498, 639","499, 638","499, 637","500, 637","500, 632","499, 632","499, 628","496, 628","495, 627","495, 624","496, 624","496, 619","497, 618","497, 616","498, 616","498, 615","499, 615","499, 614","501, 614","5…	3.02621e-10	0.00012138	0.258116	1.89057e-09	150422B1embcellA01	Segment	0.000214475	0.000257348	1.17075e-05	516.64
446	1.70196e-05	2.479e-05	4.21915e-10	1.45656	0.000199679	0.000261119	0.00021753	0.000288517	1.78507e-05	2.73988e-05	481	629	524	695	43	66	0.000208604	0.000274818	1.5e-05	502.5	662	6	0.000207234	0.000276368	1.4525e-05	499.2	665.73	5.84	6	6	1	5	5	5	150422B1	4	8	5	["489, 695","489, 694","488, 694","488, 690","489, 690","489, 687","488, 687","488, 686","487, 686","487, 684","486, 684","486, 682","485, 682","485, 680","484, 680","484, 674","483, 674","483, 667","482, 667","482, 665","481, 665","481, 662","482, 662","482, 661","483, 661","483, 660","484, 659","484, 657","485, 657","485, 656","486, 656","486, 655","487, 655","487, 654","488, 654","488, 653","4…	2.40063e-10	0.00011498	0.228189	1.79741e-09	150422B1embcellA01	Segment	0.000207099	0.000276252	1.76807e-05	498.88
551	1.97496e-05	2.59974e-05	5.13438e-10	1.31635	0.000197603	0.000266515	0.000220851	0.000289763	2.32474e-05	2.32474e-05	476	642	532	698	56	56	0.000209227	0.000278139	1.8e-05	504	670	7	0.000211741	0.000277733	1.86047e-05	510.06	669.02	7.2	7	7	1	6	6	6	150422B1	5	9	5	["523, 698","523, 693","522, 693","522, 692","520, 692","520, 691","511, 691","511, 690","509, 690","509, 689","508, 689","508, 690","506, 690","506, 689","502, 689","502, 688","501, 688","501, 687","500, 687","500, 685","499, 685","499, 683","498, 683","498, 681","497, 681","497, 680","496, 680","496, 679","495, 679","495, 678","494, 678","494, 676","493, 676","493, 675","492, 675","492, 674","4…	2.96761e-10	0.000100717	0.367629	1.77909e-09	150422B1embcellA01	Segment	0.000211765	0.000277424	2.13659e-05	510.11
10	1.50412e-05	2.19135e-05	3.29606e-10	1.4569	0.000170204	0.000222096	0.000191376	0.000238286	2.11718e-05	1.61902e-05	410	535	461	574	51	39	0.00018079	0.000230191	1.05e-05	435.5	554.5	4.5	0.000178835	0.000231749	1.02624e-05	430.79	558.25	4.42	1	1	1	0	0	0	150422B1	3	6	4	["417, 574","417, 573","411, 573","411, 571","410, 571","410, 569","411, 569","411, 562","410, 562","410, 556","411, 556","411, 555","412, 555","412, 554","413, 554","413, 553","414, 553","414, 552","415, 552","415, 551","417, 551","417, 549","418, 549","418, 548","419, 548","419, 547","420, 547","420, 546","421, 546","421, 545","422, 545","422, 546","426, 546","427, 545","427, 544","428, 544","4…	1.9336e-10	9.73426e-05	0.256432	1.28232e-09	150422B1embcellA02	Segment	0.000178816	0.00023103	1.31669e-05	430.74
77	1.75911e-05	1.98228e-05	3.48703e-10	1.12687	0.00017062	0.000229568	0.00018764	0.000251986	1.70204e-05	2.24172e-05	411	553	452	607	41	54	0.00017913	0.000240777	6e-06	431.5	580	3	0.000179053	0.000240629	6.00135e-06	431.31	579.64	3	2	2	1	1	1	1	150422B1	2	4	3	["425, 607","425, 606","424, 606","424, 604","423, 603","423, 600","422, 600","422, 599","421, 598","421, 597","420, 596","420, 595","418, 595","418, 594","417, 594","417, 593","416, 593","416, 592","415, 592","415, 591","414, 590","414, 587","413, 587","413, 585","412, 584","412, 579","411, 579","411, 577","412, 577","412, 574","413, 574","413, 571","414, 571","414, 570","415, 570","415, 569","4…	2.35238e-10	8.41173e-05	0.417779	1.12342e-09	150422B1embcellA02	Segment	0.000179126	0.000239904	9.15285e-06	431.49
168	1.76286e-05	1.9718e-05	3.47602e-10	1.11852	0.000168129	0.000232059	0.000189716	0.000252816	2.15869e-05	2.07566e-05	405	559	457	609	52	50	0.000178922	0.000242438	1.05e-05	431	584	4.5	0.000177547	0.000243014	9.81542e-06	427.69	585.39	4.27	3	3	1	2	2	2	150422B1	3	6	4	["430, 609","430, 608","427, 608","427, 607","424, 607","424, 606","422, 606","422, 605","420, 605","418, 603","418, 602","417, 602","417, 601","416, 601","416, 600","415, 600","415, 599","413, 599","413, 600","411, 600","411, 599","412, 598","412, 596","411, 596","411, 595","410, 595","410, 593","409, 593","409, 591","408, 591","408, 589","406, 589","406, 588","405, 588","405, 587","406, 587","4…	2.45492e-10	8.69937e-05	0.407634	1.34762e-09	150422B1embcellA02	Segment	0.000177431	0.00024279	1.28743e-05	427.41
250	2.11718e-05	2.2002e-05	4.65823e-10	1.03922	0.000176431	0.000238701	0.000198434	0.000259873	2.2002e-05	2.11718e-05	425	575	478	626	53	51	0.000187433	0.000249287	1.35e-05	451.5	600.5	5.5	0.000186143	0.000248973	1.3039e-05	448.39	599.74	5.35	4	4	1	3	3	3	150422B1	4	7	4	["444, 626","444, 620","443, 620","443, 619","441, 619","441, 618","440, 618","440, 617","439, 617","439, 616","438, 616","438, 615","437, 615","437, 614","436, 614","436, 615","432, 615","432, 616","429, 616","429, 617","427, 617","427, 618","426, 618","426, 615","427, 614","427, 613","428, 612","427, 612","427, 609","425, 609","425, 607","426, 607","426, 605","427, 605","427, 598","425, 598","4…	3.10979e-10	0.000103425	0.365331	1.69636e-09	150422B1embcellA02	Segment	0.000186199	0.000248645	1.61193e-05	448.53
353	1.71814e-05	1.93829e-05	3.33026e-10	1.12813	0.000194697	0.000239117	0.000213378	0.000257382	1.8681e-05	1.82658e-05	469	576	514	620	45	44	0.000204038	0.000248249	1.5e-05	491.5	598	6	0.000203786	0.000247225	1.54215e-05	490.89	595.53	6.14	5	5	1	4	4	4	150422B1	4	8	5	["472, 620","472, 618","473, 618","473, 615","474, 615","474, 613","473, 613","472, 612","471, 612","470, 611","469, 611","469, 609","470, 609","470, 608","472, 608","472, 607","474, 607","474, 606","475, 606","475, 605","474, 605","474, 602","475, 602","475, 598","474, 598","474, 597","473, 597","473, 595","474, 595","474, 594","475, 594","475, 593","476, 593","476, 592","475, 592","475, 589","4…	2.28603e-10	9.09436e-05	0.347334	1.55491e-09	150422B1embcellA02	Segment	0.000203422	0.00024662	1.80705e-05	490.02
457	1.38652e-05	2.91947e-05	4.0479e-10	2.1056	0.000181828	0.000239947	0.000203415	0.000263609	2.15869e-05	2.36626e-05	438	578	490	635	52	57	0.000192622	0.000251778	2.25e-05	464	606.5	8.5	0.000195223	0.000253379	2.2432e-05	470.27	610.36	8.48	6	6	1	5	5	5	150422B1	7	10	4	["447, 635","447, 634","444, 634","444, 633","442, 633","442, 632","438, 632","439, 630","439, 629","441, 629","442, 628","447, 628","447, 627","448, 627","450, 625","450, 624","451, 624","451, 623","452, 622","452, 621","453, 621","453, 620","454, 620","454, 618","455, 618","455, 617","456, 617","456, 616","457, 616","457, 615","458, 615","458, 614","459, 614","459, 612","460, 612","460, 611","4…	2.28344e-10	9.17589e-05	0.340803	1.41302e-09	150422B1embcellA02	Segment	0.00019554	0.000252733	2.5186e-05	471.03
545	2.73304e-05	3.05864e-05	8.3594e-10	1.11913	0.000186395	0.000240777	0.00021753	0.000269006	3.1135e-05	2.8229e-05	449	580	524	648	75	68	0.000201962	0.000254892	1.95e-05	486.5	614	7.5	0.00020147	0.000254889	1.97189e-05	485.31	613.99	7.57	7	7	1	6	6	6	150422B1	6	9	4	["464, 648","464, 647","463, 647","463, 646","462, 646","462, 645","461, 644","461, 640","460, 640","460, 636","461, 636","461, 634","460, 634","460, 633","458, 633","458, 632","454, 632","454, 631","453, 631","453, 629","452, 629","452, 627","451, 627","451, 626","453, 626","453, 627","454, 627","454, 626","467, 626","468, 625","469, 625","469, 624","470, 624","470, 623","471, 623","471, 622","4…	5.18729e-10	0.000154204	0.274133	2.48604e-09	150422B1embcellA02	Segment	0.000201254	0.000254687	2.24207e-05	484.79
28	1.32843e-05	1.49448e-05	1.9853e-10	1.125	0.000166883	0.00017145	0.000181828	0.000184734	1.49448e-05	1.32843e-05	402	413	438	445	36	32	0.000174356	0.000178092	2.55e-05	420	429	9.5	0.000174252	0.00017791	2.53905e-05	419.75	428.56	9.46	1	1	1	0	0	0	150422B1	8	11	4	["418, 445","417, 444","414, 444","412, 443","411, 442","410, 442","409, 441","408, 441","408, 440","407, 440","406, 439","406, 438","404, 436","404, 434","403, 433","403, 431","402, 431","402, 424","403, 424","403, 421","404, 421","404, 420","405, 419","405, 418","406, 418","407, 417","408, 417","408, 416","409, 416","410, 415","411, 415","411, 414","414, 414","414, 413","424, 413","424, 414","4…	1.52258e-10	5.15205e-05	0.720825	8.78119e-10	150422B1embcellC01	Segment	0.000173957	0.000177607	2.83862e-05	419.04
103	1.95487e-05	2.5738e-05	5.03146e-10	1.31661	0.000155675	0.000173941	0.000181828	0.000193452	2.61534e-05	1.95112e-05	375	419	438	466	63	47	0.000168752	0.000183696	1.95e-05	406.5	442.5	7.5	0.000169008	0.000183401	1.95562e-05	407.12	441.79	7.52	2	2	1	1	1	1	150422B1	6	9	4	["418, 466","416, 464","416, 459","413, 459","413, 458","412, 458","412, 456","411, 456","411, 455","410, 455","410, 454","409, 454","409, 455","406, 455","406, 456","403, 456","403, 457","401, 457","401, 458","399, 458","399, 459","397, 459","397, 460","395, 460","394, 461","392, 461","392, 460","391, 460","391, 459","388, 459","388, 460","387, 460","387, 461","386, 461","386, 462","385, 462","3…	2.91419e-10	0.000115213	0.275881	1.73534e-09	150422B1embcellC01	Segment	0.000168776	0.00018337	2.25196e-05	406.56
149	1.72662e-05	3.46539e-05	5.98341e-10	2.00704	0.000145297	0.000175186	0.000177677	0.000192622	3.23804e-05	1.74356e-05	350	422	428	464	78	42	0.000161487	0.000183904	1.95e-05	389	443	7.5	0.000159688	0.00018401	2.50014e-05	384.67	443.26	9.33	3	3	1	2	2	2	150422B1	6	9	4	["405, 449","405, 448","406, 448","406, 449","406, 449","407, 448","407, 447","408, 447","409, 446","410, 446","409, 447","408, 447","408, 448","408, 448","411, 445","411, 444","413, 444","414, 443","416, 443","416, 444","412, 444","412, 445","412, 445","358, 464","365, 464","365, 463","370, 463","371, 462","372, 462","372, 461","374, 461","374, 460","376, 460","376, 459","375, 459","376, 458","3…	3.14253e-10	0.000176286	0.127073	1.91925e-09	150422B1embcellC01	Segment	0.000159357	0.000183839	2.23066e-05	383.87
233	1.7437e-05	3.43513e-05	5.98984e-10	1.97002	0.000151108	0.00017145	0.000182658	0.000192207	3.15501e-05	2.07566e-05	364	413	440	463	76	50	0.000166883	0.000181828	2.25e-05	402	438	8.5	0.000166838	0.000182023	2.54646e-05	401.89	438.47	9.49	4	4	1	3	3	3	150422B1	7	10	4	["429, 451","428, 450","427, 450","427, 448","429, 448","429, 447","430, 447","430, 446","431, 446","431, 444","432, 444","432, 443","433, 443","433, 442","434, 442","434, 441","435, 441","435, 445","434, 445","434, 447","433, 447","433, 448","432, 448","432, 449","431, 449","431, 450","430, 450","430, 451","430, 451","389, 463","389, 462","388, 462","388, 461","387, 461","387, 460","380, 460","3…	3.15977e-10	0.000145871	0.186607	1.82233e-09	150422B1embcellC01	Segment	0.000168766	0.000181518	2.58093e-05	406.53
332	2.05334e-05	3.02958e-05	6.22077e-10	1.47544	0.000177262	0.000171865	0.000203	0.000200924	2.57382e-05	2.90593e-05	427	414	489	484	62	70	0.000190131	0.000186395	1.05e-05	458	449	4.5	0.000189184	0.000183576	1.11427e-05	455.72	442.21	4.71	5	5	1	4	4	4	150422B1	3	6	4	["433, 483","433, 481","434, 478","438, 477","438, 476","439, 476","439, 475","440, 475","440, 474","441, 474","441, 473","442, 473","442, 471","443, 471","443, 470","444, 470","444, 469","446, 469","446, 467","447, 467","447, 464","448, 463","448, 461","449, 461","449, 460","452, 460","453, 459","455, 459","455, 458","457, 458","457, 456","456, 456","456, 454","454, 454","454, 455","452, 455","4…	3.14598e-10	0.000134367	0.218968	1.54255e-09	150422B1embcellC01	Segment	0.000189059	0.000183634	1.42608e-05	455.42
435	1.5796e-05	2.93763e-05	4.64029e-10	1.85972	0.000159411	0.00018598	0.000186395	0.000205491	2.69836e-05	1.95112e-05	384	448	449	495	65	47	0.000172903	0.000195735	1.65e-05	416.5	471.5	6.5	0.000175775	0.000195887	1.58984e-05	423.42	471.87	6.3	6	6	1	5	5	5	150422B1	5	8	4	["447, 495","447, 494","446, 494","446, 493","444, 493","443, 492","438, 492","438, 491","435, 491","435, 492","431, 492","431, 491","430, 491","430, 490","429, 490","429, 489","427, 489","427, 488","426, 488","425, 487","424, 487","424, 486","422, 486","422, 485","420, 485","420, 484","418, 484","418, 483","417, 483","416, 482","414, 482","414, 481","413, 481","413, 480","411, 480","411, 479","4…	2.51523e-10	9.31079e-05	0.364598	1.4744e-09	150422B1embcellC01	Segment	0.000175611	0.000195794	1.89472e-05	423.02
530	2.31969e-05	2.49429e-05	5.78599e-10	1.07527	0.000163562	0.000184734	0.000192207	0.000206321	2.86442e-05	2.15869e-05	394	445	463	497	69	52	0.000177884	0.000195528	1.65e-05	428.5	471	6.5	0.000177183	0.000197025	1.57151e-05	426.81	474.61	6.24	7	7	1	6	6	6	150422B1	5	8	4	["459, 497","459, 496","458, 496","458, 495","457, 495","457, 493","456, 493","456, 491","455, 490","454, 490","454, 489","453, 489","453, 488","445, 488","445, 489","438, 489","438, 487","437, 487","437, 486","428, 486","428, 487","426, 487","426, 488","423, 488","423, 489","422, 489","422, 490","420, 490","420, 491","418, 491","418, 492","415, 492","415, 493","407, 493","407, 492","404, 492","4…	2.9814e-10	0.000104029	0.346196	1.70625e-09	150422B1embcellC01	Segment	0.000176947	0.000196722	1.87064e-05	426.24
615	2.24755e-05	2.76773e-05	6.22062e-10	1.23144	0.000161072	0.000184319	0.000187225	0.000212963	2.61534e-05	2.86442e-05	388	444	451	513	63	69	0.000174148	0.000198641	1.65e-05	419.5	478.5	6.5	0.000175972	0.000198628	1.63943e-05	423.89	478.47	6.46	8	8	1	7	7	7	150422B1	5	8	4	["423, 513","423, 509","422, 508","422, 505","421, 505","421, 501","420, 501","420, 500","419, 500","419, 499","418, 499","418, 498","417, 498","417, 496","416, 496","416, 495","415, 495","415, 494","414, 494","414, 493","413, 492","413, 491","410, 491","410, 490","407, 490","407, 489","401, 489","401, 490","399, 490","399, 491","398, 491","398, 493","397, 493","397, 494","396, 494","396, 495","3…	3.36399e-10	0.000116034	0.313972	1.94062e-09	150422B1embcellC01	Segment	0.000176064	0.000198484	1.94587e-05	424.11
712	1.80579e-05	2.53805e-05	4.58318e-10	1.40551	0.000167714	0.000179753	0.00018681	0.000208812	1.90961e-05	2.90593e-05	404	433	450	503	46	70	0.000177262	0.000194282	9e-06	427	468	4	0.000176883	0.000194467	9.48769e-06	426.09	468.45	4.16	9	9	1	8	8	8	150422B1	2	6	5	["433, 503","433, 502","432, 502","432, 501","431, 501","431, 500","430, 500","430, 499","429, 499","429, 498","428, 498","428, 497","427, 497","427, 496","425, 496","424, 495","422, 495","422, 494","421, 494","421, 493","420, 493","420, 492","419, 492","419, 491","418, 490","418, 489","417, 489","417, 487","416, 487","416, 486","415, 485","415, 483","414, 483","414, 481","413, 481","413, 479","4…	2.69705e-10	0.000103727	0.315006	1.68451e-09	150422B1embcellC01	Segment	0.000176983	0.000194665	1.24731e-05	426.33
797	2.22784e-05	2.59914e-05	5.79047e-10	1.16667	0.000162317	0.000193452	0.00018764	0.000220436	2.53231e-05	2.69836e-05	391	466	452	531	61	65	0.000174979	0.000206944	1.35e-05	421.5	498.5	5.5	0.000174696	0.000205421	1.39069e-05	420.82	494.83	5.64	10	10	1	9	9	9	150422B1	4	7	4	["427, 530","427, 529","426, 529","426, 528","425, 528","425, 527","424, 527","424, 526","423, 526","423, 525","422, 525","422, 524","421, 524","421, 523","420, 523","420, 522","419, 522","418, 521","416, 521","416, 520","412, 520","412, 519","411, 519","410, 518","409, 518","409, 517","399, 517","399, 518","396, 518","396, 519","391, 519","391, 518","392, 518","392, 516","393, 516","393, 514","3…	3.856e-10	0.000110565	0.39638	1.9397e-09	150422B1embcellC01	Segment	0.000174713	0.000205195	1.69311e-05	420.86
34	1.38433e-05	1.47662e-05	2.04413e-10	1.06667	0.000177262	0.000166883	0.000194282	0.000179753	1.70204e-05	1.28691e-05	427	402	468	433	41	31	0.000185772	0.000173318	2.7e-05	447.5	417.5	10	0.000185272	0.000173394	2.7288e-05	446.3	417.68	10.1	1	1	1	0	0	0	150422B1	8	12	5	["442, 433","442, 432","436, 432","436, 431","435, 431","435, 429","434, 429","434, 428","433, 427","433, 426","432, 426","431, 425","431, 424","430, 424","429, 423","429, 422","427, 418","428, 416","427, 415","430, 412","430, 411","431, 411","431, 410","433, 408","434, 408","434, 407","435, 407","435, 406","436, 406","436, 405","437, 405","438, 404","439, 404","439, 403","441, 403","441, 402","4…	1.53982e-10	5.64967e-05	0.606224	1.06696e-09	150422B1embcellC02	Segment	0.00018498	0.000173207	3.0385e-05	445.59
98	1.91543e-05	2.27999e-05	4.36716e-10	1.19033	0.000175186	0.000162317	0.000195528	0.00018598	2.03415e-05	2.36626e-05	422	391	471	448	49	57	0.000185357	0.000174148	2.4e-05	446.5	419.5	9	0.000185624	0.000175611	2.20565e-05	447.14	423.02	8.35	2	2	1	1	1	1	150422B1	7	11	5	["465, 404","465, 403","463, 403","463, 400","466, 400","466, 403","467, 403","467, 404","467, 404","453, 401","453, 398","454, 398","454, 395","455, 395","455, 393","456, 393","456, 391","458, 391","458, 392","459, 392","459, 397","458, 397","458, 399","459, 399","459, 400","461, 400","461, 401","462, 401","462, 402","463, 403","463, 404","464, 404","464, 405","465, 405","465, 406","467, 406","4…	2.7341e-10	0.000111558	0.276073	1.60814e-09	150422B1embcellC02	Segment	0.000185824	0.000174877	2.57528e-05	447.63
143	2.46526e-05	3.64958e-05	8.99716e-10	1.4804	0.000163562	0.000162732	0.000195112	0.000195112	3.15501e-05	3.23804e-05	394	392	470	470	76	78	0.000179337	0.000178922	1.95e-05	432	431	7.5	0.000183342	0.00018164	2.14158e-05	441.65	437.55	8.14	3	3	1	2	2	2	150422B1	5	10	6	["404, 470","404, 469","401, 469","401, 468","400, 468","400, 467","398, 467","398, 466","397, 466","397, 465","395, 465","395, 463","394, 463","394, 459","395, 459","395, 457","396, 457","396, 455","397, 455","397, 454","398, 454","398, 453","399, 453","400, 452","401, 452","401, 451","402, 451","402, 450","404, 450","404, 449","405, 449","406, 448","407, 448","407, 447","409, 447","409, 446","4…	5.01754e-10	0.00012555	0.400005	2.61768e-09	150422B1embcellC02	Segment	0.000183289	0.000181635	2.4234e-05	441.52
228	1.63096e-05	3.78207e-05	6.1684e-10	2.31892	0.000185149	0.000174356	0.000205491	0.000211718	2.03415e-05	3.7362e-05	446	420	495	510	49	90	0.00019532	0.000193037	1.8e-05	470.5	465	7	0.000195166	0.000180774	3.04965e-05	470.13	435.46	11.17	4	4	1	3	3	3	150422B1	5	9	5	["485, 510","486, 510","486, 507","485, 507","485, 501","484, 501","484, 499","483, 499","483, 494","482, 494","482, 492","481, 492","481, 489","482, 489","482, 487","483, 487","483, 485","484, 485","484, 484","485, 484","484, 483","485, 483","485, 482","486, 482","486, 481","488, 481","488, 480","491, 480","491, 479","492, 479","493, 478","493, 476","492, 476","492, 473","491, 473","491, 475","4…	2.67723e-10	0.000219197	0.0700206	1.91729e-09	150422B1embcellC02	Segment	0.000196941	0.000187053	2.12069e-05	474.4
327	2.55605e-05	3.00508e-05	7.68112e-10	1.17567	0.000198849	0.000171865	0.000225417	0.000205076	2.65685e-05	3.32106e-05	479	414	543	494	64	80	0.000212133	0.00018847	7.5e-06	511	454	3.5	0.000213044	0.000188739	2.11714e-06	513.19	454.65	1.71	5	5	1	4	4	4	150422B1	2	5	4	["517, 494","521, 494","521, 493","522, 493","522, 489","523, 489","523, 488","525, 488","525, 487","522, 487","522, 489","521, 489","521, 490","519, 490","519, 489","516, 489","516, 488","515, 488","515, 487","514, 487","514, 486","510, 486","510, 485","509, 485","509, 475","510, 475","510, 473","509, 472","510, 471","510, 473","511, 473","511, 476","512, 476","512, 481","516, 481","516, 479","5…	1.78798e-10	0.00024244	0.0382265	1.6889e-09	150422B1embcellC02	Segment	0.000212422	0.000186873	1.20926e-05	511.7
440	2.10951e-05	3.10553e-05	6.55117e-10	1.47216	0.00018681	0.000183904	0.000217945	0.000206736	3.1135e-05	2.28323e-05	450	443	525	498	75	55	0.000202377	0.00019532	1.65e-05	487.5	470.5	6.5	0.000202867	0.000192877	2.09449e-05	488.68	464.61	7.98	6	6	1	5	5	5	150422B1	5	8	4	["457, 497","457, 496","456, 496","456, 495","455, 495","455, 494","454, 493","455, 493","456, 494","459, 494","459, 495","462, 495","462, 496","461, 496","460, 497","460, 497","494, 498","494, 497","493, 497","492, 496","489, 496","489, 494","486, 494","486, 493","480, 493","480, 492","479, 492","478, 491","479, 491","479, 490","477, 490","477, 489","475, 489","475, 490","477, 490","477, 491","4…	3.27954e-10	0.000151112	0.180478	1.81778e-09	150422B1embcellC02	Segment	0.000200935	0.000195313	1.87672e-05	484.02
535	2.71145e-05	2.801e-05	7.59476e-10	1.03303	0.000187225	0.000185564	0.000215869	0.000212548	2.86442e-05	2.69836e-05	451	447	520	512	69	65	0.000201547	0.000199056	1.05e-05	485.5	479.5	4.5	0.000203965	0.000198428	1.04293e-05	491.32	477.99	4.48	7	7	1	6	6	6	150422B1	3	6	4	["504, 512","504, 511","502, 511","502, 510","501, 510","501, 509","500, 509","500, 508","499, 508","499, 507","498, 507","498, 505","497, 505","497, 503","496, 503","496, 502","495, 502","494, 501","494, 500","493, 500","493, 499","492, 499","492, 496","493, 496","493, 495","491, 495","491, 494","488, 494","487, 493","477, 493","477, 492","476, 492","476, 493","472, 493","472, 492","471, 492","4…	4.05505e-10	0.000126112	0.320403	2.04909e-09	150422B1embcellC02	Segment	0.000203779	0.000198286	1.34636e-05	490.88
610	1.99996e-05	3.30397e-05	6.60782e-10	1.65201	0.000178507	0.000197603	0.000207982	0.000223342	2.94744e-05	2.57382e-05	430	476	501	538	71	62	0.000193244	0.000210472	1.2e-05	465.5	507	5	0.000192801	0.000209325	1.18681e-05	464.43	504.24	4.96	8	8	1	7	7	7	150422B1	4	6	3	["454, 538","454, 537","452, 537","452, 536","450, 536","450, 535","449, 535","449, 534","446, 534","446, 533","444, 533","444, 531","443, 531","443, 528","432, 528","431, 527","430, 527","430, 526","431, 526","431, 523","433, 523","433, 522","436, 522","436, 520","437, 520","437, 518","438, 518","438, 517","437, 516","437, 513","438, 513","438, 509","439, 509","439, 508","438, 508","438, 506","4…	3.86548e-10	0.000142865	0.237993	1.97192e-09	150422B1embcellC02	Segment	0.000192166	0.000209321	1.48773e-05	462.9
718	1.55842e-05	3.65084e-05	5.68956e-10	2.34265	0.000165638	0.000196358	0.00020217	0.000212133	3.65317e-05	1.57751e-05	399	473	487	511	88	38	0.000183904	0.000204245	6e-06	443	492	3	0.000185155	0.00020262	5.82016e-06	446.01	488.09	2.94	9	9	1	8	8	8	150422B1	1	5	5	["443, 511","443, 510","441, 510","441, 509","440, 509","440, 508","439, 508","439, 507","438, 507","438, 506","437, 506","437, 505","436, 505","436, 504","435, 504","435, 503","434, 503","434, 502","429, 502","429, 501","428, 501","428, 500","426, 500","426, 499","425, 499","425, 498","423, 498","423, 497","421, 497","420, 496","416, 496","416, 495","414, 495","414, 494","412, 494","412, 493","4…	3.55269e-10	0.000120022	0.309917	2.18309e-09	150422B1embcellC02	Segment	0.000184763	0.000202443	9.0911e-06	445.07
803	2.87319e-05	3.18214e-05	9.14289e-10	1.10753	0.000176431	0.000190131	0.000208812	0.00021919	3.23804e-05	2.90593e-05	425	458	503	528	78	70	0.000192622	0.000204661	1.2e-05	464	493	5	0.000195883	0.000204773	1.49104e-05	471.86	493.27	5.97	10	10	1	9	9	9	150422B1	3	7	5	["425, 517","425, 512","426, 511","426, 509","427, 509","427, 507","428, 507","428, 509","429, 509","429, 511","430, 511","430, 513","431, 513","431, 514","432, 514","432, 515","430, 515","430, 516","428, 516","428, 517","428, 517","433, 515","433, 513","435, 513","435, 515","435, 515","478, 528","478, 527","476, 527","476, 522","475, 522","475, 519","474, 519","474, 518","473, 518","473, 517","4…	4.21877e-10	0.000191509	0.14455	2.67432e-09	150422B1embcellC02	Segment	0.000193179	0.000205159	1.5918e-05	465.34
59	2.15355e-05	4.09831e-05	8.82593e-10	1.90305	0.000217945	0.00021919	0.000254476	0.000244928	3.65317e-05	2.57382e-05	525	528	613	590	88	62	0.000236211	0.000232059	1.8e-05	569	559	7	0.000238147	0.000229659	1.63374e-05	573.67	553.22	6.45	1	1	1	0	0	0	150422B1	5	9	5	["602, 590","602, 589","601, 589","601, 588","600, 588","600, 587","599, 587","599, 585","598, 585","598, 584","595, 584","595, 583","591, 583","591, 582","589, 582","589, 581","588, 581","588, 580","587, 580","586, 579","585, 579","585, 578","584, 578","584, 577","583, 577","583, 576","582, 576","582, 575","581, 575","581, 573","579, 573","579, 572","577, 572","577, 571","575, 571","575, 570","5…	5.1175e-10	0.000127812	0.39366	2.49212e-09	150422B1embcellD01	Segment	0.000237788	0.00022959	1.9278e-05	572.8
108	2.04137e-05	3.34245e-05	6.82319e-10	1.63735	0.000227908	0.000222096	0.000252401	0.000256552	2.44928e-05	3.4456e-05	549	535	608	618	59	83	0.000240154	0.000239324	1.05e-05	578.5	576.5	4.5	0.000242416	0.000235887	1.02991e-05	583.95	568.22	4.43	2	2	1	1	1	1	150422B1	3	6	4	["590, 618","590, 617","589, 617","589, 616","588, 616","588, 614","589, 614","589, 612","590, 612","590, 610","591, 610","591, 607","592, 606","592, 597","591, 597","591, 595","590, 594","589, 594","589, 593","587, 593","587, 592","586, 592","586, 591","585, 591","585, 590","584, 590","584, 589","583, 589","583, 588","580, 588","579, 587","571, 587","571, 588","569, 588","569, 589","565, 589","5…	4.03179e-10	0.000121891	0.341005	2.1565e-09	150422B1embcellD01	Segment	0.000241839	0.000235506	1.34121e-05	582.56
199	2.40231e-05	2.77767e-05	6.67283e-10	1.15625	0.000222096	0.000210472	0.000248249	0.000237456	2.61534e-05	2.69836e-05	535	507	598	572	63	65	0.000235173	0.000223964	1.2e-05	566.5	539.5	5	0.000234006	0.000223723	3.98803e-06	563.69	538.92	2.33	3	3	1	2	2	2	150422B1	3	7	5	["565, 572","567, 572","567, 568","566, 568","566, 569","565, 569","565, 570","564, 570","564, 571","565, 571","565, 571","539, 568","542, 568","542, 567","544, 567","544, 565","545, 565","545, 564","547, 564","547, 562","548, 562","548, 561","549, 561","549, 560","550, 560","550, 556","551, 556","551, 553","555, 553","555, 554","556, 554","556, 564","557, 564","557, 565","558, 565","558, 567","5…	4.06453e-10	0.000155462	0.211336	2.60194e-09	150422B1embcellD01	Segment	0.000234858	0.000222859	1.42766e-05	565.74
286	2.52894e-05	2.65294e-05	6.70914e-10	1.04903	0.000222511	0.000205076	0.000248249	0.00023372	2.57382e-05	2.86442e-05	536	494	598	563	62	69	0.00023538	0.000219398	1.35e-05	567	528.5	5.5	0.000234234	0.000222221	1.32057e-05	564.24	535.3	5.4	4	4	1	3	3	3	150422B1	4	7	4	["575, 563","575, 562","573, 562","573, 561","571, 561","571, 560","561, 560","561, 559","558, 559","558, 558","557, 558","557, 556","558, 556","558, 555","559, 555","559, 554","558, 554","558, 553","557, 553","557, 552","556, 552","556, 551","554, 551","554, 550","549, 550","549, 549","544, 549","544, 550","542, 550","542, 551","541, 552","541, 554","540, 554","540, 552","539, 552","539, 550","5…	3.97491e-10	0.000117047	0.364601	2.01001e-09	150422B1embcellD01	Segment	0.000234137	0.000222262	1.63162e-05	564
365	2.40048e-05	4.19078e-05	1.00599e-09	1.74581	0.000246174	0.00021919	0.000274403	0.000258213	2.8229e-05	3.90225e-05	593	528	661	622	68	94	0.000260288	0.000238701	1.05e-05	627	575	4.5	0.00025481	0.000234791	1.02805e-05	613.8	565.58	4.43	5	5	1	4	4	4	150422B1	3	6	4	["659, 622","659, 621","650, 621","650, 620","647, 620","647, 619","643, 619","643, 618","642, 618","641, 617","638, 617","638, 616","636, 616","636, 615","634, 615","634, 614","632, 614","632, 613","631, 613","631, 612","630, 612","630, 611","629, 611","628, 610","628, 609","627, 609","627, 607","626, 607","626, 606","625, 606","625, 605","623, 605","623, 607","622, 607","622, 603","621, 602","6…	3.90426e-10	0.000186288	0.141376	2.38501e-09	150422B1embcellD01	Segment	0.000254529	0.000234864	1.32972e-05	613.13
463	2.02629e-05	2.96609e-05	6.01017e-10	1.4638	0.000236211	0.000242022	0.000264855	0.000263609	2.86442e-05	2.15869e-05	569	583	638	635	69	52	0.000250533	0.000252816	1.8e-05	603.5	609	7	0.0002485	0.000250953	2.1951e-05	598.6	604.51	8.32	6	6	1	5	5	5	150422B1	5	9	5	["571, 635","575, 631","573, 631","573, 629","575, 629","575, 628","576, 628","576, 627","577, 627","577, 624","578, 624","578, 622","579, 622","579, 619","578, 619","578, 620","577, 620","577, 625","575, 625","575, 626","574, 626","574, 627","573, 627","569, 631","572, 632","571, 633","571, 633","579, 630","581, 630","581, 629","583, 629","583, 628","584, 628","583, 627","585, 627","584, 628","5…	3.40362e-10	0.000141387	0.21396	2.18637e-09	150422B1embcellD01	Segment	0.000248902	0.000251732	2.14807e-05	599.57
555	1.99264e-05	2.07566e-05	4.13605e-10	1.04167	0.000248665	0.000246589	0.000268591	0.000267346	1.99264e-05	2.07566e-05	599	594	647	644	48	50	0.000258628	0.000256967	1.5e-05	623	619	6	0.000259968	0.000255819	1.497e-05	626.23	616.23	5.99	7	7	1	6	6	6	150422B1	5	7	3	["625, 644","625, 641","624, 641","624, 639","623, 639","623, 637","621, 637","621, 636","620, 636","620, 635","619, 635","619, 634","618, 634","618, 632","617, 632","617, 631","616, 631","616, 628","615, 628","615, 626","614, 626","614, 625","613, 625","613, 624","612, 624","612, 622","611, 621","611, 620","610, 620","610, 618","608, 618","608, 617","606, 617","606, 616","604, 616","603, 615","6…	2.80303e-10	8.10433e-05	0.536295	1.26948e-09	150422B1embcellD01	Segment	0.000259407	0.000255631	1.78412e-05	624.88
621	2.94635e-05	4.06301e-05	1.1971e-09	1.379	0.000228738	0.000234965	0.000264855	0.000271082	3.61166e-05	3.61166e-05	551	566	638	653	87	87	0.000246797	0.000253024	1.8e-05	594.5	609.5	7	0.00025159	0.000257183	1.77739e-05	606.05	619.52	6.92	8	8	1	7	7	7	150422B1	5	9	5	["608, 653","608, 652","606, 652","606, 650","605, 650","605, 649","603, 649","603, 648","602, 648","602, 646","603, 646","603, 644","604, 644","604, 643","603, 643","603, 638","602, 638","602, 636","601, 636","601, 635","600, 635","600, 634","599, 634","599, 633","597, 633","597, 632","595, 632","595, 631","590, 631","590, 632","588, 632","588, 633","586, 633","586, 634","585, 634","585, 635","5…	4.93655e-10	0.000189765	0.172266	3.1786e-09	150422B1embcellD01	Segment	0.000251347	0.000257027	2.09254e-05	605.46
724	2.52058e-05	2.78437e-05	7.01823e-10	1.10465	0.000244513	0.000228323	0.000272327	0.000259043	2.78139e-05	3.07198e-05	589	550	656	624	67	74	0.00025842	0.000243683	1.2e-05	622.5	587	5	0.000258652	0.000244102	1.17464e-05	623.06	588.01	4.92	9	9	1	8	8	8	150422B1	3	7	5	["619, 624","619, 623","618, 623","617, 622","617, 621","616, 621","616, 619","615, 619","615, 617","614, 617","614, 616","613, 616","613, 615","612, 615","612, 614","606, 614","606, 615","603, 615","603, 613","602, 612","602, 608","601, 608","601, 607","600, 607","600, 606","599, 606","599, 604","598, 604","598, 595","599, 594","599, 590","600, 590","600, 585","599, 585","599, 584","598, 584","5…	4.08435e-10	0.000149391	0.229976	2.50651e-09	150422B1embcellD01	Segment	0.000258343	0.000244236	1.47224e-05	622.31
809	1.90961e-05	1.99264e-05	3.80516e-10	1.04348	0.000251986	0.000240777	0.000271912	0.000259873	1.99264e-05	1.90961e-05	607	580	655	626	48	46	0.000261949	0.000250325	1.8e-05	631	603	7	0.000261726	0.000250232	1.75804e-05	630.46	602.77	6.86	10	10	1	9	9	9	150422B1	5	9	5	["625, 626","624, 625","620, 625","619, 624","618, 624","617, 623","616, 623","616, 622","614, 622","614, 621","613, 621","613, 620","612, 620","612, 619","611, 618","611, 617","610, 616","610, 612","609, 611","609, 610","608, 609","608, 602","609, 602","609, 601","608, 601","608, 598","607, 598","607, 595","608, 595","608, 592","609, 592","609, 590","610, 590","610, 589","611, 588","612, 588","6…	3.05292e-10	7.25987e-05	0.727894	1.62986e-09	150422B1embcellD01	Segment	0.000261558	0.000250238	2.06899e-05	630.06
53	1.83993e-05	2.60287e-05	4.78909e-10	1.41466	0.000244098	0.000229984	0.0002661	0.000254892	2.2002e-05	2.4908e-05	588	554	641	614	53	60	0.000255099	0.000242438	2.4e-05	614.5	584	9	0.000254229	0.00024258	3.27859e-05	612.4	584.34	11.93	1	1	1	0	0	0	150422B1	7	11	5	["611, 614","627, 614","627, 611","626, 611","626, 603","628, 603","628, 602","629, 602","630, 601","635, 601","635, 600","638, 600","638, 599","639, 599","639, 598","640, 598","641, 597","641, 595","640, 595","640, 594","639, 594","639, 593","637, 593","637, 592","635, 592","635, 591","633, 591","633, 590","632, 590","632, 588","631, 588","631, 587","630, 587","630, 586","629, 586","629, 585","6…	2.93142e-10	0.000115658	0.275382	1.73856e-09	150422B1embcellD02	Segment	0.000252231	0.000241498	2.81273e-05	607.59
114	1.68198e-05	3.08689e-05	5.19208e-10	1.83528	0.000239117	0.000236626	0.000259043	0.000264025	1.99264e-05	2.73988e-05	576	570	624	636	48	66	0.00024908	0.000250325	2.4e-05	600	603	9	0.000250336	0.000250952	2.68603e-05	603.03	604.51	9.95	2	2	1	1	1	1	150422B1	7	11	5	["620, 613","620, 611","621, 611","621, 610","622, 611","622, 605","621, 604","621, 600","620, 600","620, 599","619, 598","619, 594","618, 594","618, 591","617, 591","617, 589","616, 589","616, 588","615, 588","615, 587","614, 587","614, 586","613, 586","613, 585","612, 585","612, 584","611, 584","611, 583","609, 583","609, 582","607, 582","607, 581","603, 581","603, 580","600, 580","600, 579","5…	3.00725e-10	0.000106729	0.331754	1.86022e-09	150422B1embcellD02	Segment	0.000250678	0.000251262	2.75308e-05	603.85
193	2.22702e-05	2.87407e-05	6.40061e-10	1.29054	0.000244098	0.000240362	0.000273573	0.000263609	2.94744e-05	2.32474e-05	588	579	659	635	71	56	0.000258835	0.000251986	1.95e-05	623.5	607	7.5	0.00025988	0.000250537	1.90116e-05	626.02	603.51	7.34	3	3	1	2	2	2	150422B1	5	10	6	["620, 635","620, 633","619, 633","619, 631","618, 631","618, 629","617, 629","617, 627","616, 627","616, 624","615, 624","615, 623","614, 623","614, 621","613, 621","613, 620","612, 619","612, 617","611, 617","611, 614","607, 614","607, 613","605, 613","605, 612","606, 612","606, 611","604, 611","604, 612","602, 612","602, 611","603, 611","603, 610","604, 610","604, 609","605, 609","605, 607","6…	3.56389e-10	0.000134758	0.246618	2.59521e-09	150422B1embcellD02	Segment	0.000259489	0.000250406	2.18813e-05	625.08
281	1.36385e-05	2.87221e-05	3.91725e-10	2.10596	0.000247419	0.000244928	0.000265685	0.000272742	1.82658e-05	2.78139e-05	596	590	640	657	44	67	0.000256552	0.000258835	2.1e-05	618	623.5	8	0.000257074	0.000258344	2.09611e-05	619.26	622.32	7.99	4	4	1	3	3	3	150422B1	7	9	3	["632, 657","632, 656","631, 656","631, 655","630, 655","630, 654","629, 654","629, 653","627, 653","627, 652","626, 652","626, 651","625, 651","625, 650","623, 650","623, 649","622, 649","622, 648","621, 648","621, 647","620, 647","620, 646","619, 646","619, 645","617, 645","617, 644","616, 644","616, 643","614, 643","614, 642","612, 642","612, 641","610, 641","610, 635","608, 635","608, 634","6…	2.47646e-10	9.81677e-05	0.322927	1.27008e-09	150422B1embcellD02	Segment	0.000256734	0.000257889	2.38304e-05	618.44
371	1.66756e-05	4.09159e-05	6.82296e-10	2.45364	0.000260288	0.000240777	0.000283951	0.000276063	2.36626e-05	3.52863e-05	627	580	684	665	57	85	0.00027212	0.00025842	1.8e-05	655.5	622.5	7	0.000276438	0.000254805	1.58478e-05	665.9	613.79	6.28	5	5	1	4	4	4	150422B1	5	9	5	["675, 663","675, 660","674, 659","673, 659","673, 660","670, 660","670, 655","671, 655","671, 653","670, 653","670, 649","669, 649","669, 647","668, 647","668, 645","667, 645","667, 644","666, 643","666, 642","665, 642","665, 641","664, 641","664, 639","663, 639","663, 637","662, 636","662, 635","661, 635","661, 633","660, 633","660, 632","659, 632","659, 631","658, 631","658, 630","657, 630","6…	2.43596e-10	0.000131739	0.17638	1.60933e-09	150422B1embcellD02	Segment	0.000276688	0.000255605	2.04223e-05	666.5
469	2.48227e-05	3.65416e-05	9.07063e-10	1.4721	0.000256137	0.000247419	0.00028063	0.000285611	2.44928e-05	3.81922e-05	617	596	676	688	59	92	0.000268383	0.000266515	3.3e-05	646.5	642	12	0.000268541	0.000263964	3.27772e-05	646.88	635.85	11.93	6	6	1	5	5	5	150422B1	10	14	5	["625, 688","625, 687","624, 687","624, 684","625, 684","625, 683","630, 683","630, 682","631, 682","631, 677","629, 677","629, 676","627, 676","627, 674","626, 674","626, 670","627, 669","626, 669","626, 667","627, 667","626, 666","626, 663","627, 663","627, 659","628, 658","628, 653","629, 653","629, 649","628, 649","628, 648","626, 648","625, 647","622, 647","622, 645","624, 645","624, 644","6…	4.73405e-10	0.000150843	0.261454	2.8787e-09	150422B1embcellD02	Segment	0.00026824	0.000264236	3.56341e-05	646.15
560	2.17214e-05	2.69197e-05	5.84734e-10	1.23932	0.000262364	0.000252816	0.000282706	0.000283121	2.03415e-05	3.03047e-05	632	609	681	682	49	73	0.000272535	0.000267968	3.15e-05	656.5	645.5	11.5	0.000273106	0.000271376	3.81486e-05	657.88	653.71	13.72	7	7	1	6	6	6	150422B1	10	13	4	["634, 640","634, 639","635, 639","635, 640","635, 640","674, 638","675, 638","675, 636","674, 636","674, 634","672, 634","672, 635","673, 635","673, 636","674, 636","674, 636","651, 681","651, 678","650, 678","650, 675","649, 674","648, 674","648, 672","647, 672","647, 670","646, 670","645, 668","645, 667","644, 667","644, 666","643, 665","643, 664","642, 664","642, 661","641, 661","641, 659","6…	3.04086e-10	0.000196047	0.0994227	1.87903e-09	150422B1embcellD02	Segment	0.000272716	0.000267946	3.39164e-05	656.94
630	1.79977e-05	2.47302e-05	4.45086e-10	1.37408	0.000259043	0.000256137	0.00028229	0.000279384	2.32474e-05	2.32474e-05	624	617	680	673	56	56	0.000270667	0.000267761	3.45e-05	652	645	12.5	0.000268425	0.000268158	4.71808e-05	646.6	645.96	16.73	8	8	1	7	7	7	150422B1	9	16	8	["653, 671","654, 671","654, 670","653, 670","653, 670","629, 629","629, 628","632, 628","632, 629","632, 629","657, 673","665, 673","665, 672","666, 672","666, 671","667, 671","668, 670","669, 670","669, 669","671, 669","671, 668","673, 668","674, 667","675, 667","675, 666","676, 666","676, 665","677, 665","677, 664","678, 664","678, 663","679, 663","679, 659","678, 658","678, 657","679, 657","6…	2.86594e-10	0.000106333	0.318522	2.05964e-09	150422B1embcellD02	Segment	0.000271923	0.000268609	3.96708e-05	655.03
729	1.89961e-05	3.12327e-05	5.933e-10	1.64416	0.000266515	0.000247004	0.000293499	0.000272742	2.69836e-05	2.57382e-05	642	595	707	657	65	62	0.000280007	0.000259873	2.55e-05	674.5	626	9.5	0.000278268	0.000259289	2.35921e-05	670.31	624.59	8.86	9	9	1	8	8	8	150422B1	8	11	4	["672, 607","672, 606","669, 606","669, 605","671, 605","671, 604","673, 604","673, 603","675, 603","675, 602","678, 602","678, 601","680, 601","680, 600","683, 600","683, 599","685, 599","686, 598","687, 598","688, 597","690, 597","690, 596","696, 596","696, 595","690, 595","690, 596","687, 596","687, 597","684, 597","683, 598","681, 598","681, 599","680, 599","679, 600","677, 600","677, 601","6…	3.44757e-10	0.000196707	0.111965	2.02233e-09	150422B1embcellD02	Segment	0.000278198	0.000258996	2.85136e-05	670.14
815	2.37334e-05	3.49638e-05	8.29811e-10	1.47319	0.000262364	0.000254061	0.000292669	0.000283536	3.03047e-05	2.94744e-05	632	612	705	683	73	71	0.000277516	0.000268799	3.6e-05	668.5	647.5	13	0.000278774	0.000267351	3.58365e-05	671.53	644.01	12.95	10	10	1	9	9	9	150422B1	11	15	5	["661, 683","661, 682","660, 682","660, 680","657, 676","652, 677","646, 677","646, 676","642, 676","642, 674","641, 674","641, 672","640, 672","640, 663","641, 663","641, 662","642, 662","642, 661","643, 661","644, 660","644, 658","645, 658","645, 646","646, 645","646, 644","647, 644","648, 643","649, 643","649, 642","650, 642","650, 641","649, 641","649, 640","648, 640","648, 639","647, 639","6…	5.24158e-10	0.00012789	0.402717	2.54273e-09	150422B1embcellD02	Segment	0.000278213	0.000267748	3.86877e-05	670.18
53	1.83993e-05	2.60287e-05	4.78909e-10	1.41466	0.000244098	0.000229984	0.0002661	0.000254892	2.2002e-05	2.4908e-05	588	554	641	614	53	60	0.000255099	0.000242438	2.4e-05	614.5	584	9	0.000254229	0.00024258	3.27859e-05	612.4	584.34	11.93	1	1	1	0	0	0	150422B1	7	11	5	["611, 614","627, 614","627, 611","626, 611","626, 603","628, 603","628, 602","629, 602","630, 601","635, 601","635, 600","638, 600","638, 599","639, 599","639, 598","640, 598","641, 597","641, 595","640, 595","640, 594","639, 594","639, 593","637, 593","637, 592","635, 592","635, 591","633, 591","633, 590","632, 590","632, 588","631, 588","631, 587","630, 587","630, 586","629, 586","629, 585","6…	2.93142e-10	0.000115658	0.275382	1.73856e-09	150422B1embcellE01	Segment	0.000252231	0.000241498	2.81273e-05	607.59
114	1.68198e-05	3.08689e-05	5.19208e-10	1.83528	0.000239117	0.000236626	0.000259043	0.000264025	1.99264e-05	2.73988e-05	576	570	624	636	48	66	0.00024908	0.000250325	2.4e-05	600	603	9	0.000250336	0.000250952	2.68603e-05	603.03	604.51	9.95	2	2	1	1	1	1	150422B1	7	11	5	["620, 613","620, 611","621, 611","621, 610","622, 611","622, 605","621, 604","621, 600","620, 600","620, 599","619, 598","619, 594","618, 594","618, 591","617, 591","617, 589","616, 589","616, 588","615, 588","615, 587","614, 587","614, 586","613, 586","613, 585","612, 585","612, 584","611, 584","611, 583","609, 583","609, 582","607, 582","607, 581","603, 581","603, 580","600, 580","600, 579","5…	3.00725e-10	0.000106729	0.331754	1.86022e-09	150422B1embcellE01	Segment	0.000250678	0.000251262	2.75308e-05	603.85
193	2.22702e-05	2.87407e-05	6.40061e-10	1.29054	0.000244098	0.000240362	0.000273573	0.000263609	2.94744e-05	2.32474e-05	588	579	659	635	71	56	0.000258835	0.000251986	1.95e-05	623.5	607	7.5	0.00025988	0.000250537	1.90116e-05	626.02	603.51	7.34	3	3	1	2	2	2	150422B1	5	10	6	["620, 635","620, 633","619, 633","619, 631","618, 631","618, 629","617, 629","617, 627","616, 627","616, 624","615, 624","615, 623","614, 623","614, 621","613, 621","613, 620","612, 619","612, 617","611, 617","611, 614","607, 614","607, 613","605, 613","605, 612","606, 612","606, 611","604, 611","604, 612","602, 612","602, 611","603, 611","603, 610","604, 610","604, 609","605, 609","605, 607","6…	3.56389e-10	0.000134758	0.246618	2.59521e-09	150422B1embcellE01	Segment	0.000259489	0.000250406	2.18813e-05	625.08
281	1.36385e-05	2.87221e-05	3.91725e-10	2.10596	0.000247419	0.000244928	0.000265685	0.000272742	1.82658e-05	2.78139e-05	596	590	640	657	44	67	0.000256552	0.000258835	2.1e-05	618	623.5	8	0.000257074	0.000258344	2.09611e-05	619.26	622.32	7.99	4	4	1	3	3	3	150422B1	7	9	3	["632, 657","632, 656","631, 656","631, 655","630, 655","630, 654","629, 654","629, 653","627, 653","627, 652","626, 652","626, 651","625, 651","625, 650","623, 650","623, 649","622, 649","622, 648","621, 648","621, 647","620, 647","620, 646","619, 646","619, 645","617, 645","617, 644","616, 644","616, 643","614, 643","614, 642","612, 642","612, 641","610, 641","610, 635","608, 635","608, 634","6…	2.47646e-10	9.81677e-05	0.322927	1.27008e-09	150422B1embcellE01	Segment	0.000256734	0.000257889	2.38304e-05	618.44
371	1.66756e-05	4.09159e-05	6.82296e-10	2.45364	0.000260288	0.000240777	0.000283951	0.000276063	2.36626e-05	3.52863e-05	627	580	684	665	57	85	0.00027212	0.00025842	1.8e-05	655.5	622.5	7	0.000276438	0.000254805	1.58478e-05	665.9	613.79	6.28	5	5	1	4	4	4	150422B1	5	9	5	["675, 663","675, 660","674, 659","673, 659","673, 660","670, 660","670, 655","671, 655","671, 653","670, 653","670, 649","669, 649","669, 647","668, 647","668, 645","667, 645","667, 644","666, 643","666, 642","665, 642","665, 641","664, 641","664, 639","663, 639","663, 637","662, 636","662, 635","661, 635","661, 633","660, 633","660, 632","659, 632","659, 631","658, 631","658, 630","657, 630","6…	2.43596e-10	0.000131739	0.17638	1.60933e-09	150422B1embcellE01	Segment	0.000276688	0.000255605	2.04223e-05	666.5
469	2.48227e-05	3.65416e-05	9.07063e-10	1.4721	0.000256137	0.000247419	0.00028063	0.000285611	2.44928e-05	3.81922e-05	617	596	676	688	59	92	0.000268383	0.000266515	3.3e-05	646.5	642	12	0.000268541	0.000263964	3.27772e-05	646.88	635.85	11.93	6	6	1	5	5	5	150422B1	10	14	5	["625, 688","625, 687","624, 687","624, 684","625, 684","625, 683","630, 683","630, 682","631, 682","631, 677","629, 677","629, 676","627, 676","627, 674","626, 674","626, 670","627, 669","626, 669","626, 667","627, 667","626, 666","626, 663","627, 663","627, 659","628, 658","628, 653","629, 653","629, 649","628, 649","628, 648","626, 648","625, 647","622, 647","622, 645","624, 645","624, 644","6…	4.73405e-10	0.000150843	0.261454	2.8787e-09	150422B1embcellE01	Segment	0.00026824	0.000264236	3.56341e-05	646.15
560	2.17214e-05	2.69197e-05	5.84734e-10	1.23932	0.000262364	0.000252816	0.000282706	0.000283121	2.03415e-05	3.03047e-05	632	609	681	682	49	73	0.000272535	0.000267968	3.15e-05	656.5	645.5	11.5	0.000273106	0.000271376	3.81486e-05	657.88	653.71	13.72	7	7	1	6	6	6	150422B1	10	13	4	["634, 640","634, 639","635, 639","635, 640","635, 640","674, 638","675, 638","675, 636","674, 636","674, 634","672, 634","672, 635","673, 635","673, 636","674, 636","674, 636","651, 681","651, 678","650, 678","650, 675","649, 674","648, 674","648, 672","647, 672","647, 670","646, 670","645, 668","645, 667","644, 667","644, 666","643, 665","643, 664","642, 664","642, 661","641, 661","641, 659","6…	3.04086e-10	0.000196047	0.0994227	1.87903e-09	150422B1embcellE01	Segment	0.000272716	0.000267946	3.39164e-05	656.94
630	1.79977e-05	2.47302e-05	4.45086e-10	1.37408	0.000259043	0.000256137	0.00028229	0.000279384	2.32474e-05	2.32474e-05	624	617	680	673	56	56	0.000270667	0.000267761	3.45e-05	652	645	12.5	0.000268425	0.000268158	4.71808e-05	646.6	645.96	16.73	8	8	1	7	7	7	150422B1	9	16	8	["653, 671","654, 671","654, 670","653, 670","653, 670","629, 629","629, 628","632, 628","632, 629","632, 629","657, 673","665, 673","665, 672","666, 672","666, 671","667, 671","668, 670","669, 670","669, 669","671, 669","671, 668","673, 668","674, 667","675, 667","675, 666","676, 666","676, 665","677, 665","677, 664","678, 664","678, 663","679, 663","679, 659","678, 658","678, 657","679, 657","6…	2.86594e-10	0.000106333	0.318522	2.05964e-09	150422B1embcellE01	Segment	0.000271923	0.000268609	3.96708e-05	655.03
729	1.89961e-05	3.12327e-05	5.933e-10	1.64416	0.000266515	0.000247004	0.000293499	0.000272742	2.69836e-05	2.57382e-05	642	595	707	657	65	62	0.000280007	0.000259873	2.55e-05	674.5	626	9.5	0.000278268	0.000259289	2.35921e-05	670.31	624.59	8.86	9	9	1	8	8	8	150422B1	8	11	4	["672, 607","672, 606","669, 606","669, 605","671, 605","671, 604","673, 604","673, 603","675, 603","675, 602","678, 602","678, 601","680, 601","680, 600","683, 600","683, 599","685, 599","686, 598","687, 598","688, 597","690, 597","690, 596","696, 596","696, 595","690, 595","690, 596","687, 596","687, 597","684, 597","683, 598","681, 598","681, 599","680, 599","679, 600","677, 600","677, 601","6…	3.44757e-10	0.000196707	0.111965	2.02233e-09	150422B1embcellE01	Segment	0.000278198	0.000258996	2.85136e-05	670.14
815	2.37334e-05	3.49638e-05	8.29811e-10	1.47319	0.000262364	0.000254061	0.000292669	0.000283536	3.03047e-05	2.94744e-05	632	612	705	683	73	71	0.000277516	0.000268799	3.6e-05	668.5	647.5	13	0.000278774	0.000267351	3.58365e-05	671.53	644.01	12.95	10	10	1	9	9	9	150422B1	11	15	5	["661, 683","661, 682","660, 682","660, 680","657, 676","652, 677","646, 677","646, 676","642, 676","642, 674","641, 674","641, 672","640, 672","640, 663","641, 663","641, 662","642, 662","642, 661","643, 661","644, 660","644, 658","645, 658","645, 646","646, 645","646, 644","647, 644","648, 643","649, 643","649, 642","650, 642","650, 641","649, 641","649, 640","648, 640","648, 639","647, 639","6…	5.24158e-10	0.00012789	0.402717	2.54273e-09	150422B1embcellE01	Segment	0.000278213	0.000267748	3.86877e-05	670.18
47	1.37053e-05	2.60595e-05	3.57153e-10	1.90141	0.000251986	0.000242853	0.000274818	0.000261119	2.28323e-05	1.82658e-05	607	585	662	629	55	44	0.000263402	0.000251986	2.25e-05	634.5	607	8.5	0.000261453	0.000251796	2.06326e-05	629.8	606.54	7.88	1	1	1	0	0	0	150422B1	6	11	6	["659, 622","659, 621","660, 621","660, 622","660, 622","661, 620","662, 619","662, 620","662, 620","646, 599","645, 599","644, 598","645, 598","645, 597","646, 597","646, 597","653, 603","653, 602","654, 602","654, 603","654, 603","637, 629","637, 628","634, 628","634, 625","633, 625","633, 624","630, 624","629, 623","627, 623","627, 622","626, 622","626, 621","625, 621","625, 620","624, 620","6…	2.35496e-10	0.000107607	0.255573	1.66622e-09	150422B1embcellE02	Segment	0.000262445	0.000251923	2.58279e-05	632.19
120	2.05827e-05	2.85404e-05	5.87438e-10	1.38662	0.000247834	0.000256137	0.000280215	0.00028063	3.23804e-05	2.44928e-05	597	617	675	676	78	59	0.000264025	0.000268383	2.7e-05	636	646.5	10	0.000262471	0.000266591	2.69403e-05	632.26	642.18	9.98	2	2	1	1	1	1	150422B1	8	12	5	["630, 676","630, 675","627, 675","626, 674","624, 674","624, 673","622, 673","622, 672","620, 672","620, 671","618, 671","618, 670","616, 670","616, 668","617, 667","617, 665","615, 665","615, 664","614, 664","613, 663","612, 663","612, 662","611, 662","611, 661","610, 661","610, 660","608, 660","608, 659","607, 659","607, 658","606, 658","606, 657","604, 657","604, 656","603, 656","602, 655","6…	3.99473e-10	0.000114142	0.385309	2.48333e-09	150422B1embcellE02	Segment	0.000262467	0.000266451	2.99838e-05	632.25
186	2.27863e-05	2.28342e-05	5.20307e-10	1.0021	0.000255307	0.000258628	0.000277309	0.000285611	2.2002e-05	2.69836e-05	615	623	668	688	53	65	0.000266308	0.00027212	2.25e-05	641.5	655.5	8.5	0.000264323	0.000269401	2.55421e-05	636.72	648.95	9.51	3	3	1	2	2	2	150422B1	6	11	6	["628, 671","628, 670","629, 670","629, 671","629, 671","627, 631","626, 631","626, 629","626, 629","646, 688","646, 687","644, 687","644, 686","634, 686","634, 685","633, 685","633, 680","634, 680","634, 679","635, 678","635, 677","636, 677","636, 676","637, 675","637, 674","638, 674","638, 671","637, 670","637, 667","636, 667","636, 668","637, 669","635, 669","635, 670","634, 670","634, 672","6…	2.89696e-10	0.000154797	0.151925	1.87421e-09	150422B1embcellE02	Segment	0.000263244	0.00026982	2.41056e-05	634.12
277	2.7442e-05	2.87797e-05	7.89773e-10	1.04874	0.000258628	0.000263194	0.000291008	0.000294329	3.23804e-05	3.1135e-05	623	634	701	709	78	75	0.000274818	0.000278762	2.4e-05	662	671.5	9	0.000269307	0.000279794	2.70755e-05	648.73	673.99	10.03	4	4	1	3	3	3	150422B1	7	11	5	["647, 709","649, 709","649, 708","650, 708","650, 707","651, 707","651, 706","653, 706","653, 705","654, 705","654, 704","655, 703","655, 702","656, 702","656, 701","657, 701","657, 700","658, 700","658, 699","659, 699","659, 698","660, 698","660, 697","661, 697","661, 696","662, 696","662, 695","663, 695","663, 694","664, 694","665, 693","666, 693","666, 692","667, 692","667, 691","668, 691","6…	4.00938e-10	0.000199281	0.126869	2.33915e-09	150422B1embcellE02	Segment	0.000270734	0.000279852	2.59064e-05	652.16
376	1.39746e-05	2.96577e-05	4.14455e-10	2.12226	0.000269421	0.00026527	0.000291838	0.000290593	2.24172e-05	2.53231e-05	649	639	703	700	54	61	0.00028063	0.000277931	2.55e-05	676	669.5	9.5	0.000282499	0.000278626	2.18661e-05	680.5	671.17	8.29	5	5	1	4	4	4	150422B1	8	11	4	["668, 700","672, 700","672, 699","674, 699","674, 698","676, 698","676, 697","678, 697","678, 696","679, 696","679, 695","681, 695","681, 694","682, 694","683, 693","684, 693","684, 692","685, 692","685, 691","686, 691","686, 690","687, 690","688, 689","689, 689","689, 688","690, 688","690, 687","692, 687","692, 686","693, 686","693, 685","694, 685","694, 683","695, 683","695, 682","696, 682","6…	2.88145e-10	0.000108482	0.307682	1.64139e-09	150422B1embcellE02	Segment	0.000282022	0.000279079	2.80612e-05	679.35
475	2.11785e-05	2.37618e-05	5.03239e-10	1.12197	0.000266515	0.000276479	0.000286857	0.000304292	2.03415e-05	2.78139e-05	642	666	691	733	49	67	0.000276686	0.000290385	3.6e-05	666.5	699.5	13	0.000278549	0.000290085	3.2948e-05	670.99	698.78	11.98	6	6	1	5	5	5	150422B1	11	15	5	["643, 718","643, 717","642, 717","642, 713","643, 713","643, 711","644, 710","644, 709","645, 709","645, 712","646, 712","646, 715","647, 715","647, 716","648, 716","648, 717","647, 718","647, 718","688, 696","688, 694","689, 694","689, 695","690, 695","690, 693","691, 693","691, 690","689, 690","689, 689","688, 689","688, 684","687, 679","686, 680","684, 680","684, 679","683, 679","683, 678","6…	3.0736e-10	0.000127086	0.239144	2.0203e-09	150422B1embcellE02	Segment	0.000278331	0.000290275	3.83265e-05	670.46
567	1.68409e-05	2.61646e-05	4.40636e-10	1.55363	0.000274818	0.000275648	0.000290593	0.000304292	1.57751e-05	2.86442e-05	662	664	700	733	38	69	0.000282706	0.00028997	3.15e-05	681	698.5	11.5	0.000284785	0.000288531	3.2056e-05	686.01	695.03	11.69	7	7	1	6	6	6	150422B1	9	14	6	["694, 733","694, 732","692, 732","692, 731","691, 731","690, 730","689, 730","689, 729","688, 729","687, 728","686, 728","686, 727","685, 727","685, 726","684, 726","684, 716","683, 716","683, 714","682, 714","682, 713","680, 713","680, 712","678, 712","678, 711","668, 711","667, 710","665, 710","665, 709","663, 709","663, 708","662, 708","662, 707","663, 707","663, 706","665, 706","665, 705","6…	2.29551e-10	9.10255e-05	0.348146	1.7078e-09	150422B1embcellE02	Segment	0.000284663	0.000288291	3.51453e-05	685.71
635	1.72171e-05	3.48368e-05	5.99789e-10	2.02339	0.000267346	0.000282706	0.000285611	0.000315916	1.82658e-05	3.32106e-05	644	681	688	761	44	80	0.000276479	0.000299311	4.05e-05	666	721	14.5	0.000278206	0.000294909	4.11046e-05	670.16	710.4	14.7	8	8	1	7	7	7	150422B1	13	16	4	["659, 757","659, 750","660, 750","660, 753","659, 754","660, 754","660, 757","660, 757","671, 733","672, 732","671, 732","671, 732","650, 761","652, 761","652, 760","653, 760","653, 759","654, 759","654, 758","655, 758","655, 756","656, 756","656, 754","657, 754","657, 752","658, 752","658, 750","656, 750","656, 748","657, 748","657, 746","658, 746","658, 745","659, 745","661, 749","664, 751","6…	2.8599e-10	0.000150991	0.157638	1.71945e-09	150422B1embcellE02	Segment	0.000277351	0.000296134	4.29725e-05	668.1
735	1.83222e-05	2.95661e-05	5.41716e-10	1.61367	0.000273157	0.000274818	0.000292254	0.000305538	1.90961e-05	3.07198e-05	658	662	704	736	46	74	0.000282706	0.000290178	3.6e-05	681	699	13	0.000282868	0.000291105	3.56366e-05	681.39	701.23	12.88	9	9	1	8	8	8	150422B1	11	15	5	["668, 736","668, 730","669, 730","669, 727","668, 727","668, 726","667, 726","667, 724","666, 724","666, 717","665, 717","665, 716","664, 716","664, 714","663, 714","663, 710","665, 710","665, 709","664, 709","664, 708","663, 708","663, 706","662, 706","662, 694","661, 694","661, 693","660, 693","660, 692","659, 692","659, 690","658, 690","658, 689","660, 689","660, 690","662, 690","662, 691","6…	3.23818e-10	0.000116809	0.298233	2.09543e-09	150422B1embcellE02	Segment	0.000282598	0.000290793	3.87817e-05	680.74
823	1.90961e-05	2.65685e-05	5.07356e-10	1.3913	0.000272327	0.000278139	0.000291423	0.000304708	1.90961e-05	2.65685e-05	656	670	702	734	46	64	0.000281875	0.000291423	4.2e-05	679	702	15	0.000282687	0.000289516	4.10983e-05	680.95	697.41	14.7	10	10	1	9	9	9	150422B1	12	18	7	["688, 734","688, 733","685, 733","684, 732","681, 732","681, 731","678, 731","678, 730","676, 730","676, 729","675, 729","675, 728","674, 728","674, 727","673, 727","673, 726","672, 726","672, 724","671, 723","671, 722","670, 721","670, 711","671, 711","671, 708","670, 708","670, 707","669, 707","669, 706","668, 706","668, 705","667, 705","666, 704","666, 703","665, 703","665, 702","664, 702","6…	3.47945e-10	9.04423e-05	0.534536	2.16521e-09	150422B1embcellE02	Segment	0.000282539	0.000289213	4.40727e-05	680.6
47	1.37053e-05	2.60595e-05	3.57153e-10	1.90141	0.000251986	0.000242853	0.000274818	0.000261119	2.28323e-05	1.82658e-05	607	585	662	629	55	44	0.000263402	0.000251986	2.25e-05	634.5	607	8.5	0.000261453	0.000251796	2.06326e-05	629.8	606.54	7.88	1	1	1	0	0	0	150422B1	6	11	6	["659, 622","659, 621","660, 621","660, 622","660, 622","661, 620","662, 619","662, 620","662, 620","646, 599","645, 599","644, 598","645, 598","645, 597","646, 597","646, 597","653, 603","653, 602","654, 602","654, 603","654, 603","637, 629","637, 628","634, 628","634, 625","633, 625","633, 624","630, 624","629, 623","627, 623","627, 622","626, 622","626, 621","625, 621","625, 620","624, 620","6…	2.35496e-10	0.000107607	0.255573	1.66622e-09	150422B1embcellF01	Segment	0.000262445	0.000251923	2.58279e-05	632.19
120	2.05827e-05	2.85404e-05	5.87438e-10	1.38662	0.000247834	0.000256137	0.000280215	0.00028063	3.23804e-05	2.44928e-05	597	617	675	676	78	59	0.000264025	0.000268383	2.7e-05	636	646.5	10	0.000262471	0.000266591	2.69403e-05	632.26	642.18	9.98	2	2	1	1	1	1	150422B1	8	12	5	["630, 676","630, 675","627, 675","626, 674","624, 674","624, 673","622, 673","622, 672","620, 672","620, 671","618, 671","618, 670","616, 670","616, 668","617, 667","617, 665","615, 665","615, 664","614, 664","613, 663","612, 663","612, 662","611, 662","611, 661","610, 661","610, 660","608, 660","608, 659","607, 659","607, 658","606, 658","606, 657","604, 657","604, 656","603, 656","602, 655","6…	3.99473e-10	0.000114142	0.385309	2.48333e-09	150422B1embcellF01	Segment	0.000262467	0.000266451	2.99838e-05	632.25
186	2.27863e-05	2.28342e-05	5.20307e-10	1.0021	0.000255307	0.000258628	0.000277309	0.000285611	2.2002e-05	2.69836e-05	615	623	668	688	53	65	0.000266308	0.00027212	2.25e-05	641.5	655.5	8.5	0.000264323	0.000269401	2.55421e-05	636.72	648.95	9.51	3	3	1	2	2	2	150422B1	6	11	6	["628, 671","628, 670","629, 670","629, 671","629, 671","627, 631","626, 631","626, 629","626, 629","646, 688","646, 687","644, 687","644, 686","634, 686","634, 685","633, 685","633, 680","634, 680","634, 679","635, 678","635, 677","636, 677","636, 676","637, 675","637, 674","638, 674","638, 671","637, 670","637, 667","636, 667","636, 668","637, 669","635, 669","635, 670","634, 670","634, 672","6…	2.89696e-10	0.000154797	0.151925	1.87421e-09	150422B1embcellF01	Segment	0.000263244	0.00026982	2.41056e-05	634.12
277	2.7442e-05	2.87797e-05	7.89773e-10	1.04874	0.000258628	0.000263194	0.000291008	0.000294329	3.23804e-05	3.1135e-05	623	634	701	709	78	75	0.000274818	0.000278762	2.4e-05	662	671.5	9	0.000269307	0.000279794	2.70755e-05	648.73	673.99	10.03	4	4	1	3	3	3	150422B1	7	11	5	["647, 709","649, 709","649, 708","650, 708","650, 707","651, 707","651, 706","653, 706","653, 705","654, 705","654, 704","655, 703","655, 702","656, 702","656, 701","657, 701","657, 700","658, 700","658, 699","659, 699","659, 698","660, 698","660, 697","661, 697","661, 696","662, 696","662, 695","663, 695","663, 694","664, 694","665, 693","666, 693","666, 692","667, 692","667, 691","668, 691","6…	4.00938e-10	0.000199281	0.126869	2.33915e-09	150422B1embcellF01	Segment	0.000270734	0.000279852	2.59064e-05	652.16
376	1.39746e-05	2.96577e-05	4.14455e-10	2.12226	0.000269421	0.00026527	0.000291838	0.000290593	2.24172e-05	2.53231e-05	649	639	703	700	54	61	0.00028063	0.000277931	2.55e-05	676	669.5	9.5	0.000282499	0.000278626	2.18661e-05	680.5	671.17	8.29	5	5	1	4	4	4	150422B1	8	11	4	["668, 700","672, 700","672, 699","674, 699","674, 698","676, 698","676, 697","678, 697","678, 696","679, 696","679, 695","681, 695","681, 694","682, 694","683, 693","684, 693","684, 692","685, 692","685, 691","686, 691","686, 690","687, 690","688, 689","689, 689","689, 688","690, 688","690, 687","692, 687","692, 686","693, 686","693, 685","694, 685","694, 683","695, 683","695, 682","696, 682","6…	2.88145e-10	0.000108482	0.307682	1.64139e-09	150422B1embcellF01	Segment	0.000282022	0.000279079	2.80612e-05	679.35
475	2.11785e-05	2.37618e-05	5.03239e-10	1.12197	0.000266515	0.000276479	0.000286857	0.000304292	2.03415e-05	2.78139e-05	642	666	691	733	49	67	0.000276686	0.000290385	3.6e-05	666.5	699.5	13	0.000278549	0.000290085	3.2948e-05	670.99	698.78	11.98	6	6	1	5	5	5	150422B1	11	15	5	["643, 718","643, 717","642, 717","642, 713","643, 713","643, 711","644, 710","644, 709","645, 709","645, 712","646, 712","646, 715","647, 715","647, 716","648, 716","648, 717","647, 718","647, 718","688, 696","688, 694","689, 694","689, 695","690, 695","690, 693","691, 693","691, 690","689, 690","689, 689","688, 689","688, 684","687, 679","686, 680","684, 680","684, 679","683, 679","683, 678","6…	3.0736e-10	0.000127086	0.239144	2.0203e-09	150422B1embcellF01	Segment	0.000278331	0.000290275	3.83265e-05	670.46
567	1.68409e-05	2.61646e-05	4.40636e-10	1.55363	0.000274818	0.000275648	0.000290593	0.000304292	1.57751e-05	2.86442e-05	662	664	700	733	38	69	0.000282706	0.00028997	3.15e-05	681	698.5	11.5	0.000284785	0.000288531	3.2056e-05	686.01	695.03	11.69	7	7	1	6	6	6	150422B1	9	14	6	["694, 733","694, 732","692, 732","692, 731","691, 731","690, 730","689, 730","689, 729","688, 729","687, 728","686, 728","686, 727","685, 727","685, 726","684, 726","684, 716","683, 716","683, 714","682, 714","682, 713","680, 713","680, 712","678, 712","678, 711","668, 711","667, 710","665, 710","665, 709","663, 709","663, 708","662, 708","662, 707","663, 707","663, 706","665, 706","665, 705","6…	2.29551e-10	9.10255e-05	0.348146	1.7078e-09	150422B1embcellF01	Segment	0.000284663	0.000288291	3.51453e-05	685.71
635	1.72171e-05	3.48368e-05	5.99789e-10	2.02339	0.000267346	0.000282706	0.000285611	0.000315916	1.82658e-05	3.32106e-05	644	681	688	761	44	80	0.000276479	0.000299311	4.05e-05	666	721	14.5	0.000278206	0.000294909	4.11046e-05	670.16	710.4	14.7	8	8	1	7	7	7	150422B1	13	16	4	["659, 757","659, 750","660, 750","660, 753","659, 754","660, 754","660, 757","660, 757","671, 733","672, 732","671, 732","671, 732","650, 761","652, 761","652, 760","653, 760","653, 759","654, 759","654, 758","655, 758","655, 756","656, 756","656, 754","657, 754","657, 752","658, 752","658, 750","656, 750","656, 748","657, 748","657, 746","658, 746","658, 745","659, 745","661, 749","664, 751","6…	2.8599e-10	0.000150991	0.157638	1.71945e-09	150422B1embcellF01	Segment	0.000277351	0.000296134	4.29725e-05	668.1
735	1.83222e-05	2.95661e-05	5.41716e-10	1.61367	0.000273157	0.000274818	0.000292254	0.000305538	1.90961e-05	3.07198e-05	658	662	704	736	46	74	0.000282706	0.000290178	3.6e-05	681	699	13	0.000282868	0.000291105	3.56366e-05	681.39	701.23	12.88	9	9	1	8	8	8	150422B1	11	15	5	["668, 736","668, 730","669, 730","669, 727","668, 727","668, 726","667, 726","667, 724","666, 724","666, 717","665, 717","665, 716","664, 716","664, 714","663, 714","663, 710","665, 710","665, 709","664, 709","664, 708","663, 708","663, 706","662, 706","662, 694","661, 694","661, 693","660, 693","660, 692","659, 692","659, 690","658, 690","658, 689","660, 689","660, 690","662, 690","662, 691","6…	3.23818e-10	0.000116809	0.298233	2.09543e-09	150422B1embcellF01	Segment	0.000282598	0.000290793	3.87817e-05	680.74
823	1.90961e-05	2.65685e-05	5.07356e-10	1.3913	0.000272327	0.000278139	0.000291423	0.000304708	1.90961e-05	2.65685e-05	656	670	702	734	46	64	0.000281875	0.000291423	4.2e-05	679	702	15	0.000282687	0.000289516	4.10983e-05	680.95	697.41	14.7	10	10	1	9	9	9	150422B1	12	18	7	["688, 734","688, 733","685, 733","684, 732","681, 732","681, 731","678, 731","678, 730","676, 730","676, 729","675, 729","675, 728","674, 728","674, 727","673, 727","673, 726","672, 726","672, 724","671, 723","671, 722","670, 721","670, 711","671, 711","671, 708","670, 708","670, 707","669, 707","669, 706","668, 706","668, 705","667, 705","666, 704","666, 703","665, 703","665, 702","664, 702","6…	3.47945e-10	9.04423e-05	0.534536	2.16521e-09	150422B1embcellF01	Segment	0.000282539	0.000289213	4.40727e-05	680.6
40	1.54759e-05	2.3147e-05	3.5822e-10	1.49568	0.000263194	0.000257382	0.000281045	0.000280215	1.78507e-05	2.28323e-05	634	620	677	675	43	55	0.00027212	0.000268799	3e-05	655.5	647.5	11	0.000269686	0.000266374	3.21121e-05	649.64	641.66	11.7	1	1	1	0	0	0	150422B1	9	13	5	["643, 675","642, 674","642, 673","641, 673","641, 668","640, 668","640, 665","639, 665","639, 664","635, 664","635, 660","636, 660","636, 658","635, 658","635, 656","634, 656","634, 653","635, 653","635, 645","636, 645","636, 646","638, 646","638, 645","637, 645","637, 643","636, 643","636, 642","637, 642","637, 640","636, 640","636, 635","635, 635","635, 633","634, 633","634, 630","635, 630","6…	2.03787e-10	9.16693e-05	0.304746	1.44336e-09	150422B1embcellF02	Segment	0.000269382	0.000265641	3.33174e-05	648.91
128	1.80003e-05	2.27779e-05	4.10009e-10	1.26541	0.000262364	0.000257798	0.000285196	0.000281875	2.28323e-05	2.40777e-05	632	621	687	679	55	58	0.00027378	0.000269836	3e-05	659.5	650	11	0.000273708	0.000271843	2.96767e-05	659.33	654.83	10.89	2	2	1	1	1	1	150422B1	8	14	7	["654, 679","653, 678","651, 678","651, 677","649, 677","649, 676","645, 676","645, 675","642, 675","642, 674","641, 674","641, 673","640, 673","640, 672","639, 672","639, 671","638, 670","638, 669","637, 669","637, 668","636, 668","636, 667","635, 667","635, 666","634, 666","634, 665","633, 665","633, 663","632, 663","632, 659","633, 659","633, 657","634, 657","634, 656","635, 655","636, 655","6…	2.88231e-10	9.68261e-05	0.386336	2.08009e-09	150422B1embcellF02	Segment	0.000273241	0.000271659	3.27399e-05	658.2
179	1.68823e-05	2.621e-05	4.42485e-10	1.55252	0.000262779	0.00026444	0.000278554	0.000292669	1.57751e-05	2.8229e-05	633	637	671	705	38	68	0.000270667	0.000278554	3.15e-05	652	671	11.5	0.000271406	0.000280174	3.14971e-05	653.78	674.9	11.5	3	3	1	2	2	2	150422B1	9	14	6	["663, 704","663, 703","661, 703","661, 702","658, 702","658, 701","657, 701","657, 700","655, 700","655, 699","654, 699","654, 698","651, 698","651, 697","650, 697","650, 696","647, 696","647, 694","646, 694","646, 693","645, 693","645, 691","644, 691","644, 690","642, 690","640, 689","638, 689","636, 687","636, 686","635, 686","635, 685","634, 685","634, 683","633, 683","633, 678","634, 678","6…	2.59796e-10	9.23034e-05	0.383183	1.9516e-09	150422B1embcellF02	Segment	0.000270947	0.000279972	3.41988e-05	652.67
271	1.86643e-05	3.27721e-05	6.11669e-10	1.75587	0.000263194	0.000273988	0.000291423	0.000300141	2.8229e-05	2.61534e-05	634	660	702	723	68	63	0.000277309	0.000287064	3.3e-05	668	691.5	12	0.000274891	0.000286938	3.48595e-05	662.18	691.2	12.62	4	4	1	3	3	3	150422B1	10	14	5	["644, 723","645, 723","645, 722","646, 722","646, 721","652, 721","652, 720","656, 720","656, 719","657, 719","657, 718","659, 718","659, 717","662, 717","662, 718","665, 718","665, 717","667, 717","667, 716","669, 716","669, 714","671, 714","672, 713","673, 713","673, 712","674, 712","674, 711","675, 711","675, 708","674, 708","674, 707","673, 707","673, 706","674, 706","673, 705","674, 705","6…	3.60353e-10	0.000140189	0.230414	2.41166e-09	150422B1embcellF02	Segment	0.000275007	0.000285515	3.5519e-05	662.46
383	1.80012e-05	3.7427e-05	6.7373e-10	2.07915	0.000275648	0.000272327	0.000299311	0.000303877	2.36626e-05	3.15501e-05	664	656	721	732	57	76	0.00028748	0.000288102	3.15e-05	692.5	694	11.5	0.000289956	0.000287352	3.19616e-05	698.46	692.19	11.65	5	5	1	4	4	4	150422B1	9	14	6	["664, 732","664, 730","665, 730","665, 729","667, 729","667, 728","668, 728","668, 727","669, 727","672, 724","672, 723","673, 723","674, 722","675, 722","675, 721","673, 721","673, 722","672, 722","672, 721","671, 721","671, 720","670, 720","670, 716","671, 716","671, 715","672, 715","672, 714","673, 714","673, 713","674, 713","674, 712","676, 712","676, 711","678, 711","678, 710","680, 710","6…	3.3726e-10	0.000144492	0.202997	2.46247e-09	150422B1embcellF02	Segment	0.000289675	0.000286729	3.47678e-05	697.79
481	2.11509e-05	3.32524e-05	7.03317e-10	1.57215	0.000266515	0.000291423	0.000290593	0.000323804	2.40777e-05	3.23804e-05	642	702	700	780	58	78	0.000278554	0.000307613	4.5e-05	671	741	16	0.000279498	0.000304525	4.87702e-05	673.27	733.56	17.26	6	6	1	5	5	5	150422B1	14	18	5	["668, 779","668, 776","669, 776","669, 774","668, 773","668, 771","667, 771","667, 770","666, 770","666, 769","665, 769","665, 772","666, 772","666, 774","667, 775","666, 775","666, 774","665, 774","665, 773","664, 773","664, 766","663, 766","663, 763","662, 763","662, 755","663, 755","663, 749","662, 749","662, 747","661, 747","661, 740","660, 740","660, 736","659, 736","659, 733","658, 733","6…	3.71296e-10	0.00013358	0.261485	2.46898e-09	150422B1embcellF02	Segment	0.000279396	0.000304802	4.82146e-05	673.03
573	2.51307e-05	3.0246e-05	7.60103e-10	1.20355	0.000272742	0.000283536	0.000294744	0.000320483	2.2002e-05	3.69468e-05	657	683	710	772	53	89	0.000283743	0.000302009	4.8e-05	683.5	727.5	17	0.000283962	0.000300805	4.74649e-05	684.03	724.6	16.82	7	7	1	6	6	6	150422B1	15	19	5	["682, 771","682, 770","681, 770","681, 769","680, 769","680, 767","679, 767","678, 766","678, 765","677, 764","677, 763","676, 763","676, 761","675, 761","675, 758","674, 758","674, 757","675, 756","675, 755","674, 755","674, 754","673, 754","673, 751","674, 751","674, 750","673, 750","673, 748","672, 748","672, 747","671, 747","671, 745","668, 745","668, 744","667, 744","667, 745","664, 745","6…	4.17138e-10	0.000145459	0.247748	2.61617e-09	150422B1embcellF02	Segment	0.000283608	0.000300675	5.0512e-05	683.17
641	2.7845e-05	3.18817e-05	8.87746e-10	1.14497	0.000264025	0.000289348	0.000298481	0.000318407	3.4456e-05	2.90593e-05	636	697	719	767	83	70	0.000281253	0.000303877	5.4e-05	677.5	732	19	0.000277196	0.000304357	5.29803e-05	667.73	733.16	18.66	8	8	1	7	7	7	150422B1	17	21	5	["673, 766","673, 765","672, 765","672, 764","671, 764","671, 761","670, 761","670, 760","669, 760","669, 759","667, 759","667, 758","665, 758","665, 757","662, 757","662, 758","660, 758","660, 759","651, 759","650, 758","650, 757","649, 757","649, 756","648, 756","648, 757","647, 757","647, 758","646, 758","646, 759","644, 759","644, 757","643, 757","643, 756","644, 756","644, 752","643, 752","6…	4.13691e-10	0.000141596	0.259287	2.36081e-09	150422B1embcellF02	Segment	0.000277121	0.000304037	5.58812e-05	667.55
740	1.90798e-05	3.72362e-05	7.10458e-10	1.9516	0.000271912	0.000280215	0.000291008	0.000317577	1.90961e-05	3.7362e-05	655	675	701	765	46	90	0.00028146	0.000298896	4.95e-05	678	720	17.5	0.000283286	0.000299168	5.39588e-05	682.4	720.66	18.99	9	9	1	8	8	8	150422B1	16	19	4	["699, 765","700, 765","700, 764","699, 764","699, 763","698, 763","698, 762","697, 761","697, 760","696, 760","696, 758","695, 758","695, 756","694, 756","694, 754","695, 754","695, 749","696, 748","696, 742","695, 742","695, 741","696, 740","697, 740","697, 737","698, 737","698, 734","699, 734","699, 731","700, 731","700, 725","701, 725","701, 722","700, 722","700, 719","699, 719","699, 717","6…	3.73537e-10	0.000140456	0.237938	2.05519e-09	150422B1embcellF02	Segment	0.000283325	0.000299739	5.23485e-05	682.49
827	1.31147e-05	1.54514e-05	2.0264e-10	1.17817	0.000276894	0.000302632	0.000290178	0.000318822	1.32843e-05	1.61902e-05	667	729	699	768	32	39	0.000283536	0.000310727	6e-05	683	748.5	21	0.000283329	0.000310935	6.53512e-05	682.5	749	22.78	10	10	1	9	9	9	150422B1	20	22	3	["680, 764","679, 763","678, 763","681, 766","682, 766","683, 767","688, 767","689, 768","694, 768","694, 766","695, 766","695, 761","694, 761","694, 759","695, 759","695, 757","696, 756","696, 754","697, 754","697, 752","696, 748","697, 748","697, 747","698, 746","698, 744","699, 744","699, 740","697, 740","697, 739","694, 739","693, 738","692, 736","691, 735","691, 734","689, 732","688, 732","6…	1.47088e-10	6.02894e-05	0.508517	7.52058e-10	150422B1embcellF02	Segment	0.00028333	0.000310711	6.30611e-05	682.5
59	2.15355e-05	4.09831e-05	8.82593e-10	1.90305	0.000217945	0.00021919	0.000254476	0.000244928	3.65317e-05	2.57382e-05	525	528	613	590	88	62	0.000236211	0.000232059	1.8e-05	569	559	7	0.000238147	0.000229659	1.63374e-05	573.67	553.22	6.45	1	1	1	0	0	0	150422B1	5	9	5	["602, 590","602, 589","601, 589","601, 588","600, 588","600, 587","599, 587","599, 585","598, 585","598, 584","595, 584","595, 583","591, 583","591, 582","589, 582","589, 581","588, 581","588, 580","587, 580","586, 579","585, 579","585, 578","584, 578","584, 577","583, 577","583, 576","582, 576","582, 575","581, 575","581, 573","579, 573","579, 572","577, 572","577, 571","575, 571","575, 570","5…	5.1175e-10	0.000127812	0.39366	2.49212e-09	150422B1embcellG01	Segment	0.000237788	0.00022959	1.9278e-05	572.8
108	2.04137e-05	3.34245e-05	6.82319e-10	1.63735	0.000227908	0.000222096	0.000252401	0.000256552	2.44928e-05	3.4456e-05	549	535	608	618	59	83	0.000240154	0.000239324	1.05e-05	578.5	576.5	4.5	0.000242416	0.000235887	1.02991e-05	583.95	568.22	4.43	2	2	1	1	1	1	150422B1	3	6	4	["590, 618","590, 617","589, 617","589, 616","588, 616","588, 614","589, 614","589, 612","590, 612","590, 610","591, 610","591, 607","592, 606","592, 597","591, 597","591, 595","590, 594","589, 594","589, 593","587, 593","587, 592","586, 592","586, 591","585, 591","585, 590","584, 590","584, 589","583, 589","583, 588","580, 588","579, 587","571, 587","571, 588","569, 588","569, 589","565, 589","5…	4.03179e-10	0.000121891	0.341005	2.1565e-09	150422B1embcellG01	Segment	0.000241839	0.000235506	1.34121e-05	582.56
199	2.40231e-05	2.77767e-05	6.67283e-10	1.15625	0.000222096	0.000210472	0.000248249	0.000237456	2.61534e-05	2.69836e-05	535	507	598	572	63	65	0.000235173	0.000223964	1.2e-05	566.5	539.5	5	0.000234006	0.000223723	3.98803e-06	563.69	538.92	2.33	3	3	1	2	2	2	150422B1	3	7	5	["565, 572","567, 572","567, 568","566, 568","566, 569","565, 569","565, 570","564, 570","564, 571","565, 571","565, 571","539, 568","542, 568","542, 567","544, 567","544, 565","545, 565","545, 564","547, 564","547, 562","548, 562","548, 561","549, 561","549, 560","550, 560","550, 556","551, 556","551, 553","555, 553","555, 554","556, 554","556, 564","557, 564","557, 565","558, 565","558, 567","5…	4.06453e-10	0.000155462	0.211336	2.60194e-09	150422B1embcellG01	Segment	0.000234858	0.000222859	1.42766e-05	565.74
286	2.52894e-05	2.65294e-05	6.70914e-10	1.04903	0.000222511	0.000205076	0.000248249	0.00023372	2.57382e-05	2.86442e-05	536	494	598	563	62	69	0.00023538	0.000219398	1.35e-05	567	528.5	5.5	0.000234234	0.000222221	1.32057e-05	564.24	535.3	5.4	4	4	1	3	3	3	150422B1	4	7	4	["575, 563","575, 562","573, 562","573, 561","571, 561","571, 560","561, 560","561, 559","558, 559","558, 558","557, 558","557, 556","558, 556","558, 555","559, 555","559, 554","558, 554","558, 553","557, 553","557, 552","556, 552","556, 551","554, 551","554, 550","549, 550","549, 549","544, 549","544, 550","542, 550","542, 551","541, 552","541, 554","540, 554","540, 552","539, 552","539, 550","5…	3.97491e-10	0.000117047	0.364601	2.01001e-09	150422B1embcellG01	Segment	0.000234137	0.000222262	1.63162e-05	564
365	2.40048e-05	4.19078e-05	1.00599e-09	1.74581	0.000246174	0.00021919	0.000274403	0.000258213	2.8229e-05	3.90225e-05	593	528	661	622	68	94	0.000260288	0.000238701	1.05e-05	627	575	4.5	0.00025481	0.000234791	1.02805e-05	613.8	565.58	4.43	5	5	1	4	4	4	150422B1	3	6	4	["659, 622","659, 621","650, 621","650, 620","647, 620","647, 619","643, 619","643, 618","642, 618","641, 617","638, 617","638, 616","636, 616","636, 615","634, 615","634, 614","632, 614","632, 613","631, 613","631, 612","630, 612","630, 611","629, 611","628, 610","628, 609","627, 609","627, 607","626, 607","626, 606","625, 606","625, 605","623, 605","623, 607","622, 607","622, 603","621, 602","6…	3.90426e-10	0.000186288	0.141376	2.38501e-09	150422B1embcellG01	Segment	0.000254529	0.000234864	1.32972e-05	613.13
463	2.02629e-05	2.96609e-05	6.01017e-10	1.4638	0.000236211	0.000242022	0.000264855	0.000263609	2.86442e-05	2.15869e-05	569	583	638	635	69	52	0.000250533	0.000252816	1.8e-05	603.5	609	7	0.0002485	0.000250953	2.1951e-05	598.6	604.51	8.32	6	6	1	5	5	5	150422B1	5	9	5	["571, 635","575, 631","573, 631","573, 629","575, 629","575, 628","576, 628","576, 627","577, 627","577, 624","578, 624","578, 622","579, 622","579, 619","578, 619","578, 620","577, 620","577, 625","575, 625","575, 626","574, 626","574, 627","573, 627","569, 631","572, 632","571, 633","571, 633","579, 630","581, 630","581, 629","583, 629","583, 628","584, 628","583, 627","585, 627","584, 628","5…	3.40362e-10	0.000141387	0.21396	2.18637e-09	150422B1embcellG01	Segment	0.000248902	0.000251732	2.14807e-05	599.57
555	1.99264e-05	2.07566e-05	4.13605e-10	1.04167	0.000248665	0.000246589	0.000268591	0.000267346	1.99264e-05	2.07566e-05	599	594	647	644	48	50	0.000258628	0.000256967	1.5e-05	623	619	6	0.000259968	0.000255819	1.497e-05	626.23	616.23	5.99	7	7	1	6	6	6	150422B1	5	7	3	["625, 644","625, 641","624, 641","624, 639","623, 639","623, 637","621, 637","621, 636","620, 636","620, 635","619, 635","619, 634","618, 634","618, 632","617, 632","617, 631","616, 631","616, 628","615, 628","615, 626","614, 626","614, 625","613, 625","613, 624","612, 624","612, 622","611, 621","611, 620","610, 620","610, 618","608, 618","608, 617","606, 617","606, 616","604, 616","603, 615","6…	2.80303e-10	8.10433e-05	0.536295	1.26948e-09	150422B1embcellG01	Segment	0.000259407	0.000255631	1.78412e-05	624.88
621	2.94635e-05	4.06301e-05	1.1971e-09	1.379	0.000228738	0.000234965	0.000264855	0.000271082	3.61166e-05	3.61166e-05	551	566	638	653	87	87	0.000246797	0.000253024	1.8e-05	594.5	609.5	7	0.00025159	0.000257183	1.77739e-05	606.05	619.52	6.92	8	8	1	7	7	7	150422B1	5	9	5	["608, 653","608, 652","606, 652","606, 650","605, 650","605, 649","603, 649","603, 648","602, 648","602, 646","603, 646","603, 644","604, 644","604, 643","603, 643","603, 638","602, 638","602, 636","601, 636","601, 635","600, 635","600, 634","599, 634","599, 633","597, 633","597, 632","595, 632","595, 631","590, 631","590, 632","588, 632","588, 633","586, 633","586, 634","585, 634","585, 635","5…	4.93655e-10	0.000189765	0.172266	3.1786e-09	150422B1embcellG01	Segment	0.000251347	0.000257027	2.09254e-05	605.46
724	2.52058e-05	2.78437e-05	7.01823e-10	1.10465	0.000244513	0.000228323	0.000272327	0.000259043	2.78139e-05	3.07198e-05	589	550	656	624	67	74	0.00025842	0.000243683	1.2e-05	622.5	587	5	0.000258652	0.000244102	1.17464e-05	623.06	588.01	4.92	9	9	1	8	8	8	150422B1	3	7	5	["619, 624","619, 623","618, 623","617, 622","617, 621","616, 621","616, 619","615, 619","615, 617","614, 617","614, 616","613, 616","613, 615","612, 615","612, 614","606, 614","606, 615","603, 615","603, 613","602, 612","602, 608","601, 608","601, 607","600, 607","600, 606","599, 606","599, 604","598, 604","598, 595","599, 594","599, 590","600, 590","600, 585","599, 585","599, 584","598, 584","5…	4.08435e-10	0.000149391	0.229976	2.50651e-09	150422B1embcellG01	Segment	0.000258343	0.000244236	1.47224e-05	622.31
809	1.90961e-05	1.99264e-05	3.80516e-10	1.04348	0.000251986	0.000240777	0.000271912	0.000259873	1.99264e-05	1.90961e-05	607	580	655	626	48	46	0.000261949	0.000250325	1.8e-05	631	603	7	0.000261726	0.000250232	1.75804e-05	630.46	602.77	6.86	10	10	1	9	9	9	150422B1	5	9	5	["625, 626","624, 625","620, 625","619, 624","618, 624","617, 623","616, 623","616, 622","614, 622","614, 621","613, 621","613, 620","612, 620","612, 619","611, 618","611, 617","610, 616","610, 612","609, 611","609, 610","608, 609","608, 602","609, 602","609, 601","608, 601","608, 598","607, 598","607, 595","608, 595","608, 592","609, 592","609, 590","610, 590","610, 589","611, 588","612, 588","6…	3.05292e-10	7.25987e-05	0.727894	1.62986e-09	150422B1embcellG01	Segment	0.000261558	0.000250238	2.06899e-05	630.06
47	1.37053e-05	2.60595e-05	3.57153e-10	1.90141	0.000251986	0.000242853	0.000274818	0.000261119	2.28323e-05	1.82658e-05	607	585	662	629	55	44	0.000263402	0.000251986	2.25e-05	634.5	607	8.5	0.000261453	0.000251796	2.06326e-05	629.8	606.54	7.88	1	1	1	0	0	0	150422B1	6	11	6	["659, 622","659, 621","660, 621","660, 622","660, 622","661, 620","662, 619","662, 620","662, 620","646, 599","645, 599","644, 598","645, 598","645, 597","646, 597","646, 597","653, 603","653, 602","654, 602","654, 603","654, 603","637, 629","637, 628","634, 628","634, 625","633, 625","633, 624","630, 624","629, 623","627, 623","627, 622","626, 622","626, 621","625, 621","625, 620","624, 620","6…	2.35496e-10	0.000107607	0.255573	1.66622e-09	150422B1embcellG02	Segment	0.000262445	0.000251923	2.58279e-05	632.19
120	2.05827e-05	2.85404e-05	5.87438e-10	1.38662	0.000247834	0.000256137	0.000280215	0.00028063	3.23804e-05	2.44928e-05	597	617	675	676	78	59	0.000264025	0.000268383	2.7e-05	636	646.5	10	0.000262471	0.000266591	2.69403e-05	632.26	642.18	9.98	2	2	1	1	1	1	150422B1	8	12	5	["630, 676","630, 675","627, 675","626, 674","624, 674","624, 673","622, 673","622, 672","620, 672","620, 671","618, 671","618, 670","616, 670","616, 668","617, 667","617, 665","615, 665","615, 664","614, 664","613, 663","612, 663","612, 662","611, 662","611, 661","610, 661","610, 660","608, 660","608, 659","607, 659","607, 658","606, 658","606, 657","604, 657","604, 656","603, 656","602, 655","6…	3.99473e-10	0.000114142	0.385309	2.48333e-09	150422B1embcellG02	Segment	0.000262467	0.000266451	2.99838e-05	632.25
186	2.27863e-05	2.28342e-05	5.20307e-10	1.0021	0.000255307	0.000258628	0.000277309	0.000285611	2.2002e-05	2.69836e-05	615	623	668	688	53	65	0.000266308	0.00027212	2.25e-05	641.5	655.5	8.5	0.000264323	0.000269401	2.55421e-05	636.72	648.95	9.51	3	3	1	2	2	2	150422B1	6	11	6	["628, 671","628, 670","629, 670","629, 671","629, 671","627, 631","626, 631","626, 629","626, 629","646, 688","646, 687","644, 687","644, 686","634, 686","634, 685","633, 685","633, 680","634, 680","634, 679","635, 678","635, 677","636, 677","636, 676","637, 675","637, 674","638, 674","638, 671","637, 670","637, 667","636, 667","636, 668","637, 669","635, 669","635, 670","634, 670","634, 672","6…	2.89696e-10	0.000154797	0.151925	1.87421e-09	150422B1embcellG02	Segment	0.000263244	0.00026982	2.41056e-05	634.12
277	2.7442e-05	2.87797e-05	7.89773e-10	1.04874	0.000258628	0.000263194	0.000291008	0.000294329	3.23804e-05	3.1135e-05	623	634	701	709	78	75	0.000274818	0.000278762	2.4e-05	662	671.5	9	0.000269307	0.000279794	2.70755e-05	648.73	673.99	10.03	4	4	1	3	3	3	150422B1	7	11	5	["647, 709","649, 709","649, 708","650, 708","650, 707","651, 707","651, 706","653, 706","653, 705","654, 705","654, 704","655, 703","655, 702","656, 702","656, 701","657, 701","657, 700","658, 700","658, 699","659, 699","659, 698","660, 698","660, 697","661, 697","661, 696","662, 696","662, 695","663, 695","663, 694","664, 694","665, 693","666, 693","666, 692","667, 692","667, 691","668, 691","6…	4.00938e-10	0.000199281	0.126869	2.33915e-09	150422B1embcellG02	Segment	0.000270734	0.000279852	2.59064e-05	652.16
376	1.39746e-05	2.96577e-05	4.14455e-10	2.12226	0.000269421	0.00026527	0.000291838	0.000290593	2.24172e-05	2.53231e-05	649	639	703	700	54	61	0.00028063	0.000277931	2.55e-05	676	669.5	9.5	0.000282499	0.000278626	2.18661e-05	680.5	671.17	8.29	5	5	1	4	4	4	150422B1	8	11	4	["668, 700","672, 700","672, 699","674, 699","674, 698","676, 698","676, 697","678, 697","678, 696","679, 696","679, 695","681, 695","681, 694","682, 694","683, 693","684, 693","684, 692","685, 692","685, 691","686, 691","686, 690","687, 690","688, 689","689, 689","689, 688","690, 688","690, 687","692, 687","692, 686","693, 686","693, 685","694, 685","694, 683","695, 683","695, 682","696, 682","6…	2.88145e-10	0.000108482	0.307682	1.64139e-09	150422B1embcellG02	Segment	0.000282022	0.000279079	2.80612e-05	679.35
475	2.11785e-05	2.37618e-05	5.03239e-10	1.12197	0.000266515	0.000276479	0.000286857	0.000304292	2.03415e-05	2.78139e-05	642	666	691	733	49	67	0.000276686	0.000290385	3.6e-05	666.5	699.5	13	0.000278549	0.000290085	3.2948e-05	670.99	698.78	11.98	6	6	1	5	5	5	150422B1	11	15	5	["643, 718","643, 717","642, 717","642, 713","643, 713","643, 711","644, 710","644, 709","645, 709","645, 712","646, 712","646, 715","647, 715","647, 716","648, 716","648, 717","647, 718","647, 718","688, 696","688, 694","689, 694","689, 695","690, 695","690, 693","691, 693","691, 690","689, 690","689, 689","688, 689","688, 684","687, 679","686, 680","684, 680","684, 679","683, 679","683, 678","6…	3.0736e-10	0.000127086	0.239144	2.0203e-09	150422B1embcellG02	Segment	0.000278331	0.000290275	3.83265e-05	670.46
567	1.68409e-05	2.61646e-05	4.40636e-10	1.55363	0.000274818	0.000275648	0.000290593	0.000304292	1.57751e-05	2.86442e-05	662	664	700	733	38	69	0.000282706	0.00028997	3.15e-05	681	698.5	11.5	0.000284785	0.000288531	3.2056e-05	686.01	695.03	11.69	7	7	1	6	6	6	150422B1	9	14	6	["694, 733","694, 732","692, 732","692, 731","691, 731","690, 730","689, 730","689, 729","688, 729","687, 728","686, 728","686, 727","685, 727","685, 726","684, 726","684, 716","683, 716","683, 714","682, 714","682, 713","680, 713","680, 712","678, 712","678, 711","668, 711","667, 710","665, 710","665, 709","663, 709","663, 708","662, 708","662, 707","663, 707","663, 706","665, 706","665, 705","6…	2.29551e-10	9.10255e-05	0.348146	1.7078e-09	150422B1embcellG02	Segment	0.000284663	0.000288291	3.51453e-05	685.71
635	1.72171e-05	3.48368e-05	5.99789e-10	2.02339	0.000267346	0.000282706	0.000285611	0.000315916	1.82658e-05	3.32106e-05	644	681	688	761	44	80	0.000276479	0.000299311	4.05e-05	666	721	14.5	0.000278206	0.000294909	4.11046e-05	670.16	710.4	14.7	8	8	1	7	7	7	150422B1	13	16	4	["659, 757","659, 750","660, 750","660, 753","659, 754","660, 754","660, 757","660, 757","671, 733","672, 732","671, 732","671, 732","650, 761","652, 761","652, 760","653, 760","653, 759","654, 759","654, 758","655, 758","655, 756","656, 756","656, 754","657, 754","657, 752","658, 752","658, 750","656, 750","656, 748","657, 748","657, 746","658, 746","658, 745","659, 745","661, 749","664, 751","6…	2.8599e-10	0.000150991	0.157638	1.71945e-09	150422B1embcellG02	Segment	0.000277351	0.000296134	4.29725e-05	668.1
735	1.83222e-05	2.95661e-05	5.41716e-10	1.61367	0.000273157	0.000274818	0.000292254	0.000305538	1.90961e-05	3.07198e-05	658	662	704	736	46	74	0.000282706	0.000290178	3.6e-05	681	699	13	0.000282868	0.000291105	3.56366e-05	681.39	701.23	12.88	9	9	1	8	8	8	150422B1	11	15	5	["668, 736","668, 730","669, 730","669, 727","668, 727","668, 726","667, 726","667, 724","666, 724","666, 717","665, 717","665, 716","664, 716","664, 714","663, 714","663, 710","665, 710","665, 709","664, 709","664, 708","663, 708","663, 706","662, 706","662, 694","661, 694","661, 693","660, 693","660, 692","659, 692","659, 690","658, 690","658, 689","660, 689","660, 690","662, 690","662, 691","6…	3.23818e-10	0.000116809	0.298233	2.09543e-09	150422B1embcellG02	Segment	0.000282598	0.000290793	3.87817e-05	680.74
823	1.90961e-05	2.65685e-05	5.07356e-10	1.3913	0.000272327	0.000278139	0.000291423	0.000304708	1.90961e-05	2.65685e-05	656	670	702	734	46	64	0.000281875	0.000291423	4.2e-05	679	702	15	0.000282687	0.000289516	4.10983e-05	680.95	697.41	14.7	10	10	1	9	9	9	150422B1	12	18	7	["688, 734","688, 733","685, 733","684, 732","681, 732","681, 731","678, 731","678, 730","676, 730","676, 729","675, 729","675, 728","674, 728","674, 727","673, 727","673, 726","672, 726","672, 724","671, 723","671, 722","670, 721","670, 711","671, 711","671, 708","670, 708","670, 707","669, 707","669, 706","668, 706","668, 705","667, 705","666, 704","666, 703","665, 703","665, 702","664, 702","6…	3.47945e-10	9.04423e-05	0.534536	2.16521e-09	150422B1embcellG02	Segment	0.000282539	0.000289213	4.40727e-05	680.6
53	1.83993e-05	2.60287e-05	4.78909e-10	1.41466	0.000244098	0.000229984	0.0002661	0.000254892	2.2002e-05	2.4908e-05	588	554	641	614	53	60	0.000255099	0.000242438	2.4e-05	614.5	584	9	0.000254229	0.00024258	3.27859e-05	612.4	584.34	11.93	1	1	1	0	0	0	150422B1	7	11	5	["611, 614","627, 614","627, 611","626, 611","626, 603","628, 603","628, 602","629, 602","630, 601","635, 601","635, 600","638, 600","638, 599","639, 599","639, 598","640, 598","641, 597","641, 595","640, 595","640, 594","639, 594","639, 593","637, 593","637, 592","635, 592","635, 591","633, 591","633, 590","632, 590","632, 588","631, 588","631, 587","630, 587","630, 586","629, 586","629, 585","6…	2.93142e-10	0.000115658	0.275382	1.73856e-09	150422B1embcellH01	Segment	0.000252231	0.000241498	2.81273e-05	607.59
114	1.68198e-05	3.08689e-05	5.19208e-10	1.83528	0.000239117	0.000236626	0.000259043	0.000264025	1.99264e-05	2.73988e-05	576	570	624	636	48	66	0.00024908	0.000250325	2.4e-05	600	603	9	0.000250336	0.000250952	2.68603e-05	603.03	604.51	9.95	2	2	1	1	1	1	150422B1	7	11	5	["620, 613","620, 611","621, 611","621, 610","622, 611","622, 605","621, 604","621, 600","620, 600","620, 599","619, 598","619, 594","618, 594","618, 591","617, 591","617, 589","616, 589","616, 588","615, 588","615, 587","614, 587","614, 586","613, 586","613, 585","612, 585","612, 584","611, 584","611, 583","609, 583","609, 582","607, 582","607, 581","603, 581","603, 580","600, 580","600, 579","5…	3.00725e-10	0.000106729	0.331754	1.86022e-09	150422B1embcellH01	Segment	0.000250678	0.000251262	2.75308e-05	603.85
193	2.22702e-05	2.87407e-05	6.40061e-10	1.29054	0.000244098	0.000240362	0.000273573	0.000263609	2.94744e-05	2.32474e-05	588	579	659	635	71	56	0.000258835	0.000251986	1.95e-05	623.5	607	7.5	0.00025988	0.000250537	1.90116e-05	626.02	603.51	7.34	3	3	1	2	2	2	150422B1	5	10	6	["620, 635","620, 633","619, 633","619, 631","618, 631","618, 629","617, 629","617, 627","616, 627","616, 624","615, 624","615, 623","614, 623","614, 621","613, 621","613, 620","612, 619","612, 617","611, 617","611, 614","607, 614","607, 613","605, 613","605, 612","606, 612","606, 611","604, 611","604, 612","602, 612","602, 611","603, 611","603, 610","604, 610","604, 609","605, 609","605, 607","6…	3.56389e-10	0.000134758	0.246618	2.59521e-09	150422B1embcellH01	Segment	0.000259489	0.000250406	2.18813e-05	625.08
281	1.36385e-05	2.87221e-05	3.91725e-10	2.10596	0.000247419	0.000244928	0.000265685	0.000272742	1.82658e-05	2.78139e-05	596	590	640	657	44	67	0.000256552	0.000258835	2.1e-05	618	623.5	8	0.000257074	0.000258344	2.09611e-05	619.26	622.32	7.99	4	4	1	3	3	3	150422B1	7	9	3	["632, 657","632, 656","631, 656","631, 655","630, 655","630, 654","629, 654","629, 653","627, 653","627, 652","626, 652","626, 651","625, 651","625, 650","623, 650","623, 649","622, 649","622, 648","621, 648","621, 647","620, 647","620, 646","619, 646","619, 645","617, 645","617, 644","616, 644","616, 643","614, 643","614, 642","612, 642","612, 641","610, 641","610, 635","608, 635","608, 634","6…	2.47646e-10	9.81677e-05	0.322927	1.27008e-09	150422B1embcellH01	Segment	0.000256734	0.000257889	2.38304e-05	618.44
371	1.66756e-05	4.09159e-05	6.82296e-10	2.45364	0.000260288	0.000240777	0.000283951	0.000276063	2.36626e-05	3.52863e-05	627	580	684	665	57	85	0.00027212	0.00025842	1.8e-05	655.5	622.5	7	0.000276438	0.000254805	1.58478e-05	665.9	613.79	6.28	5	5	1	4	4	4	150422B1	5	9	5	["675, 663","675, 660","674, 659","673, 659","673, 660","670, 660","670, 655","671, 655","671, 653","670, 653","670, 649","669, 649","669, 647","668, 647","668, 645","667, 645","667, 644","666, 643","666, 642","665, 642","665, 641","664, 641","664, 639","663, 639","663, 637","662, 636","662, 635","661, 635","661, 633","660, 633","660, 632","659, 632","659, 631","658, 631","658, 630","657, 630","6…	2.43596e-10	0.000131739	0.17638	1.60933e-09	150422B1embcellH01	Segment	0.000276688	0.000255605	2.04223e-05	666.5
469	2.48227e-05	3.65416e-05	9.07063e-10	1.4721	0.000256137	0.000247419	0.00028063	0.000285611	2.44928e-05	3.81922e-05	617	596	676	688	59	92	0.000268383	0.000266515	3.3e-05	646.5	642	12	0.000268541	0.000263964	3.27772e-05	646.88	635.85	11.93	6	6	1	5	5	5	150422B1	10	14	5	["625, 688","625, 687","624, 687","624, 684","625, 684","625, 683","630, 683","630, 682","631, 682","631, 677","629, 677","629, 676","627, 676","627, 674","626, 674","626, 670","627, 669","626, 669","626, 667","627, 667","626, 666","626, 663","627, 663","627, 659","628, 658","628, 653","629, 653","629, 649","628, 649","628, 648","626, 648","625, 647","622, 647","622, 645","624, 645","624, 644","6…	4.73405e-10	0.000150843	0.261454	2.8787e-09	150422B1embcellH01	Segment	0.00026824	0.000264236	3.56341e-05	646.15
560	2.17214e-05	2.69197e-05	5.84734e-10	1.23932	0.000262364	0.000252816	0.000282706	0.000283121	2.03415e-05	3.03047e-05	632	609	681	682	49	73	0.000272535	0.000267968	3.15e-05	656.5	645.5	11.5	0.000273106	0.000271376	3.81486e-05	657.88	653.71	13.72	7	7	1	6	6	6	150422B1	10	13	4	["634, 640","634, 639","635, 639","635, 640","635, 640","674, 638","675, 638","675, 636","674, 636","674, 634","672, 634","672, 635","673, 635","673, 636","674, 636","674, 636","651, 681","651, 678","650, 678","650, 675","649, 674","648, 674","648, 672","647, 672","647, 670","646, 670","645, 668","645, 667","644, 667","644, 666","643, 665","643, 664","642, 664","642, 661","641, 661","641, 659","6…	3.04086e-10	0.000196047	0.0994227	1.87903e-09	150422B1embcellH01	Segment	0.000272716	0.000267946	3.39164e-05	656.94
630	1.79977e-05	2.47302e-05	4.45086e-10	1.37408	0.000259043	0.000256137	0.00028229	0.000279384	2.32474e-05	2.32474e-05	624	617	680	673	56	56	0.000270667	0.000267761	3.45e-05	652	645	12.5	0.000268425	0.000268158	4.71808e-05	646.6	645.96	16.73	8	8	1	7	7	7	150422B1	9	16	8	["653, 671","654, 671","654, 670","653, 670","653, 670","629, 629","629, 628","632, 628","632, 629","632, 629","657, 673","665, 673","665, 672","666, 672","666, 671","667, 671","668, 670","669, 670","669, 669","671, 669","671, 668","673, 668","674, 667","675, 667","675, 666","676, 666","676, 665","677, 665","677, 664","678, 664","678, 663","679, 663","679, 659","678, 658","678, 657","679, 657","6…	2.86594e-10	0.000106333	0.318522	2.05964e-09	150422B1embcellH01	Segment	0.000271923	0.000268609	3.96708e-05	655.03
729	1.89961e-05	3.12327e-05	5.933e-10	1.64416	0.000266515	0.000247004	0.000293499	0.000272742	2.69836e-05	2.57382e-05	642	595	707	657	65	62	0.000280007	0.000259873	2.55e-05	674.5	626	9.5	0.000278268	0.000259289	2.35921e-05	670.31	624.59	8.86	9	9	1	8	8	8	150422B1	8	11	4	["672, 607","672, 606","669, 606","669, 605","671, 605","671, 604","673, 604","673, 603","675, 603","675, 602","678, 602","678, 601","680, 601","680, 600","683, 600","683, 599","685, 599","686, 598","687, 598","688, 597","690, 597","690, 596","696, 596","696, 595","690, 595","690, 596","687, 596","687, 597","684, 597","683, 598","681, 598","681, 599","680, 599","679, 600","677, 600","677, 601","6…	3.44757e-10	0.000196707	0.111965	2.02233e-09	150422B1embcellH01	Segment	0.000278198	0.000258996	2.85136e-05	670.14
815	2.37334e-05	3.49638e-05	8.29811e-10	1.47319	0.000262364	0.000254061	0.000292669	0.000283536	3.03047e-05	2.94744e-05	632	612	705	683	73	71	0.000277516	0.000268799	3.6e-05	668.5	647.5	13	0.000278774	0.000267351	3.58365e-05	671.53	644.01	12.95	10	10	1	9	9	9	150422B1	11	15	5	["661, 683","661, 682","660, 682","660, 680","657, 676","652, 677","646, 677","646, 676","642, 676","642, 674","641, 674","641, 672","640, 672","640, 663","641, 663","641, 662","642, 662","642, 661","643, 661","644, 660","644, 658","645, 658","645, 646","646, 645","646, 644","647, 644","648, 643","649, 643","649, 642","650, 642","650, 641","649, 641","649, 640","648, 640","648, 639","647, 639","6…	5.24158e-10	0.00012789	0.402717	2.54273e-09	150422B1embcellH01	Segment	0.000278213	0.000267748	3.86877e-05	670.18
40	1.54759e-05	2.3147e-05	3.5822e-10	1.49568	0.000263194	0.000257382	0.000281045	0.000280215	1.78507e-05	2.28323e-05	634	620	677	675	43	55	0.00027212	0.000268799	3e-05	655.5	647.5	11	0.000269686	0.000266374	3.21121e-05	649.64	641.66	11.7	1	1	1	0	0	0	150422B1	9	13	5	["643, 675","642, 674","642, 673","641, 673","641, 668","640, 668","640, 665","639, 665","639, 664","635, 664","635, 660","636, 660","636, 658","635, 658","635, 656","634, 656","634, 653","635, 653","635, 645","636, 645","636, 646","638, 646","638, 645","637, 645","637, 643","636, 643","636, 642","637, 642","637, 640","636, 640","636, 635","635, 635","635, 633","634, 633","634, 630","635, 630","6…	2.03787e-10	9.16693e-05	0.304746	1.44336e-09	150422B1embcellH02	Segment	0.000269382	0.000265641	3.33174e-05	648.91
128	1.80003e-05	2.27779e-05	4.10009e-10	1.26541	0.000262364	0.000257798	0.000285196	0.000281875	2.28323e-05	2.40777e-05	632	621	687	679	55	58	0.00027378	0.000269836	3e-05	659.5	650	11	0.000273708	0.000271843	2.96767e-05	659.33	654.83	10.89	2	2	1	1	1	1	150422B1	8	14	7	["654, 679","653, 678","651, 678","651, 677","649, 677","649, 676","645, 676","645, 675","642, 675","642, 674","641, 674","641, 673","640, 673","640, 672","639, 672","639, 671","638, 670","638, 669","637, 669","637, 668","636, 668","636, 667","635, 667","635, 666","634, 666","634, 665","633, 665","633, 663","632, 663","632, 659","633, 659","633, 657","634, 657","634, 656","635, 655","636, 655","6…	2.88231e-10	9.68261e-05	0.386336	2.08009e-09	150422B1embcellH02	Segment	0.000273241	0.000271659	3.27399e-05	658.2
179	1.68823e-05	2.621e-05	4.42485e-10	1.55252	0.000262779	0.00026444	0.000278554	0.000292669	1.57751e-05	2.8229e-05	633	637	671	705	38	68	0.000270667	0.000278554	3.15e-05	652	671	11.5	0.000271406	0.000280174	3.14971e-05	653.78	674.9	11.5	3	3	1	2	2	2	150422B1	9	14	6	["663, 704","663, 703","661, 703","661, 702","658, 702","658, 701","657, 701","657, 700","655, 700","655, 699","654, 699","654, 698","651, 698","651, 697","650, 697","650, 696","647, 696","647, 694","646, 694","646, 693","645, 693","645, 691","644, 691","644, 690","642, 690","640, 689","638, 689","636, 687","636, 686","635, 686","635, 685","634, 685","634, 683","633, 683","633, 678","634, 678","6…	2.59796e-10	9.23034e-05	0.383183	1.9516e-09	150422B1embcellH02	Segment	0.000270947	0.000279972	3.41988e-05	652.67
271	1.86643e-05	3.27721e-05	6.11669e-10	1.75587	0.000263194	0.000273988	0.000291423	0.000300141	2.8229e-05	2.61534e-05	634	660	702	723	68	63	0.000277309	0.000287064	3.3e-05	668	691.5	12	0.000274891	0.000286938	3.48595e-05	662.18	691.2	12.62	4	4	1	3	3	3	150422B1	10	14	5	["644, 723","645, 723","645, 722","646, 722","646, 721","652, 721","652, 720","656, 720","656, 719","657, 719","657, 718","659, 718","659, 717","662, 717","662, 718","665, 718","665, 717","667, 717","667, 716","669, 716","669, 714","671, 714","672, 713","673, 713","673, 712","674, 712","674, 711","675, 711","675, 708","674, 708","674, 707","673, 707","673, 706","674, 706","673, 705","674, 705","6…	3.60353e-10	0.000140189	0.230414	2.41166e-09	150422B1embcellH02	Segment	0.000275007	0.000285515	3.5519e-05	662.46
383	1.80012e-05	3.7427e-05	6.7373e-10	2.07915	0.000275648	0.000272327	0.000299311	0.000303877	2.36626e-05	3.15501e-05	664	656	721	732	57	76	0.00028748	0.000288102	3.15e-05	692.5	694	11.5	0.000289956	0.000287352	3.19616e-05	698.46	692.19	11.65	5	5	1	4	4	4	150422B1	9	14	6	["664, 732","664, 730","665, 730","665, 729","667, 729","667, 728","668, 728","668, 727","669, 727","672, 724","672, 723","673, 723","674, 722","675, 722","675, 721","673, 721","673, 722","672, 722","672, 721","671, 721","671, 720","670, 720","670, 716","671, 716","671, 715","672, 715","672, 714","673, 714","673, 713","674, 713","674, 712","676, 712","676, 711","678, 711","678, 710","680, 710","6…	3.3726e-10	0.000144492	0.202997	2.46247e-09	150422B1embcellH02	Segment	0.000289675	0.000286729	3.47678e-05	697.79
481	2.11509e-05	3.32524e-05	7.03317e-10	1.57215	0.000266515	0.000291423	0.000290593	0.000323804	2.40777e-05	3.23804e-05	642	702	700	780	58	78	0.000278554	0.000307613	4.5e-05	671	741	16	0.000279498	0.000304525	4.87702e-05	673.27	733.56	17.26	6	6	1	5	5	5	150422B1	14	18	5	["668, 779","668, 776","669, 776","669, 774","668, 773","668, 771","667, 771","667, 770","666, 770","666, 769","665, 769","665, 772","666, 772","666, 774","667, 775","666, 775","666, 774","665, 774","665, 773","664, 773","664, 766","663, 766","663, 763","662, 763","662, 755","663, 755","663, 749","662, 749","662, 747","661, 747","661, 740","660, 740","660, 736","659, 736","659, 733","658, 733","6…	3.71296e-10	0.00013358	0.261485	2.46898e-09	150422B1embcellH02	Segment	0.000279396	0.000304802	4.82146e-05	673.03
573	2.51307e-05	3.0246e-05	7.60103e-10	1.20355	0.000272742	0.000283536	0.000294744	0.000320483	2.2002e-05	3.69468e-05	657	683	710	772	53	89	0.000283743	0.000302009	4.8e-05	683.5	727.5	17	0.000283962	0.000300805	4.74649e-05	684.03	724.6	16.82	7	7	1	6	6	6	150422B1	15	19	5	["682, 771","682, 770","681, 770","681, 769","680, 769","680, 767","679, 767","678, 766","678, 765","677, 764","677, 763","676, 763","676, 761","675, 761","675, 758","674, 758","674, 757","675, 756","675, 755","674, 755","674, 754","673, 754","673, 751","674, 751","674, 750","673, 750","673, 748","672, 748","672, 747","671, 747","671, 745","668, 745","668, 744","667, 744","667, 745","664, 745","6…	4.17138e-10	0.000145459	0.247748	2.61617e-09	150422B1embcellH02	Segment	0.000283608	0.000300675	5.0512e-05	683.17
641	2.7845e-05	3.18817e-05	8.87746e-10	1.14497	0.000264025	0.000289348	0.000298481	0.000318407	3.4456e-05	2.90593e-05	636	697	719	767	83	70	0.000281253	0.000303877	5.4e-05	677.5	732	19	0.000277196	0.000304357	5.29803e-05	667.73	733.16	18.66	8	8	1	7	7	7	150422B1	17	21	5	["673, 766","673, 765","672, 765","672, 764","671, 764","671, 761","670, 761","670, 760","669, 760","669, 759","667, 759","667, 758","665, 758","665, 757","662, 757","662, 758","660, 758","660, 759","651, 759","650, 758","650, 757","649, 757","649, 756","648, 756","648, 757","647, 757","647, 758","646, 758","646, 759","644, 759","644, 757","643, 757","643, 756","644, 756","644, 752","643, 752","6…	4.13691e-10	0.000141596	0.259287	2.36081e-09	150422B1embcellH02	Segment	0.000277121	0.000304037	5.58812e-05	667.55
740	1.90798e-05	3.72362e-05	7.10458e-10	1.9516	0.000271912	0.000280215	0.000291008	0.000317577	1.90961e-05	3.7362e-05	655	675	701	765	46	90	0.00028146	0.000298896	4.95e-05	678	720	17.5	0.000283286	0.000299168	5.39588e-05	682.4	720.66	18.99	9	9	1	8	8	8	150422B1	16	19	4	["699, 765","700, 765","700, 764","699, 764","699, 763","698, 763","698, 762","697, 761","697, 760","696, 760","696, 758","695, 758","695, 756","694, 756","694, 754","695, 754","695, 749","696, 748","696, 742","695, 742","695, 741","696, 740","697, 740","697, 737","698, 737","698, 734","699, 734","699, 731","700, 731","700, 725","701, 725","701, 722","700, 722","700, 719","699, 719","699, 717","6…	3.73537e-10	0.000140456	0.237938	2.05519e-09	150422B1embcellH02	Segment	0.000283325	0.000299739	5.23485e-05	682.49
827	1.31147e-05	1.54514e-05	2.0264e-10	1.17817	0.000276894	0.000302632	0.000290178	0.000318822	1.32843e-05	1.61902e-05	667	729	699	768	32	39	0.000283536	0.000310727	6e-05	683	748.5	21	0.000283329	0.000310935	6.53512e-05	682.5	749	22.78	10	10	1	9	9	9	150422B1	20	22	3	["680, 764","679, 763","678, 763","681, 766","682, 766","683, 767","688, 767","689, 768","694, 768","694, 766","695, 766","695, 761","694, 761","694, 759","695, 759","695, 757","696, 756","696, 754","697, 754","697, 752","696, 748","697, 748","697, 747","698, 746","698, 744","699, 744","699, 740","697, 740","697, 739","694, 739","693, 738","692, 736","691, 735","691, 734","689, 732","688, 732","6…	1.47088e-10	6.02894e-05	0.508517	7.52058e-10	150422B1embcellH02	Segment	0.00028333	0.000310711	6.30611e-05	682.5
17	2.26843e-05	2.71131e-05	6.15042e-10	1.19524	7.11656e-05	0.00013818	0.000101411	0.000160419	3.02454e-05	2.22393e-05	240	466	342	541	102	75	8.62883e-05	0.0001493	4.5e-05	291	503.5	16	8.62565e-05	0.000148691	4.17038e-05	290.89	501.45	14.9	1	1	1	0	0	0	ECT1111	13	19	7	["332, 479","333, 479","333, 478","332, 478","332, 478","315, 541","316, 541","316, 535","317, 535","317, 533","318, 533","319, 532","321, 532","321, 531","324, 531","324, 529","322, 529","322, 528","321, 528","321, 527","320, 527","320, 526","319, 526","319, 525","320, 524","320, 523","321, 523","321, 522","322, 522","322, 520","323, 520","323, 519","325, 519","325, 518","327, 518","327, 516","3…	2.74857e-10	0.000198978	0.0872385	2.17319e-09	ECT1111embcellA01	Segment	8.75111e-05	0.000148168	4.72041e-05	295.12
117	2.20805e-05	2.25771e-05	4.98513e-10	1.02249	7.14622e-05	0.000138476	9.3998e-05	0.000161012	2.25358e-05	2.25358e-05	241	467	317	543	76	76	8.27301e-05	0.000149744	3e-05	279	505	11	8.17629e-05	0.000151831	2.84105e-05	275.74	512.04	10.47	2	2	1	1	1	1	ECT1111	8	14	7	["251, 543","251, 542","250, 542","250, 535","249, 535","249, 532","248, 532","248, 531","247, 531","247, 532","246, 532","245, 533","244, 533","244, 534","241, 534","241, 533","242, 532","242, 531","243, 531","243, 529","244, 529","244, 528","245, 528","245, 527","246, 527","246, 526","245, 526","245, 522","246, 522","246, 520","247, 520","247, 519","248, 519","248, 518","249, 518","249, 514","2…	2.64218e-10	0.000148513	0.150537	2.14007e-09	ECT1111embcellA01	Segment	8.13636e-05	0.000152069	3.1923e-05	274.39
231	2.1991e-05	2.33165e-05	5.12753e-10	1.06027	7.17587e-05	0.000118906	9.54806e-05	0.000145593	2.37219e-05	2.66871e-05	242	401	322	491	80	90	8.36196e-05	0.000132249	3.15e-05	282	446	11.5	8.5191e-05	0.000130976	3.6154e-05	287.3	441.71	13.05	3	3	1	2	2	2	ECT1111	10	13	4	["286, 487","286, 486","287, 486","287, 487","287, 487","281, 423","283, 423","283, 422","282, 422","282, 422","257, 461","257, 460","258, 460","258, 461","258, 461","262, 463","262, 462","263, 462","263, 463","263, 463","259, 460","259, 459","261, 459","260, 460","260, 460","318, 443","318, 442","319, 442","319, 443","319, 443","285, 422","288, 422","288, 421","290, 421","290, 420","291, 420","2…	2.71868e-10	0.000180749	0.104572	1.65816e-09	ECT1111embcellA01	Segment	8.48094e-05	0.00013068	3.54434e-05	286.01
354	2.0221e-05	2.86031e-05	5.78383e-10	1.41453	7.20552e-05	0.000103783	9.22188e-05	0.000135808	2.01636e-05	3.20245e-05	243	350	311	458	68	108	8.2137e-05	0.000119795	2.25e-05	277	404	8.5	8.35952e-05	0.000117652	2.3352e-05	281.92	396.77	8.78	4	4	1	3	3	3	ECT1111	6	11	6	["269, 458","269, 446","268, 446","268, 443","267, 442","267, 440","268, 440","268, 438","267, 438","267, 437","266, 437","266, 436","267, 436","267, 433","268, 433","268, 432","267, 432","267, 430","268, 430","268, 428","269, 428","269, 423","268, 423","268, 425","267, 425","267, 426","266, 426","266, 429","265, 429","265, 430","264, 430","264, 431","262, 431","262, 425","263, 425","263, 420","2…	3.04664e-10	0.000128942	0.230274	2.26759e-09	ECT1111embcellA01	Segment	8.3664e-05	0.000117165	2.58751e-05	282.15
463	1.94962e-05	3.13976e-05	6.12134e-10	1.61045	7.17587e-05	0.000103487	9.78528e-05	0.000132546	2.60941e-05	2.90593e-05	242	349	330	447	88	98	8.48057e-05	0.000118016	2.25e-05	286	398	8.5	7.87021e-05	0.000117873	4.58182e-05	265.42	397.52	16.27	5	5	1	4	4	4	ECT1111	6	11	6	["258, 447","260, 447","260, 446","261, 446","261, 444","262, 444","262, 441","263, 441","263, 434","264, 434","264, 432","265, 431","265, 429","266, 429","266, 428","268, 428","268, 427","269, 427","270, 426","270, 424","271, 424","271, 422","272, 422","272, 421","273, 421","273, 420","274, 419","274, 418","275, 418","275, 416","276, 416","276, 417","277, 417","277, 418","279, 418","279, 417","2…	2.21926e-10	0.000234513	0.050709	2.05184e-09	ECT1111embcellA01	Segment	8.42184e-05	0.000114581	2.6395e-05	284.02
572	1.95659e-05	2.51655e-05	4.92386e-10	1.28619	8.18405e-05	8.30266e-05	0.000105859	0.000108231	2.40184e-05	2.52045e-05	276	280	357	365	81	85	9.38497e-05	9.56288e-05	2.7e-05	316.5	322.5	10	9.48937e-05	9.6863e-05	3.01375e-05	320.02	326.66	11.05	6	6	1	5	5	5	ECT1111	8	12	5	["291, 324","292, 324","292, 322","291, 322","291, 322","316, 298","316, 297","318, 297","318, 296","319, 296","319, 295","320, 295","321, 294","321, 295","322, 295","322, 297","318, 297","318, 298","318, 298","345, 342","345, 340","346, 340","346, 339","347, 338","347, 332","348, 332","348, 331","350, 331","350, 330","351, 330","351, 329","350, 328","353, 328","353, 327","355, 327","355, 326","3…	3.11391e-10	0.000174133	0.129049	1.98837e-09	ECT1111embcellA01	Segment	9.38901e-05	9.55241e-05	2.85942e-05	316.64
674	1.83787e-05	2.50363e-05	4.60135e-10	1.36224	7.38344e-05	6.76074e-05	9.5184e-05	9.37014e-05	2.13497e-05	2.60941e-05	249	228	321	316	72	88	8.45092e-05	8.06544e-05	3.45e-05	285	272	12.5	8.40643e-05	8.28857e-05	2.8519e-05	283.5	279.52	10.51	7	7	1	6	6	6	ECT1111	10	15	6	["300, 263","300, 261","301, 261","301, 260","302, 260","302, 261","301, 261","301, 263","301, 263","285, 316","297, 316","297, 315","299, 315","299, 314","297, 314","297, 313","293, 313","293, 312","294, 312","294, 311","295, 311","295, 309","296, 309","296, 308","298, 308","298, 305","297, 305","297, 304","296, 304","296, 300","297, 300","297, 299","299, 299","299, 298","300, 298","300, 297","3…	3.11171e-10	0.000138921	0.202615	2.33346e-09	ECT1111embcellA01	Segment	8.44067e-05	7.9564e-05	3.65694e-05	284.65
9	1.69475e-05	3.11645e-05	5.28161e-10	1.83888	7.65031e-05	0.000146186	0.00010408	0.000171391	2.75767e-05	2.52045e-05	258	493	351	578	93	85	9.02914e-05	0.000158788	1.95e-05	304.5	535.5	7.5	9.17109e-05	0.000161375	2.41079e-05	309.29	544.22	9.04	1	1	1	0	0	0	ECT1111	4	11	8	["285, 578","285, 577","284, 577","284, 574","283, 574","283, 566","282, 566","282, 563","281, 563","281, 562","280, 562","280, 561","279, 561","279, 560","278, 560","278, 558","277, 558","277, 555","276, 555","276, 553","274, 553","274, 552","273, 552","273, 550","274, 550","274, 549","273, 549","273, 548","272, 547","270, 547","270, 546","268, 546","268, 545","265, 545","265, 544","263, 544","2…	2.62987e-10	0.000115705	0.246854	1.7167e-09	ECT1111embcellA02	Segment	9.1861e-05	0.000160924	2.59279e-05	309.79
122	1.96043e-05	2.63289e-05	5.16159e-10	1.34302	7.91718e-05	0.000154785	0.00010408	0.000177618	2.4908e-05	2.28323e-05	267	522	351	599	84	77	9.16258e-05	0.000166201	2.55e-05	309	560.5	9.5	9.27701e-05	0.000165322	2.30989e-05	312.86	557.53	8.7	2	2	1	1	1	1	ECT1111	8	11	4	["278, 599","282, 599","282, 598","284, 598","284, 597","286, 597","286, 596","287, 596","288, 595","286, 595","286, 596","280, 596","280, 595","279, 595","279, 594","278, 594","278, 593","276, 593","276, 592","274, 592","274, 593","273, 593","273, 594","271, 594","271, 595","270, 595","270, 596","272, 596","273, 597","274, 597","274, 598","278, 598","278, 598","289, 595","291, 595","291, 594","2…	3.06115e-10	0.00013539	0.209856	1.49229e-09	ECT1111embcellA02	Segment	9.15177e-05	0.000166244	2.70563e-05	308.64
237	1.99879e-05	2.2686e-05	4.53444e-10	1.13499	8.33231e-05	0.000136401	0.000106452	0.000160419	2.31288e-05	2.40184e-05	281	460	359	541	78	81	9.48875e-05	0.00014841	3.3e-05	320	500.5	12	9.80559e-05	0.000146774	2.86724e-05	330.68	494.98	10.56	3	3	1	2	2	2	ECT1111	10	14	5	["301, 540","303, 540","303, 539","304, 539","304, 538","305, 537","306, 537","306, 536","307, 536","308, 535","308, 534","309, 534","310, 533","310, 532","311, 532","312, 531","312, 530","313, 530","313, 529","314, 529","314, 528","315, 528","315, 527","316, 527","316, 526","317, 526","317, 525","319, 525","319, 526","320, 526","320, 528","322, 528","322, 529","323, 529","323, 528","324, 528","3…	2.31773e-10	0.000153741	0.123224	1.5429e-09	ECT1111embcellA02	Segment	9.74088e-05	0.000147614	3.44773e-05	328.5
347	2.1797e-05	2.38358e-05	5.19548e-10	1.09353	8.48057e-05	0.00012454	0.000106748	0.000148855	2.19427e-05	2.43149e-05	286	420	360	502	74	82	9.57771e-05	0.000136697	2.25e-05	323	461	8.5	9.54175e-05	0.000138426	2.45981e-05	321.79	466.83	9.2	4	4	1	3	3	3	ECT1111	7	10	4	["349, 480","349, 479","350, 479","350, 478","352, 478","352, 477","353, 477","353, 476","354, 476","354, 475","355, 474","355, 475","354, 476","355, 476","355, 475","356, 475","356, 474","357, 474","357, 473","359, 473","359, 472","360, 472","360, 469","359, 469","359, 468","358, 467","358, 466","359, 466","359, 463","360, 463","360, 462","359, 462","359, 461","356, 461","356, 460","353, 460","3…	3.18073e-10	0.000138706	0.207753	1.72414e-09	ECT1111embcellA02	Segment	9.48635e-05	0.000137778	2.53377e-05	319.92
469	2.1102e-05	2.86919e-05	6.05456e-10	1.35967	7.91718e-05	0.000134029	0.000108824	0.000154489	2.96524e-05	2.04601e-05	267	452	367	521	100	69	9.3998e-05	0.000144259	1.8e-05	317	486.5	7	9.40838e-05	0.00014453	1.8657e-05	317.29	487.42	7.22	5	5	1	4	4	4	ECT1111	5	9	5	["267, 521","267, 516","268, 516","268, 513","269, 513","269, 511","270, 511","270, 510","271, 509","271, 508","272, 508","272, 507","273, 506","273, 505","274, 505","274, 504","275, 504","275, 503","276, 503","276, 502","277, 501","277, 500","278, 500","278, 499","279, 499","279, 498","280, 498","280, 497","281, 497","281, 496","282, 496","282, 495","283, 495","283, 494","284, 494","284, 493","2…	3.5276e-10	0.000115163	0.334245	1.88178e-09	ECT1111embcellA02	Segment	9.39409e-05	0.000144379	2.12534e-05	316.81
582	2.18865e-05	2.36983e-05	5.18674e-10	1.08278	9.34049e-05	0.000117423	0.000115644	0.000140849	2.22393e-05	2.34254e-05	315	396	390	475	75	79	0.000104525	0.000129136	1.65e-05	352.5	435.5	6.5	0.000103799	0.000128057	1.61813e-05	350.05	431.86	6.39	6	6	1	5	5	5	ECT1111	5	8	4	["334, 475","334, 474","327, 474","326, 473","325, 473","324, 472","323, 472","323, 470","322, 470","322, 467","321, 467","321, 464","322, 464","322, 462","321, 462","321, 460","320, 460","320, 458","319, 457","319, 454","318, 453","318, 450","319, 449","319, 448","318, 447","318, 446","317, 446","317, 445","316, 445","316, 441","317, 441","317, 439","318, 439","318, 438","319, 438","319, 436","3…	3.25547e-10	0.000112799	0.321525	1.56432e-09	ECT1111embcellA02	Segment	0.000103152	0.000128203	1.93979e-05	347.87
694	2.55936e-05	3.4611e-05	8.85821e-10	1.35233	8.30266e-05	9.57771e-05	0.000115644	0.000129581	3.26176e-05	3.38037e-05	280	323	390	437	110	114	9.93354e-05	0.000112679	1.8e-05	335	380	7	9.78535e-05	0.000115018	1.60956e-05	330	387.89	6.37	7	7	1	6	6	6	ECT1111	5	9	5	["312, 437","312, 436","311, 436","311, 435","310, 435","310, 430","309, 430","309, 426","308, 426","308, 422","306, 422","306, 423","305, 423","305, 426","304, 426","304, 428","303, 428","303, 430","302, 430","302, 431","301, 431","301, 432","300, 432","300, 433","298, 433","298, 430","299, 430","299, 425","298, 425","298, 420","296, 420","296, 421","295, 421","295, 422","294, 422","294, 423","2…	4.27717e-10	0.00024148	0.0921732	2.81257e-09	ECT1111embcellA02	Segment	9.84679e-05	0.000113894	2.2108e-05	332.07
145	1.46609e-05	2.29237e-05	3.36082e-10	1.5636	8.33231e-05	0.000111493	0.00010408	0.000132546	2.07566e-05	2.10532e-05	281	376	351	447	70	71	9.37014e-05	0.000122019	1.95e-05	316	411.5	7.5	9.50444e-05	0.000125151	2.18703e-05	320.53	422.06	8.29	2	2	1	1	1	1	ECT1111	6	9	4	["300, 447","300, 444","301, 444","301, 443","302, 443","302, 442","303, 441","303, 440","302, 440","302, 438","301, 438","301, 437","300, 437","300, 436","298, 436","298, 435","295, 435","295, 436","294, 436","294, 437","293, 437","293, 440","290, 440","290, 439","287, 439","287, 438","286, 438","286, 437","285, 437","285, 434","284, 434","284, 433","283, 433","283, 432","282, 432","282, 431","2…	2.04428e-10	8.90183e-05	0.324185	1.14956e-09	ECT1111embcellB01	Segment	9.56579e-05	0.000124411	2.25392e-05	322.6
243	1.89657e-05	2.24129e-05	4.25075e-10	1.18176	8.98466e-05	0.000100225	0.000109714	0.000123057	1.98671e-05	2.28323e-05	303	338	370	415	67	77	9.97802e-05	0.000111641	2.4e-05	336.5	376.5	9	9.90656e-05	0.000114174	2.16183e-05	334.09	385.04	8.21	3	3	1	2	2	2	ECT1111	7	11	5	["318, 353","319, 353","319, 352","318, 352","318, 352","318, 415","324, 415","324, 414","326, 414","326, 413","327, 413","327, 412","328, 411","329, 411","329, 410","334, 410","335, 411","336, 411","336, 412","338, 412","338, 413","340, 413","340, 414","341, 414","341, 413","342, 413","342, 412","341, 412","341, 411","340, 411","340, 410","338, 410","338, 409","337, 409","336, 408","335, 408","3…	2.43775e-10	0.000119035	0.216197	1.54534e-09	ECT1111embcellB01	Segment	9.83356e-05	0.000113118	2.60718e-05	331.63
359	1.96351e-05	2.13949e-05	4.2009e-10	1.08962	8.8364e-05	8.71779e-05	0.000107935	0.000111196	1.95706e-05	2.40184e-05	298	294	364	375	66	81	9.81493e-05	9.91871e-05	1.35e-05	331	334.5	5.5	9.76664e-05	9.77242e-05	1.43832e-05	329.37	329.57	5.79	4	4	1	3	3	3	ECT1111	4	7	4	["336, 374","336, 365","335, 365","335, 358","334, 358","334, 357","329, 357","328, 358","314, 358","314, 357","311, 357","311, 356","309, 356","309, 355","308, 355","308, 354","307, 354","307, 353","306, 353","305, 352","305, 351","303, 351","303, 350","302, 350","302, 349","301, 349","301, 348","300, 348","300, 347","299, 347","299, 346","298, 346","298, 343","299, 343","299, 342","300, 342","3…	2.61668e-10	8.8734e-05	0.417619	1.36942e-09	ECT1111embcellB01	Segment	9.71528e-05	9.69345e-05	1.67894e-05	327.64
473	2.0955e-05	2.52973e-05	5.30104e-10	1.20722	8.8364e-05	8.48057e-05	0.000114755	0.000109121	2.63906e-05	2.43149e-05	298	286	387	368	89	82	0.000101559	9.69632e-05	1.8e-05	342.5	327	7	0.000100246	9.66074e-05	1.81352e-05	338.07	325.8	7.05	5	5	1	4	4	4	ECT1111	6	8	3	["316, 367","316, 366","315, 366","315, 365","314, 365","314, 363","313, 363","313, 358","312, 358","312, 359","309, 359","309, 360","306, 360","306, 361","304, 361","303, 362","302, 362","300, 359","300, 358","302, 354","300, 354","300, 353","299, 353","299, 352","300, 352","300, 351","302, 351","302, 350","303, 350","303, 348","304, 348","304, 346","303, 346","303, 344","302, 344","302, 341","3…	3.25283e-10	0.00011971	0.28524	1.59536e-09	ECT1111embcellB01	Segment	0.00010085	9.56244e-05	2.0917e-05	340.11
577	2.26618e-05	2.54635e-05	5.77049e-10	1.12363	9.93354e-05	7.41309e-05	0.000128691	9.90389e-05	2.93558e-05	2.4908e-05	335	250	434	334	99	84	0.000114013	8.65849e-05	1.95e-05	384.5	292	7.5	0.000115576	8.60727e-05	1.70721e-05	389.77	290.27	6.69	6	6	1	5	5	5	ECT1111	6	9	4	["412, 334","413, 334","413, 321","414, 321","414, 320","415, 320","415, 319","416, 319","416, 318","417, 317","417, 316","418, 316","418, 307","419, 307","419, 306","420, 306","420, 305","421, 304","421, 303","422, 303","422, 302","423, 302","423, 300","424, 300","424, 299","425, 299","425, 294","424, 294","424, 293","423, 293","423, 292","421, 292","421, 288","422, 288","422, 282","421, 282","4…	3.20183e-10	0.000177142	0.128223	1.88168e-09	ECT1111embcellB01	Segment	0.000115048	8.56138e-05	2.25958e-05	387.99
683	2.579e-05	2.91171e-05	7.50931e-10	1.12901	0.000100818	6.16769e-05	0.000132546	8.74744e-05	3.1728e-05	2.57975e-05	340	208	447	295	107	87	0.000116682	7.45757e-05	3.3e-05	393.5	251.5	12	0.000116523	7.41205e-05	3.5542e-05	392.96	249.97	12.85	7	7	1	6	6	6	ECT1111	9	15	7	["349, 269","351, 269","351, 268","352, 268","352, 267","353, 267","353, 266","354, 266","354, 265","355, 265","355, 264","356, 264","356, 263","357, 263","357, 262","356, 262","356, 263","355, 263","355, 264","352, 264","352, 265","350, 265","350, 266","349, 266","349, 267","348, 267","348, 268","349, 268","349, 268","345, 282","345, 281","344, 281","344, 275","345, 275","345, 274","346, 274","3…	3.90788e-10	0.000279117	0.0630347	3.27444e-09	ECT1111embcellB01	Segment	0.000115161	7.46509e-05	3.59749e-05	388.37
140	1.35724e-05	1.97685e-05	2.68306e-10	1.45652	9.99284e-05	0.000115644	0.000113569	0.000135511	1.36401e-05	1.98671e-05	337	390	383	457	46	67	0.000106748	0.000125578	1.65e-05	360	423.5	6.5	0.000106977	0.000127731	1.57413e-05	360.77	430.76	6.25	2	2	1	1	1	1	ECT1111	5	8	4	["362, 457","361, 456","357, 456","356, 455","354, 455","354, 454","353, 454","353, 453","352, 453","352, 452","351, 452","351, 451","350, 451","350, 450","349, 450","349, 449","348, 449","348, 448","347, 448","347, 449","345, 449","345, 450","343, 450","343, 451","340, 451","340, 450","341, 450","341, 448","342, 448","342, 446","341, 442","341, 440","342, 435","342, 434","341, 433","341, 428","3…	1.79062e-10	7.43828e-05	0.406694	9.95643e-10	ECT1111embcellB02	Segment	0.000107313	0.000127216	1.86819e-05	361.91
248	1.80354e-05	2.27021e-05	4.09441e-10	1.25875	0.000106452	9.99284e-05	0.000129284	0.000118313	2.28323e-05	1.83845e-05	359	337	436	399	77	62	0.000117868	0.000109121	1.95e-05	397.5	368	7.5	0.000118049	0.000108631	1.96463e-05	398.11	366.35	7.55	3	3	1	2	2	2	ECT1111	6	9	4	["385, 399","385, 398","384, 398","384, 397","383, 397","383, 396","382, 396","382, 395","381, 395","381, 394","379, 394","379, 393","375, 393","375, 392","374, 392","374, 391","375, 391","375, 390","376, 390","376, 389","377, 388","377, 387","376, 387","376, 386","375, 386","374, 385","373, 385","373, 384","372, 384","372, 383","371, 383","370, 382","369, 382","369, 381","368, 381","368, 380","3…	2.82199e-10	9.17233e-05	0.421508	1.51817e-09	ECT1111embcellB02	Segment	0.000117765	0.000108238	2.31424e-05	397.15
365	1.84653e-05	2.37411e-05	4.38387e-10	1.28571	0.000102894	8.06544e-05	0.000126616	0.000100521	2.37219e-05	1.98671e-05	347	272	427	339	80	67	0.000114755	9.05879e-05	1.8e-05	387	305.5	7	0.000113458	9.15562e-05	1.76116e-05	382.63	308.77	6.87	4	4	1	3	3	3	ECT1111	5	9	5	["379, 339","378, 338","376, 338","376, 337","375, 337","375, 336","368, 336","368, 337","367, 337","367, 338","363, 338","363, 337","362, 337","362, 336","361, 336","361, 333","360, 333","360, 331","359, 331","359, 330","358, 330","358, 329","357, 329","357, 328","356, 328","356, 325","355, 325","355, 319","354, 319","354, 315","353, 315","353, 314","352, 314","352, 313","350, 313","349, 312","3…	2.67955e-10	0.000114469	0.256979	1.77963e-09	ECT1111embcellB02	Segment	0.000112703	9.12207e-05	2.00479e-05	380.08
478	2.39018e-05	2.50869e-05	5.99622e-10	1.04958	0.0001109	7.591e-05	0.00013818	0.000100521	2.72802e-05	2.46115e-05	374	256	466	339	92	83	0.00012454	8.82157e-05	1.65e-05	420	297.5	6.5	0.000123223	8.7752e-05	1.68617e-05	415.56	295.94	6.62	5	5	1	4	4	4	ECT1111	5	8	4	["400, 338","400, 326","401, 326","401, 323","402, 323","402, 318","401, 318","401, 317","400, 317","400, 316","397, 316","397, 315","395, 315","392, 314","390, 316","390, 317","389, 317","389, 319","388, 319","388, 322","387, 322","387, 324","386, 324","386, 326","385, 327","385, 330","384, 330","384, 331","383, 331","383, 330","382, 330","382, 329","381, 329","381, 320","382, 320","382, 318","3…	3.2115e-10	0.000151292	0.176313	1.93609e-09	ECT1111embcellB02	Segment	0.000122211	8.72436e-05	1.9944e-05	412.15
587	2.13043e-05	2.85636e-05	6.08528e-10	1.34074	0.00011772	5.98977e-05	0.00014589	8.1544e-05	2.81697e-05	2.16462e-05	397	202	492	275	95	73	0.000131805	7.07209e-05	2.25e-05	444.5	238.5	8.5	0.000132555	7.1997e-05	2.49012e-05	447.03	242.8	9.3	6	6	1	5	5	5	ECT1111	7	10	4	["407, 264","407, 263","406, 262","406, 255","407, 255","407, 261","408, 261","408, 262","410, 262","410, 263","411, 263","411, 264","411, 264","398, 253","398, 252","397, 251","397, 248","398, 248","398, 246","399, 245","399, 244","400, 244","400, 246","401, 246","401, 247","404, 247","404, 249","403, 249","403, 250","402, 250","402, 252","401, 252","401, 253","401, 253","436, 265","437, 265","4…	3.19392e-10	0.000214804	0.0869855	2.04582e-09	ECT1111embcellB02	Segment	0.000130975	7.19469e-05	2.52697e-05	441.7
688	2.0908e-05	3.52994e-05	7.38041e-10	1.68832	0.000108824	4.59611e-05	0.00014411	6.76074e-05	3.52863e-05	2.16462e-05	367	155	486	228	119	73	0.000126467	5.67843e-05	3.45e-05	426.5	191.5	12.5	0.000127277	5.6275e-05	3.46809e-05	429.23	189.78	12.56	7	7	1	6	6	6	ECT1111	11	14	4	["440, 228","440, 227","438, 227","438, 226","437, 226","437, 225","435, 225","435, 226","429, 226","429, 225","427, 225","427, 224","416, 224","416, 223","414, 223","414, 221","413, 221","413, 217","412, 217","409, 214","408, 214","407, 213","406, 213","406, 212","405, 212","405, 211","404, 211","404, 210","402, 210","402, 209","400, 209","400, 208","397, 208","397, 207","396, 207","396, 206","3…	4.39059e-10	0.000160626	0.213845	2.45133e-09	ECT1111embcellB02	Segment	0.000126263	5.60825e-05	3.7596e-05	425.81
23	3.35756e-05	3.58337e-05	1.20314e-09	1.06726	0.000122761	5.63395e-05	0.000161309	9.16258e-05	3.85481e-05	3.52863e-05	414	190	544	309	130	119	0.000142035	7.39826e-05	3e-05	479	249.5	11	0.000140758	6.86324e-05	3.58849e-05	474.7	231.46	12.96	1	1	1	0	0	0	ECT1111	9	13	5	["428, 229","428, 228","429, 228","429, 227","430, 227","430, 226","431, 226","431, 225","432, 225","432, 224","433, 224","434, 223","434, 222","433, 222","433, 221","431, 221","431, 220","429, 220","429, 219","428, 219","428, 217","427, 217","427, 215","424, 215","423, 214","419, 214","419, 213","416, 213","415, 212","414, 212","414, 210","418, 210","419, 211","423, 211","423, 212","424, 212","4…	4.52776e-10	0.000253059	0.0888484	2.859e-09	ECT1111embcellC01	Segment	0.000138408	7.05954e-05	3.40345e-05	466.77
151	2.4481e-05	3.59254e-05	8.7949e-10	1.46748	0.000128691	6.10838e-05	0.000153896	9.87423e-05	2.52045e-05	3.76585e-05	434	206	519	333	85	127	0.000141293	7.99131e-05	2.1e-05	476.5	269.5	8	0.000139635	7.41034e-05	1.79272e-05	470.91	249.91	6.98	2	2	1	1	1	1	ECT1111	6	10	5	["482, 290","482, 289","484, 289","484, 290","484, 290","446, 295","447, 295","447, 291","448, 291","448, 288","449, 288","449, 285","448, 285","448, 286","447, 287","447, 288","446, 288","446, 291","445, 291","445, 293","446, 293","446, 293","499, 321","499, 318","498, 318","498, 316","497, 316","497, 314","496, 314","496, 312","495, 311","495, 310","494, 309","494, 308","493, 308","493, 307","4…	3.80017e-10	0.000318251	0.0471491	2.64277e-09	ECT1111embcellC01	Segment	0.000140541	7.57177e-05	2.62021e-05	473.96
269	1.92108e-05	3.29924e-05	6.3381e-10	1.71739	0.000145593	4.53681e-05	0.000169018	7.76892e-05	2.34254e-05	3.23211e-05	491	153	570	262	79	109	0.000157306	6.15286e-05	4.35e-05	530.5	207.5	15.5	0.000158336	6.01935e-05	4.66458e-05	533.98	203	16.55	3	3	1	2	2	2	ECT1111	14	17	4	["503, 245","503, 243","504, 243","504, 242","505, 242","505, 241","506, 241","506, 240","507, 240","507, 239","509, 239","509, 240","512, 240","512, 241","511, 241","511, 242","509, 242","509, 243","508, 243","508, 244","506, 244","506, 245","506, 245","547, 177","542, 174","544, 174","544, 173","547, 173","547, 172","550, 172","550, 171","547, 171","547, 172","546, 172","545, 171","544, 171","5…	2.96179e-10	0.000213116	0.0819466	1.83102e-09	ECT1111embcellC01	Segment	0.000157319	6.10451e-05	4.68722e-05	530.54
387	2.3014e-05	2.65547e-05	6.1113e-10	1.15385	0.000157157	3.91411e-05	0.000183845	6.2863e-05	2.66871e-05	2.37219e-05	530	132	620	212	90	80	0.000170501	5.1002e-05	5.4e-05	575	172	19	0.000167495	4.93207e-05	5.43817e-05	564.86	166.33	19.13	4	4	1	3	3	3	ECT1111	17	21	5	["559, 212","559, 210","558, 210","558, 209","557, 209","557, 208","556, 208","556, 206","555, 206","555, 204","556, 204","556, 201","555, 201","555, 199","554, 199","554, 197","553, 197","553, 196","552, 196","552, 195","551, 194","551, 193","550, 193","550, 194","548, 194","548, 195","546, 195","546, 196","544, 196","544, 195","543, 195","543, 194","542, 194","542, 193","543, 193","543, 191","5…	2.78858e-10	0.000124915	0.224575	1.67981e-09	ECT1111embcellC01	Segment	0.000167644	4.8797e-05	5.64083e-05	565.37
501	1.65152e-05	3.32961e-05	5.49892e-10	2.01609	0.000166943	4.24029e-05	0.000198671	6.43456e-05	3.1728e-05	2.19427e-05	563	143	670	217	107	74	0.000182807	5.33742e-05	4.5e-05	616.5	180	16	0.00018241	5.53813e-05	4.47984e-05	615.16	186.77	15.93	5	5	1	4	4	4	ECT1111	14	18	5	["654, 217","654, 216","652, 216","652, 215","650, 215","650, 214","649, 213","647, 213","647, 212","646, 212","646, 213","638, 213","637, 212","630, 212","630, 213","629, 213","628, 214","627, 214","627, 215","626, 215","626, 216","617, 216","617, 215","615, 215","615, 214","613, 214","613, 213","612, 213","611, 212","611, 211","609, 211","609, 210","608, 209","608, 208","607, 208","607, 207","6…	3.11698e-10	0.000134982	0.214978	2.02026e-09	ECT1111embcellC01	Segment	0.000181767	5.50362e-05	4.76562e-05	612.99
607	2.40184e-05	2.5501e-05	6.12494e-10	1.06173	0.000168722	4.59611e-05	0.000194223	6.99795e-05	2.5501e-05	2.40184e-05	569	155	655	236	86	81	0.000181472	5.79703e-05	5.1e-05	612	195.5	18	0.00017999	5.60487e-05	4.82334e-05	607	189.02	17.08	6	6	1	5	5	5	ECT1111	16	20	5	["606, 235","608, 235","608, 234","607, 234","607, 231","606, 231","606, 232","605, 232","605, 234","606, 234","606, 234","598, 169","598, 168","597, 168","597, 167","596, 167","596, 165","595, 165","595, 164","594, 164","594, 163","593, 163","593, 162","592, 162","592, 161","592, 160","591, 160","591, 158","590, 158","590, 157","591, 157","591, 158","592, 158","592, 160","594, 160","594, 161","5…	3.00136e-10	0.000189296	0.105255	2.25466e-09	ECT1111embcellC01	Segment	0.000179116	5.61237e-05	5.36174e-05	604.05
719	1.50965e-05	1.9919e-05	3.00708e-10	1.31945	0.000180583	4.26994e-05	0.000198967	6.01943e-05	1.83845e-05	1.74949e-05	609	144	671	203	62	59	0.000189775	5.14468e-05	5.85e-05	640	173.5	20.5	0.000189492	5.15231e-05	5.67369e-05	639.05	173.76	19.91	7	7	1	6	6	6	ECT1111	18	23	6	["632, 203","632, 202","630, 202","629, 201","625, 201","624, 200","621, 200","621, 199","620, 199","619, 198","618, 198","618, 197","617, 197","617, 196","616, 196","616, 194","615, 194","615, 193","614, 192","614, 191","613, 191","613, 189","612, 189","612, 188","611, 188","611, 186","610, 186","610, 183","609, 183","609, 176","610, 175","610, 173","611, 173","611, 172","612, 172","612, 171","6…	2.25443e-10	8.66424e-05	0.377386	1.55526e-09	ECT1111embcellC01	Segment	0.00018983	5.07046e-05	6.06067e-05	640.18
30	2.06804e-05	2.73305e-05	5.65203e-10	1.32157	0.00013818	5.7229e-05	0.00016635	7.97648e-05	2.81697e-05	2.25358e-05	466	193	561	269	95	76	0.000152265	6.84969e-05	2.25e-05	513.5	231	8.5	0.000150619	6.835e-05	2.68994e-05	507.95	230.5	9.97	1	1	1	0	0	0	ECT1111	6	11	6	["526, 209","526, 205","527, 205","527, 203","528, 203","528, 202","529, 202","529, 205","528, 205","528, 208","527, 208","527, 209","527, 209","516, 201","516, 200","515, 200","515, 199","517, 199","517, 198","518, 198","518, 195","520, 195","520, 194","523, 194","523, 195","524, 195","524, 196","523, 196","523, 197","522, 197","522, 198","518, 198","518, 199","517, 199","517, 201","517, 201","5…	2.75209e-10	0.000244541	0.0578323	2.41369e-09	ECT1111embcellC02	Segment	0.000150188	6.88832e-05	2.62705e-05	506.5
159	1.78069e-05	4.10215e-05	7.30464e-10	2.30369	0.000150337	5.84151e-05	0.000184438	9.28119e-05	3.41002e-05	3.43967e-05	507	197	622	313	115	116	0.000167388	7.56135e-05	2.1e-05	564.5	255	8	0.000166597	7.82435e-05	1.84106e-05	561.83	263.87	7.14	2	2	1	1	1	1	ECT1111	5	11	7	["564, 231","566, 231","566, 230","564, 230","564, 230","551, 217","552, 216","553, 216","553, 215","556, 215","556, 214","557, 214","557, 215","559, 215","559, 214","557, 214","557, 213","553, 213","553, 212","552, 212","552, 209","551, 209","551, 207","552, 207","552, 205","551, 205","551, 199","550, 199","550, 197","549, 197","549, 200","548, 200","548, 204","549, 204","549, 205","548, 205","5…	3.51793e-10	0.000250372	0.0705219	2.61027e-09	ECT1111embcellC02	Segment	0.000166432	7.6579e-05	2.48328e-05	561.28
274	1.86456e-05	2.1407e-05	3.99146e-10	1.1481	0.000168425	5.01125e-05	0.000187106	7.38344e-05	1.8681e-05	2.37219e-05	568	169	631	249	63	80	0.000177766	6.19734e-05	4.35e-05	599.5	209	15.5	0.000175307	6.18433e-05	4.29786e-05	591.21	208.56	15.33	3	3	1	2	2	2	ECT1111	14	17	4	["616, 209","618, 209","618, 204","617, 204","617, 201","616, 201","616, 198","618, 198","618, 195","617, 195","617, 194","613, 194","613, 190","612, 190","612, 191","611, 191","611, 192","610, 192","610, 194","613, 194","613, 196","614, 196","614, 197","615, 197","615, 198","616, 198","616, 200","615, 200","615, 205","614, 205","614, 206","615, 207","615, 208","616, 208","616, 208","596, 183","5…	2.03153e-10	0.000165548	0.0931509	1.33176e-09	ECT1111embcellC02	Segment	0.000176773	6.31511e-05	4.66459e-05	596.15
394	1.64037e-05	2.82497e-05	4.63399e-10	1.72216	0.000169908	5.36708e-05	0.000197781	7.08691e-05	2.78732e-05	1.71984e-05	573	181	667	239	94	58	0.000183845	6.22699e-05	4.35e-05	620	210	15.5	0.000180543	6.34511e-05	4.60778e-05	608.87	213.98	16.36	4	4	1	3	3	3	ECT1111	13	18	6	["592, 239","592, 238","590, 238","590, 237","589, 237","589, 236","588, 236","588, 235","586, 235","586, 234","584, 234","584, 233","585, 232","585, 231","584, 231","584, 230","583, 230","583, 229","581, 229","581, 231","579, 231","579, 232","578, 232","578, 231","575, 231","575, 230","574, 230","574, 229","573, 229","573, 227","574, 227","574, 223","575, 223","575, 222","576, 222","576, 220","5…	2.48963e-10	0.000143544	0.151836	1.71435e-09	ECT1111embcellC02	Segment	0.000180214	6.33271e-05	4.87069e-05	607.76
506	1.67624e-05	1.92036e-05	3.21897e-10	1.14563	0.000177321	7.32413e-05	0.000198967	9.19223e-05	2.16462e-05	1.8681e-05	598	247	671	310	73	63	0.000188144	8.25818e-05	3.75e-05	634.5	278.5	13.5	0.000189225	7.97093e-05	3.75064e-05	638.15	268.81	13.5	5	5	1	4	4	4	ECT1111	12	15	4	["634, 309","634, 308","633, 308","633, 307","632, 307","632, 304","631, 304","631, 301","630, 301","630, 292","629, 292","629, 291","628, 291","628, 290","626, 290","626, 289","625, 289","625, 288","623, 288","623, 287","622, 287","622, 286","621, 286","621, 285","618, 285","617, 284","615, 284","615, 283","613, 283","613, 282","609, 282","609, 281","603, 281","603, 282","598, 282","598, 281","6…	1.90316e-10	8.67451e-05	0.31783	1.17656e-09	ECT1111embcellC02	Segment	0.000189171	7.98134e-05	4.01992e-05	637.96
612	1.86631e-05	1.87166e-05	3.4931e-10	1.00286	0.000188292	6.84969e-05	0.00020816	9.13292e-05	1.98671e-05	2.28323e-05	635	231	702	308	67	77	0.000198226	7.99131e-05	4.05e-05	668.5	269.5	14.5	0.000197955	7.88702e-05	3.98691e-05	667.59	265.98	14.29	6	6	1	5	5	5	ECT1111	13	16	4	["660, 307","660, 306","659, 306","659, 305","655, 305","655, 304","654, 304","654, 303","653, 303","653, 301","652, 301","652, 298","651, 298","651, 296","650, 296","650, 294","651, 293","651, 279","650, 279","650, 276","649, 276","649, 275","648, 275","648, 274","647, 274","647, 273","646, 273","646, 272","645, 272","645, 271","643, 271","643, 270","642, 270","641, 269","640, 269","640, 268","6…	2.18497e-10	9.44058e-05	0.308075	1.27614e-09	ECT1111embcellC02	Segment	0.000197507	7.89381e-05	4.31916e-05	666.08
724	1.77752e-05	2.42603e-05	4.31231e-10	1.36484	0.000190368	6.61247e-05	0.000214683	8.39162e-05	2.43149e-05	1.77914e-05	642	223	724	283	82	60	0.000202526	7.50204e-05	5.25e-05	683	253	18.5	0.000203165	7.34847e-05	5.232e-05	685.16	247.82	18.44	7	7	1	6	6	6	ECT1111	17	20	4	["703, 283","703, 282","701, 282","701, 281","700, 281","700, 280","699, 280","699, 279","698, 279","698, 278","697, 278","697, 276","696, 276","696, 275","695, 275","695, 274","694, 274","694, 273","693, 273","693, 272","690, 272","690, 273","685, 273","685, 272","684, 272","684, 271","679, 271","679, 272","678, 272","677, 273","676, 273","676, 274","675, 274","675, 275","674, 275","674, 276","6…	2.27465e-10	0.00010154	0.277238	1.3022e-09	ECT1111embcellC02	Segment	0.000203095	7.39287e-05	5.52928e-05	684.92
51	2.86558e-05	4.99007e-05	1.42994e-09	1.74138	0.000164274	5.60429e-05	0.000198078	8.8364e-05	3.38037e-05	3.23211e-05	554	189	668	298	114	109	0.000181176	7.22035e-05	3.75e-05	611	243.5	13.5	0.000179352	7.54001e-05	3.47306e-05	604.85	254.28	12.58	1	1	1	0	0	0	ECT1111	9	18	10	["620, 242","620, 241","619, 241","619, 240","618, 240","618, 239","616, 239","616, 238","615, 238","615, 234","616, 234","616, 233","617, 232","618, 232","618, 231","619, 231","619, 234","620, 234","620, 236","621, 236","621, 237","622, 237","622, 238","624, 238","624, 239","626, 239","626, 240","625, 240","624, 241","621, 241","621, 242","621, 242","627, 288","627, 287","626, 287","626, 284","6…	4.07846e-10	0.000319449	0.0502231	3.70896e-09	ECT1111embcellD01	Segment	0.000178545	7.46671e-05	3.92813e-05	602.13
177	2.86232e-05	3.25786e-05	9.32503e-10	1.13819	0.000180286	5.81186e-05	0.000215573	8.8364e-05	3.52863e-05	3.02454e-05	608	196	727	298	119	102	0.000197929	7.32413e-05	4.2e-05	667.5	247	15	0.000195226	7.73436e-05	4.79177e-05	658.38	260.83	16.97	2	2	1	1	1	1	ECT1111	10	20	11	["638, 298","638, 297","639, 297","639, 298","639, 298","674, 215","674, 214","673, 214","673, 212","674, 212","674, 209","675, 209","675, 206","676, 206","676, 205","677, 204","678, 204","679, 205","679, 208","678, 208","678, 210","679, 210","679, 208","680, 208","680, 206","682, 206","682, 207","683, 207","683, 213","682, 213","682, 216","681, 216","681, 219","680, 219","678, 217","678, 212","6…	4.10176e-10	0.000408549	0.030881	3.86396e-09	ECT1111embcellD01	Segment	0.000193545	7.6751e-05	4.54728e-05	652.71
283	2.16184e-05	3.84843e-05	8.3197e-10	1.78017	0.000198967	4.56646e-05	0.000221207	8.45092e-05	2.22393e-05	3.88446e-05	671	154	746	285	75	131	0.000210087	6.50869e-05	5.55e-05	708.5	219.5	19.5	0.000206302	6.15975e-05	5.30898e-05	695.74	207.73	18.7	3	3	1	2	2	2	ECT1111	16	23	8	["682, 240","682, 239","681, 239","681, 238","682, 238","682, 239","683, 239","683, 240","683, 240","737, 215","737, 214","735, 214","735, 213","734, 213","733, 212","733, 210","735, 210","735, 211","737, 211","737, 212","740, 212","740, 213","742, 213","742, 211","741, 211","741, 210","740, 210","739, 209","737, 209","736, 208","735, 208","735, 207","734, 207","734, 205","735, 205","735, 204","7…	2.86112e-10	0.000343731	0.0304304	2.5438e-09	ECT1111embcellD01	Segment	0.000207036	6.12404e-05	6.25832e-05	698.21
399	1.89527e-05	2.2628e-05	4.28863e-10	1.19392	0.000194816	4.56646e-05	0.000213793	7.11656e-05	1.89775e-05	2.5501e-05	657	154	721	240	64	86	0.000204305	5.84151e-05	6.15e-05	689	197	21.5	0.000202683	5.72395e-05	5.61797e-05	683.53	193.04	19.73	4	4	1	3	3	3	ECT1111	20	23	4	["693, 240","697, 240","697, 235","698, 235","698, 226","700, 226","700, 225","701, 225","701, 223","700, 223","700, 218","701, 218","701, 215","702, 214","702, 212","703, 212","703, 211","704, 211","704, 210","705, 210","705, 207","706, 207","706, 206","707, 206","707, 204","708, 204","708, 202","709, 202","709, 201","711, 201","711, 200","712, 200","714, 194","713, 194","712, 192","711, 189","7…	2.43116e-10	0.000119081	0.215446	1.47964e-09	ECT1111embcellD01	Segment	0.00020331	5.6262e-05	6.47635e-05	685.65
514	1.62054e-05	2.6074e-05	4.2254e-10	1.60897	0.000206084	6.909e-05	0.000227434	9.16258e-05	2.13497e-05	2.25358e-05	695	233	767	309	72	76	0.000216759	8.03579e-05	5.7e-05	731	271	20	0.000217375	7.94329e-05	5.95973e-05	733.08	267.88	20.87	5	5	1	4	4	4	ECT1111	17	23	7	["741, 309","741, 308","738, 308","738, 307","737, 307","737, 306","735, 306","735, 305","733, 305","733, 304","732, 304","732, 303","731, 303","730, 302","730, 301","729, 301","729, 300","728, 300","728, 299","727, 298","727, 297","726, 297","726, 296","725, 296","725, 294","724, 294","721, 291","721, 290","720, 290","720, 289","719, 289","719, 288","718, 287","718, 283","717, 283","717, 277","7…	2.34279e-10	0.000101058	0.288271	1.67578e-09	ECT1111embcellD01	Segment	0.000217073	7.92525e-05	6.279e-05	732.06
616	1.6534e-05	3.50432e-05	5.79405e-10	2.11946	0.000215276	6.79039e-05	0.000245521	9.72597e-05	3.02454e-05	2.93558e-05	726	229	828	328	102	99	0.000230399	8.25818e-05	6.3e-05	777	278.5	22	0.000229173	8.16094e-05	6.33587e-05	772.87	275.22	22.12	6	6	1	5	5	5	ECT1111	21	23	3	["827, 316","827, 315","825, 315","825, 314","824, 314","824, 313","823, 313","823, 312","822, 312","822, 311","821, 311","821, 310","824, 310","824, 309","826, 309","826, 310","827, 310","827, 311","828, 311","828, 316","828, 316","817, 310","817, 309","815, 309","815, 308","816, 308","817, 309","819, 309","819, 310","819, 310","809, 276","809, 273","808, 273","808, 269","809, 269","809, 268","8…	2.5969e-10	0.000309011	0.0341758	1.89666e-09	ECT1111embcellD01	Segment	0.000230052	8.16954e-05	6.58806e-05	775.83
728	1.02484e-05	2.05644e-05	2.10752e-10	2.0066	0.000224765	6.19734e-05	0.000238701	8.12474e-05	1.39366e-05	1.9274e-05	758	209	805	274	47	65	0.000231733	7.16104e-05	6.3e-05	781.5	241.5	22	0.000232881	7.14784e-05	6.67665e-05	785.37	241.05	23.26	7	7	1	6	6	6	ECT1111	21	23	3	["773, 250","774, 250","773, 249","773, 249","772, 248","773, 248","773, 246","772, 246","772, 243","771, 243","771, 241","770, 241","770, 239","769, 239","769, 240","770, 241","770, 244","771, 244","771, 245","772, 246","772, 246","768, 238","769, 238","769, 237","768, 237","768, 237","768, 236","768, 235","767, 235","767, 235","764, 229","764, 228","765, 228","765, 229","765, 229","760, 225","7…	1.50398e-10	8.55717e-05	0.258101	8.56905e-10	ECT1111embcellD01	Segment	0.000231823	7.15218e-05	6.63832e-05	781.8
39	2.69104e-05	4.30238e-05	1.15779e-09	1.59878	0.000155378	7.41309e-05	0.00018592	0.000102004	3.05419e-05	2.78732e-05	524	250	627	344	103	94	0.000170649	8.80675e-05	1.8e-05	575.5	297	7	0.000205327	2.45466e-05	0.000108425	692.45	82.78	37.14	1	1	1	0	0	0	ECT1111	4	10	7	["557, 287","558, 287","558, 286","559, 286","559, 285","557, 285","557, 285","605, 291","605, 289","606, 289","606, 288","608, 288","608, 287","611, 287","611, 288","610, 288","610, 289","609, 289","609, 290","607, 290","607, 291","607, 291","556, 288","556, 287","555, 287","555, 286","553, 286","553, 285","551, 285","551, 284","554, 284","554, 285","556, 285","556, 286","557, 286","557, 287","5…	2.88969e-10	0.000317191	0.0360928	2.53607e-09	ECT1111embcellD02	Segment	0.000171443	8.69305e-05	2.00074e-05	578.18
165	2.4615e-05	3.46202e-05	8.52176e-10	1.40647	0.000167832	8.56953e-05	0.000194223	0.000119202	2.63906e-05	3.35072e-05	566	289	655	402	89	113	0.000181028	0.000102449	1.2e-05	610.5	345.5	5	0.000186652	0.000121143	-6.71506e-06	629.47	408.55	-1.24	2	2	1	1	1	1	ECT1111	3	7	5	["643, 374","644, 374","644, 373","644, 373","644, 372","645, 372","645, 371","644, 371","644, 371","631, 402","632, 402","632, 397","633, 397","633, 393","632, 393","632, 387","635, 387","635, 389","636, 389","636, 390","637, 390","637, 392","636, 392","636, 393","639, 393","639, 394","640, 394","640, 395","641, 395","641, 397","643, 397","643, 394","644, 394","644, 395","645, 395","645, 397","6…	2.6202e-10	0.000222598	0.0664512	1.92108e-09	ECT1111embcellD02	Segment	0.000185621	0.000102443	1.59069e-05	625.99
290	2.62927e-05	3.27031e-05	8.59854e-10	1.24381	0.000184438	8.45092e-05	0.000211125	0.000117127	2.66871e-05	3.26176e-05	622	285	712	395	90	110	0.000197781	0.000100818	2.85e-05	667	340	10.5	0.000195552	0.000104043	2.85962e-05	659.48	350.88	10.53	3	3	1	2	2	2	ECT1111	8	13	6	["654, 386","654, 385","657, 385","657, 384","658, 384","658, 383","660, 383","660, 384","659, 384","659, 385","656, 385","655, 386","655, 386","652, 385","652, 384","649, 384","649, 383","647, 383","647, 382","651, 382","651, 383","653, 383","653, 384","654, 384","654, 385","654, 385","672, 382","672, 381","671, 381","671, 379","672, 379","672, 377","673, 377","673, 373","674, 373","674, 371","6…	2.33664e-10	0.000288747	0.0352181	2.06372e-09	ECT1111embcellD02	Segment	0.000195116	0.000104135	2.93158e-05	658.01
406	1.82983e-05	2.57941e-05	4.71989e-10	1.40965	0.000181176	8.65849e-05	0.000206084	0.000107638	2.4908e-05	2.10532e-05	611	292	695	363	84	71	0.00019363	9.71114e-05	2.55e-05	653	327.5	9.5	0.000197215	9.68857e-05	2.40989e-05	665.09	326.74	9.03	4	4	1	3	3	3	ECT1111	7	12	6	["665, 363","665, 362","664, 362","664, 361","663, 361","663, 355","662, 354","658, 354","658, 356","657, 356","657, 357","655, 357","655, 354","654, 354","654, 350","653, 350","653, 349","645, 349","645, 348","643, 348","643, 347","642, 347","642, 341","641, 340","640, 340","640, 339","639, 338","639, 337","640, 337","639, 336","638, 336","638, 335","637, 335","637, 334","633, 334","633, 331","6…	2.29707e-10	0.000128199	0.175637	1.69415e-09	ECT1111embcellD02	Segment	0.000196241	9.65571e-05	2.68247e-05	661.81
519	1.94409e-05	2.58551e-05	5.02647e-10	1.32994	0.000192444	9.5184e-05	0.00021409	0.000123354	2.16462e-05	2.81697e-05	649	321	722	416	73	95	0.000203267	0.000109269	2.25e-05	685.5	368.5	8.5	0.000202086	0.000111401	2.22736e-05	681.52	375.69	8.42	5	5	1	4	4	4	ECT1111	7	10	4	["672, 416","672, 415","671, 415","671, 412","670, 412","670, 410","669, 410","669, 407","668, 407","668, 402","667, 402","667, 400","665, 400","665, 399","659, 399","659, 398","658, 398","658, 397","656, 397","656, 396","653, 396","653, 394","652, 394","652, 393","651, 392","651, 389","650, 389","650, 384","649, 384","649, 379","650, 379","650, 376","651, 375","651, 370","652, 370","652, 369","6…	2.41006e-10	0.000138781	0.157246	1.47772e-09	ECT1111embcellD02	Segment	0.000201737	0.000110728	2.54978e-05	680.34
622	1.94675e-05	2.90381e-05	5.653e-10	1.49162	0.000199857	8.33231e-05	0.000222096	0.0001109	2.22393e-05	2.75767e-05	674	281	749	374	75	93	0.000210976	9.71114e-05	3.15e-05	711.5	327.5	11.5	0.000208381	0.000107299	1.9595e-05	702.75	361.86	7.53	6	6	1	5	5	5	ECT1111	10	13	4	["732, 332","734, 332","734, 331","735, 331","736, 330","737, 330","737, 329","738, 329","738, 327","737, 327","737, 326","735, 326","735, 325","734, 325","733, 324","731, 324","731, 323","730, 323","730, 322","728, 322","728, 321","727, 321","727, 323","728, 323","728, 327","729, 327","730, 328","733, 328","733, 327","735, 327","735, 328","736, 328","736, 330","734, 330","734, 331","732, 331","7…	2.01835e-10	0.000239474	0.0442272	1.56395e-09	ECT1111embcellD02	Segment	0.000210832	9.90864e-05	3.38283e-05	711.01
733	2.06805e-05	2.27067e-05	4.69586e-10	1.09798	0.000205194	7.67996e-05	0.000228027	9.84458e-05	2.28323e-05	2.16462e-05	692	259	769	332	77	73	0.00021661	8.76227e-05	4.35e-05	730.5	295.5	15.5	0.000216991	8.86922e-05	4.64269e-05	731.78	299.11	16.48	7	7	1	6	6	6	ECT1111	14	17	4	["708, 320","708, 319","707, 319","707, 319","719, 332","719, 331","716, 331","716, 328","717, 328","717, 326","718, 326","718, 327","720, 327","720, 328","724, 328","724, 327","725, 327","725, 326","724, 326","724, 325","720, 325","719, 324","717, 324","717, 323","713, 323","713, 322","711, 322","710, 321","710, 322","711, 322","711, 323","712, 324","712, 325","713, 325","713, 328","714, 328","7…	2.53931e-10	0.00016183	0.121844	1.42864e-09	ECT1111embcellD02	Segment	0.000214212	8.8551e-05	4.63e-05	722.41
56	1.38441e-05	2.72149e-05	3.76767e-10	1.96581	0.000111196	0.000124243	0.000136401	0.000144407	2.52045e-05	2.01636e-05	375	419	460	487	85	68	0.000123799	0.000134325	4.5e-06	417.5	453	2.5	0.000122948	0.000134954	4.46601e-06	414.63	455.12	2.49	1	1	1	0	0	0	ECT1111	1	4	4	["383, 487","383, 486","382, 486","382, 485","381, 485","381, 484","380, 484","380, 476","379, 475","379, 471","378, 471","378, 467","377, 467","377, 460","376, 460","376, 456","375, 456","375, 453","377, 452","378, 452","383, 451","384, 451","384, 450","387, 450","387, 448","388, 447","391, 442","393, 441","394, 441","398, 439","399, 439","400, 438","401, 438","401, 437","402, 437","402, 436","4…	2.65361e-10	0.0001025	0.317393	1.39218e-09	ECT1111embcellE01	Segment	0.000121991	0.000135355	7.87128e-06	411.41
132	1.02678e-05	2.95937e-05	3.03863e-10	2.88218	0.000123354	0.000132546	0.000153303	0.000143814	2.99489e-05	1.12679e-05	416	447	517	485	101	38	0.000138328	0.00013818	1.5e-06	466.5	466	1.5	0.000138054	0.000137549	1.67083e-06	465.58	463.87	1.56	2	2	1	1	1	1	ECT1111	1	2	2	["440, 485","440, 484","439, 484","439, 483","438, 483","437, 482","437, 481","436, 481","436, 479","435, 479","435, 477","434, 477","434, 476","433, 476","433, 475","432, 475","432, 474","431, 474","431, 473","430, 472","429, 472","429, 471","428, 471","428, 470","427, 470","427, 469","426, 469","424, 467","424, 466","423, 466","423, 464","422, 464","422, 463","421, 463","421, 462","420, 462","4…	1.85217e-10	8.41933e-05	0.328348	8.02171e-10	ECT1111embcellE01	Segment	0.000136787	0.000137844	4.81664e-06	461.3
253	2.62803e-05	2.83828e-05	7.45908e-10	1.08001	0.000124243	0.000120982	0.00015271	0.00015093	2.84663e-05	2.99489e-05	419	408	515	509	96	101	0.000138476	0.000135956	1.35e-05	467	458.5	5.5	0.000137815	0.000135208	1.01179e-05	464.77	455.98	4.37	3	3	1	2	2	2	ECT1111	4	7	4	["438, 464","438, 463","437, 463","436, 462","436, 461","435, 461","435, 460","434, 460","434, 459","433, 459","433, 458","434, 458","434, 459","435, 459","436, 460","439, 464","439, 464","450, 509","455, 509","455, 508","460, 508","460, 509","465, 509","465, 508","469, 508","469, 507","472, 507","472, 506","473, 506","473, 505","472, 505","472, 504","471, 503","470, 503","470, 502","469, 502","4…	3.66257e-10	0.000155782	0.189654	1.92231e-09	ECT1111embcellE01	Segment	0.00013713	0.000134467	1.5772e-05	462.46
376	2.1018e-05	3.2777e-05	6.88907e-10	1.55947	0.000123947	0.000107045	0.000156268	0.000132843	3.23211e-05	2.57975e-05	418	361	527	448	109	87	0.000140107	0.000119944	9e-06	472.5	404.5	4	0.000140972	0.000121578	8.29146e-06	475.42	410.01	3.76	4	4	1	3	3	3	ECT1111	2	6	5	["441, 448","441, 447","440, 447","440, 446","439, 446","439, 445","438, 445","438, 443","437, 443","437, 440","436, 439","436, 438","435, 436","434, 435","434, 434","433, 433","433, 432","432, 432","432, 431","430, 431","430, 430","429, 430","429, 426","430, 426","430, 425","433, 425","433, 426","434, 426","435, 425","435, 424","436, 424","436, 423","437, 423","437, 419","436, 419","436, 418","4…	3.91184e-10	0.000161065	0.189491	2.11178e-09	ECT1111embcellE01	Segment	0.000140787	0.000121357	1.12734e-05	474.79
489	1.91884e-05	3.58835e-05	6.88545e-10	1.87006	0.000111196	0.000113865	0.000149448	0.000135808	3.82515e-05	2.19427e-05	375	384	504	458	129	74	0.000130322	0.000124836	9e-06	439.5	421	4	0.000131705	0.000126312	6.03587e-06	444.16	425.98	3.01	5	5	1	4	4	4	ECT1111	2	6	5	["443, 458","443, 457","440, 457","440, 456","437, 456","437, 455","436, 455","436, 454","434, 454","434, 453","433, 453","433, 452","432, 452","432, 451","431, 451","431, 449","430, 448","430, 444","428, 444","428, 443","426, 443","426, 442","425, 442","425, 440","424, 440","424, 439","423, 439","423, 438","422, 438","422, 437","421, 437","421, 436","419, 436","419, 435","418, 435","418, 434","4…	3.91447e-10	0.000159837	0.192544	2.24692e-09	ECT1111embcellE01	Segment	0.0001337	0.000126274	1.19055e-05	450.89
596	2.75298e-05	3.63451e-05	1.00057e-09	1.32021	0.00013907	0.000114755	0.000174356	0.000145593	3.52863e-05	3.08384e-05	469	387	588	491	119	104	0.000156713	0.000130174	7.5e-06	528.5	439	3.5	0.00015506	0.0001308	6.59469e-06	522.93	441.11	3.2	6	6	1	5	5	5	ECT1111	2	5	4	["521, 491","521, 489","520, 489","520, 488","519, 488","519, 487","518, 487","518, 486","517, 486","517, 485","516, 485","516, 484","515, 484","515, 483","514, 483","514, 482","513, 482","513, 480","512, 480","512, 479","511, 479","511, 478","510, 478","510, 477","509, 477","509, 476","507, 476","507, 475","505, 475","504, 474","503, 474","502, 473","500, 473","500, 472","498, 472","497, 471","4…	4.98058e-10	0.000201502	0.154145	2.61513e-09	ECT1111embcellE01	Segment	0.000155482	0.000130925	1.00604e-05	524.35
707	2.4643e-05	3.30209e-05	8.13735e-10	1.33997	0.000131656	0.000114755	0.000166943	0.000141145	3.52863e-05	2.63906e-05	444	387	563	476	119	89	0.0001493	0.00012795	1.65e-05	503.5	431.5	6.5	0.000149332	0.000128197	1.52696e-05	503.61	432.33	6.09	7	7	1	6	6	6	ECT1111	5	8	4	["512, 476","520, 476","520, 472","519, 472","519, 471","518, 471","517, 470","516, 470","516, 469","515, 469","515, 468","514, 468","514, 467","513, 467","513, 466","512, 466","512, 465","513, 465","513, 464","514, 464","514, 463","515, 463","515, 461","516, 461","516, 459","517, 459","517, 458","518, 458","518, 456","519, 456","519, 455","520, 455","520, 454","519, 454","519, 455","518, 455","5…	3.85732e-10	0.000269492	0.0667426	2.34946e-09	ECT1111embcellE01	Segment	0.000150847	0.000127504	1.9579e-05	508.72
62	2.22135e-05	3.49225e-05	7.75749e-10	1.57213	9.93354e-05	0.000120092	0.000123057	0.000153896	2.37219e-05	3.38037e-05	335	405	415	519	80	114	0.000111196	0.000136994	4.5e-06	375	462	2.5	0.000109761	0.000140039	5.66675e-06	370.16	472.27	2.89	1	1	1	0	0	0	ECT1111	1	4	4	["395, 432","395, 431","396, 431","396, 430","397, 430","399, 428","400, 428","400, 429","399, 429","399, 430","398, 430","398, 432","398, 432","378, 519","378, 518","377, 518","377, 517","376, 517","376, 509","377, 508","376, 507","375, 507","375, 506","374, 506","374, 505","372, 505","372, 504","371, 503","371, 502","370, 502","370, 501","373, 501","373, 502","374, 502","374, 503","375, 503","3…	3.28404e-10	0.000269723	0.0567261	2.03029e-09	ECT1111embcellE02	Segment	0.000110657	0.000138189	8.02182e-06	373.18
135	2.20853e-05	3.35307e-05	7.40537e-10	1.51823	0.00010319	0.000126022	0.00013729	0.00015182	3.41002e-05	2.57975e-05	348	425	463	512	115	87	0.00012024	0.000138921	1.5e-06	405.5	468.5	1.5	0.000119847	0.000140119	1.53689e-06	404.17	472.54	1.51	2	2	1	1	1	1	ECT1111	1	2	2	["414, 512","414, 511","413, 511","412, 510","412, 509","413, 509","413, 507","414, 507","414, 505","415, 505","415, 501","414, 500","412, 500","412, 499","409, 499","409, 498","407, 498","406, 497","404, 497","404, 498","402, 498","402, 499","400, 499","399, 500","397, 500","397, 499","396, 499","393, 496","393, 495","392, 495","392, 492","391, 492","391, 489","390, 489","390, 488","389, 488","3…	3.92766e-10	0.000163227	0.185251	1.5945e-09	ECT1111embcellE02	Segment	0.000120163	0.000139688	4.6865e-06	405.24
257	1.74824e-05	4.37708e-05	7.65218e-10	2.50371	0.000104673	0.000110603	0.000137587	0.000142331	3.29141e-05	3.1728e-05	353	373	464	480	111	107	0.00012113	0.000126467	1.5e-05	408.5	426.5	6	0.00012404	0.000128407	1.49234e-05	418.31	433.04	5.97	3	3	1	2	2	2	ECT1111	5	7	3	["394, 480","394, 479","392, 479","391, 478","390, 478","390, 477","389, 477","388, 476","387, 476","387, 475","371, 475","371, 476","367, 476","367, 477","364, 477","364, 478","362, 478","362, 479","359, 479","358, 478","357, 478","357, 477","355, 477","355, 476","354, 476","354, 472","353, 472","353, 471","354, 471","354, 470","356, 470","357, 469","359, 469","360, 468","361, 468","362, 467","3…	4.04021e-10	0.000144567	0.242927	1.9383e-09	ECT1111embcellE02	Segment	0.000123384	0.000129846	1.81014e-05	416.1
381	2.32706e-05	2.39108e-05	5.56418e-10	1.02751	0.000120982	0.000102004	0.000145	0.000126022	2.40184e-05	2.40184e-05	408	344	489	425	81	81	0.000132991	0.000114013	1.35e-05	448.5	384.5	5.5	0.000132654	0.000113225	1.39019e-05	447.37	381.84	5.63	4	4	1	3	3	3	ECT1111	4	7	4	["414, 425","414, 423","415, 423","415, 422","416, 422","416, 421","418, 421","418, 420","419, 420","419, 419","420, 419","420, 418","421, 418","421, 417","422, 417","422, 414","421, 414","421, 412","420, 412","420, 406","421, 405","421, 398","422, 398","422, 393","421, 393","421, 383","422, 383","422, 377","423, 377","423, 372","422, 372","422, 365","421, 365","421, 363","420, 363","420, 362","4…	3.2348e-10	0.000112131	0.3233	1.70192e-09	ECT1111embcellE02	Segment	0.000132513	0.000113278	1.6314e-05	446.89
483	1.97932e-05	2.64982e-05	5.24483e-10	1.33875	0.000125133	9.99284e-05	0.000153006	0.000120389	2.78732e-05	2.04601e-05	422	337	516	406	94	69	0.00013907	0.000110158	1.35e-05	469	371.5	5.5	0.000141882	0.00011047	1.78092e-05	478.49	372.55	6.94	5	5	1	4	4	4	ECT1111	4	7	4	["466, 406","465, 405","456, 405","456, 404","454, 404","454, 403","445, 403","445, 402","443, 402","443, 401","442, 401","439, 400","439, 399","438, 399","435, 397","435, 392","436, 392","436, 391","437, 391","437, 390","438, 390","438, 388","437, 388","437, 386","436, 386","436, 382","437, 382","437, 381","439, 381","439, 380","438, 380","438, 379","437, 379","437, 378","435, 378","435, 374","4…	3.11303e-10	0.000206562	0.0916837	1.80534e-09	ECT1111embcellE02	Segment	0.000139291	0.000110957	1.59612e-05	469.75
591	2.7983e-05	4.50429e-05	1.26043e-09	1.60966	0.000124836	9.3998e-05	0.000176431	0.000122168	5.15951e-05	2.81697e-05	421	317	595	412	174	95	0.000150634	0.000108083	9e-06	508	364.5	4	0.000144284	0.000105151	1.05057e-05	486.58	354.61	4.5	6	6	1	5	5	5	ECT1111	3	5	3	["491, 412","491, 411","489, 411","489, 408","491, 408","491, 409","492, 409","492, 412","492, 412","514, 359","514, 358","515, 358","515, 359","515, 359","435, 355","434, 354","436, 353","437, 353","437, 352","440, 352","440, 351","443, 351","443, 349","442, 349","442, 348","431, 348","431, 347","428, 347","428, 346","423, 346","423, 345","421, 345","421, 343","428, 343","428, 344","432, 344","4…	2.74989e-10	0.000445431	0.0174167	2.46278e-09	ECT1111embcellE02	Segment	0.000149629	0.000103466	1.24916e-05	504.61
712	2.29219e-05	4.84634e-05	1.11087e-09	2.11429	0.000108231	9.13292e-05	0.000154192	0.00011683	4.59611e-05	2.5501e-05	365	308	520	394	155	86	0.000131212	0.00010408	1.35e-05	442.5	351	5.5	0.000150203	9.18398e-05	6.64791e-05	506.55	309.72	23.16	7	7	1	6	6	6	ECT1111	4	7	4	["438, 374","438, 373","439, 373","439, 374","439, 374","366, 394","368, 394","368, 392","369, 392","369, 390","370, 389","370, 388","371, 388","371, 387","372, 387","372, 385","373, 385","373, 389","374, 389","374, 387","375, 387","375, 386","376, 385","376, 384","377, 383","377, 382","378, 382","378, 380","379, 380","379, 378","380, 378","380, 376","381, 376","381, 374","382, 374","382, 375","3…	2.5692e-10	0.000390921	0.0211266	2.81811e-09	ECT1111embcellE02	Segment	0.000128494	0.000103651	1.73281e-05	433.33
7	2.17609e-05	2.31426e-05	5.03603e-10	1.06349	0.000261119	0.000215869	0.000285196	0.000239117	2.40777e-05	2.32474e-05	629	520	687	576	58	56	0.000273157	0.000227493	7.5e-06	658	548	3.5	0.000272849	0.000226903	7.26647e-06	657.26	546.58	3.42	1	1	1	0	0	0	Rcre52	1	6	6	["655, 576","655, 575","653, 575","652, 574","650, 574","650, 573","649, 573","649, 572","648, 572","648, 570","647, 570","647, 569","645, 567","642, 567","641, 566","639, 565","638, 564","633, 564","633, 562","634, 561","634, 560","633, 560","633, 559","632, 559","632, 556","633, 556","633, 555","634, 555","635, 554","636, 554","636, 551","635, 551","635, 549","634, 549","634, 547","633, 547","6…	3.58457e-10	9.9957e-05	0.450839	2.2519e-09	Rcre52embcellA01	Segment	0.000272727	0.000226828	1.00291e-05	656.96
84	2.44698e-05	2.82422e-05	6.91082e-10	1.15417	0.000258213	0.000208812	0.000284781	0.000236626	2.65685e-05	2.78139e-05	622	503	686	570	64	67	0.000271497	0.000222719	6e-06	654	536.5	3	0.000272439	0.000223367	5.84551e-06	656.27	538.06	2.95	2	2	1	1	1	1	Rcre52	1	5	5	["653, 570","652, 569","650, 569","649, 568","649, 559","648, 559","648, 557","646, 556","640, 556","640, 558","638, 558","638, 559","630, 559","630, 560","627, 560","627, 559","626, 559","626, 558","625, 558","625, 557","624, 557","624, 556","622, 556","622, 555","623, 555","623, 552","624, 552","624, 550","625, 550","625, 548","626, 548","626, 547","627, 547","627, 545","628, 545","628, 544","6…	4.12657e-10	0.000141041	0.260679	2.52265e-09	Rcre52embcellA01	Segment	0.000272272	0.000223174	8.53882e-06	655.87
166	1.61192e-05	2.46394e-05	3.97167e-10	1.52857	0.000248665	0.000207566	0.000271497	0.000227493	2.28323e-05	1.99264e-05	599	500	654	548	55	48	0.000260081	0.00021753	7.5e-06	626.5	524	3.5	0.000261831	0.000217892	7.57089e-06	630.72	524.87	3.52	3	3	1	2	2	2	Rcre52	1	6	6	["637, 548","637, 547","636, 547","635, 546","634, 546","634, 545","633, 545","632, 544","632, 547","631, 547","631, 546","630, 546","630, 545","629, 545","629, 544","624, 544","624, 543","622, 543","622, 542","614, 542","614, 543","613, 543","613, 544","612, 544","612, 543","611, 542","608, 542","608, 543","607, 543","607, 542","605, 542","605, 543","603, 543","602, 544","599, 544","599, 543","6…	2.53074e-10	9.3292e-05	0.365401	2.05439e-09	Rcre52embcellA01	Segment	0.000261572	0.000217705	1.02359e-05	630.09
245	2.09868e-05	2.60955e-05	5.47661e-10	1.24342	0.000244098	0.000207982	0.000269421	0.000229984	2.53231e-05	2.2002e-05	588	501	649	554	61	53	0.00025676	0.000218983	9e-06	618.5	527.5	4	0.000256298	0.000220506	7.54188e-06	617.39	531.17	3.51	4	4	1	3	3	3	Rcre52	1	7	7	["625, 554","624, 553","622, 553","622, 552","621, 552","621, 551","615, 551","615, 550","612, 550","612, 551","602, 551","598, 552","595, 552","595, 551","594, 551","594, 547","593, 547","593, 546","592, 546","592, 543","590, 543","590, 542","589, 541","590, 541","590, 540","591, 540","591, 538","592, 538","592, 537","593, 536","593, 531","594, 531","594, 529","595, 529","595, 528","596, 528","5…	3.27782e-10	0.000104577	0.376634	2.39801e-09	Rcre52embcellA01	Segment	0.000256197	0.000220396	1.03324e-05	617.14
322	1.77993e-05	2.57239e-05	4.57868e-10	1.44522	0.000241607	0.000223342	0.000267346	0.000241192	2.57382e-05	1.78507e-05	582	538	644	581	62	43	0.000254476	0.000232267	6e-06	613	559.5	3	0.000253851	0.000232548	6.03427e-06	611.49	560.18	3.01	5	5	1	4	4	4	Rcre52	1	5	5	["607, 581","607, 580","602, 580","602, 579","599, 579","599, 580","590, 580","590, 579","589, 578","587, 578","587, 577","586, 577","586, 575","585, 575","585, 573","584, 573","584, 571","583, 571","583, 565","582, 565","582, 563","583, 563","583, 559","585, 559","585, 557","586, 557","586, 556","587, 556","587, 554","588, 554","588, 550","589, 550","589, 549","588, 549","588, 547","587, 547","5…	3.46997e-10	0.000102632	0.413967	2.16712e-09	Rcre52embcellA01	Segment	0.000253967	0.00023248	8.4581e-06	611.77
392	2.17496e-05	2.33777e-05	5.08455e-10	1.07486	0.000236211	0.000212963	0.000260703	0.00023455	2.44928e-05	2.15869e-05	569	513	628	565	59	52	0.000248457	0.000223757	4.5e-06	598.5	539	2.5	0.0002494	0.000224986	4.23755e-06	600.77	541.96	2.41	6	6	1	5	5	5	Rcre52	1	4	4	["619, 565","619, 564","617, 564","616, 563","615, 563","614, 562","612, 562","612, 561","609, 561","609, 560","604, 560","603, 559","593, 559","593, 558","589, 558","589, 557","584, 557","584, 558","583, 558","583, 559","582, 559","582, 560","581, 560","581, 561","580, 562","578, 562","578, 561","577, 561","577, 560","576, 560","576, 559","575, 559","575, 558","573, 558","573, 556","572, 556","5…	3.22956e-10	9.66918e-05	0.434084	1.67876e-09	Rcre52embcellA01	Segment	0.000249376	0.000224846	6.80044e-06	600.71
466	2.22087e-05	2.38112e-05	5.28817e-10	1.07216	0.000225417	0.000216699	0.000250325	0.000238286	2.4908e-05	2.15869e-05	543	522	603	574	60	52	0.000237871	0.000227493	6e-06	573	548	3	0.000239109	0.000225683	1.08057e-05	575.98	543.64	4.6	7	7	1	6	6	6	Rcre52	1	5	5	["562, 559","563, 559","563, 558","562, 558","562, 558","555, 574","557, 574","557, 573","560, 573","561, 572","565, 572","566, 571","567, 571","567, 570","568, 570","569, 569","574, 569","574, 570","575, 570","575, 571","577, 571","577, 572","578, 572","579, 571","581, 571","581, 570","583, 570","583, 569","584, 569","585, 568","586, 568","586, 567","587, 567","587, 566","589, 566","589, 565","5…	3.14426e-10	0.000145959	0.185467	1.97287e-09	Rcre52embcellA01	Segment	0.000238052	0.000226177	7.86831e-06	573.44
533	2.70344e-05	3.60665e-05	9.75039e-10	1.3341	0.000214624	0.000201339	0.000247834	0.000238701	3.32106e-05	3.7362e-05	517	485	597	575	80	90	0.000231229	0.00022002	7.5e-06	557	530	3.5	0.000234942	0.000218839	1.09815e-05	565.94	527.15	4.66	8	8	1	7	7	7	Rcre52	1	6	6	["538, 501","538, 500","538, 498","539, 498","539, 496","538, 496","538, 494","537, 494","537, 492","538, 492","538, 491","540, 491","540, 490","541, 490","541, 489","543, 489","543, 488","545, 488","545, 487","547, 487","547, 486","550, 486","550, 485","553, 485","553, 486","555, 486","555, 487","556, 487","557, 488","557, 490","557, 491","553, 491","553, 492","551, 492","550, 493","548, 493","5…	5.35015e-10	0.000252646	0.105329	3.5395e-09	Rcre52embcellA01	Segment	0.000233286	0.000218547	9.53467e-06	561.96
632	3.57032e-05	4.74695e-05	1.69481e-09	1.32956	0.000198849	0.000215869	0.000240777	0.000260703	4.19284e-05	4.48344e-05	479	520	580	628	101	108	0.000219813	0.000238286	1.2e-05	529.5	574	5	0.000222773	0.000233575	8.76038e-06	536.63	562.65	3.92	9	9	1	8	8	8	Rcre52	1	9	9	["574, 628","574, 627","573, 627","573, 625","572, 625","572, 620","571, 620","571, 615","570, 615","570, 612","569, 612","569, 607","568, 607","568, 605","567, 604","567, 603","566, 603","566, 601","565, 601","565, 599","564, 598","564, 596","563, 596","563, 595","562, 595","562, 594","561, 594","561, 593","560, 593","560, 592","559, 592","559, 591","549, 591","549, 592","546, 592","546, 593","5…	7.82144e-10	0.000239768	0.170968	5.0082e-09	Rcre52embcellA01	Segment	0.000221589	0.000233428	1.29689e-05	533.78
24	2.61253e-05	2.67125e-05	6.97872e-10	1.02247	0.000274403	0.000236211	0.000307613	0.000264025	3.32106e-05	2.78139e-05	661	569	741	636	80	67	0.000291008	0.000250118	1.05e-05	701	602.5	4.5	0.000289774	0.000250054	1.08585e-05	698.03	602.35	4.62	1	1	1	0	0	0	Rcre52	1	8	8	["691, 636","691, 634","690, 634","690, 632","684, 632","684, 630","685, 630","685, 629","682, 629","682, 627","684, 627","685, 626","686, 626","686, 620","685, 620","685, 619","684, 619","684, 618","683, 618","682, 617","679, 617","678, 618","678, 621","677, 622","676, 622","676, 617","674, 617","674, 616","673, 616","673, 615","667, 615","667, 614","666, 614","666, 613","665, 613","665, 612","6…	4.82625e-10	0.000132067	0.347719	3.40913e-09	Rcre52embcellA02	Segment	0.000289352	0.000249922	1.37161e-05	697.01
98	2.59234e-05	2.78684e-05	7.22443e-10	1.07503	0.000269836	0.000239117	0.000299726	0.000267761	2.98896e-05	2.86442e-05	650	576	722	645	72	69	0.000284781	0.000253439	7.5e-06	686	610.5	3.5	0.000283845	0.000251431	1.02374e-05	683.74	605.66	4.41	2	2	1	1	1	1	Rcre52	1	6	6	["678, 645","678, 644","677, 644","676, 643","674, 643","674, 642","673, 642","672, 643","670, 643","670, 642","669, 642","669, 640","668, 639","668, 634","669, 634","669, 633","671, 633","671, 632","672, 632","672, 631","674, 631","674, 630","675, 630","675, 629","676, 629","676, 627","675, 627","675, 626","671, 626","671, 627","664, 627","664, 626","661, 626","661, 625","660, 625","660, 623","6…	5.14766e-10	0.000145267	0.30654	3.02135e-09	Rcre52embcellA02	Segment	0.000284049	0.000252244	1.0319e-05	684.24
182	2.80273e-05	3.21593e-05	9.01338e-10	1.14743	0.000256552	0.00023289	0.000288933	0.000262364	3.23804e-05	2.94744e-05	618	561	696	632	78	71	0.000272742	0.000247627	7.5e-06	657	596.5	3.5	0.00027669	0.000246056	1.57984e-05	666.51	592.72	6.27	3	3	1	2	2	2	Rcre52	1	6	6	["628, 616","628, 615","630, 615","630, 616","630, 616","621, 603","621, 600","622, 600","622, 599","623, 599","623, 600","622, 601","622, 603","622, 603","650, 632","650, 631","649, 631","649, 629","648, 629","648, 627","646, 627","646, 626","644, 626","644, 625","639, 625","638, 624","635, 624","634, 623","632, 623","631, 622","629, 622","629, 621","620, 621","620, 620","619, 620","619, 619","6…	5.08131e-10	0.000277328	0.0830227	3.40265e-09	Rcre52embcellA02	Segment	0.000272905	0.00024897	9.92924e-06	657.39
259	2.03493e-05	3.95853e-05	8.05533e-10	1.94529	0.000256967	0.000223342	0.000278139	0.000262364	2.11718e-05	3.90225e-05	619	538	670	632	51	94	0.000267553	0.000242853	6e-06	644.5	585	3	0.000268155	0.00024291	9.70178e-06	645.95	585.14	4.23	4	4	1	3	3	3	Rcre52	1	5	5	["657, 632","657, 631","652, 631","652, 630","649, 630","649, 629","647, 629","647, 630","638, 630","638, 629","636, 629","636, 628","637, 628","637, 626","638, 626","638, 625","639, 625","639, 624","640, 624","640, 622","641, 622","641, 620","642, 620","642, 612","641, 612","641, 609","640, 609","640, 608","639, 607","639, 606","638, 606","638, 604","637, 604","637, 603","636, 603","636, 602","6…	5.18212e-10	0.000145859	0.30609	2.96054e-09	Rcre52embcellA02	Segment	0.000267686	0.000241976	9.01636e-06	644.82
334	2.67823e-05	4.24641e-05	1.13729e-09	1.58553	0.00023455	0.000231229	0.000272327	0.00026444	3.77771e-05	3.32106e-05	565	557	656	637	91	80	0.000253439	0.000247834	4.5e-06	610.5	597	2.5	0.000259365	0.000246004	4.25374e-06	624.78	592.59	2.42	5	5	1	4	4	4	Rcre52	1	4	4	["566, 637","566, 635","567, 635","567, 634","569, 634","569, 633","570, 633","570, 632","572, 632","572, 631","573, 631","573, 630","575, 630","575, 629","576, 629","576, 628","577, 628","577, 627","578, 627","578, 626","579, 626","580, 625","581, 625","581, 624","582, 624","582, 623","583, 623","583, 622","584, 622","584, 621","585, 621","585, 620","586, 620","586, 618","587, 618","587, 616","5…	4.41695e-10	0.000187594	0.157722	2.57918e-09	Rcre52embcellA02	Segment	0.000259209	0.000245962	6.94487e-06	624.4
403	2.07776e-05	3.51112e-05	7.29524e-10	1.68986	0.000225832	0.000229153	0.000260703	0.000251571	3.48712e-05	2.24172e-05	544	552	628	606	84	54	0.000243268	0.000240362	6e-06	586	579	3	0.000247334	0.000240021	5.30456e-06	595.79	578.18	2.77	6	6	1	5	5	5	Rcre52	1	5	5	["548, 598","548, 597","549, 597","549, 598","549, 598","550, 606","550, 605","551, 605","551, 604","552, 604","552, 603","553, 603","553, 602","554, 602","554, 600","555, 600","556, 599","556, 598","557, 598","557, 597","558, 597","558, 596","555, 596","555, 597","551, 597","551, 596","548, 596","548, 597","545, 597","545, 596","546, 596","546, 595","548, 595","548, 594","551, 594","551, 593","5…	3.81464e-10	0.000139981	0.24464	2.32566e-09	Rcre52embcellA02	Segment	0.000247082	0.000239837	7.92798e-06	595.19
473	3.07458e-05	4.04863e-05	1.24478e-09	1.31681	0.000220436	0.000226663	0.000261949	0.000258213	4.15133e-05	3.15501e-05	531	546	631	622	100	76	0.000241192	0.000242438	1.05e-05	581	584	4.5	0.000238914	0.000240805	1.14535e-05	575.51	580.07	4.82	7	7	1	6	6	6	Rcre52	2	7	6	["561, 622","561, 621","560, 621","560, 620","559, 620","559, 619","558, 619","558, 618","556, 618","556, 617","555, 617","555, 616","552, 616","552, 615","546, 615","546, 614","545, 614","545, 613","544, 613","544, 612","545, 612","545, 609","546, 609","546, 607","547, 607","547, 600","548, 600","548, 598","547, 597","547, 595","546, 595","546, 593","545, 593","545, 591","544, 591","544, 589","5…	6.47033e-10	0.000201001	0.201253	3.98042e-09	Rcre52embcellA02	Segment	0.000238809	0.000240513	1.40652e-05	575.26
541	1.9619e-05	2.30768e-05	4.52745e-10	1.17624	0.000221266	0.000228738	0.000244098	0.000248665	2.28323e-05	1.99264e-05	533	551	588	599	55	48	0.000232682	0.000238701	1.2e-05	560.5	575	5	0.00023278	0.000239137	1.30726e-05	560.74	576.05	5.36	8	8	1	7	7	7	Rcre52	2	8	7	["560, 599","560, 598","556, 598","556, 597","552, 597","552, 596","550, 596","550, 595","547, 595","547, 594","544, 594","544, 593","543, 593","543, 592","542, 592","541, 591","540, 591","540, 590","539, 590","539, 589","537, 589","537, 588","536, 588","536, 587","535, 587","535, 586","534, 586","534, 584","533, 583","533, 578","534, 578","534, 570","535, 570","535, 566","536, 566","536, 564","5…	3.45274e-10	8.27767e-05	0.633225	2.35805e-09	Rcre52embcellA02	Segment	0.000232704	0.000238914	1.59661e-05	560.55
638	1.48854e-05	2.95264e-05	4.39514e-10	1.98358	0.000220851	0.000234965	0.000250325	0.000251986	2.94744e-05	1.70204e-05	532	566	603	607	71	41	0.000235588	0.000243475	1.5e-05	567.5	586.5	6	0.00023559	0.000242992	1.52573e-05	567.5	585.34	6.09	9	9	1	8	8	8	Rcre52	4	8	5	["576, 607","575, 606","575, 605","576, 605","576, 604","571, 604","571, 603","570, 603","570, 604","567, 604","567, 603","565, 603","565, 602","564, 602","564, 601","560, 601","560, 602","558, 602","558, 601","556, 601","556, 600","555, 599","555, 598","554, 598","554, 595","553, 595","553, 594","552, 594","552, 592","550, 592","550, 591","549, 591","549, 592","546, 592","546, 595","545, 595","5…	2.77115e-10	0.000113693	0.269404	1.89808e-09	Rcre52embcellA02	Segment	0.000234828	0.000242863	1.79219e-05	565.67
[truncated: 39 more columns]

## Sheet: AllPair
Angle3Dd	Angle3Dr	Cond	NetDisv1	NetDisv12	NetDisv2	NetTime	Pair	RatioStrai	Strai1	Strai2	SubNetDis	TravDisRat
2.7671	0.048295	Emb	0.000192864	0.921917	0.000177804	121	150422B1embcellA	0.987009	0.451637	0.44577	1.50594e-05	0.738345
5.60504	0.0978265	Emb	0.000163347	0.950785	0.000171802	182	150422B1embcellC	0.96657	0.302056	0.312503	8.45532e-06	0.709937
0.430984	0.00752209	Emb	0.000222153	0.991025	0.000220159	182	150422B1embcellD	0.651865	0.24153	0.370521	1.99391e-06	0.947846
3.91361	0.0683054	Emb	0.000220159	0.986609	0.000223147	182	150422B1embcellE	0.753577	0.370521	0.491684	2.98827e-06	0.702172
4.48254	0.0782351	Emb	0.000223147	0.936168	0.000208903	182	150422B1embcellF	0.889739	0.491684	0.552615	1.4244e-05	0.900646
4.14948	0.0724221	Emb	0.000222153	0.995544	0.000223147	182	150422B1embcellG	0.491231	0.24153	0.491684	9.94357e-07	0.740808
8.37459	0.146164	Emb	0.000220159	0.948875	0.000208903	182	150422B1embcellH	0.670487	0.370521	0.552615	1.12557e-05	0.779632
21.4984	0.375217	Emb	5.78773e-05	0.729263	7.93641e-05	120	ECT1111embcellA	0.719248	0.728267	0.523804	2.14868e-05	0.599845
16.1581	0.282011	Emb	6.66308e-05	0.73539	9.06061e-05	120	ECT1111embcellB	0.930843	0.779327	0.837227	2.39753e-05	0.834193
8.04013	0.140327	Emb	0.0001319	0.973078	0.000135549	120	ECT1111embcellC	0.991671	0.600454	0.605497	3.64922e-06	0.936898
17.2005	0.300205	Emb	0.000164856	0.8349	0.000197456	120	ECT1111embcellD	0.947389	0.567896	0.538019	3.25999e-05	0.380006
34.8994	0.609109	Emb	0.000110988	0.557608	6.18877e-05	120	ECT1111embcellE	0.664122	0.307322	0.462749	4.91002e-05	0.673007
1.25249	0.02186	Emb	0.000271649	0.957531	0.000283697	162	Rcre52embcellA	0.782616	0.609464	0.778752	1.20484e-05	0.895054

## Sheet: AllCell
CellN	Cond	NdisCell	Pair	Strai
01	Emb	0.000192864	150422B1embcellA	0.451637
02	Emb	0.000177804	150422B1embcellA	0.44577
01	Emb	0.000163347	150422B1embcellC	0.302056
02	Emb	0.000171802	150422B1embcellC	0.312503
01	Emb	0.000222153	150422B1embcellD	0.24153
02	Emb	0.000220159	150422B1embcellD	0.370521
01	Emb	0.000220159	150422B1embcellE	0.370521
02	Emb	0.000223147	150422B1embcellE	0.491684
01	Emb	0.000223147	150422B1embcellF	0.491684
02	Emb	0.000208903	150422B1embcellF	0.552615
01	Emb	0.000222153	150422B1embcellG	0.24153
02	Emb	0.000223147	150422B1embcellG	0.491684
01	Emb	0.000220159	150422B1embcellH	0.370521
02	Emb	0.000208903	150422B1embcellH	0.552615
01	Emb	5.78773e-05	ECT1111embcellA	0.728267
02	Emb	7.93641e-05	ECT1111embcellA	0.523804
01	Emb	6.66308e-05	ECT1111embcellB	0.779327
02	Emb	9.06061e-05	ECT1111embcellB	0.837227
01	Emb	0.0001319	ECT1111embcellC	0.600454
02	Emb	0.000135549	ECT1111embcellC	0.605497
01	Emb	0.000164856	ECT1111embcellD	0.567896
02	Emb	0.000197456	ECT1111embcellD	0.538019
01	Emb	0.000110988	ECT1111embcellE	0.307322
02	Emb	6.18877e-05	ECT1111embcellE	0.462749
01	Emb	0.000271649	Rcre52embcellA	0.609464
02	Emb	0.000283697	Rcre52embcellA	0.778752

## Sheet: Pvalue
Emb // Extra	Value
Pangled	NaN
Pangler	NaN
PNetDisv12	NaN
PSubNetDis	NaN
PRatioStrai	NaN
PStrai	NaN
PNdisCell	NaN
PStraie12	0.316482
PStraie1ex1	NaN
PStraie1ex2	NaN
PStraie2ex1	NaN
PStraie2ex2	NaN
PStraiex12	NaN
PNdisCelle12	0.316482
PNdisCelle1ex1	NaN
PNdisCelle1ex2	NaN
PNdisCelle2ex1	NaN
PNdisCelle2ex2	NaN
PNdisCellex12	NaN
