# Supplementary material for: Distinct mesoderm migration phenotypes in extra-embryonic and embryonic regions of the early mouse embryo
Source: eLife. 2019 Apr 5;8:e42434. doi: 10.7554/eLife.42434 (PMC6450669; doi:10.7554/eLife.42434)
Supplement: Figure 3—source data 4. [file elife-42434-fig3-data4.xlsx]

## Sheet: MeanEmbExtra
Cond	Angle3Dd	Angle3Dr	NetDisv1	NetDisv12	NetDisv2	NetTime	RatioStrai	Strai1	Strai2	SubNetDis	TravDisRat	NdisCell	Strai
Emb	8.25937	0.144153	0.000221232	0.858024	0.000238826	166.375	0.699043	0.590726	0.45295	5.25453e-05	0.643238	0.000230029	0.521838

## Sheet: StdEmbExtra
Cond	Angle3Dd	Angle3Dr	NetDisv1	NetDisv12	NetDisv2	NetTime	RatioStrai	Strai1	Strai2	SubNetDis	TravDisRat	NdisCell	Strai
Emb	4.80715	0.0839005	7.10978e-05	0.196194	9.91216e-05	51.8513	0.275253	0.158733	0.246207	9.19691e-05	0.318687	8.38245e-05	0.212387

## Sheet: SemEmbExtra
Cond	Angle3Dd	Angle3Dr	NetDisv1	NetDisv12	NetDisv2	NetTime	RatioStrai	Strai1	Strai2	SubNetDis	TravDisRat	NdisCell	Strai
Emb	1.69958	0.0296633	2.51369e-05	0.0693649	3.50448e-05	18.3322	0.0973165	0.0561205	0.0870473	3.2516e-05	0.112673	2.09561e-05	0.0530969

## Sheet: AllData
Id	2D Oriented Bounds: Short Side	2D Oriented Bounds: Long Side	2D Oriented Bounds: Area	2D Oriented Bounds: Side Ratio	Bounding Rectangle: X1	Bounding Rectangle: Y1	Bounding Rectangle: X2	Bounding Rectangle: Y2	Bounding Rectangle: Width	Bounding Rectangle: Height	Bounding Rectangle (Pixel): X1	Bounding Rectangle (Pixel): Y1	Bounding Rectangle (Pixel): X2	Bounding Rectangle (Pixel): Y2	Bounding Rectangle (Pixel): Width	Bounding Rectangle (Pixel): Height	Center of Mass (Bounding box): X	Center of Mass (Bounding box): Y	Center of Mass (Bounding box): Z	Center of Mass (Bounding box): X (px)	Center of Mass (Bounding box): Y (px)	Center of Mass (Bounding box): Z (px)	Center of Mass (Geometry): X	Center of Mass (Geometry): Y	Center of Mass (Geometry): Z	Center of Mass (Geometry): X (px)	Center of Mass (Geometry): Y (px)	Center of Mass (Geometry): Z (px)	Frame: First	Frame: Last	Frame: Count	Frame: Start Time	Frame: End Time	Frame: Middle Time	Name	Plane: First	Plane: Last	Plane: Count	Projected Geometry	Projection (XY/Z): Area	Projection (XY/Z): Circumference	Projection (XY/Z): Roundness	Surface Area: Surface Area	Tags	Type	Center of Mass (Ch 1): X	Center of Mass (Ch 1): Y	Center of Mass (Ch 1): Z	Center of Mass (Ch 1): X (px)
1	2.22389e-05	3.42137e-05	7.60877e-10	1.53846	0.000244467	0.000268914	0.000281368	0.000290593	3.69007e-05	2.16792e-05	530	583	610	630	80	47	0.000262918	0.000279753	2.1e-05	570	606.5	8	0.000363733	0.000272611	3.6907e-05	788.57	591.02	13.3	7	7	1	6	6	6	150417_A4	6	10	5	["602, 630","605, 630","606, 629","608, 629","608, 628","609, 628","609, 624","608, 624","608, 621","607, 621","607, 623","603, 623","603, 624","602, 624","601, 625","599, 625","599, 624","597, 624","597, 623","605, 623","606, 622","606, 616","605, 616","605, 613","604, 613","604, 610","603, 609","603, 606","602, 606","602, 604","601, 604","601, 602","600, 602","600, 605","601, 605","601, 609","6…	1.30528e-10	0.000318571	0.0161622	2.07795e-09	150417_A4embcellA01	Segment	0.000269065	0.00027996	2.48276e-05	583.33
2	2.47539e-05	2.53021e-05	6.26324e-10	1.02214	0.000250002	0.000269375	0.000275372	0.000296128	2.53692e-05	2.6753e-05	542	584	597	642	55	58	0.000262687	0.000282752	2.4e-05	569.5	613	9	0.000263977	0.000281982	2.48393e-05	572.3	611.33	9.28	8	8	1	7	7	7	150417_A4	7	11	5	["572, 642","572, 639","567, 639","567, 640","562, 640","562, 639","561, 639","561, 640","555, 640","555, 639","556, 639","556, 638","557, 637","557, 636","558, 636","558, 634","559, 634","559, 630","560, 630","560, 623","559, 623","559, 624","558, 624","558, 625","557, 625","557, 626","554, 626","554, 627","548, 627","548, 626","547, 626","547, 625","552, 625","552, 624","555, 624","555, 623","5…	3.71691e-10	0.000139421	0.240289	2.16361e-09	150417_A4embcellA01	Segment	0.000263811	0.000281633	2.77462e-05	571.94
3	1.58298e-05	2.98331e-05	4.72252e-10	1.88462	0.000257844	0.000273526	0.000274449	0.000303508	1.66053e-05	2.99818e-05	559	593	595	658	36	65	0.000266146	0.000288517	2.1e-05	577	625.5	8	0.000266472	0.000283765	2.17697e-05	577.71	615.2	8.26	9	9	1	8	8	8	150417_A4	6	10	5	["587, 600","587, 598","586, 598","586, 597","585, 596","585, 595","584, 595","584, 594","583, 594","583, 593","582, 593","582, 594","579, 594","578, 595","577, 595","577, 596","576, 596","576, 597","575, 597","575, 598","574, 599","574, 600","573, 600","573, 601","572, 602","572, 603","571, 603","571, 604","570, 604","570, 605","569, 605","569, 606","568, 606","568, 607","567, 607","567, 608","5…	2.57226e-10	0.000134073	0.179823	1.5911e-09	150417_A4embcellA01	Segment	0.000266775	0.000285207	2.43929e-05	578.36
4	2.8407e-05	2.97761e-05	8.45849e-10	1.04819	0.00024539	0.000272604	0.000270298	0.000308582	2.4908e-05	3.59782e-05	532	591	586	669	54	78	0.000257844	0.000290593	1.65e-05	559	630	6.5	0.000261489	0.000289393	1.5926e-05	566.9	627.4	6.31	10	10	1	9	9	9	150417_A4	5	8	4	["571, 669","571, 668","569, 668","569, 667","568, 667","568, 666","566, 666","566, 665","560, 665","560, 664","559, 663","559, 661","560, 660","560, 654","559, 654","559, 653","558, 652","558, 651","557, 650","557, 649","556, 649","556, 647","555, 647","555, 646","554, 646","554, 645","553, 645","553, 644","552, 644","552, 643","551, 643","551, 640","550, 640","550, 638","549, 638","549, 634","5…	3.75202e-10	0.000135083	0.258389	2.08127e-09	150417_A4embcellA01	Segment	0.00026135	0.000288867	1.90662e-05	566.6
5	1.82176e-05	2.76728e-05	5.04133e-10	1.51902	0.00027491	0.000261534	0.000293822	0.000291516	1.89116e-05	2.99818e-05	596	567	637	632	41	65	0.000284366	0.000276525	3.15e-05	616.5	599.5	11.5	0.000286091	0.000280233	2.69386e-05	620.24	607.54	9.98	7	7	1	6	6	6	150417_A4	9	14	6	["614, 632","608, 628","607, 628","607, 627","604, 625","604, 624","605, 623","604, 623","604, 620","605, 620","605, 619","610, 614","610, 611","611, 611","611, 609","610, 609","610, 606","609, 606","609, 605","608, 605","608, 604","607, 604","607, 603","604, 600","603, 600","603, 599","602, 599","602, 598","601, 598","601, 597","600, 597","600, 596","599, 595","599, 594","598, 594","598, 593","5…	2.45844e-10	0.000107436	0.267649	1.79497e-09	150417_A4embcellA02	Segment	0.000286174	0.000279576	3.30598e-05	620.42
6	1.23941e-05	1.69603e-05	2.10207e-10	1.36842	0.000273065	0.000272143	0.000288748	0.000288287	1.56828e-05	1.61441e-05	592	590	626	625	34	35	0.000280907	0.000280215	3e-05	609	607.5	11	0.000280219	0.000280072	2.97587e-05	607.51	607.19	10.92	8	8	1	7	7	7	150417_A4	9	13	5	["601, 625","601, 624","598, 624","598, 623","597, 622","597, 620","596, 620","596, 619","595, 619","595, 617","594, 617","594, 616","593, 615","593, 614","592, 614","592, 605","593, 605","594, 604","594, 603","595, 603","595, 602","596, 602","597, 601","598, 601","598, 600","601, 600","601, 598","600, 591","601, 591","601, 590","606, 590","606, 591","608, 591","608, 592","609, 592","609, 593","6…	1.44464e-10	6.1716e-05	0.476622	1.06277e-09	150417_A4embcellA02	Segment	0.000280061	0.000279837	3.29445e-05	607.17
7	1.77493e-05	2.39677e-05	4.2541e-10	1.35035	0.000262456	0.000276755	0.000286903	0.000294744	2.44467e-05	1.79891e-05	569	600	622	639	53	39	0.00027468	0.00028575	3.15e-05	595.5	619.5	11.5	0.000274112	0.000285917	2.75158e-05	594.27	619.86	10.17	9	9	1	8	8	8	150417_A4	10	13	4	["595, 639","596, 639","597, 638","599, 638","600, 637","600, 636","601, 636","602, 635","604, 635","604, 634","605, 633","606, 633","606, 632","607, 632","607, 631","608, 631","608, 630","609, 630","609, 629","610, 629","610, 628","611, 627","612, 627","612, 626","613, 626","615, 624","615, 623","614, 624","614, 623","615, 623","615, 622","616, 621","616, 620","617, 620","617, 618","618, 617","6…	2.98502e-10	9.77509e-05	0.392569	1.48177e-09	150417_A4embcellA02	Segment	0.000274337	0.000285653	3.46846e-05	594.76
8	2.02993e-05	2.43881e-05	4.95061e-10	1.20143	0.000255999	0.000278139	0.000279523	0.000299357	2.35242e-05	2.12179e-05	555	603	606	649	51	46	0.000267761	0.000288748	2.4e-05	580.5	626	9	0.000267191	0.000288798	2.47982e-05	579.26	626.11	9.27	10	10	1	9	9	9	150417_A4	8	10	3	["565, 649","567, 648","562, 648","562, 647","561, 647","561, 646","560, 646","560, 645","559, 645","559, 644","558, 643","558, 641","557, 641","557, 639","556, 638","556, 635","555, 635","555, 624","556, 624","556, 621","557, 621","557, 617","556, 616","556, 612","557, 612","557, 611","558, 611","558, 608","559, 608","559, 606","560, 606","560, 605","561, 605","561, 604","567, 604","567, 603","5…	3.2531e-10	8.89363e-05	0.516831	1.32387e-09	150417_A4embcellA02	Segment	0.000267941	0.000288673	2.75088e-05	580.89
1	2.11966e-05	2.50553e-05	5.31087e-10	1.18205	0.000206321	0.000201755	0.000228323	0.000226663	2.2002e-05	2.4908e-05	497	486	550	546	53	60	0.000217322	0.000214209	2.4e-05	523.5	516	9	0.000215701	0.000214744	2.78782e-05	519.59	517.29	10.29	4	4	1	3	3	3	150422_B1	7	11	5	["524, 540","525, 539","526, 537","526, 539","531, 535","543, 533","547, 533","547, 532","548, 531","549, 531","549, 530","550, 529","550, 524","549, 524","549, 521","548, 521","548, 519","547, 518","547, 517","546, 516","546, 515","545, 515","545, 514","543, 512","542, 512","542, 511","541, 511","540, 510","540, 509","534, 503","532, 502","532, 501","531, 501","528, 498","527, 498","526, 497","5…	3.24594e-10	0.000101876	0.393012	1.71209e-09	150422_B1embcellA01	Segment	0.000214608	0.000214987	2.77597e-05	516.96
2	1.70204e-05	2.69836e-05	4.59273e-10	1.58537	0.000226663	0.000208812	0.000243683	0.000235795	1.70204e-05	2.69836e-05	546	503	587	568	41	65	0.000235173	0.000222304	2.25e-05	566.5	535.5	8.5	0.000234758	0.000221794	2.25049e-05	565.5	534.27	8.5	5	5	1	4	4	4	150422_B1	7	10	4	["557, 568","556, 567","555, 567","552, 566","551, 565","550, 565","547, 562","547, 561","546, 561","553, 538","551, 530","550, 528","550, 527","548, 524","548, 523","550, 517","546, 510","547, 512","547, 507","548, 507","549, 505","549, 504","550, 504","551, 503","554, 503","555, 504","556, 504","558, 505","559, 505","559, 506","560, 506","561, 507","563, 508","565, 510","566, 510","567, 511","5…	2.99519e-10	7.84556e-05	0.611485	1.43714e-09	150422_B1embcellA01	Segment	0.000234449	0.000221311	2.54766e-05	564.76
3	1.23288e-05	1.76126e-05	2.17143e-10	1.42857	0.000222926	0.00022002	0.000239117	0.000236626	1.61902e-05	1.66053e-05	537	530	576	570	39	40	0.000231021	0.000228323	2.7e-05	556.5	550	10	0.000230508	0.00022685	1.90199e-05	555.26	546.45	7.34	6	6	1	5	5	5	150422_B1	9	11	3	["556, 570","555, 567","556, 567","558, 566","559, 566","561, 565","562, 565","563, 564","564, 564","567, 562","568, 561","568, 562","564, 566","563, 566","563, 567","558, 569","557, 570","557, 570","569, 561","569, 559","570, 558","570, 556","574, 554","575, 552","575, 549","574, 548","574, 547","575, 548","575, 549","576, 549","576, 553","575, 554","574, 556","574, 556","553, 567","553, 566","5…	1.25115e-10	8.71309e-05	0.207098	7.37387e-10	150422_B1embcellA01	Segment	0.000231496	0.000228072	3.05458e-05	557.64
4	1.35812e-05	1.88363e-05	2.5582e-10	1.38693	0.00021919	0.000216284	0.000237871	0.000229984	1.8681e-05	1.36994e-05	528	521	573	554	45	33	0.000228531	0.000223134	1.8e-05	550.5	537.5	7	0.000227902	0.000223654	1.81319e-05	548.99	538.75	7.04	7	7	1	6	6	6	150422_B1	6	8	3	["551, 554","546, 553","545, 553","540, 551","532, 549","532, 550","536, 551","533, 551","532, 550","531, 550","528, 548","528, 545","529, 541","530, 540","531, 538","532, 538","533, 537","534, 534","535, 534","535, 533","536, 532","536, 531","537, 531","539, 528","539, 527","540, 527","543, 524","545, 523","546, 523","550, 521","553, 521","556, 522","558, 523","558, 527","559, 527","559, 528","5…	1.7156e-10	5.8319e-05	0.633876	7.7312e-10	150422_B1embcellA01	Segment	0.000227495	0.000223724	2.10632e-05	548.01
5	1.22534e-05	2.65166e-05	3.24919e-10	2.16402	0.000197188	0.000221681	0.000217115	0.000245344	1.99264e-05	2.36626e-05	475	534	523	591	48	57	0.000207151	0.000233512	2.1e-05	499	562.5	8	0.000206782	0.000232198	2.07351e-05	498.11	559.33	7.91	4	4	1	3	3	3	150422_B1	6	10	5	["484, 591","484, 590","481, 587","481, 584","480, 585","479, 583","479, 582","478, 581","477, 581","476, 578","477, 570","475, 566","476, 567","476, 565","477, 563","477, 560","478, 559","480, 558","482, 558","483, 557","483, 556","484, 556","484, 555","487, 552","487, 551","488, 551","490, 548","494, 544","495, 544","495, 543","496, 543","498, 541","499, 541","499, 540","500, 540","502, 537","5…	2.47387e-10	7.16963e-05	0.604775	1.56728e-09	150422_B1embcellA02	Segment	0.000206693	0.000232121	2.36965e-05	497.9
6	1.45552e-05	2.17957e-05	3.17241e-10	1.49745	0.000216284	0.000207151	0.000229984	0.000230814	1.36994e-05	2.36626e-05	521	499	554	556	33	57	0.000223134	0.000218983	2.1e-05	537.5	527.5	8	0.000223852	0.000219357	2.03162e-05	539.23	528.4	7.77	5	5	1	4	4	4	150422_B1	6	10	5	["527, 556","527, 553","528, 549","528, 543","527, 541","527, 539","526, 536","526, 534","525, 534","525, 529","522, 526","522, 524","521, 523","522, 522","522, 521","524, 519","524, 518","525, 518","525, 517","527, 517","529, 516","530, 516","533, 513","534, 513","536, 512","537, 512","537, 511","538, 511","540, 509","540, 508","541, 507","542, 507","544, 504","545, 503","545, 502","546, 502","5…	1.88363e-10	6.80072e-05	0.511793	1.24551e-09	150422_B1embcellA02	Segment	0.000223673	0.000219411	2.33053e-05	538.8
7	1.65251e-05	1.71555e-05	2.83496e-10	1.03815	0.000212548	0.00021919	0.000230814	0.00023538	1.82658e-05	1.61902e-05	512	528	556	567	44	39	0.000221681	0.000227285	2.85e-05	534	547.5	10.5	0.000221174	0.000227622	2.82914e-05	532.78	548.31	10.43	6	6	1	5	5	5	150422_B1	9	12	4	["541, 567","538, 565","536, 563","522, 559","518, 562","520, 561","524, 561","518, 562","514, 562","514, 554","513, 554","513, 553","512, 553","512, 548","513, 548","514, 546","514, 545","515, 545","516, 544","516, 543","517, 542","517, 541","518, 541","518, 540","519, 539","520, 539","520, 538","522, 536","523, 536","524, 535","524, 534","526, 533","528, 531","529, 531","531, 530","531, 529","5…	1.89052e-10	6.60185e-05	0.545079	1.00624e-09	150422_B1embcellA02	Segment	0.00022098	0.000227523	3.09962e-05	532.31
8	1.28959e-05	2.12341e-05	2.73832e-10	1.64658	0.00022002	0.000226663	0.000241192	0.000239947	2.11718e-05	1.32843e-05	530	546	581	578	51	32	0.000230606	0.000233305	1.95e-05	555.5	562	7.5	0.000246072	0.000275881	-0.00024705	592.76	664.56	-81.35	7	7	1	6	6	6	150422_B1	6	9	4	["559, 578","555, 577","554, 576","557, 576","557, 575","560, 575","560, 574","562, 574","565, 569","564, 570","564, 571","561, 573","560, 574","557, 573","558, 573","561, 572","562, 571","563, 571","564, 570","566, 563","563, 553","548, 554","544, 555","540, 555","534, 557","533, 557","534, 559","534, 560","535, 560","535, 561","536, 562","542, 567","557, 573","549, 573","554, 576","551, 576","5…	8.88389e-11	0.000138698	0.0580322	9.84426e-10	150422_B1embcellA02	Segment	0.000229582	0.000232797	2.28341e-05	553.03
12	2.40048e-05	4.19078e-05	1.00599e-09	1.74581	0.000246174	0.00021919	0.000274403	0.000258213	2.8229e-05	3.90225e-05	593	528	661	622	68	94	0.000260288	0.000238701	1.05e-05	627	575	4.5	0.00025481	0.000234791	1.02805e-05	613.8	565.58	4.43	5	5	1	4	4	4	150422_B1	3	6	4	["659, 622","659, 621","650, 621","650, 620","647, 620","647, 619","643, 619","643, 618","642, 618","641, 617","638, 617","638, 616","636, 616","636, 615","634, 615","634, 614","632, 614","632, 613","631, 613","631, 612","630, 612","630, 611","629, 611","628, 610","628, 609","627, 609","627, 607","626, 607","626, 606","625, 606","625, 605","623, 605","623, 607","622, 607","622, 603","621, 602","6…	3.90426e-10	0.000186288	0.141376	2.38501e-09	150422_B1embcellB01	Segment	0.000254529	0.000234864	1.32972e-05	613.13
11	2.02629e-05	2.96609e-05	6.01017e-10	1.4638	0.000236211	0.000242022	0.000264855	0.000263609	2.86442e-05	2.15869e-05	569	583	638	635	69	52	0.000250533	0.000252816	1.8e-05	603.5	609	7	0.0002485	0.000250953	2.1951e-05	598.6	604.51	8.32	6	6	1	5	5	5	150422_B1	5	9	5	["571, 635","575, 631","573, 631","573, 629","575, 629","575, 628","576, 628","576, 627","577, 627","577, 624","578, 624","578, 622","579, 622","579, 619","578, 619","578, 620","577, 620","577, 625","575, 625","575, 626","574, 626","574, 627","573, 627","569, 631","572, 632","571, 633","571, 633","579, 630","581, 630","581, 629","583, 629","583, 628","584, 628","583, 627","585, 627","584, 628","5…	3.40362e-10	0.000141387	0.21396	2.18637e-09	150422_B1embcellB01	Segment	0.000248902	0.000251732	2.14807e-05	599.57
10	1.99264e-05	2.07566e-05	4.13605e-10	1.04167	0.000248665	0.000246589	0.000268591	0.000267346	1.99264e-05	2.07566e-05	599	594	647	644	48	50	0.000258628	0.000256967	1.5e-05	623	619	6	0.000259968	0.000255819	1.497e-05	626.23	616.23	5.99	7	7	1	6	6	6	150422_B1	5	7	3	["625, 644","625, 641","624, 641","624, 639","623, 639","623, 637","621, 637","621, 636","620, 636","620, 635","619, 635","619, 634","618, 634","618, 632","617, 632","617, 631","616, 631","616, 628","615, 628","615, 626","614, 626","614, 625","613, 625","613, 624","612, 624","612, 622","611, 621","611, 620","610, 620","610, 618","608, 618","608, 617","606, 617","606, 616","604, 616","603, 615","6…	2.80303e-10	8.10433e-05	0.536295	1.26948e-09	150422_B1embcellB01	Segment	0.000259407	0.000255631	1.78412e-05	624.88
9	2.94635e-05	4.06301e-05	1.1971e-09	1.379	0.000228738	0.000234965	0.000264855	0.000271082	3.61166e-05	3.61166e-05	551	566	638	653	87	87	0.000246797	0.000253024	1.8e-05	594.5	609.5	7	0.00025159	0.000257183	1.77739e-05	606.05	619.52	6.92	8	8	1	7	7	7	150422_B1	5	9	5	["608, 653","608, 652","606, 652","606, 650","605, 650","605, 649","603, 649","603, 648","602, 648","602, 646","603, 646","603, 644","604, 644","604, 643","603, 643","603, 638","602, 638","602, 636","601, 636","601, 635","600, 635","600, 634","599, 634","599, 633","597, 633","597, 632","595, 632","595, 631","590, 631","590, 632","588, 632","588, 633","586, 633","586, 634","585, 634","585, 635","5…	4.93655e-10	0.000189765	0.172266	3.1786e-09	150422_B1embcellB01	Segment	0.000251347	0.000257027	2.09254e-05	605.46
13	1.95653e-05	3.58345e-05	7.01111e-10	1.83154	0.000233305	0.000233305	0.000253646	0.000269836	2.03415e-05	3.65317e-05	562	562	611	650	49	88	0.000243475	0.000251571	1.5e-05	586.5	606	6	0.000242656	0.000249196	5.76125e-06	584.53	600.28	2.92	5	5	1	4	4	4	150422_B1	3	9	7	["570, 650","570, 649","569, 649","567, 647","567, 645","566, 644","566, 639","567, 636","567, 635","568, 635","568, 636","569, 637","569, 638","570, 639","570, 642","572, 642","571, 641","570, 639","570, 636","569, 636","569, 635","568, 634","568, 633","569, 633","569, 631","570, 628","569, 629","569, 631","568, 634","567, 632","567, 628","568, 625","569, 624","569, 623","570, 621","570, 619","5…	4.07832e-10	0.000133927	0.285729	2.75057e-09	150422_B1embcellB02	Segment	0.000242941	0.00025209	1.70707e-05	585.21
14	2.06161e-05	2.34541e-05	4.83531e-10	1.13766	0.000227493	0.000257798	0.00025074	0.000278969	2.32474e-05	2.11718e-05	548	621	604	672	56	51	0.000239117	0.000268383	2.25e-05	576	646.5	8.5	0.000236897	0.000270443	2.34001e-05	570.65	651.46	8.8	6	6	1	5	5	5	150422_B1	7	10	4	["577, 672","564, 668","563, 668","560, 669","558, 669","558, 670","557, 669","555, 669","555, 668","553, 666","550, 666","550, 665","549, 663","548, 663","548, 656","549, 654","548, 653","548, 652","549, 651","549, 646","551, 644","551, 643","552, 643","552, 642","555, 639","556, 639","556, 638","558, 636","558, 632","559, 629","559, 627","560, 627","562, 629","562, 628","564, 625","565, 625","5…	2.9926e-10	8.52573e-05	0.517363	1.4027e-09	150422_B1embcellB02	Segment	0.000236698	0.000270316	2.63523e-05	570.17
15	1.96297e-05	2.24586e-05	4.40857e-10	1.14411	0.000238701	0.000258628	0.000258213	0.00028229	1.95112e-05	2.36626e-05	575	623	622	680	47	57	0.000248457	0.000270459	1.95e-05	598.5	651.5	7.5	0.000247882	0.000268426	1.90057e-05	597.12	646.6	7.34	7	7	1	6	6	6	150422_B1	6	9	4	["594, 680","594, 679","592, 677","591, 677","589, 675","588, 675","588, 674","587, 674","587, 672","586, 672","586, 669","579, 654","578, 645","577, 647","577, 645","576, 644","577, 644","577, 643","576, 643","576, 638","575, 637","575, 636","576, 636","577, 633","577, 632","581, 628","583, 628","583, 627","593, 627","593, 628","595, 628","598, 627","599, 627","600, 626","601, 626","604, 625","6…	2.69274e-10	7.84472e-05	0.549856	1.26908e-09	150422_B1embcellB02	Segment	0.000247897	0.000268458	2.19556e-05	597.15
16	1.64002e-05	2.55472e-05	4.1898e-10	1.55773	0.00023538	0.000248665	0.000255307	0.000274403	1.99264e-05	2.57382e-05	567	599	615	661	48	62	0.000245344	0.000261534	2.85e-05	591	630	10.5	0.000245327	0.000263402	2.8981e-05	590.96	634.5	10.66	8	8	1	7	7	7	150422_B1	8	13	6	["582, 661","580, 660","578, 660","575, 659","574, 659","574, 658","572, 658","572, 657","571, 657","569, 655","568, 655","568, 654","567, 653","567, 648","568, 647","568, 645","569, 643","570, 643","570, 642","571, 642","572, 641","572, 640","573, 637","579, 626","579, 624","580, 624","580, 623","581, 620","581, 614","582, 613","582, 606","584, 602","587, 599","589, 599","589, 600","593, 602","5…	2.99777e-10	7.62396e-05	0.648109	1.65961e-09	150422_B1embcellB02	Segment	0.000245302	0.000263288	3.19713e-05	590.9
1	1.70317e-05	3.12445e-05	5.32147e-10	1.83449	0.000224587	0.0001262	0.000242022	0.000157335	1.74356e-05	3.1135e-05	541	304	583	379	42	75	0.000233305	0.000141768	2.25e-05	562	341.5	8.5	0.000232204	0.000138559	2.24658e-05	559.35	333.77	8.49	2	2	1	1	1	1	150731RhoA1163_B3	6	11	6	["544, 379","544, 366","543, 365","543, 363","542, 363","541, 362","541, 356","542, 356","542, 355","543, 355","543, 352","544, 352","544, 349","545, 348","545, 347","546, 346","546, 344","547, 343","547, 335","546, 333","546, 329","545, 328","545, 324","544, 323","544, 313","543, 313","543, 307","544, 307","544, 304","552, 304","553, 305","558, 305","558, 306","560, 306","562, 308","564, 308","5…	3.07446e-10	9.32417e-05	0.444385	2.16141e-09	150731RhoA1163_B3embcellA01	Segment	0.000232314	0.000138521	2.43108e-05	559.61
2	1.79664e-05	3.25306e-05	5.84456e-10	1.81064	0.000213378	0.000117067	0.000235795	0.000151108	2.24172e-05	3.40409e-05	514	282	568	364	54	82	0.000224587	0.000134088	2.25e-05	541	323	8.5	0.000225691	0.00013705	1.85627e-05	543.66	330.13	7.19	3	3	1	2	2	2	150731RhoA1163_B3	7	10	4	["559, 358","562, 355","563, 355","563, 354","564, 354","564, 353","565, 353","565, 352","566, 352","566, 350","567, 350","567, 349","568, 349","568, 342","567, 340","566, 339","566, 337","565, 336","565, 335","564, 334","564, 331","563, 331","563, 329","562, 329","561, 328","561, 326","560, 326","559, 325","559, 324","558, 323","558, 321","557, 321","557, 320","556, 320","556, 316","555, 315","5…	4.08607e-10	0.000105728	0.459343	1.94222e-09	150731RhoA1163_B3embcellA01	Segment	0.00022629	0.000137294	2.52824e-05	545.1
3	2.1159e-05	3.81818e-05	8.07886e-10	1.80452	0.000226247	0.000141975	0.000248665	0.000182658	2.24172e-05	4.0683e-05	545	342	599	440	54	98	0.000237456	0.000162317	2.25e-05	572	391	8.5	0.000235345	0.000162054	2.47838e-05	566.92	390.37	9.26	4	4	1	3	3	3	150731RhoA1163_B3	6	11	6	["568, 438","568, 437","569, 437","569, 436","570, 436","570, 435","572, 435","572, 434","573, 434","573, 433","575, 430","578, 428","578, 427","588, 422","589, 422","589, 419","590, 418","590, 416","591, 415","591, 414","592, 414","592, 408","594, 408","595, 409","596, 409","597, 410","597, 411","598, 412","598, 414","599, 414","599, 417","588, 422","588, 423","586, 425","586, 426","585, 426","5…	3.81292e-10	0.000182218	0.144305	2.8008e-09	150731RhoA1163_B3embcellA01	Segment	0.000235507	0.000162689	2.55032e-05	567.31
4	1.66412e-05	3.48261e-05	5.79548e-10	2.09277	0.000210472	0.00012371	0.000228323	0.000157751	1.78507e-05	3.40409e-05	507	298	550	380	43	82	0.000219398	0.00014073	2.55e-05	528.5	339	9.5	0.000218859	0.000144302	2.5206e-05	527.2	347.6	9.4	5	5	1	4	4	4	150731RhoA1163_B3	8	11	4	["527, 380","527, 379","525, 379","524, 378","522, 378","522, 377","521, 377","521, 376","520, 376","520, 375","519, 375","519, 374","518, 374","517, 373","517, 372","516, 372","516, 370","515, 370","515, 369","514, 369","514, 368","513, 368","513, 367","512, 367","512, 364","511, 363","511, 357","512, 356","512, 350","513, 350","513, 349","514, 348","514, 347","515, 347","515, 340","514, 340","5…	3.34331e-10	0.000107365	0.364471	1.86628e-09	150731RhoA1163_B3embcellA01	Segment	0.000218577	0.000143192	2.81441e-05	526.52
5	2.54071e-05	3.64046e-05	9.24937e-10	1.43285	0.000204245	0.000124955	0.000230814	0.000163562	2.65685e-05	3.86074e-05	492	301	556	394	64	93	0.00021753	0.000144259	2.7e-05	524	347.5	10	0.0002152	0.0001472	2.61488e-05	518.39	354.59	9.72	6	6	1	5	5	5	150731RhoA1163_B3	8	12	5	["508, 394","506, 392","506, 391","505, 391","505, 388","504, 388","504, 373","502, 373","502, 372","501, 372","501, 370","500, 370","500, 368","499, 368","499, 356","500, 356","500, 353","501, 352","501, 335","500, 335","500, 330","499, 329","499, 326","498, 326","498, 325","497, 324","497, 321","496, 321","496, 318","495, 317","495, 313","494, 313","494, 310","495, 310","495, 308","496, 308","4…	4.1843e-10	0.000122263	0.351759	2.24475e-09	150731RhoA1163_B3embcellA01	Segment	0.000215074	0.000146591	2.95489e-05	518.09
6	1.86213e-05	2.35687e-05	4.38879e-10	1.26568	0.000224587	0.000146542	0.000247834	0.000165638	2.32474e-05	1.90961e-05	541	353	597	399	56	46	0.000236211	0.00015609	1.65e-05	569	376	6.5	0.000235895	0.000156503	2.01525e-05	568.24	377	7.72	2	2	1	1	1	1	150731RhoA1163_B3	4	9	6	["562, 362","570, 362","570, 361","571, 361","571, 360","574, 360","575, 359","569, 359","569, 360","569, 360","550, 399","558, 399","559, 398","553, 398","553, 397","551, 397","551, 396","550, 396","549, 395","549, 394","548, 394","547, 393","547, 392","546, 392","546, 389","545, 389","545, 380","543, 377","543, 368","544, 368","544, 370","545, 370","545, 379","544, 379","546, 381","546, 388","5…	2.65224e-10	0.00016361	0.12451	1.86939e-09	150731RhoA1163_B3embcellA02	Segment	0.000235105	0.000156325	1.69889e-05	566.34
7	1.77253e-05	3.89495e-05	6.9039e-10	2.1974	0.000210057	0.000145297	0.000246589	0.00017228	3.65317e-05	2.69836e-05	506	350	594	415	88	65	0.000228323	0.000158788	1.5e-05	550	382.5	6	0.000227798	0.000159654	1.32111e-05	548.74	384.59	5.4	3	3	1	2	2	2	150731RhoA1163_B3	4	8	5	["548, 415","548, 414","546, 414","546, 413","545, 413","544, 412","543, 412","541, 410","540, 410","539, 409","538, 409","538, 408","537, 408","536, 407","536, 406","535, 407","534, 407","533, 408","531, 408","531, 409","527, 409","527, 410","520, 410","519, 409","515, 409","515, 408","513, 408","512, 407","508, 407","506, 405","506, 401","507, 401","507, 397","509, 396","509, 394","511, 392","5…	4.4385e-10	0.000115282	0.419683	2.29982e-09	150731RhoA1163_B3embcellA02	Segment	0.000228308	0.000159022	1.61324e-05	549.96
8	1.82589e-05	2.59986e-05	4.74706e-10	1.42389	0.000223342	0.000172695	0.000248665	0.000197603	2.53231e-05	2.4908e-05	538	416	599	476	61	60	0.000236003	0.000185149	1.65e-05	568.5	446	6.5	0.000233446	0.000186757	6.38479e-06	562.34	449.87	3.13	4	4	1	3	3	3	150731RhoA1163_B3	5	8	4	["585, 445","585, 444","586, 444","588, 442","589, 442","589, 441","590, 441","590, 440","591, 440","592, 439","592, 438","593, 438","593, 440","594, 440","594, 441","595, 441","595, 440","597, 440","597, 438","598, 438","598, 437","599, 437","599, 434","598, 433","593, 433","593, 434","592, 434","592, 435","588, 435","587, 436","584, 436","583, 437","581, 437","580, 438","578, 438","577, 439","5…	2.417e-10	0.0001821	0.091594	1.65462e-09	150731RhoA1163_B3embcellA02	Segment	0.000234288	0.000185482	1.83605e-05	564.37
9	2.75884e-05	3.71739e-05	1.02557e-09	1.34745	0.000207566	0.000153184	0.00023455	0.000195943	2.69836e-05	4.27587e-05	500	369	565	472	65	103	0.000221058	0.000174563	1.5e-05	532.5	420.5	6	0.000220268	0.000171136	1.46487e-05	530.6	412.24	5.88	5	5	1	4	4	4	150731RhoA1163_B3	4	8	5	["521, 471","521, 469","520, 469","520, 460","519, 460","519, 441","518, 441","518, 442","517, 441","514, 436","513, 436","511, 435","510, 432","509, 431","509, 428","508, 428","507, 427","507, 426","502, 426","501, 425","500, 425","500, 419","501, 419","501, 418","502, 417","503, 417","505, 415","505, 414","506, 414","502, 409","502, 396","503, 396","504, 395","504, 393","505, 393","505, 392","5…	6.13083e-10	0.000138352	0.402492	2.97745e-09	150731RhoA1163_B3embcellA02	Segment	0.000219602	0.000170524	1.79167e-05	528.99
10	2.16328e-05	4.76831e-05	1.03152e-09	2.2042	0.00020217	0.000154429	0.000224172	0.00020217	2.2002e-05	4.77403e-05	487	372	540	487	53	115	0.000213171	0.0001783	1.65e-05	513.5	429.5	6.5	0.000213288	0.000177414	1.64295e-05	513.78	427.37	6.48	6	6	1	5	5	5	150731RhoA1163_B3	5	8	4	["515, 487","514, 486","513, 486","512, 485","511, 485","511, 484","510, 484","510, 482","509, 482","509, 481","508, 480","507, 480","507, 479","506, 479","506, 478","505, 477","505, 476","504, 476","504, 474","503, 474","503, 451","502, 451","502, 450","501, 449","501, 448","500, 448","500, 447","499, 447","499, 445","497, 443","496, 443","496, 442","495, 442","495, 441","494, 441","493, 440","4…	6.25146e-10	0.000150081	0.34877	2.88443e-09	150731RhoA1163_B3embcellA02	Segment	0.00021273	0.000177147	1.9638e-05	512.44
1	2.21733e-05	4.0625e-05	9.00792e-10	1.83216	0.000146957	0.000289348	0.00017311	0.0003292	2.61534e-05	3.98528e-05	354	697	417	793	63	96	0.000160034	0.000309274	9e-06	385.5	745	4	0.000160205	0.00030725	8.66888e-06	385.91	740.13	3.89	7	7	1	6	6	6	150731RhoA1163_B3	2	6	5	["398, 793","398, 792","397, 792","396, 791","395, 791","395, 790","394, 790","394, 789","393, 789","393, 787","392, 787","392, 786","391, 786","391, 784","389, 784","389, 783","386, 783","386, 782","385, 781","384, 781","384, 780","383, 780","379, 776","377, 776","376, 777","375, 777","375, 778","374, 778","374, 779","373, 779","373, 780","372, 780","372, 781","371, 781","371, 782","370, 782","3…	4.72457e-10	0.000154914	0.247394	2.67806e-09	150731RhoA1163_B3embcellB01	Segment	0.000159902	0.000307016	1.20142e-05	385.18
2	1.59054e-05	3.44806e-05	5.48428e-10	2.16785	0.000169374	0.000281045	0.000193867	0.000312595	2.44928e-05	3.15501e-05	408	677	467	753	59	76	0.000181621	0.00029682	1.35e-05	437.5	715	5.5	0.000179692	0.000295412	1.60771e-05	432.85	711.61	6.36	8	8	1	7	7	7	150731RhoA1163_B3	4	7	4	["429, 753","430, 753","431, 752","432, 752","432, 750","433, 750","433, 749","434, 749","434, 746","433, 747","433, 745","434, 745","434, 742","433, 742","433, 740","434, 741","434, 742","435, 742","435, 736","434, 735","434, 727","435, 726","435, 723","436, 722","446, 713","452, 714","453, 714","453, 712","454, 712","454, 711","455, 710","455, 708","456, 707","456, 706","457, 706","457, 704","4…	3.258e-10	0.000124886	0.262504	1.61174e-09	150731RhoA1163_B3embcellB01	Segment	0.00018066	0.000294946	1.69788e-05	435.19
4	1.87907e-05	2.70632e-05	5.08538e-10	1.44024	0.000183074	0.000270667	0.000205906	0.000298481	2.28323e-05	2.78139e-05	441	652	496	719	55	67	0.00019449	0.000284574	1.35e-05	468.5	685.5	5.5	0.000189616	0.000289784	1.9766e-05	456.76	698.05	7.59	9	9	1	8	8	8	150731RhoA1163_B3	4	7	4	["463, 719","462, 718","461, 718","460, 717","459, 717","459, 716","458, 716","456, 714","456, 713","455, 713","455, 712","454, 711","454, 710","453, 710","453, 709","452, 708","452, 707","451, 707","450, 706","450, 705","449, 705","449, 704","448, 704","448, 703","447, 702","442, 702","442, 701","441, 701","441, 695","444, 694","445, 694","445, 693","446, 693","447, 692","447, 691","448, 686","4…	3.15029e-10	0.000149998	0.17595	1.70763e-09	150731RhoA1163_B3embcellB01	Segment	0.000194211	0.000284899	1.58044e-05	467.83
3	1.57751e-05	2.5074e-05	3.95544e-10	1.58947	0.000169374	0.000303877	0.00018764	0.000326294	1.82658e-05	2.24172e-05	408	732	452	786	44	54	0.000178507	0.000315086	1.65e-05	430	759	6.5	0.000179435	0.000317181	1.69804e-05	432.24	764.05	6.66	10	10	1	9	9	9	150731RhoA1163_B3	5	8	4	["413, 786","413, 785","412, 785","411, 784","410, 784","410, 783","409, 783","409, 782","408, 781","408, 774","409, 773","409, 772","410, 772","410, 771","412, 771","412, 770","413, 770","413, 769","414, 769","414, 765","419, 756","421, 754","422, 752","423, 752","434, 743","435, 742","435, 740","436, 739","436, 738","437, 738","437, 737","438, 736","438, 734","439, 734","439, 733","440, 733","4…	2.55573e-10	8.05477e-05	0.495016	1.35189e-09	150731RhoA1163_B3embcellB01	Segment	0.00017965	0.000316451	2.027e-05	432.75
5	1.5112e-05	2.22784e-05	3.3667e-10	1.47422	0.0001399	0.000300141	0.000158996	0.000320067	1.90961e-05	1.99264e-05	337	723	383	771	46	48	0.000149448	0.000310104	1.95e-05	360	747	7.5	0.000149729	0.00030963	2.26825e-05	360.68	745.86	8.56	7	7	1	6	6	6	150731RhoA1163_B3	6	9	4	["340, 750","339, 749","341, 750","341, 750","357, 771","357, 768","356, 767","356, 764","357, 763","359, 763","359, 766","358, 766","358, 771","358, 771","371, 769","371, 768","370, 768","370, 767","369, 767","369, 766","368, 766","368, 765","367, 765","366, 764","365, 764","365, 763","363, 762","363, 763","360, 763","360, 761","361, 761","356, 758","357, 759","357, 763","355, 763","354, 762","3…	2.34979e-10	0.000102624	0.280374	1.2844e-09	150731RhoA1163_B3embcellB02	Segment	0.000148504	0.000308606	2.18291e-05	357.73
6	1.89085e-05	2.67532e-05	5.05862e-10	1.41488	0.000162317	0.000284781	0.000183489	0.000310935	2.11718e-05	2.61534e-05	391	686	442	749	51	63	0.000172903	0.000297858	2.25e-05	416.5	717.5	8.5	0.000172614	0.000297848	2.27506e-05	415.8	717.48	8.58	8	8	1	7	7	7	150731RhoA1163_B3	7	10	4	["414, 749","414, 748","413, 748","413, 747","412, 747","412, 746","411, 746","411, 744","410, 744","410, 742","409, 742","409, 740","408, 740","408, 739","407, 738","406, 738","406, 737","405, 737","405, 736","404, 736","404, 735","402, 735","401, 734","400, 734","399, 733","398, 733","397, 732","396, 732","396, 731","395, 731","395, 730","394, 729","393, 729","393, 727","392, 726","392, 725","3…	3.45015e-10	9.91937e-05	0.440636	1.69693e-09	150731RhoA1163_B3embcellB02	Segment	0.00017159	0.000298068	2.49624e-05	413.34
8	2.29123e-05	2.63664e-05	6.04116e-10	1.15075	0.000183074	0.000272742	0.000208812	0.00029765	2.57382e-05	2.4908e-05	441	657	503	717	62	60	0.000195943	0.000285196	1.8e-05	472	687	7	0.000198656	0.000284393	1.48092e-05	478.54	685.07	5.94	9	9	1	8	8	8	150731RhoA1163_B3	5	9	5	["479, 668","478, 667","477, 667","476, 666","475, 666","475, 665","473, 665","472, 664","471, 664","468, 661","469, 661","468, 660","467, 660","466, 659","465, 659","465, 658","461, 658","461, 657","457, 657","456, 659","457, 659","456, 660","456, 664","457, 664","457, 667","458, 667","458, 668","459, 669","459, 672","460, 672","460, 679","459, 679","459, 693","475, 697","477, 699","476, 699","4…	3.03138e-10	0.00017252	0.127988	1.84266e-09	150731RhoA1163_B3embcellB02	Segment	0.000195535	0.000284616	2.23614e-05	471.02
7	1.74577e-05	2.2911e-05	3.99973e-10	1.31238	0.000174356	0.000306368	0.000196773	0.000325049	2.24172e-05	1.8681e-05	420	738	474	783	54	45	0.000185564	0.000315709	2.4e-05	447	760.5	9	0.000185999	0.000314955	2.48135e-05	448.05	758.69	9.27	10	10	1	9	9	9	150731RhoA1163_B3	7	11	5	["450, 783","449, 782","449, 780","450, 780","450, 776","451, 776","451, 771","444, 771","444, 772","442, 772","442, 773","441, 773","440, 774","439, 774","436, 777","435, 777","434, 778","434, 779","433, 779","432, 780","431, 780","430, 781","425, 781","425, 780","423, 780","423, 778","422, 778","422, 776","421, 775","421, 774","420, 773","420, 770","421, 770","421, 767","422, 766","422, 759","4…	2.7048e-10	8.57951e-05	0.461764	1.48051e-09	150731RhoA1163_B3embcellB02	Segment	0.000184733	0.000315408	2.75359e-05	445
1	1.4639e-05	3.11509e-05	4.56017e-10	2.12794	0.000257296	0.000248215	0.000281944	0.000269836	2.46485e-05	2.16215e-05	595	574	652	624	57	50	0.00026962	0.000259026	3.3e-05	623.5	599	12	0.000266592	0.000260325	4.17023e-05	616.5	602	14.9	8	8	1	7	7	7	160607B1	10	14	5	["615, 588","613, 586","614, 586","614, 584","613, 584","613, 582","612, 582","612, 580","611, 580","611, 576","612, 575","611, 575","611, 576","610, 577","610, 575","609, 575","609, 576","608, 576","608, 575","607, 575","607, 574","605, 574","605, 575","603, 575","603, 576","602, 576","602, 577","601, 577","601, 580","603, 580","603, 582","602, 582","602, 583","601, 583","601, 585","600, 585","6…	2.22525e-10	0.000124155	0.181409	1.47551e-09	160607B1embcellF01	Segment	0.000264308	0.000258248	3.68353e-05	611.22
2	1.84608e-05	1.87343e-05	3.45849e-10	1.01482	0.000252107	0.000245188	0.000273296	0.00026335	2.11891e-05	1.81621e-05	583	567	632	609	49	42	0.000262701	0.000254269	3.45e-05	607.5	588	12.5	0.00026024	0.00025418	3.71864e-05	601.81	587.79	13.4	9	9	1	8	8	8	160607B1	10	15	6	["596, 609","596, 608","594, 608","594, 607","593, 607","593, 606","592, 605","592, 601","591, 600","588, 589","588, 588","587, 587","587, 586","586, 586","586, 584","585, 583","585, 581","584, 581","584, 578","583, 578","584, 576","583, 572","584, 573","584, 570","583, 571","583, 570","584, 570","584, 568","589, 568","589, 567","592, 567","592, 568","594, 568","594, 569","595, 570","596, 570","5…	2.11586e-10	7.35645e-05	0.491315	1.54736e-09	160607B1embcellF01	Segment	0.000260308	0.000253829	3.75169e-05	601.96
3	1.49431e-05	2.69658e-05	4.02953e-10	1.80457	0.000251674	0.000244323	0.000272863	0.000266377	2.11891e-05	2.20539e-05	582	565	631	616	49	51	0.000262269	0.00025535	3.6e-05	606.5	590.5	13	0.00026073	0.000252727	3.74807e-05	602.94	584.43	13.49	10	10	1	9	9	9	160607B1	11	15	5	["622, 616","621, 615","620, 615","620, 614","619, 614","619, 613","617, 613","617, 612","616, 612","616, 611","615, 611","615, 609","614, 609","614, 608","613, 608","612, 607","611, 607","611, 606","610, 606","610, 605","609, 605","609, 604","608, 604","608, 603","607, 603","607, 602","606, 601","605, 601","605, 600","604, 600","603, 599","603, 600","601, 600","601, 601","598, 601","589, 588","5…	2.4431e-10	8.89121e-05	0.388355	1.43368e-09	160607B1embcellF01	Segment	0.000260226	0.000252532	4.00511e-05	601.78
4	1.63439e-05	2.87978e-05	4.7067e-10	1.76199	0.000237837	0.000248215	0.000262485	0.000270269	2.46485e-05	2.20539e-05	550	574	607	625	57	51	0.000250161	0.000259242	3.9e-05	578.5	599.5	14	0.00024938	0.000258891	4.02749e-05	576.69	598.69	14.42	11	11	1	10	10	10	160607B1	12	16	5	["583, 625","583, 624","582, 624","582, 623","581, 623","580, 622","580, 621","579, 621","579, 620","578, 619","578, 618","577, 618","577, 617","576, 617","576, 615","575, 615","575, 614","574, 614","573, 612","564, 599","561, 596","558, 590","557, 592","557, 589","556, 589","556, 588","555, 587","554, 587","555, 590","554, 589","552, 589","552, 588","551, 588","551, 587","550, 587","550, 585","5…	2.53192e-10	0.000101514	0.308752	1.5412e-09	160607B1embcellF01	Segment	0.00024841	0.000258225	4.28154e-05	574.45
5	2.32006e-05	2.89353e-05	6.71317e-10	1.24718	0.000248215	0.00026162	0.00027935	0.000283242	3.1135e-05	2.16215e-05	574	605	646	655	72	50	0.000263782	0.000272431	4.8e-05	610	630	17	0.00025994	0.000272778	4.84003e-05	601.11	630.8	17.13	12	12	1	11	11	11	160607B1	15	19	5	["599, 655","598, 654","596, 654","596, 653","595, 653","594, 652","594, 651","592, 651","591, 648","591, 650","590, 650","590, 651","589, 651","589, 650","588, 650","588, 647","587, 646","585, 639","584, 639","582, 637","582, 635","581, 635","581, 632","582, 632","582, 631","581, 626","581, 624","579, 618","575, 616","576, 616","577, 617","577, 616","576, 615","576, 612","574, 614","574, 608","5…	3.55292e-10	0.000110122	0.368172	1.72434e-09	160607B1embcellF01	Segment	0.000258839	0.000272314	5.0752e-05	598.57
6	1.39082e-05	2.77474e-05	3.85916e-10	1.99504	0.000240431	0.000253404	0.000264215	0.000275458	2.37837e-05	2.20539e-05	556	586	611	637	55	51	0.000252323	0.000264431	3e-05	583.5	611.5	11	0.000252487	0.000262483	2.71168e-05	583.88	606.99	10.04	8	8	1	7	7	7	160607B1	9	13	5	["608, 637","608, 636","605, 636","605, 632","606, 632","606, 630","607, 630","607, 631","608, 631","608, 633","609, 633","609, 635","610, 635","610, 637","610, 637","606, 628","606, 625","607, 625","607, 628","607, 628","603, 637","603, 636","602, 636","602, 635","601, 635","601, 633","599, 633","599, 632","598, 632","597, 631","596, 631","595, 630","594, 630","594, 629","592, 629","592, 628","5…	2.48985e-10	0.00010897	0.263494	1.6363e-09	160607B1embcellF02	Segment	0.000253069	0.000263133	3.31456e-05	585.22
7	1.94506e-05	2.75294e-05	5.35465e-10	1.41535	0.000233945	0.000251242	0.000258593	0.000275026	2.46485e-05	2.37837e-05	541	581	598	636	57	55	0.000246269	0.000263134	3.15e-05	569.5	608.5	11.5	0.000246132	0.000261848	3.05969e-05	569.18	605.53	11.2	9	9	1	8	8	8	160607B1	9	14	6	["586, 636","586, 635","584, 635","584, 633","583, 633","583, 631","582, 631","582, 629","580, 629","580, 627","578, 627","577, 626","566, 626","565, 625","562, 625","561, 624","559, 624","559, 623","558, 623","558, 622","557, 622","557, 621","556, 621","556, 620","555, 620","555, 619","554, 619","554, 617","553, 617","553, 616","552, 616","552, 615","551, 615","551, 614","549, 614","549, 613","5…	3.42109e-10	9.6734e-05	0.459427	2.17745e-09	160607B1embcellF02	Segment	0.00024703	0.000262018	3.34093e-05	571.26
8	1.86934e-05	3.3795e-05	6.31744e-10	1.80786	0.000228323	0.000251242	0.000260323	0.000278485	3.19998e-05	2.72431e-05	528	581	602	644	74	63	0.000244323	0.000264863	3.6e-05	565	612.5	13	0.000245501	0.000265011	3.60522e-05	567.72	612.84	13.02	10	10	1	9	9	9	160607B1	11	15	5	["597, 644","596, 643","596, 642","595, 641","595, 640","593, 640","592, 639","591, 639","591, 638","589, 638","589, 637","588, 637","588, 636","586, 636","586, 635","584, 635","584, 633","582, 633","582, 632","579, 632","578, 631","574, 631","574, 630","568, 630","568, 631","559, 631","558, 630","555, 630","555, 629","547, 624","545, 624","545, 623","543, 621","543, 622","542, 622","542, 623","5…	4.13728e-10	0.000119469	0.36426	2.29811e-09	160607B1embcellF02	Segment	0.00024575	0.000264859	3.82082e-05	568.3
9	2.40234e-05	3.39387e-05	8.15321e-10	1.41274	0.000217945	0.000259458	0.000245188	0.000290593	2.72431e-05	3.1135e-05	504	600	567	672	63	72	0.000231566	0.000275026	3.75e-05	535.5	636	13.5	0.000235171	0.000269787	6.07367e-05	543.84	623.89	21.25	11	11	1	10	10	10	160607B1	11	16	6	["537, 608","542, 608","542, 607","553, 607","553, 606","551, 606","551, 605","549, 605","549, 606","548, 606","547, 605","545, 605","544, 606","542, 606","542, 607","538, 607","538, 607","545, 605","545, 604","543, 604","542, 603","540, 603","539, 602","532, 602","532, 601","523, 601","523, 600","521, 600","520, 601","518, 601","518, 602","521, 602","521, 603","517, 603","517, 604","516, 604","5…	4.39253e-10	0.000197039	0.142174	2.67173e-09	160607B1embcellF02	Segment	0.000234076	0.000270231	3.99715e-05	541.3
10	2.35197e-05	2.53639e-05	5.96551e-10	1.07841	0.000228323	0.000272863	0.000255134	0.000296215	2.68107e-05	2.33512e-05	528	631	590	685	62	54	0.000241728	0.000284539	4.2e-05	559	658	15	0.000242623	0.000284637	4.49925e-05	561.07	658.23	16	12	12	1	11	11	11	160607B1	12	18	7	["529, 633","529, 632","528, 632","528, 632","543, 684","544, 683","545, 683","545, 682","546, 681","547, 681","547, 680","549, 678","549, 677","550, 677","551, 676","552, 676","552, 675","554, 675","554, 676","555, 676","556, 677","557, 677","557, 678","558, 679","559, 679","559, 680","561, 680","561, 681","574, 681","574, 680","575, 681","577, 681","577, 680","578, 680","578, 678","579, 678","5…	4.00919e-10	0.000122549	0.335463	2.5909e-09	160607B1embcellF02	Segment	0.000242303	0.000283643	4.46426e-05	560.33
11	2.00056e-05	3.04557e-05	6.09284e-10	1.52236	0.000213188	0.000222269	0.000240864	0.00024735	2.76755e-05	2.50809e-05	493	514	557	572	64	58	0.000227026	0.00023481	2.7e-05	525	543	10	0.000228324	0.000233542	2.63184e-05	528	540.07	9.77	10	10	1	9	9	9	160607B1	8	12	5	["496, 572","496, 570","497, 570","497, 569","495, 569","494, 568","494, 566","493, 566","493, 559","494, 559","494, 557","495, 556","495, 555","496, 555","496, 554","497, 554","497, 553","498, 553","499, 552","500, 552","500, 551","502, 551","502, 550","504, 550","505, 549","506, 549","506, 547","507, 546","507, 545","508, 545","508, 544","509, 543","509, 542","510, 542","510, 541","512, 539","5…	3.4454e-10	0.000100713	0.426856	1.85519e-09	160607B1embcellG01	Segment	0.000228647	0.000233268	3.03426e-05	528.75
12	1.70209e-05	2.95356e-05	5.02723e-10	1.73526	0.000200215	0.000228756	0.000228323	0.00024908	2.8108e-05	2.03242e-05	463	529	528	576	65	47	0.000214269	0.000238918	3e-05	495.5	552.5	11	0.000212766	0.000238277	2.86999e-05	492.02	551.02	10.57	11	11	1	10	10	10	160607B1	9	13	5	["486, 576","485, 575","484, 572","480, 571","476, 571","476, 570","474, 570","474, 569","473, 569","473, 568","472, 569","472, 570","471, 570","465, 574","465, 572","466, 572","466, 571","465, 571","465, 570","464, 570","464, 562","463, 562","463, 555","464, 555","464, 552","465, 551","465, 549","466, 549","466, 546","467, 546","467, 545","468, 545","468, 544","469, 543","470, 543","470, 542","4…	3.46036e-10	9.20521e-05	0.513173	1.78286e-09	160607B1embcellG01	Segment	0.000213057	0.000238017	3.23985e-05	492.7
13	1.98871e-05	3.36299e-05	6.68803e-10	1.69104	0.000197188	0.000238269	0.00022962	0.000260323	3.24323e-05	2.20539e-05	456	551	531	602	75	51	0.000213404	0.000249296	3.45e-05	493.5	576.5	12.5	0.000212271	0.000249397	3.35734e-05	490.88	576.73	12.19	12	12	1	11	11	11	160607B1	11	14	4	["467, 602","466, 601","464, 601","464, 600","463, 600","463, 598","462, 598","462, 596","458, 596","456, 594","456, 593","458, 593","458, 592","459, 592","459, 586","460, 586","460, 581","461, 580","461, 577","462, 577","462, 575","463, 574","463, 572","464, 572","464, 571","465, 571","465, 569","466, 569","466, 568","467, 568","467, 566","468, 566","468, 565","472, 565","476, 561","476, 560","4…	4.40188e-10	0.000105593	0.496113	1.91204e-09	160607B1embcellG01	Segment	0.000212699	0.000248449	3.69464e-05	491.87
14	1.55098e-05	2.71132e-05	4.2052e-10	1.74814	0.000196756	0.000236539	0.000223134	0.000252972	2.63782e-05	1.64323e-05	455	547	516	585	61	38	0.000209945	0.000244755	3.15e-05	485.5	566	11.5	0.000208432	0.000243471	3.11056e-05	482	563.03	11.37	10	10	1	9	9	9	160607B1	10	13	4	["469, 585","469, 584","468, 584","468, 582","464, 582","463, 581","462, 581","462, 580","461, 580","461, 579","460, 579","460, 578","459, 578","459, 576","458, 576","458, 575","457, 575","456, 574","456, 573","455, 573","455, 568","456, 568","456, 566","457, 566","457, 564","458, 563","458, 555","459, 555","459, 554","460, 554","463, 551","464, 551","464, 550","465, 550","466, 549","467, 549","4…	2.70022e-10	8.41836e-05	0.4788	1.42138e-09	160607B1embcellG02	Segment	0.000208188	0.000244252	3.39453e-05	481.44
15	2.03727e-05	2.66952e-05	5.43853e-10	1.31034	0.000179458	0.000233945	0.000207566	0.000254701	2.8108e-05	2.07566e-05	415	541	480	589	65	48	0.000193512	0.000244323	3.3e-05	447.5	565	12	0.000191168	0.000242363	3.2086e-05	442.08	560.47	11.7	11	11	1	10	10	10	160607B1	10	14	5	["441, 589","441, 588","438, 588","438, 587","436, 587","436, 586","435, 586","433, 584","432, 584","432, 583","436, 583","438, 580","436, 579","433, 579","433, 580","430, 580","430, 581","431, 582","431, 583","430, 582","429, 582","429, 581","423, 581","422, 580","420, 580","419, 579","418, 579","418, 577","417, 577","417, 575","416, 575","416, 571","415, 570","415, 567","416, 567","416, 560","4…	3.6352e-10	0.000122531	0.30426	1.93089e-09	160607B1embcellG02	Segment	0.000192081	0.000243148	3.73224e-05	444.19
16	1.61729e-05	2.03337e-05	3.28856e-10	1.25727	0.00018335	0.000245188	0.000204107	0.000262485	2.07566e-05	1.72972e-05	424	567	472	607	48	40	0.000193729	0.000253836	3.75e-05	448	587	13.5	0.000195824	0.000251992	3.82937e-05	452.85	582.73	13.76	12	12	1	11	11	11	160607B1	12	15	4	["462, 607","462, 606","461, 606","463, 604","460, 604","460, 605","461, 606","460, 606","460, 605","456, 604","453, 604","440, 598","440, 596","439, 596","439, 590","440, 590","440, 588","439, 588","439, 586","438, 586","438, 583","437, 582","437, 581","435, 581","435, 580","425, 580","425, 579","424, 579","424, 578","425, 578","425, 577","426, 576","427, 576","427, 575","428, 575","429, 574","4…	2.15793e-10	7.484e-05	0.484151	1.109e-09	160607B1embcellG02	Segment	0.00019509	0.000251128	4.14265e-05	451.15
891	2.3754e-05	2.67523e-05	6.35473e-10	1.12622	0.000120092	0.000146186	0.000145593	0.000172873	2.5501e-05	2.66871e-05	405	493	491	583	86	90	0.000132843	0.00015953	1.35e-05	448	538	5.5	0.000134914	0.000158404	1.48762e-05	454.99	534.2	5.96	3	3	1	2	2	2	ECT1111	3	8	6	["414, 583","414, 573","413, 573","413, 571","412, 571","412, 570","411, 570","411, 568","410, 568","410, 565","409, 565","409, 562","410, 562","411, 561","412, 561","412, 560","413, 560","413, 559","414, 559","414, 558","415, 558","415, 557","413, 557","412, 556","412, 555","408, 555","408, 554","406, 554","406, 552","407, 552","407, 551","408, 551","408, 550","410, 550","410, 548","411, 548","4…	3.36625e-10	0.00012016	0.292979	1.91636e-09	ECT1111embcellD01	Segment	0.000134191	0.000157666	1.73321e-05	452.55
892	1.69496e-05	2.48616e-05	4.21395e-10	1.46679	0.000134918	0.00012365	0.000157157	0.00014589	2.22393e-05	2.22393e-05	455	417	530	492	75	75	0.000146038	0.00013477	7.5e-06	492.5	454.5	3.5	0.000145524	0.000134855	8.02059e-06	490.77	454.79	3.67	4	4	1	3	3	3	ECT1111	2	5	4	["463, 492","463, 480","462, 480","462, 478","461, 478","461, 473","460, 473","460, 472","458, 472","458, 470","459, 470","459, 465","458, 465","458, 463","459, 463","459, 462","460, 462","460, 461","461, 461","461, 457","460, 457","460, 456","459, 456","459, 455","458, 455","458, 456","457, 456","457, 457","456, 457","456, 456","455, 456","455, 454","456, 454","457, 453","458, 453","458, 452","4…	3.0018e-10	0.000104294	0.346797	1.63045e-09	ECT1111embcellD01	Segment	0.000145904	0.000134326	1.11774e-05	492.05
893	2.08821e-05	2.22207e-05	4.64015e-10	1.0641	0.000124836	0.000131063	0.00014589	0.000153599	2.10532e-05	2.25358e-05	421	442	492	518	71	76	0.000135363	0.000142331	1.5e-05	456.5	480	6	0.000136829	0.000142978	1.07729e-05	461.44	482.18	4.59	5	5	1	4	4	4	ECT1111	4	8	5	["421, 463","421, 462","422, 462","422, 463","422, 463","478, 515","478, 514","482, 514","482, 513","485, 513","485, 514","484, 514","484, 515","484, 515","463, 518","463, 517","462, 517","462, 516","461, 516","461, 514","462, 514","462, 511","461, 511","461, 510","458, 510","458, 511","456, 511","455, 512","452, 512","452, 511","451, 511","451, 509","450, 508","449, 508","449, 507","446, 507","4…	2.43556e-10	0.000149762	0.136461	1.64424e-09	ECT1111embcellD01	Segment	0.00013763	0.00014343	1.76162e-05	464.15
894	1.95703e-05	3.56557e-05	6.97791e-10	1.82193	0.000114755	0.000128988	0.00014589	0.000157157	3.1135e-05	2.81697e-05	387	435	492	530	105	95	0.000130322	0.000143073	1.65e-05	439.5	482.5	6.5	0.000139073	0.00013688	3.4701e-05	469.01	461.62	12.57	6	6	1	5	5	5	ECT1111	5	8	4	["395, 527","398, 527","398, 525","397, 525","397, 522","396, 522","396, 520","395, 520","395, 517","392, 517","392, 516","391, 515","391, 517","393, 517","393, 521","394, 521","394, 525","395, 525","395, 525","458, 522","458, 521","457, 521","457, 518","456, 518","456, 513","455, 512","455, 510","456, 510","456, 512","457, 512","457, 514","458, 514","458, 516","459, 516","459, 514","460, 514","4…	3.53727e-10	0.000216064	0.0952169	2.16882e-09	ECT1111embcellD01	Segment	0.000128571	0.000144922	1.95095e-05	433.59
895	2.17449e-05	2.73959e-05	5.95721e-10	1.25988	0.000105859	0.000119499	0.000138773	0.000145593	3.29141e-05	2.60941e-05	357	403	468	491	111	88	0.000122316	0.000132546	1.8e-05	412.5	447	7	0.000123561	0.000134486	2.27075e-05	416.7	453.54	8.57	7	7	1	6	6	6	ECT1111	4	10	7	["388, 455","389, 455","389, 454","390, 454","390, 453","391, 453","391, 452","392, 452","392, 451","393, 451","393, 450","394, 449","394, 448","395, 448","395, 447","396, 447","396, 446","397, 446","397, 445","398, 445","398, 444","397, 444","397, 445","396, 445","396, 446","395, 446","395, 447","394, 447","394, 448","393, 448","393, 449","392, 449","392, 451","391, 451","391, 452","390, 452","3…	2.79825e-10	0.000280679	0.044635	2.67832e-09	ECT1111embcellD01	Segment	0.000122397	0.000132364	1.87557e-05	412.77
886	2.62803e-05	2.83828e-05	7.45908e-10	1.08001	0.000124243	0.000120982	0.00015271	0.00015093	2.84663e-05	2.99489e-05	419	408	515	509	96	101	0.000138476	0.000135956	1.35e-05	467	458.5	5.5	0.000137815	0.000135208	1.01179e-05	464.77	455.98	4.37	3	3	1	2	2	2	ECT1111	4	7	4	["438, 464","438, 463","437, 463","436, 462","436, 461","435, 461","435, 460","434, 460","434, 459","433, 459","433, 458","434, 458","434, 459","435, 459","436, 460","439, 464","439, 464","450, 509","455, 509","455, 508","460, 508","460, 509","465, 509","465, 508","469, 508","469, 507","472, 507","472, 506","473, 506","473, 505","472, 505","472, 504","471, 503","470, 503","470, 502","469, 502","4…	3.66257e-10	0.000155782	0.189654	1.92231e-09	ECT1111embcellD02	Segment	0.00013713	0.000134467	1.5772e-05	462.46
887	2.1018e-05	3.2777e-05	6.88907e-10	1.55947	0.000123947	0.000107045	0.000156268	0.000132843	3.23211e-05	2.57975e-05	418	361	527	448	109	87	0.000140107	0.000119944	9e-06	472.5	404.5	4	0.000140972	0.000121578	8.29146e-06	475.42	410.01	3.76	4	4	1	3	3	3	ECT1111	2	6	5	["441, 448","441, 447","440, 447","440, 446","439, 446","439, 445","438, 445","438, 443","437, 443","437, 440","436, 439","436, 438","435, 436","434, 435","434, 434","433, 433","433, 432","432, 432","432, 431","430, 431","430, 430","429, 430","429, 426","430, 426","430, 425","433, 425","433, 426","434, 426","435, 425","435, 424","436, 424","436, 423","437, 423","437, 419","436, 419","436, 418","4…	3.91184e-10	0.000161065	0.189491	2.11178e-09	ECT1111embcellD02	Segment	0.000140787	0.000121357	1.12734e-05	474.79
888	1.91884e-05	3.58835e-05	6.88545e-10	1.87006	0.000111196	0.000113865	0.000149448	0.000135808	3.82515e-05	2.19427e-05	375	384	504	458	129	74	0.000130322	0.000124836	9e-06	439.5	421	4	0.000131705	0.000126312	6.03587e-06	444.16	425.98	3.01	5	5	1	4	4	4	ECT1111	2	6	5	["443, 458","443, 457","440, 457","440, 456","437, 456","437, 455","436, 455","436, 454","434, 454","434, 453","433, 453","433, 452","432, 452","432, 451","431, 451","431, 449","430, 448","430, 444","428, 444","428, 443","426, 443","426, 442","425, 442","425, 440","424, 440","424, 439","423, 439","423, 438","422, 438","422, 437","421, 437","421, 436","419, 436","419, 435","418, 435","418, 434","4…	3.91447e-10	0.000159837	0.192544	2.24692e-09	ECT1111embcellD02	Segment	0.0001337	0.000126274	1.19055e-05	450.89
889	2.75298e-05	3.63451e-05	1.00057e-09	1.32021	0.00013907	0.000114755	0.000174356	0.000145593	3.52863e-05	3.08384e-05	469	387	588	491	119	104	0.000156713	0.000130174	7.5e-06	528.5	439	3.5	0.00015506	0.0001308	6.59469e-06	522.93	441.11	3.2	6	6	1	5	5	5	ECT1111	2	5	4	["521, 491","521, 489","520, 489","520, 488","519, 488","519, 487","518, 487","518, 486","517, 486","517, 485","516, 485","516, 484","515, 484","515, 483","514, 483","514, 482","513, 482","513, 480","512, 480","512, 479","511, 479","511, 478","510, 478","510, 477","509, 477","509, 476","507, 476","507, 475","505, 475","504, 474","503, 474","502, 473","500, 473","500, 472","498, 472","497, 471","4…	4.98058e-10	0.000201502	0.154145	2.61513e-09	ECT1111embcellD02	Segment	0.000155482	0.000130925	1.00604e-05	524.35
890	2.4643e-05	3.30209e-05	8.13735e-10	1.33997	0.000131656	0.000114755	0.000166943	0.000141145	3.52863e-05	2.63906e-05	444	387	563	476	119	89	0.0001493	0.00012795	1.65e-05	503.5	431.5	6.5	0.000149332	0.000128197	1.52696e-05	503.61	432.33	6.09	7	7	1	6	6	6	ECT1111	5	8	4	["512, 476","520, 476","520, 472","519, 472","519, 471","518, 471","517, 470","516, 470","516, 469","515, 469","515, 468","514, 468","514, 467","513, 467","513, 466","512, 466","512, 465","513, 465","513, 464","514, 464","514, 463","515, 463","515, 461","516, 461","516, 459","517, 459","517, 458","518, 458","518, 456","519, 456","519, 455","520, 455","520, 454","519, 454","519, 455","518, 455","5…	3.85732e-10	0.000269492	0.0667426	2.34946e-09	ECT1111embcellD02	Segment	0.000150847	0.000127504	1.9579e-05	508.72
[truncated: 39 more columns]

## Sheet: AllPair
Angle3Dd	Angle3Dr	Cond	NetDisv1	NetDisv12	NetDisv2	NetTime	Pair	RatioStrai	Strai1	Strai2	SubNetDis	TravDisRat
17.2144	0.300448	Emb	0.000370067	0.707949	0.000261989	178	150417_A4embcellA	0.777091	0.708616	0.911883	0.000108078	0.202439
6.47931	0.113085	Emb	0.000198105	0.42997	0.00046074	121	150422_B1embcellA	0.969793	0.476695	0.491543	0.000262636	0.104217
0.378033	0.00659792	Emb	0.000237069	0.989388	0.000239612	140	150422_B1embcellB	0.293181	0.531873	0.155935	2.54266e-06	0.854077
7.58379	0.132362	Emb	0.000223548	0.979415	0.000228246	109	150731RhoA1163_B3embcellA	0.930687	0.668237	0.621919	4.69852e-06	0.901957
7.07937	0.123558	Emb	0.000213365	0.985557	0.000210283	189	150731RhoA1163_B3embcellB	0.907284	0.372617	0.338069	3.08166e-06	0.720491
7.23988	0.12636	Emb	0.000218381	0.962548	0.000210202	237	160607B1embcellF	0.876221	0.631264	0.553127	8.1788e-06	0.690078
8.18167	0.142797	Emb	0.000196544	0.895867	0.000176078	237	160607B1embcellG	0.396541	0.866703	0.343683	2.04667e-05	0.962753
11.9185	0.208017	Emb	0.00011278	0.913494	0.000123461	120	ECT1111embcellD	0.441548	0.469806	0.207442	1.06801e-05	0.709888

## Sheet: AllCell
CellN	Cond	NdisCell	Pair	Strai
01	Emb	0.000370067	150417_A4embcellA	0.708616
02	Emb	0.000261989	150417_A4embcellA	0.911883
01	Emb	0.000198105	150422_B1embcellA	0.476695
02	Emb	0.00046074	150422_B1embcellA	0.491543
01	Emb	0.000237069	150422_B1embcellB	0.531873
02	Emb	0.000239612	150422_B1embcellB	0.155935
01	Emb	0.000223548	150731RhoA1163_B3embcellA	0.668237
02	Emb	0.000228246	150731RhoA1163_B3embcellA	0.621919
01	Emb	0.000213365	150731RhoA1163_B3embcellB	0.372617
02	Emb	0.000210283	150731RhoA1163_B3embcellB	0.338069
01	Emb	0.000218381	160607B1embcellF	0.631264
02	Emb	0.000210202	160607B1embcellF	0.553127
01	Emb	0.000196544	160607B1embcellG	0.866703
02	Emb	0.000176078	160607B1embcellG	0.343683
01	Emb	0.00011278	ECT1111embcellD	0.469806
02	Emb	0.000123461	ECT1111embcellD	0.207442

## Sheet: Pvalue
Emb // Extra	Value
Pangled	NaN
Pangler	NaN
PNetDisv12	NaN
PSubNetDis	NaN
PRatioStrai	NaN
PStrai	NaN
PNdisCell	NaN
PStraie12	0.172167
PStraie1ex1	NaN
PStraie1ex2	NaN
PStraie2ex1	NaN
PStraie2ex2	NaN
PStraiex12	NaN
PNdisCelle12	0.172167
PNdisCelle1ex1	NaN
PNdisCelle1ex2	NaN
PNdisCelle2ex1	NaN
PNdisCelle2ex2	NaN
PNdisCellex12	NaN
