# Supplementary material for: Distinct mesoderm migration phenotypes in extra-embryonic and embryonic regions of the early mouse embryo
Source: eLife. 2019 Apr 5;8:e42434. doi: 10.7554/eLife.42434 (PMC6450669; doi:10.7554/eLife.42434)
Supplement: Figure 4—source data 1. — EM: Embryonic mesoderm; EEM: Extra-Embryonic mesoderm. [file elife-42434-fig4-data1.xlsx]

## Sheet: Sheet1
Name	Type	Date	Embryonic (E)/ Extra-embryonic (EE)	Stage	#cells	[RNA]	Rin	Amplification cycles
EEM1E7	Mesoderm	2018-07-14	EE	7	287	346pg/ul	7.8	27 (19+8)
EM1E7	Mesoderm	2016-07-14	E	7	309	278pg/ul	8.3	27 (19+8)
EM2E7	Mesoderm	2016-07-12	E	7	3031	3375pg/ul	8	27 (19+8)
EEM2E7	Mesoderm	2016-07-12	EE	7	1301	1413pg/ul	9	27 (19+8)
EM3E7	Mesoderm	2016-06-15	E	7	250	244pg/ul	8.5	27 (19+8)
EEM3E7	Mesoderm	2016-06-15	EE	7	101	85pg/ul	8.4	27 (19+8)
EM4E7	Mesoderm	2016-07-30	E	7	632	588pg/ul	8.3	27 (19+8)
EEM4E7	Mesoderm	2016-07-30	EE	7	876	876pg/ul	8.6	27 (19+8)
EM1E7.25	mesoderm	2017-01-20	E	7.25	1247	402pg/ul	9.5	27 (19+8)
EEM1E7.25	mesoderm	2017-01-20	EE	7.25	750	96pg/ul	9.8	27 (19+8)
EM2E7.25	mesoderm	2017-02-03	E	7.25	1720	1782pg/ul	9	27 (19+8)
EEM2E7.25	mesoderm	2017-02-03	EE	7.25	504	457pg/ul	8.9	27 (19+8)
