# Supplementary material for: Distinct mesoderm migration phenotypes in extra-embryonic and embryonic regions of the early mouse embryo
Source: eLife. 2019 Apr 5;8:e42434. doi: 10.7554/eLife.42434 (PMC6450669; doi:10.7554/eLife.42434)
Supplement: Figure 4—source data 2. — Table containing expression levels in log2 FPKM computed using the rpkm edgeR method. [file elife-42434-fig4-data2.xlsx]

## Sheet: log2fpkm.csv
Symbol	Gene Description	EM1-E7	EM2-E7	EM3-E7	EM4-E7		EEM1-E7	EEM2-E7	EEM3-E7	EEM4-E7		EM1-E7.25	EM2-E7.25		EEM1-E7.25	EEM2-E7.25		EC-E7	EEC-E7		EC-E7.25	EEC-E7.25
Xkr4	X-linked Kx blood group related 4	0	0	0	0		0	0	0	0		0	0		0	0		0	0		0.858835	0
Rp1	retinitis pigmentosa 1 (human)	0	0	0	0		0	0	0	0		0	0		0	0		0	0		0	0
Sox17	SRY (sex determining region Y)-box 17	0	0	0	0		0	0	0.785203	0		0	0		0	0.204698		1.8714	0.356046		3.31466	0.43086
Mrpl15	mitochondrial ribosomal protein L15	3.55352	3.39432	3.84721	3.98519		3.87139	3.59673	3.85784	3.73484		3.55392	3.46419		3.39734	3.63161		4.20543	3.73362		3.49942	3.72011
Lypla1	lysophospholipase 1	5.07951	5.36385	5.30971	4.95668		5.20939	5.30456	5.24062	5.4139		4.74389	4.8181		4.8244	4.91735		5.54643	5.1359		4.8942	5.15492
Tcea1	transcription elongation factor A (SII) 1	5.70833	5.725	5.88926	5.7079		5.51215	5.86914	5.8569	5.71934		4.85087	4.82301		4.92516	4.88833		5.89065	5.32702		4.53763	5.02315
Rgs20	regulator of G-protein signaling 20	0	0	0	0		0	0	0	0		0	0		0	0		0	0		0	0
Atp6v1h	ATPase, H+ transporting, lysosomal V1 subunit H	4.48364	4.25366	4.16714	4.56372		4.46362	4.62272	4.5678	4.89036		4.13127	3.9362		4.30679	4.44599		4.3136	4.75961		3.82963	4.62763
Oprk1	opioid receptor, kappa 1	0	0	0	0		0	0	0	0		0	0		0	0		0	0		0	0
Npbwr1	neuropeptides B/W receptor 1	0	0	0	0		0	0	0	0		0	0		0	0		0	0		0	0
Rb1cc1	RB1-inducible coiled-coil 1	3.73344	3.71551	3.36824	3.35076		3.50199	3.88642	3.40262	3.56202		3.2942	3.46522		3.26727	3.30744		3.47972	3.48803		2.56572	3.46913
Fam150a	family with sequence similarity 150, member A	0	0	0	0		0	0	0	0		0	0		0	0		0	0		0	0
St18	suppression of tumorigenicity 18	0	0	0	0		0	0	0	0		0	0		0	0		0	0		0	0
Pcmtd1	protein-L-isoaspartate (D-aspartate) O-methyltransferase domain containing 1	4.07915	3.56312	3.75646	3.7985		3.68791	3.32399	3.42425	3.46127		3.12	3.18809		3.17429	2.59497		3.40645	2.91506		2.27645	2.06045
Sntg1	syntrophin, gamma 1	0	0	0	0		0	0	0	0		0	0		0	0		0	0		0	0
Rrs1	ribosome biogenesis regulator 1	5.20558	4.59199	5.2957	5.33365		5.42765	5.1825	5.31456	5.00866		4.9626	4.89106		4.84316	5.25374		5.24962	5.1205		4.86138	5.43869
Adhfe1	alcohol dehydrogenase, iron containing, 1	0	0	0	0		0	0	0	0		0	0		0	0		0	0		0	0
2610203C22Rik	RIKEN cDNA 2610203C22 gene	0	0	0	0		0	0	0	0		0	0		0	0		0	0		0	0
3110035E14Rik	RIKEN cDNA 3110035E14 gene	0	0	0	0		0	0	0	0		0	0		0	0		0	0		0	0
Mybl1	myeloblastosis oncogene-like 1	3.48812	2.68624	3.19173	3.10363		2.75547	1.79581	2.77799	2.65883		2.90585	2.00726		2.40978	1.30414		2.7453	2.30283		0.742779	1.09485
Vcpip1	valosin containing protein (p97)/p47 complex interacting protein 1	3.33899	3.14327	3.3721	3.37648		3.35178	3.30204	3.43709	3.14551		2.97124	2.82349		2.93497	2.87955		3.38335	3.70789		2.36614	3.54593
1700034P13Rik	RIKEN cDNA 1700034P13 gene	0	0	0	0		0	0	0	0		0	0		0	0		0	0		0	0
Sgk3	serum/glucocorticoid regulated kinase 3	2.43301	1.63025	3.29584	2.54931		3.54168	2.99518	4.38675	3.76431		2.21289	1.74623		3.43734	2.77711		2.34876	3.80776		1.93464	2.96715
Mcmdc2	minichromosome maintenance domain containing 2	0.666334	0	0.185606	0.398285		1.13448	0.105819	0	0.84194		0	0		0	0.080403		0	0.637948		0.560845	0.464363
Snhg6	small nucleolar RNA host gene 6	5.05865	4.76195	5.34715	5.70689		5.0611	4.56227	5.68705	5.78054		5.02599	4.91363		5.23247	5.29535		5.51289	5.32266		4.65925	5.29033
Snord87	small nucleolar RNA, C/D box 87	4.42122	0	3.79163	3.63234		2.78357	3.40699	3.75417	4.3655		5.52516	5.35069		4.77764	5.33332		4.8955	2.42454		4.96893	5.72175
Tcf24	transcription factor 24	0	0	0	0		0	0	0	0		0	0		0	0		0	0		0	0
Ppp1r42	protein phosphatase 1, regulatory subunit 42	0	0	0	0		0	0	0	0		0	0		0	0		0	0		0	0
Cops5	COP9 signalosome subunit 5	6.13687	5.85424	5.8996	5.95952		5.6981	5.97793	5.97911	6.02652		5.74247	5.71215		5.8826	5.91174		5.92477	5.91872		5.63941	5.72686
Cspp1	centrosome and spindle pole associated protein 1	4.37544	4.3229	4.0388	4.0544		3.85909	4.19365	4.26136	4.59303		3.95424	4.03044		4.09637	3.90153		4.11486	4.17765		3.52489	3.84131
Arfgef1	ADP-ribosylation factor guanine nucleotide-exchange factor 1(brefeldin A-inhibited)	4.46361	4.96179	4.55321	4.52899		4.82719	5.06108	5.19726	5.09798		4.42788	4.60333		5.08561	5.0269		4.59465	5.24025		4.015	5.06853
Cpa6	carboxypeptidase A6	0	0	0	0		0	0	0	0		0	0		0	0		0	0		0	0
Mir467e	microRNA 467e	0	0	0	0		0	0	0	0		0	2.19382		0	0		0	0		0	0
Prex2	phosphatidylinositol-3,4,5-trisphosphate-dependent Rac exchange factor 2	0	0.723504	0	0		0.225311	0	0.408901	0.259275		0	0.553552		0.0755185	0		1.17898	1.75432		0	0.679608
A830018L16Rik	RIKEN cDNA A830018L16 gene	0	0	0	0		0	0	0	0		0	0		0	0		0	0		0.365357	0
Mir6341	microRNA 6341	0	0	0	0		0	0	0	0		0	0		0	0		0	0		0	0
Gm17644	predicted gene, 17644	0	0	0	0		0	0	0	0		0	0		0	0		0	0		0	0
Sulf1	sulfatase 1	4.98101	5.38597	4.49462	4.84653		3.97712	3.22026	2.92514	3.68458		4.87377	5.23356		3.70583	3.15755		4.49365	3.15866		4.5833	2.10888
Slco5a1	solute carrier organic anion transporter family, member 5A1	0.263618	0.76429	1.16836	0.224087		0	0	0.622752	0.707469		0.325868	0.942437		0.553465	0		0.857199	0.88874		0.313095	0
Prdm14	PR domain containing 14	0	0	0	0		0	0.0833905	0	0.386552		0	0		0.303795	0.787327		0	1.23219		0	0
Ncoa2	nuclear receptor coactivator 2	3.54724	3.668	3.41035	3.60209		3.82411	3.65093	3.92898	3.69592		3.62508	3.79991		4.08434	4.21442		3.36901	3.28803		3.72453	3.62206
Tram1	translocating chain-associating membrane protein 1	5.43752	5.40253	5.53691	5.26709		5.33826	5.60315	5.84569	5.46504		5.14023	5.45703		5.54985	5.4579		5.23114	5.58395		5.4481	5.59058
Lactb2	lactamase, beta 2	3.44924	3.82288	3.91795	3.62288		3.90122	4.09212	3.55747	3.88947		3.42193	3.22259		3.40477	3.39786		3.79293	3.9937		3.32441	3.60572
Xkr9	X-linked Kx blood group related 9	0	0	0	0		0	0	0	0		0	0		0	0		0	0		0	0
Gm5523	predicted pseudogene 5523	0	0	0	0		0	0	0	0		0	0		0	0		0	0		0	0
Eya1	EYA transcriptional coactivator and phosphatase 1	0.135486	0	0	0		0	0	0.342899	0		0	0.727921		0	0		0	0		2.21717	0
Msc	musculin	0	0	0	0		0	0	0	0		0	0		0	0		0	0		0	0
Trpa1	transient receptor potential cation channel, subfamily A, member 1	0	0	0	0		0	0	0	0		0	0		0	0		0.978041	0		0.705693	0
Kcnb2	potassium voltage gated channel, Shab-related subfamily, member 2	0	0	0	0		0	0	0	0		0	0		0	0		0	0		0	0
Terf1	telomeric repeat binding factor 1	4.78522	4.68218	4.65693	4.5813		4.99556	4.79567	4.6744	4.93025		4.21614	4.39213		4.61922	4.30931		5.22219	5.2305		3.92902	4.70963
Sbspon	somatomedin B and thrombospondin, type 1 domain containing	0	0.225311	0	0.0805929		1.07136	0.514204	0	0.302792		0	0		0	0		0	0.669263		0	0
4930444P10Rik	RIKEN cDNA 4930444P10 gene	0	0	0	0		0	0	0	0		0	0		0	0		0	0		0	0
Rpl7	ribosomal protein L7	9.83342	9.81717	9.76653	9.84745		9.74016	9.73975	9.70012	9.68491		9.62406	9.57106		9.54471	9.49295		9.80884	9.77248		9.48742	9.57249
Rdh10	retinol dehydrogenase 10 (all-trans)	2.15445	3.54048	2.29624	2.06983		1.73563	2.42944	2.06613	1.76431		1.80166	2.77669		1.96786	2.19563		1.43253	2.65294		1.0141	2.13889
Stau2	staufen (RNA binding protein) homolog 2 (Drosophila)	1.49432	2.02092	1.7392	1.54675		1.64675	1.76549	1.60863	1.80784		1.59827	1.63973		1.82272	1.18403		1.8015	1.49765		1.94892	1.20989
Ube2w	ubiquitin-conjugating enzyme E2W (putative)	3.11602	2.90845	3.39332	3.09142		3.18532	2.83769	3.68793	3.23962		2.48852	2.25265		2.87682	2.42332		2.52243	3.3219		1.88915	2.68457
Eloc	elongin C	5.22578	4.84804	5.53681	5.22686		5.25452	5.18216	5.47489	5.28625		4.92074	4.86923		5.07171	4.8857		5.19625	5.34958		4.69888	5.01759
D030040B21Rik	RIKEN cDNA D030040B21 gene	0	0	0	0		0	0	0	0		0	0		0	0		0	0		0	0
Tmem70	transmembrane protein 70	3.95295	3.64864	3.70479	3.35909		3.95612	3.33645	3.78533	3.94393		3.46096	3.25838		3.80705	3.75228		3.39363	3.66835		2.93836	3.57987
Ly96	lymphocyte antigen 96	0.360087	0	0	0		0.629326	0	0	0.304368		0	0		0.355912	0		0.326223	1.1183		0	0
Jph1	junctophilin 1	1.70556	1.14648	1.85763	1.71241		2.43453	1.6893	2.60306	1.929		1.88703	1.7158		2.53146	2.15794		1.91843	2.31796		1.79921	1.9105
Gdap1	ganglioside-induced differentiation-associated-protein 1	0	0	0	0		0	0	0	0		0	0		0	0		0	0		0	0
Pi15	peptidase inhibitor 15	0	0	0	0		0	0	0	0		0	0		0	0		0	0		0	0
Gm16070	predicted gene 16070	0	0	0	0		0	0	0	0.260372		0	0		0	0		0	0		0	0
Crispld1	cysteine-rich secretory protein LCCL domain containing 1	2.13666	2.5519	1.65763	1.98932		2.84099	3.35585	2.87832	3.28883		1.46228	2.44186		2.71102	2.50894		0.596442	1.78153		1.2979	0.934688
Crisp4	cysteine-rich secretory protein 4	0	0	0	0		0	0	0	0		0	0		0	0		0	0		0	0
Defb44-ps	defensin beta 44, pseudogene	0	0	1.62171	0		0	0	0	0		0	0		0	0		0	0.254619		0	0
Defb18	defensin beta 18	0	0	0	0		0	0	0	0		0	0		0	0		0	0		0	0
Defb41	defensin beta 41	0	0	0	0		0	0	0	0		0	0		0	0		0	0		0	0
Tfap2d	transcription factor AP-2, delta	0	0	0	0		0	0	0	0		0	0		0	0		0	0		0	0
Tfap2b	transcription factor AP-2 beta	0	0	0	0		0	0	0	0		0	0		0	0		0	0		0	0
Pkhd1	polycystic kidney and hepatic disease 1	0	0	0	0		0	0	0	0		0	0		0	0		0	0		0	0
4930486I03Rik	RIKEN cDNA 4930486I03 gene	0	0	0	0		0	0	0	0		0	0		0	0		0	0		0	0
Linc-md1	NA	0	0	0	0		0	0	0	0		0	0		0	0		0	0		0	0
Mir206	microRNA 206	0	0	0	0		0	0	0	0		0	0		0	0		0	0		0	0
Mir133b	microRNA 133b	0	0	0	0		0	0	0	0		0	0		0	0		0	0		0	0
Il17a	interleukin 17A	0	0	0	0		0	0	0	0		0	0		0	0		0	0		0	0
Il17f	interleukin 17F	0	0	0	0		0	0	0	0		0	0		0	0		0	0		0	0
Mcm3	minichromosome maintenance complex component 3	6.77968	6.71877	6.59634	6.7711		6.75634	6.53098	6.49044	6.52212		6.91003	6.95226		6.96109	6.84109		6.83169	6.54357		6.83581	6.7046
6720483E21Rik	RIKEN cDNA 6720483E21 gene	0	0	0	0		0	0	0	0		0	0		0	0		0	0		0	0
Paqr8	progestin and adipoQ receptor family member VIII	0	0.709572	0	0		0	0	0	0		0	0		0	0		0.580089	0		0.623142	0
Efhc1	EF-hand domain (C-terminal) containing 1	0	0.447844	0	0		0	0	0	0.383968		0	0		0	0		0	0		0	0
Tram2	translocating chain-associating membrane protein 2	2.34181	2.1628	1.67569	2.02542		1.66763	2.21997	2.50003	2.82214		1.97964	2.32873		2.65314	2.98571		1.47144	2.28059		1.69171	2.93685
Tmem14a	transmembrane protein 14A	0	0.249666	0	0		0	0	0	0.912109		0	0		0	0		0.5125	0.234185		0.533459	0
Gsta3	glutathione S-transferase, alpha 3	0	0	0	0		0	0	0	0		0	0		0	0		0	0		0	0
Gm4956	predicted gene 4956	0	0	0	0		0	0	0	0		0	0		0	0		0	0		0	0
Khdc1a	KH domain containing 1A	0	0	0	0		0	0	0	0		0	0		0	0		0	0		0	0
Khdc1c	KH domain containing 1C	0	0	0	0		0	0	0	0		0	0		0	0		0	0		0	0
Khdc1b	KH domain containing 1B	0	0	0	0		0	0	0	0		0	0		0	0		0	0		0	0
Kcnq5	potassium voltage-gated channel, subfamily Q, member 5	0	0	0	0		0	0	0.27466	0		0	0		0	1.09124		0	0		0	1.23688
Rims1	regulating synaptic membrane exocytosis 1	0	0	0	0		0	0	0	0		0	0		0	0		0	0		0	0
4933415F23Rik	RIKEN cDNA 4933415F23 gene	0	0	0	0		0	0	0	0		0	0		0	0		0	0		0	0
Mir30a	microRNA 30a	0	0	0	0		0	0	0	0		0	0		0	0		0	0		0	0
Mir30c-2	microRNA 30c-2	2.65339	0	0	1.86451		2.60071	0	2.5713	1.01271		1.81874	0.582864		0	0		0	1.65672		0	0
Ogfrl1	opioid growth factor receptor-like 1	1.30623	1.33823	1.2616	1.42424		2.03644	1.71431	0.950455	1.62248		1.28196	1.54055		1.27348	1.88001		2.02285	1.11083		1.93075	1.60925
B3gat2	beta-1,3-glucuronyltransferase 2 (glucuronosyltransferase S)	0	0	0	0		0.226494	0	0	0.0170127		0	0		0	0		0	0		0	0
Smap1	small ArfGAP 1	3.86011	3.75472	3.63963	4.06975		3.95349	3.65492	3.97527	4.09282		4.26276	3.97908		4.49673	4.13477		3.45009	3.83958		3.55989	4.35311
Sdhaf4	succinate dehydrogenase complex assembly factor 4	4.00994	3.39722	3.78947	3.19722		3.61148	3.48283	3.6906	3.54705		3.25578	3.1786		3.03439	3.71142		3.14968	2.87695		3.3818	2.78413
Fam135a	family with sequence similarity 135, member A	4.64736	4.34374	4.44549	4.36282		4.41096	4.12999	4.61762	4.1953		4.40782	4.13728		4.24615	3.64386		3.9499	4.41806		3.73504	4.07259
Col9a1	collagen, type IX, alpha 1	0.444289	0.490998	0	0.327834		1.11952	1.50687	0.470721	1.6365		0	0.316274		1.31458	0.718956		0	0		0	0
Col19a1	collagen, type XIX, alpha 1	0.696801	0	0.560055	0		0	0	0	0		0.370757	0		0	0		0	0		0	0
Lmbrd1	LMBR1 domain containing 1	2.99896	2.50731	2.66803	2.40669		2.8753	2.57257	2.3434	2.44506		2.50799	2.27553		2.11174	2.14914		2.08677	2.45435		2.11275	2.32706
Adgrb3	adhesion G protein-coupled receptor B3	0	0	0	0		0	0	0	0		0.00889937	0		0.0054213	0		0	0		0	0
Gm20172	predicted gene, 20172	0	0	0	0		0	0	0	0		0	0		0	0		0	0		0	0
4931408C20Rik	RIKEN cDNA 4931408C20 gene	0	0	0	0		0	0	0	0		0	0		0	0		0	0		0	0
Gm597	predicted gene 597	0	0	0	0		0	0	0	0		0	0		0	0		0	0		0	0
Mir6342	microRNA 6342	0	0	0	0		0	0	0	0		0	0		0	0		0	0		0	0
Phf3	PHD finger protein 3	4.49823	4.75664	4.12422	4.57337		4.35342	4.53298	4.08067	4.29216		4.29464	4.68374		4.36807	4.53053		4.59237	4.72022		4.32193	5.28768
Ptp4a1	protein tyrosine phosphatase 4a1	1.51526	1.09733	1.77958	0.768817		1.46257	1.09672	0.88278	0.819718		1.33903	0.985973		1.09525	1.09307		1.07066	0.792346		0.576198	1.09269
Gm13363	predicted gene 13363	0	0	0	0		0	0	0	0		0	0		0	0		0	0		0	0
Gm29669	predicted gene 29669	0	0	0	0		0	0	0	0		0	0		0	0		0	0		0	0
4931428L18Rik	RIKEN cDNA 4931428L18 gene	0	0	0	0		0	0	0	0		0	0		0	0		0	0		0	0
Lgsn	lengsin, lens protein with glutamine synthetase domain	0	0	0	0		0	0	0	0		0	0		0	0		0	0		0	0
Pih1d3	PIH1 domain containing 3	0	0	0	0		0	0	0	0		0	0		0	0		0	0		0	0
Gm4850	predicted pseudogene 4850	0	0	0	0		0	0	0	0		0	0		0	0		0	0		0	0
Khdrbs2	KH domain containing, RNA binding, signal transduction associated 2	0	0	0	0		0	0	0	0		0	0		0	0		0	0		0	0
Gm9839	predicted gene 9839	0	0	0	0		0	0	0	0		0	0		0	0		0	0		0	0
Gm5415	predicted gene 5415	0	0	0	0		0	0	0	0		0	0		0	0		0	0		0	0
Prim2	DNA primase, p58 subunit	4.51801	4.50847	4.45075	4.33083		4.54716	4.50728	4.17512	4.48457		4.0571	4.41698		4.40168	4.34674		4.09323	4.31499		3.88823	4.11777
1700001G17Rik	RIKEN cDNA 1700001G17 gene	0	0	0	0		0	0	0	0		0	0		1.01417	0		0	0		0	0
Rab23	RAB23, member RAS oncogene family	3.41136	3.11785	3.30139	3.53044		3.25952	3.04715	3.38667	3.50711		3.1483	3.25304		3.27924	3.01892		3.34411	3.15112		3.01263	2.85516
Bag2	BCL2-associated athanogene 2	2.84445	2.70637	2.42326	3.13152		2.6484	3.25012	2.90605	2.8272		3.23705	3.02594		2.9766	3.35812		2.72215	2.79314		3.26552	3.85509
Zfp451	zinc finger protein 451	3.82456	3.78924	3.81249	3.84867		3.86126	3.69731	3.76209	3.89189		3.81827	3.57263		3.77653	3.55004		3.96076	3.69334		3.40584	3.55516
Gm15455	predicted gene 15455	0	0	0	0		0	0	0	0		0	0		0	0		0	0		0	0
Bend6	BEN domain containing 6	0	0	0	0		0	0	0	0		0	0		0	0		0	0		0	0
Dst	dystonin	2.19536	3.5283	2.58643	2.24829		3.04511	3.20622	3.23045	3.2704		2.50135	3.37129		3.11046	3.67754		3.62079	3.30237		3.81469	3.39343
Mir6896	microRNA 6896	0	0	0	0		0	0	0	0		0	0.785357		0	0		0	1.85921		0	0
Mir5103	microRNA 5103	0	0	0	0		0	0	0	0		0	0		0	0		0	0		0	0
Ccdc115	coiled-coil domain containing 115	3.48008	3.30624	3.69179	3.44014		3.19607	3.66225	3.44723	3.12891		3.64041	3.27305		3.59001	3.82429		3.61733	3.15897		3.20438	3.62651
Imp4	IMP4, U3 small nucleolar ribonucleoprotein	4.75195	4.72386	4.80462	4.71422		4.98035	4.95711	5.17728	4.71705		5.22319	4.88177		5.4125	5.39042		4.48953	4.96382		4.89818	5.31477
Ptpn18	protein tyrosine phosphatase, non-receptor type 18	0	0	0	0		0	0	1.25121	1.30929		0	0		0.474701	0.990582		0	0		0	0.224438
Prss39	protease, serine 39	0	0	0	0		0	0	0	0		0	0		0	0		0	0		0	0
Cfc1	cripto, FRL-1, cryptic family 1	4.1554	3.21485	3.99644	4.45641		3.8479	3.91878	3.99931	4.19279		4.5665	4.20826		4.31145	4.30079		2.03956	2.78433		2.7735	2.54297
Prss40	protease, serine 40	0	0	0	0		0	0	0	0		0	0		0	0		0	0		0	0
Amer3	APC membrane recruitment 3	0	0	0.327333	0		0	0	0.781721	0.223132		0	0		0	0.23159		0	0		0	0
AA619741	expressed sequence AA619741	0	0	0	0		0	0	0	0		0	0		0	0		0	0		0	0
Arhgef4	Rho guanine nucleotide exchange factor (GEF) 4	0	0.63559	0.257844	1.13603		0.80921	0.7952	0.983679	1.12811		1.09025	0.872758		0.55287	0.26781		0.399192	0.227792		0	0
Fam168b	family with sequence similarity 168, member B	4.85134	4.70459	4.86135	4.85608		4.52338	4.28909	4.68965	4.69658		4.84526	4.5699		4.62587	4.44944		4.58168	4.23425		4.47459	4.03229
Plekhb2	pleckstrin homology domain containing, family B (evectins) member 2	0	0.480344	0	0		0	0.591698	0	0.0754315		0	0.666645		0.542013	0.831424		1.04545	1.84143		1.23706	1.6099
Hs6st1	heparan sulfate 6-O-sulfotransferase 1	0	2.19817	1.57779	0.919695		1.67664	1.75574	1.33174	1.71426		1.88174	2.25914		1.98819	2.49433		2.66211	2.99569		4.05578	3.27152
Uggt1	UDP-glucose glycoprotein glucosyltransferase 1	4.14377	4.15659	4.19165	4.12211		4.16858	4.18172	4.14632	4.19542		4.03071	3.9699		4.09247	4.33147		4.127	4.23848		3.90299	4.39455
Mir6897	microRNA 6897	0	0	0	0		1.45386	1.66225	0	0		0	0		0	0		0	0		0	0
Neurl3	neuralized E3 ubiquitin protein ligase 3	0	0	0	0		0	0	0	0		0	0		0	0		0	0		0	0
Arid5a	AT rich interactive domain 5A (MRF1-like)	0	0	0	0		0	0	0	0		0	0		0	0		0	0		0	0
Kansl3	KAT8 regulatory NSL complex subunit 3	2.91033	3.50683	3.22908	3.15194		2.9005	3.04411	3.2112	3.25691		3.66787	3.35229		3.51323	3.18258		3.03166	3.07631		3.24637	2.73707
Mir6898	microRNA 6898	0	0	0	0		0	0	0	0		0	0		0	0		0	0		0	0
Fer1l5	fer-1-like 5 (C. elegans)	0	0.0686195	0	0.216542		0	0.161115	0	0.30334		0	0		0.00124713	0		0	0		0	0
Lman2l	lectin, mannose-binding 2-like	3.1198	3.54363	3.16188	3.73956		3.35545	3.26267	3.33387	3.73575		3.70814	3.65954		3.35914	3.21814		3.31886	2.97537		4.03684	3.33127
Cnnm4	cyclin M4	1.83815	1.2426	1.83932	1.80932		1.67256	0.946533	2.16818	1.63559		1.98003	1.93236		2.10217	1.77005		2.17201	2.08695		1.94143	1.29669
Cnnm3	cyclin M3	2.87278	3.1628	2.85415	3.15897		2.93355	2.74696	2.86576	2.81707		3.20805	3.09771		3.39508	3.06653		3.03025	2.72956		3.3089	2.60026
Ankrd23	ankyrin repeat domain 23	0.953565	1.24921	0.456424	1.40676		0.200436	0.801135	0.340957	1.00476		1.57329	0.996376		1.34581	1.30038		1.42089	1.05086		0.698679	1.27997
Ankrd39	ankyrin repeat domain 39	0.758769	1.0995	0.544216	0.706855		1.29104	0	1.13611	0		1.01158	1.40706		0.584669	1.03344		1.65932	1.38658		1.26067	1.0593
Sema4c	sema domain, immunoglobulin domain (Ig), transmembrane domain (TM) and short cytoplasmic domain, (semaphorin) 4C	2.71089	2.00238	2.03206	2.60069		1.72444	1.9512	2.00582	2.1225		2.65988	2.79732		2.25426	2.14143		2.49348	1.53944		3.05485	2.02446
Fam178b	family with sequence similarity 178, member B	0	0	0	0		0	0	0	0		0	0		0	0		0	0		0	0
Cox5b	cytochrome c oxidase subunit Vb	6.76379	6.87223	6.59475	6.70446		6.80652	6.63408	6.42236	6.40756		6.77473	6.88089		6.60197	6.7746		6.7109	6.77633		6.73346	6.67825
Actr1b	ARP1 actin-related protein 1B, centractin beta	4.01032	4.03007	4.40706	4.13136		4.62618	4.58484	4.31402	4.29763		4.58094	4.4706		4.66938	4.82191		4.20361	4.4466		4.78927	4.65
4933424G06Rik	RIKEN cDNA 4933424G06 gene	0	0	0	0		0	0	0	0		0	0		0	0		0	0		0	0
Zap70	zeta-chain (TCR) associated protein kinase	0	0	0	0		0	0	0	0		0	0		0	0		0	0		0	0
Tmem131	transmembrane protein 131	5.06236	4.94418	5.11432	5.13266		5.20188	5.02441	5.29871	5.13546		5.37539	5.10046		5.61684	5.48973		5.26496	5.30883		5.16644	5.37595
Cnga3	cyclic nucleotide gated channel alpha 3	0	0	0	0		0	0	0	0		0	0		0	0		0	0		0	0
Inpp4a	inositol polyphosphate-4-phosphatase, type I	0.732004	2.06616	0.424342	0.571155		1.34917	1.12871	1.09737	1.37336		1.04525	2.02222		1.17172	1.56219		0.113178	0.948321		1.21903	0.724044
Coa5	cytochrome C oxidase assembly factor 5	5.06722	5.15851	5.13398	4.93602		5.15471	5.16688	5.13462	4.86058		5.02214	4.89294		5.0404	4.95385		4.88679	4.95089		4.69579	4.90207
Unc50	unc-50 homolog (C. elegans)	3.26401	3.74054	3.39554	3.45152		4.01062	4.02328	4.00789	3.46507		3.03293	3.54508		3.32297	3.33798		3.79118	3.88013		3.20671	3.62814
Mgat4a	mannoside acetylglucosaminyltransferase 4, isoenzyme A	0	1.01534	0	0.265757		0	0.114406	0.724617	0.790519		0.516375	0.93912		0.244045	0		0.547779	1.31253		0.813851	0.51163
4930594C11Rik	RIKEN cDNA 4930594C11 gene	0	0	0	0		0	0	0.623245	0		0	0		0	0		0	0		0	0
2010300C02Rik	RIKEN cDNA 2010300C02 gene	0	0	0	0		0	0	0	0		0	0		0	0		0	0		0	0
Tsga10	testis specific 10	0.0157347	0.477481	0	0		0	0	0.425495	0.0754924		0	0		0	0		0	0		0	0
Lipt1	lipoyltransferase 1	1.44301	1.4391	1.98335	1.29799		0.127289	1.59871	0	1.50277		1.73764	1.45995		1.32781	1.59215		1.54665	1.76826		1.89761	2.56297
Mitd1	MIT, microtubule interacting and transport, domain containing 1	2.48288	3.51549	3.89432	3.65177		3.84523	3.44064	3.86022	3.8422		2.85468	3.22761		3.37211	3.1818		3.54213	4.01458		2.64303	3.42177
Mrpl30	mitochondrial ribosomal protein L30	4.76967	4.81685	5.08161	5.28372		4.68976	5.41272	5.34486	5.1524		4.92826	4.81876		5.28456	5.37969		5.25738	5.21641		4.97466	5.50219
Lyg2	lysozyme G-like 2	0	0	0	0		0	0	0	0		0	0		0	0		0	0		0	0
Lyg1	lysozyme G-like 1	0	0	0	0		0	0	0	0		0	0		0	0		0	0		0	0
Txndc9	thioredoxin domain containing 9	3.83375	3.83204	4.15985	3.84556		3.97999	4.19511	4.02387	4.10615		3.75914	3.88717		3.67316	3.74418		4.00757	4.04526		3.54165	4.11082
Eif5b	eukaryotic translation initiation factor 5B	5.69255	5.61635	5.50631	5.63248		5.68148	5.77653	5.43206	5.76173		5.57381	5.275		5.73461	5.47471		5.46223	5.71092		3.94317	5.78669
Rev1	REV1, DNA directed polymerase	2.78714	3.59216	2.9057	3.22188		2.95808	3.24563	2.8893	3.18061		3.17888	3.27981		2.9263	3.21467		3.67335	3.47956		3.05476	3.30737
Aff3	AF4/FMR2 family, member 3	1.26614	1.8142	1.58084	1.64232		1.83202	2.54067	2.46158	2.09677		2.26054	2.03691		3.17693	3.38718		2.84324	1.48246		2.99286	2.79237
Lonrf2	LON peptidase N-terminal domain and ring finger 2	0	0	0	0		0	0	0	0		0	0		0	0		0	0		0	0
Chst10	carbohydrate sulfotransferase 10	0	0.434927	0	0		0	0	0	0		0	0.708164		0	0		0	0		0.0633687	0
Nms	neuromedin S	0	0	0	0		0	0	0	0		0	0		0	0		0	0		0	0
Pdcl3	phosducin-like 3	4.33906	4.45997	4.25715	4.28861		3.90048	4.45747	4.18722	3.98151		4.04071	4.16062		4.08941	3.93369		4.04098	3.97797		3.65143	4.19833
Mir6349	microRNA 6349	0	0	0	0		0	0	0	0		0	0		0	0		0	0		0	0
Npas2	neuronal PAS domain protein 2	0	0	0	0		0	0	0	0		0	0		0	0		0	0		0	1.24072
Rpl31	ribosomal protein L31	7.8975	7.80952	7.89726	8.06632		7.88342	7.99327	7.86597	7.83154		7.68185	7.70256		7.21646	7.67026		8.13346	7.85721		7.81203	7.49411
Tbc1d8	TBC1 domain family, member 8	0	1.05702	0.791955	0.53313		0.964466	1.43116	0.54804	1.45894		1.34296	0.859163		1.22591	1.43531		0.632794	1.40875		0.616953	1.01312
Cnot11	CCR4-NOT transcription complex, subunit 11	3.96673	4.10318	4.21813	4.17913		4.2267	4.51938	4.23604	4.19865		4.13528	4.30384		4.33063	4.49067		4.28387	4.42621		4.40325	4.40347
Snord89	small nucleolar RNA, C/D box 89	0	2.09489	2.86153	0		0.853471	2.64682	1.99399	1.85044		5.43783	4.46499		3.4325	5.02213		0	0		4.20876	4.51154
Rnf149	ring finger protein 149	4.17164	3.85158	4.03737	4.12666		4.02931	4.03266	4.09821	4.05678		3.71014	3.68607		3.49697	3.58082		4.10851	4.2008		3.55132	3.75786
Creg2	cellular repressor of E1A-stimulated genes 2	0	0	0	0		0	0	0	0		0	0		0	0		0	0		0	0
Rfx8	regulatory factor X 8	0	0	0	0		0	0	0	0		0	0		0	0		0	0		0	0
Gm3646	predicted gene 3646	0	0	0	0		0	0	0	0		0	0		0	0		0	0		0	0
1700066B17Rik	RIKEN cDNA 1700066B17 gene	0	0	0	0		0	0	0	0		0	0		0	0		0	0		0	0
Map4k4	mitogen-activated protein kinase kinase kinase kinase 4	6.15015	5.78813	5.97684	5.94687		6.28424	5.69565	6.0335	5.93743		6.24957	5.67767		6.37926	5.92331		5.35301	5.63546		5.17346	5.18968
Gm16894	predicted gene, 16894	0	0	0	0		0	0	0	0		0	0		0	0		0	0		0	0
Il1r2	interleukin 1 receptor, type II	0	0	0	0		0	0	0	0		0	0		0	0		0	0		0	0
Il1r1	interleukin 1 receptor, type I	0	0	0	0		0	0	0	0		0	0		0	0		0	0		0	0
Il1rl2	interleukin 1 receptor-like 2	0	0	0	0		0	0	0	0		0	0		0	0		0	0		0	0
Il1rl1	interleukin 1 receptor-like 1	0	0	0	0		0	0	0	0		0	0		0	0		0	0		0	0
Il18r1	interleukin 18 receptor 1	0	0	0	0		0	0	0	0		0	0		0	0		0	0		0	0
Il18rap	interleukin 18 receptor accessory protein	0	0	0	0		0	0	0	0		0	0		0	0		0	0		0	0
Slc9a4	solute carrier family 9 (sodium/hydrogen exchanger), member 4	0	0	0	0		0	0	0	0		0	0		0	0		0	0		0	0
Slc9a2	solute carrier family 9 (sodium/hydrogen exchanger), member 2	0	0	0	0		0	0	0	0		0	0		0	0		0	0		0	0
Mfsd9	major facilitator superfamily domain containing 9	0	0	0.253501	0.442135		0	0	0	0		0	0		0	0		0	0.0119454		0.0157632	0
Tmem182	transmembrane protein 182	0	0	0	0		0	0	0	0		0	0		0	0		0	0		0	0
4930448I06Rik	RIKEN cDNA 4930448I06 gene	0	0	0	0		0	0	0	0		0	0		0	0		0	0		0	0
Pantr1	POU domain, class 3, transcription factor 3 adjacent noncoding transcript 1	0	0	0	0		0	0	0	0		0	0		0	0		0	0		0	0
Pou3f3	POU domain, class 3, transcription factor 3	0	0	0	0		0	0	0	0		0	0		0	0		0	0		0	0
2900092D14Rik	NA	0	0	0	0		0	0	0	0		0	0		0	0		0	0		0	0
Pantr2	POU domain, class 3, transcription factor 3 adjacent noncoding transcript 2	0	0	0	0		0	0	0	0		0	0		0	0		0	0		0	0
Dalir	DNMT1 associated long intergenic non-coding RNA	0	0	0	0		0	0	0	0		0	0		0	0		0	0		0	0
Mrps9	mitochondrial ribosomal protein S9	4.52925	4.73341	4.62494	4.66882		4.35525	4.46771	4.31314	4.29192		4.4443	4.25272		4.29172	4.32725		4.4735	4.40492		4.04311	4.40283
Gpr45	G protein-coupled receptor 45	0	0	0	0		0	0	0	0		0	0		0	0		0	0		0	0
Tgfbrap1	transforming growth factor, beta receptor associated protein 1	1.25442	1.76892	1.72244	1.58987		1.67335	1.33104	1.48267	1.96988		1.49015	2.06751		1.79987	2.14993		1.43799	2.24324		1.9624	2.33142
AI597479	expressed sequence AI597479	3.58809	3.4716	3.61501	3.34073		3.51694	3.69403	3.77817	3.71042		3.33533	3.41463		3.51434	3.12307		3.38308	3.29935		3.26857	3.1401
Fhl2	four and a half LIM domains 2	0.0710106	0.937811	0.874379	0.35252		1.74079	2.2267	1.57388	1.97877		0	0.848477		1.32987	2.63846		0.200645	2.31465		2.09607	2.89584
Nck2	non-catalytic region of tyrosine kinase adaptor protein 2	2.36233	2.36095	2.42079	2.00838		1.94707	2.48195	2.0172	2.05422		2.3727	2.62967		2.56262	2.789		2.54933	1.87755		2.41254	2.35967
1500015O10Rik	RIKEN cDNA 1500015O10 gene	0	0	0	0.269771		0	0.143954	0	0		0.223995	0		0	0		0.117896	0.424544		0	0
Uxs1	UDP-glucuronate decarboxylase 1	4.05293	3.68669	3.82773	3.93147		3.35335	3.88366	4.22322	3.7606		3.71577	2.92047		3.06083	3.31542		3.14217	3.59189		2.70863	3.26902
Tpp2	tripeptidyl peptidase II	5.7204	5.56754	5.80634	5.77454		5.87148	5.79145	5.96023	5.77731		5.38824	5.22659		5.62576	5.53456		5.8591	5.88195		4.95855	5.67965
Mettl21c	methyltransferase like 21C	2.07638	1.0241	1.57924	1.87246		2.6808	1.6191	1.12674	2.40768		0.881135	0.138301		0.956728	1.62023		1.34208	2.54919		0.000465631	1.26143
Tex30	testis expressed 30	4.63156	4.55401	5.16648	4.7848		5.13104	5.18804	5.14654	4.68507		4.36966	4.13787		4.71305	4.64643		5.00461	4.90902		3.55996	4.79306
Kdelc1	KDEL (Lys-Asp-Glu-Leu) containing 1	4.84441	4.79351	5.10409	4.89462		4.81438	4.64837	5.09637	4.8076		4.61174	4.48976		4.84572	4.60649		4.50753	4.27603		4.18581	4.12351
Bivm	basic, immunoglobulin-like variable motif containing	2.96242	3.15115	3.50883	3.20961		3.60595	3.36122	3.62911	3.4671		3.42853	3.12144		3.26917	3.32276		3.20974	2.86897		2.77288	2.84898
Ercc5	excision repair cross-complementing rodent repair deficiency, complementation group 5	2.63091	2.65737	2.75962	2.56357		2.58842	2.54187	2.13378	2.94344		2.50846	2.7405		2.95026	2.72023		2.43019	2.5715		2.42332	2.54678
Mettl21e	methyltransferase like 21E	0	0	0	0		0	0	0	0		0	0		0	0		0	0		0	0
Gulp1	GULP, engulfment adaptor PTB domain containing 1	2.93282	3.02918	2.49167	2.44559		1.65026	2.07728	2.3071	2.07532		1.94802	2.82404		1.79188	2.48166		2.96668	2.04903		2.69451	1.99574
4930521E06Rik	RIKEN cDNA 4930521E06 gene	0	0.411073	0	0		0.169655	0.793075	0	0		0	0		0	0		0	0		0	0
Col3a1	collagen, type III, alpha 1	0	0	0	0		0	0	0	0		0	0		0	0		0	0		0	0
Col5a2	collagen, type V, alpha 2	0.877749	0.243354	1.64346	0.974697		0.738902	0.879113	1.6558	1.15645		1.08177	0.791451		0.734675	1.07364		0.680218	0.957422		0	0.737178
Wdr75	WD repeat domain 75	6.00614	5.81817	6.23385	5.9338		6.07114	6.11256	6.29216	6.0709		5.77898	5.5828		5.85755	5.86089		6.0669	6.31189		5.36563	6.10874
Slc40a1	solute carrier family 40 (iron-regulated transporter), member 1	0	0	0	0		0	0	0	0		0	0		0	0		1.1895	3.12713		1.54304	2.8579
Stk-ps2	serine/threonine kinase 2	0	0	0	0		0	0	0	0		0	0		0	0		0	0		0	0
Dnah7b	dynein, axonemal, heavy chain 7B	0	0.169522	0	0		0	0	0	0		0	0		0	0		0	0		0	0
Dnah7c	dynein, axonemal, heavy chain 7C	0	0	0	0		0	0	0	0		0	0		0	0		0	0		0	0
Slc39a10	solute carrier family 39 (zinc transporter), member 10	5.69806	5.41746	5.54485	5.43472		5.67757	5.40881	5.55294	5.7248		5.27059	5.50693		5.60503	5.48506		5.5089	5.35476		5.43578	5.42841
Mir6350	microRNA 6350	0	0	0	0		0	0	0	0		0	0		0	0		0	0		0	0
Tmeff2	transmembrane protein with EGF-like and two follistatin-like domains 2	0	0	0	0		0	0	0	0		0	0		0	0		0	0		0	0
9330175M20Rik	RIKEN cDNA 9330175M20 gene	0	0	0	0		0	0	0	0		0	0		0	0		0	0		0	0
Sdpr	serum deprivation response	0	0	0	0		0	0	0	0		0	0		0	0		0	0		0	0
Nabp1	nucleic acid binding protein 1	3.26622	3.13302	3.86433	3.38609		3.92609	4.27507	4.93383	3.70256		2.61076	2.25272		3.66774	3.63108		3.38249	4.94032		2.15067	4.43738
Myo1b	myosin IB	4.55657	4.58973	4.52894	4.60137		4.75439	4.21136	4.71462	4.61781		4.39698	4.22972		4.32913	3.8837		4.17707	4.14485		3.87546	3.51428
Stat4	signal transducer and activator of transcription 4	0	0	0	0		0	0	0	0		0	0		0	0		0	0		1.28471	0
Stat1	signal transducer and activator of transcription 1	0.469633	0.435968	0.280614	0.601318		1.19455	0.139898	0.902113	0.44786		0.202661	0.00113849		0	0.242752		0	0.548243		0	0.962807
Gls	glutaminase	4.25057	3.85612	4.33222	3.82337		4.11343	4.34059	4.54877	4.19307		3.44023	3.28616		3.69493	3.6466		4.27644	4.24898		2.52496	3.67632
Nab1	Ngfi-A binding protein 1	0.0547571	0.762859	0	0.776839		0.795617	1.53238	2.38545	1.53509		0.405968	0.662299		1.4332	1.8488		1.4645	1.27531		0.509357	1.36375
Nemp2	nuclear envelope integral membrane protein 2	1.4599	2.24263	1.1792	2.00379		0.766752	1.24522	1.78944	1.5589		1.92523	1.88304		1.32606	1.30433		1.96115	1.74653		1.79834	0.956273
Mfsd6	major facilitator superfamily domain containing 6	0	0	0	0		0	0	0	0		0	0		0	0		0	0		0	0
Inpp1	inositol polyphosphate-1-phosphatase	0	0.557127	0.430686	0		0	0	0	0		0	0		0	0		0.119522	2.8856		0.595046	2.61574
Hibch	3-hydroxyisobutyryl-Coenzyme A hydrolase	2.31727	2.01501	2.43018	1.80523		2.1491	2.23195	2.09698	2.41909		2.02535	1.81776		1.19762	1.89149		1.81562	3.67272		1.93438	3.32175
1700019D03Rik	RIKEN cDNA 1700019D03 gene	0	0	0.0341456	0		0	0	0	0		0	0		0	0		2.25903	1.25202		2.28183	1.98114
Mstn	myostatin	0	0	0	0		0	0	0	0		0	0		0	0		0	0		0	0
1700019A02Rik	RIKEN cDNA 1700019A02 gene	1.62786	0.357156	1.1238	1.8714		1.28566	0.646048	2.37174	1.28263		0.240662	0.267823		0.57929	0.18006		0.812635	1.07864		0	0.288385
Pms1	postmeiotic segregation increased 1 (S. cerevisiae)	3.64868	3.89577	4.00579	3.84148		3.98262	3.81754	3.72766	3.79632		3.82555	3.55731		3.98019	3.57019		3.73415	3.9323		3.10195	3.67852
Ormdl1	ORM1-like 1 (S. cerevisiae)	3.48093	3.12122	2.9922	3.23953		2.76733	3.17565	2.97141	3.1987		2.67375	3.19108		2.72186	2.85486		3.266	3.3486		3.04244	3.2478
Osgepl1	O-sialoglycoprotein endopeptidase-like 1	2.98656	3.06837	3.46848	3.60949		3.33597	3.76116	3.89801	3.34588		3.28706	3.32784		3.24669	2.80751		3.23845	3.28056		3.6782	3.07175
Asnsd1	asparagine synthetase domain containing 1	5.42849	5.45633	5.54598	5.33614		5.51176	5.31679	5.41886	5.37035		4.92155	5.04213		5.22879	5.11698		5.56019	5.54673		5.03044	5.38106
Dnah7a	dynein, axonemal, heavy chain 7A	0	0	0	0		0	0	0	0		0	0		0	0		0	0		0	0
Stk17b	serine/threonine kinase 17b (apoptosis-inducing)	1.24158	1.01527	1.57041	2.07008		2.25302	3.00393	2.98546	2.42687		1.73213	1.49625		1.85598	2.65176		2.72098	2.60884		0.857335	2.51092
Hecw2	HECT, C2 and WW domain containing E3 ubiquitin protein ligase 2	1.69974	0.720267	0.634252	0.0552487		1.53215	1.1593	0	1.04519		0.71423	0.907692		1.37287	1.12088		1.13643	0.426155		1.45148	0.290255
Mir7681	microRNA 7681	0	0	0	0		1.23814	3.44652	0	0		0.0411309	0		0	0		0	0		0	0.0888539
Ccdc150	coiled-coil domain containing 150	0	0	0	0.406787		0.214061	0	0	0		0	0		0	0		0	0		0	0
Gtf3c3	general transcription factor IIIC, polypeptide 3	4.93976	4.66992	4.73732	4.48596		4.65567	4.43466	4.40922	4.47939		4.43085	4.41989		4.38384	4.19811		4.67653	4.46951		4.22017	4.34117
Pgap1	post-GPI attachment to proteins 1	0.339761	1.32496	0.404757	0.347348		0.209069	0.495454	0.804157	1.13415		0.333993	1.40393		0.301438	0.425394		3.33409	3.83873		3.17031	3.28003
Ankrd44	ankyrin repeat domain 44	0	0	0	0		0	0	0	0		0	0		0	0		0	0		0	0
Sf3b1	splicing factor 3b, subunit 1	6.76113	6.65715	6.83767	6.73836		6.63188	6.51884	6.77174	6.71446		6.58951	6.42481		6.63467	6.50359		6.78948	6.60251		6.11259	6.53876
Coq10b	coenzyme Q10B	3.02213	2.92792	3.05446	3.10412		3.30318	2.89489	3.15535	2.77658		2.54839	2.04718		2.74567	2.46452		3.19076	3.29095		2.4203	2.91574
Hspd1	heat shock protein 1 (chaperonin)	8.94184	8.55917	9.08325	8.87442		8.94842	8.99324	9.03851	8.87299		8.33588	8.09432		8.24523	8.40902		9.03102	8.95113		7.51655	8.54589
Hspe1	heat shock protein 1 (chaperonin 10)	9.007	8.80514	9.07433	8.82669		8.94787	9.12291	8.94519	8.81088		8.48057	8.30348		8.20153	8.36275		9.16295	8.93778		8.09426	8.55302
Mob4	MOB family member 4, phocein	4.61091	4.68079	4.92886	4.72302		4.41519	4.85926	4.84337	4.76703		4.29533	4.13086		4.13952	4.04785		4.99135	4.33268		3.74726	4.19725
Rftn2	raftlin family member 2	0	0	0	0		0	0	0	0		0	0		0	0		0	0		0	0
Mars2	methionine-tRNA synthetase 2 (mitochondrial)	0.611751	1.91151	1.73062	1.74126		1.67009	2.67818	2.27812	1.95657		1.68399	1.47101		2.56858	2.27231		1.49475	2.54486		1.04308	2.72012
Boll	bol, boule-like (Drosophila)	0	0	0	0		0	0	0	0		0	0		0	0		0	0		0	0
Plcl1	phospholipase C-like 1	0	0	0	0		0	0	0	0		0	0		0	0		0	0		0	0
9130227L01Rik	RIKEN cDNA 9130227L01 gene	0	0	0	0		0	0	0	0		0	0		0	0		0	0		0	0
1700003I22Rik	RIKEN cDNA 1700003I22 gene	0	0	0	0		0	0	0	0		0	0		0	0		0	0		0	0
Hsfy2	heat shock transcription factor, Y-linked 2	0	0	0	0		0	0	0	0		0	0		0	0		0	0		0	0
Satb2	special AT-rich sequence binding protein 2	1.61635	1.98196	1.21809	1.39667		1.59469	0.920907	1.26808	1.89505		1.97752	2.30766		1.81956	2.0817		0	4.62944		1.09582	4.62044
9130024F11Rik	RIKEN cDNA 9130024F11 gene	0	0	0	0		0	0	0	0		0	0		0	0		0	0.577166		0	1.22748
BC055402	cDNA sequence BC055402	0	0	0	0		0	0	0	0		0	0		0	0		0	0		0	0
4930558J18Rik	RIKEN cDNA 4930558J18 gene	0.850252	0.106094	0.320197	1.42394		0.57517	0.19859	0	0.489678		0.115131	0.753727		0.984274	0.573903		1.6871	0.690076		0	0.343427
1700066M21Rik	RIKEN cDNA 1700066M21 gene	1.4916	2.04956	2.35386	1.76881		1.68684	1.89522	1.76706	1.9802		1.27166	0.880504		1.39075	1.45433		1.87278	1.85248		0.238984	1.87459
Tyw5	tRNA-yW synthesizing protein 5	3.28161	3.47033	3.75893	3.05907		3.88603	3.30164	3.65894	2.94048		3.12155	2.73945		2.85553	2.86582		3.67383	3.71377		2.26843	2.8817
Maip1	matrix AAA peptidase interacting protein 1	3.97162	3.2319	3.62931	3.52891		4.01356	4.03908	3.72113	3.85343		3.77002	3.90719		3.65634	3.82307		3.82064	3.81681		3.56149	4.06691
Spats2l	spermatogenesis associated, serine-rich 2-like	0.871143	0.837479	1.97336	1.38343		2.73902	1.58871	2.88859	2.49992		1.53291	1.02668		2.73099	2.70769		0.582465	1.9126		0	2.01156
Kctd18	potassium channel tetramerisation domain containing 18	1.1436	1.67113	1.98879	1.55266		1.67588	0.735395	1.17372	1.72834		1.03527	0.996837		1.16744	1.03125		0.829631	0.892353		1.04056	0.736813
Sgol2a	shugoshin-like 2a (S. pombe)	4.5355	4.42637	4.35073	4.19589		4.31111	4.48723	4.62535	4.69027		4.29889	4.20789		4.50935	4.3922		4.31481	4.45177		3.73392	4.56915
Aox1	aldehyde oxidase 1	0	0	0	0		0	0	0	0		0	0		0	0		0	0		0	0
Aox3	aldehyde oxidase 3	0	0	0	0		0	0	0	0		0	0		0	0		0	0		0	0
Aox4	aldehyde oxidase 4	0	0	0	0		0	0	0	0		0	0		0	0		0	0		0	0
Aox2	aldehyde oxidase 2	0	0	0	0		0	0	0	0		0	0		0	0		0	0		0	0
Bzw1	basic leucine zipper and W2 domains 1	7.58088	7.14498	7.58554	7.44022		7.47813	7.32325	7.67105	7.319		7.10817	6.83546		7.08708	6.88966		7.62695	7.81843		6.68612	7.33128
Clk1	CDC-like kinase 1	5.93573	5.54486	5.95552	5.74119		5.59368	5.70698	6.09141	5.86921		5.58438	5.29037		5.48373	5.09035		6.06709	5.70213		4.58028	4.77485
Ppil3	peptidylprolyl isomerase (cyclophilin)-like 3	3.62298	3.56378	4.02159	3.96121		3.38126	3.46935	3.70235	3.75674		3.57932	3.32133		3.576	3.04204		3.73808	3.76208		3.39037	3.47687
Nif3l1	Ngg1 interacting factor 3-like 1 (S. pombe)	3.87746	3.64222	4.16009	3.98474		4.26464	3.77811	4.2548	3.88703		4.16059	4.09438		4.02795	3.86212		4.09321	3.66505		4.24322	4.18504
Orc2	origin recognition complex, subunit 2	5.07874	4.92799	4.99335	4.88116		4.83159	5.03998	5.01973	4.81641		4.64183	4.37799		4.54086	4.60985		5.08411	5.01661		4.36289	4.84793
Fam126b	family with sequence similarity 126, member B	2.58535	2.30979	2.16075	2.29154		2.08167	2.15123	2.23099	2.2471		1.97757	1.69439		2.08689	1.81743		2.14994	2.09912		1.25374	1.8472
Ndufb3	NADH dehydrogenase (ubiquinone) 1 beta subcomplex 3	4.73018	4.77116	4.45034	4.68336		4.58523	4.63555	4.50034	3.71226		4.2149	4.21234		4.07575	4.21442		4.60949	4.6782		4.24969	4.35908
Gm20257	predicted gene, 20257	0	0	0	0		0	0	0	0		0	0		0	0		0	0		0	0
Als2cr12	amyotrophic lateral sclerosis 2 (juvenile) chromosome region, candidate 12 (human)	0	0	0	0		0	0	0	0		0	0		0	0		0	0		0	0
Cflar	CASP8 and FADD-like apoptosis regulator	0.790396	0.961422	0.517498	0.228926		1.21304	1.21789	1.0018	0.820068		0.171835	0.517131		0.820986	1.2153		0.922541	0.693554		0.330387	0.657138
Casp8	caspase 8	0	1.33945	0	0		0	1.08402	0	0.720606		0	1.22237		0	0.518497		1.18921	0		2.09662	0
Trak2	trafficking protein, kinesin binding 2	2.65432	2.64206	2.8256	2.9349		2.88819	3.19399	2.98565	3.12862		2.8469	2.73636		3.17117	3.21378		2.91969	3.4417		2.51942	3.38616
Stradb	STE20-related kinase adaptor beta	1.2369	1.51583	1.72993	0.886144		1.23002	1.64785	0.739773	1.43644		1.0991	1.04507		1.6632	1.49597		0.73427	1.70388		1.37538	1.6657
Als2cr11	amyotrophic lateral sclerosis 2 (juvenile) chromosome region, candidate 11 (human)	0	0	0	0		0	0	0	0		0	0		0	0		0	0		0	0
Tmem237	transmembrane protein 237	2.89035	3.53692	2.68013	2.70371		2.74802	2.82075	3.3128	3.32995		2.66649	3.25856		2.82502	2.86322		3.79614	2.65818		4.05312	2.50316
Mpp4	membrane protein, palmitoylated 4 (MAGUK p55 subfamily member 4)	0	0	0	0		0	0	0	0		0	0		0	0		0	0		0	0
Als2	amyotrophic lateral sclerosis 2 (juvenile)	2.93534	2.60611	3.01308	2.76877		2.73851	1.83836	2.40954	2.55769		2.71607	2.61706		2.28665	2.06586		2.93421	3.04245		2.90214	2.71432
Cdk15	cyclin-dependent kinase 15	0	0	0	0		0	0	0	0		0	0		0	0		0	0		0	0
Fzd7	frizzled class receptor 7	6.41658	4.90177	6.38978	6.18266		5.39571	3.34492	5.174	4.51336		6.15446	5.2325		4.67351	3.60193		5.88536	4.4414		5.43571	3.68189
Gm973	predicted gene 973	0	0	0	0.145495		0	0	0	0		0	0		0	0		0	0		0	0
Sumo1	small ubiquitin-like modifier 1	7.03897	6.85806	7.06268	6.93044		6.8408	6.93956	7.00112	6.83248		6.40622	6.06829		6.22602	6.05853		7.10377	6.84532		5.68987	6.09817
Nop58	NOP58 ribonucleoprotein	8.03839	7.8044	7.85846	7.73578		7.88438	7.92133	7.72907	7.8634		7.53969	7.25443		7.58265	7.33619		8.06122	7.94498		6.39492	7.64496
Snord70	small nucleolar RNA, C/D box 70	6.43327	4.92156	5.6882	5.69884		5.48749	6.47348	6.32316	6.37755		5.69259	4.83222		5.80666	5.42253		6.37704	5.96497		5.40466	5.33821
Snord11	small nucleolar RNA, C/D box 11	4.8054	3.25716	4.89827	3.86451		4.43078	4.22412	4.30827	5.82007		4.81874	3.80526		4.7688	4.56549		4.58711	2.07175		3.37103	5.2815
Bmpr2	bone morphogenetic protein receptor, type II (serine/threonine kinase)	4.09295	3.56604	4.31605	3.90639		4.12883	3.65559	4.60586	3.97688		3.99787	3.37859		4.06681	3.67604		3.47573	3.64725		2.66364	3.25995
Fam117b	family with sequence similarity 117, member B	3.84042	3.28146	3.82436	3.41518		3.596	3.16533	3.3937	3.25633		3.55338	3.37238		3.61409	3.08267		3.46201	2.95032		2.98268	2.76425
Ica1l	islet cell autoantigen 1-like	0	0.109982	0	0.00112862		0.432465	0	0.070486	0		0	0		0	0		0	0		0	0
Wdr12	WD repeat domain 12	4.78131	4.19047	5.00336	4.87558		4.86936	4.85824	4.92551	4.76874		4.71396	4.0485		4.75908	4.65094		4.83713	4.91852		3.65941	4.85961
Carf	calcium response factor	1.27346	1.17679	0.965798	0.484581		0.742724	0.951106	0.738856	0.391771		0.704149	1.1607		1.189	0.68899		0.989818	0.576344		0.648207	0.514008
Nbeal1	neurobeachin like 1	3.85853	3.76352	3.94256	3.6459		3.87781	3.9761	4.11762	4.02002		3.50614	3.43872		3.70026	3.40855		3.52285	3.31508		3.09449	2.95955
Cyp20a1	cytochrome P450, family 20, subfamily a, polypeptide 1	3.74546	3.74515	3.6753	3.71615		3.64996	3.49453	4.0448	3.97925		3.68894	3.47503		3.44353	3.46852		3.56427	3.60239		3.29317	3.35926
Abi2	abl-interactor 2	5.7738	5.26681	5.65573	5.5962		5.24163	4.93672	5.03742	5.17084		5.66322	5.25528		5.06125	4.79298		5.47945	4.65984		4.82347	4.30671
Raph1	Ras association (RalGDS/AF-6) and pleckstrin homology domains 1	3.31483	3.70459	3.34924	3.38558		3.44107	3.63952	3.61179	3.86356		3.39322	3.75231		3.73222	3.9075		3.43644	3.16849		3.19146	3.36535
Cd28	CD28 antigen	0	0	0	0		0	0	0	0		0	0		0	0		0	0		0	0
Ctla4	cytotoxic T-lymphocyte-associated protein 4	0	0	0	0		0	0	0	0		0	0		0	0		0	0		0	0
Icos	inducible T cell co-stimulator	0	0	0	0		0	0	0	0		0	0		0	0		0	0		0	0
9530026F06Rik	RIKEN cDNA 9530026F06 gene	0	0	0	0		0	0	0	0		0	0		0	0		0	0		0	0
Pard3b	par-3 family cell polarity regulator beta	0	0	0	0		0	0	0	0		0	0		0	0		0	0		0	0
Nrp2	neuropilin 2	3.50459	2.90457	3.33846	3.34976		4.56908	3.75165	5.08509	4.47635		3.57793	3.51432		4.93017	4.10709		1.00907	4.3443		1.90029	3.68113
4930487H11Rik	NA	2.40989	1.84373	0.19534	2.30907		2.81177	1.61805	2.8858	1.84721		1.83158	1.37889		3.22237	2.0996		0	1.99818		0	1.58232
Ino80d	INO80 complex subunit D	3.1293	3.08558	3.26411	3.25416		3.33175	3.4064	3.46506	3.43281		3.20582	3.18584		3.44782	3.45183		3.77779	3.33089		3.3585	3.31391
Ino80dos	INO80 complex subunit D, opposite strand	0.732829	0.921557	1.40809	1.44145		0.293117	1.75526	1.87616	0		0.440067	0.204193		0.115122	0.33507		0.813136	1.27805		0.363	0.86966
Ndufs1	NADH dehydrogenase (ubiquinone) Fe-S protein 1	4.71703	4.47412	4.5944	4.72462		4.43975	4.88587	4.82562	4.51918		4.24081	4.45291		4.49425	4.64927		4.78697	4.78176		4.07469	4.60466
Eef1b2	eukaryotic translation elongation factor 1 beta 2	8.09535	8.05252	7.98884	8.13422		7.95343	8.15309	7.86837	8.02514		8.0762	8.25023		7.83661	8.08069		8.20444	8.0661		7.82781	8.17485
Snora41	small nucleolar RNA, H/ACA box 41	4.9625	4.91676	5.45392	4.82897		4.90981	5.4967	4.95079	4.97717		5.14576	4.88292		4.67592	4.85384		5.53271	6.1115		5.33548	5.11103
Gpr1	G protein-coupled receptor 1	0.455927	0.644655	1.06338	1.25201		1.23974	0	0.610873	1.05228		0	0.117201		1.22936	0.0387157		0.462705	0.32432		0	0
Zdbf2	zinc finger, DBF-type containing 2	4.31584	3.90386	4.29739	4.1207		4.18057	3.05714	4.49102	3.97896		4.07881	3.56919		4.13978	3.19769		4.28315	3.40235		3.23842	2.41965
Adam23	a disintegrin and metallopeptidase domain 23	0.0978828	0.969421	0	0.478928		1.77455	0.838538	2.41891	2.25367		0.482905	1.18457		2.77652	1.61112		2.06402	1.54677		1.43178	0.636669
Dytn	dystrotelin	0	0	0	0		0	0	0	0		0	0		0	0		0	0		0	0
Mdh1b	malate dehydrogenase 1B, NAD (soluble)	0	0	0	0		0	0	0	0		0	0		0	0		0	0		0	0
Fastkd2	FAST kinase domains 2	4.522	4.06946	4.38104	4.35892		4.55311	4.16509	4.35643	4.28248		3.99749	3.96207		4.05839	3.92851		4.55688	4.52705		3.83834	4.24385
4933402D24Rik	RIKEN cDNA 4933402D24 gene	0.00460047	0.456363	0.445399	0.478755		0	0	0	0		0	0.103995		0	0		0.134235	0.177848		0	0
Gm13749	predicted gene 13749	0	0	0	0		0	0	0	0		0	0		0	0		0	0		0	0
Mir1958	microRNA 1958	0	0	0	0		0	0	0	0		0	0		0	0		0	0		0	0
Klf7	Kruppel-like factor 7 (ubiquitous)	1.32497	1.96621	2.07681	2.04305		2.15364	2.13963	2.25234	0		2.58224	2.43697		2.31234	3.29031		2.24481	2.05765		2.34927	3.17886
Mir6899	microRNA 6899	0	0	0	0		0	0	0	0		0	0		1.28665	0		1.10496	0		0	0
Creb1	cAMP responsive element binding protein 1	4.49831	4.34993	4.51927	4.43494		4.2147	4.16696	4.06291	4.33536		4.10849	3.97467		4.0006	3.66575		4.56825	3.85094		3.77244	3.46701
Mettl21a	methyltransferase like 21A	1.96293	1.79258	1.59025	1.60429		1.83495	1.44543	2.33805	2.21439		1.4453	1.88012		1.55004	1.21294		2.16744	1.97235		2.22419	1.6985
2810408I11Rik	RIKEN cDNA 2810408I11 gene	4.02739	3.45712	4.16718	3.42293		3.9747	3.22615	3.59439	3.83416		3.94275	3.66735		3.71578	2.48005		4.32764	3.27172		3.67791	3.33561
Ccnyl1	cyclin Y-like 1	3.73443	3.46617	3.80879	3.6495		3.8127	3.32139	3.61932	3.47577		3.52972	2.98452		3.58941	3.01127		3.89452	3.61163		3.23022	3.00665
Fzd5	frizzled class receptor 5	0.610589	0.644595	0.0756351	0		0.76272	0	1.37037	0.505117		0	0.546159		0.0132776	0.172537		3.44897	1.56416		3.84432	0.39634
Plekhm3	pleckstrin homology domain containing, family M, member 3	1.71895	1.66256	0.581208	1.28056		1.22697	0.962101	0.911114	1.06922		1.56939	1.32508		1.2116	1.34411		1.42493	1.01873		1.53672	1.08379
Akr1cl	aldo-keto reductase family 1, member C-like	0	0	0	0		0	0	0	0		0	0		0	0		0	0		0	0
Cryge	crystallin, gamma E	0	0	0	0		0	0	0	0		0	0		0	0		0	0		0	0
Crygd	crystallin, gamma D	0	0	0	0		0	0	0	0		0	0		0	0		0	0		0	0
Crygc	crystallin, gamma C	0	0	0	0		0	0	0	0		0	0		0	0		0	0		0	0
Crygb	crystallin, gamma B	0	0	0	0		0	0	0	0		0	0		0	0		0	0		0	0
Cryga	crystallin, gamma A	0	0	0	0		0	0	0	0		0	0		0	0		0	0		0	0
D630023F18Rik	RIKEN cDNA D630023F18 gene	0	0	0	0		0	0	0	0		0	0		0	0		0	0		0	0
Idh1	isocitrate dehydrogenase 1 (NADP+), soluble	3.34882	3.07042	2.86508	3.03877		3.44198	3.27185	3.36319	3.23036		2.5962	2.94287		2.76309	2.62007		3.50453	3.11948		3.00905	3.36044
Pikfyve	phosphoinositide kinase, FYVE finger containing	3.31619	3.02887	3.32435	3.16073		3.24999	3.14378	3.03889	3.139		2.97398	2.76766		3.07796	2.94293		3.3019	3.2138		2.62326	3.03596
Pth2r	parathyroid hormone 2 receptor	0	0	0	0		0	0	0	0		0	0		0	0		0	0		0	0
Crygf	crystallin, gamma F	0	0	0	0		0	0	0	0		0	0		0	0		0	0		0	0
Map2	microtubule-associated protein 2	1.22771	1.31456	0.226151	0.623255		0	0	0	0.449525		0.753802	1.24078		0	0		1.41249	0		1.07588	0
Unc80	unc-80, NALCN activator	0.758923	0	0.800451	1.04834		0.578684	0	0	0		1.27802	0		0.0860172	0		0.369448	0		0	0
Rpe	ribulose-5-phosphate-3-epimerase	4.05497	4.30486	4.25048	4.30945		4.18352	3.93622	4.057	4.25849		3.74733	3.56086		3.65706	3.4668		4.31041	4.41944		3.43856	3.94912
Kansl1l	KAT8 regulatory NSL complex subunit 1-like	3.14876	2.84834	3.22863	3.02317		2.75545	2.42895	2.62034	3.01676		3.06831	2.25022		2.45477	1.86302		2.5287	2.47277		1.89703	1.98347
Acadl	acyl-Coenzyme A dehydrogenase, long-chain	3.95924	3.62859	3.76447	4.0433		3.5571	3.41658	4.21575	3.79918		3.89061	3.89603		3.14023	3.47534		3.99736	3.36918		3.18134	3.30828
Myl1	myosin, light polypeptide 1	2.59233	0.855062	0.88474	1.94784		1.61364	0	0	0.458611		1.52098	1.98812		0	0		0	0		0	0
Lancl1	LanC (bacterial lantibiotic synthetase component C)-like 1	2.78072	2.59697	2.61918	2.61095		2.12569	1.89256	2.18529	2.65418		2.84429	2.92268		2.16543	2.09795		2.33585	2.21412		2.27452	2.08379
Cps1	carbamoyl-phosphate synthetase 1	0	0	0	0		0	0	0	0		0	0		0	0		0	0		0	0
Erbb4	erb-b2 receptor tyrosine kinase 4	0	0	0	0		0	0	0	0		0	0		0	0		0	0		0	0
Ikzf2	IKAROS family zinc finger 2	0	0	0	0		0	1.70018	0	0		0	0		0.203926	2.04682		0	0		0.606076	1.71889
Spag16	sperm associated antigen 16	0.562093	1.00798	0	0.39294		0	0.267124	0	0		0.04231	0.86872		0.00772059	0		0	0		0.00963758	0
Vwc2l	von Willebrand factor C domain-containing protein 2-like	0	0	0	0		0	0	0	0		0	0		0	0		0	0		0	0
Bard1	BRCA1 associated RING domain 1	3.79407	3.63457	3.69461	3.71569		3.79421	3.4857	3.17416	3.49336		3.77682	3.52077		3.66793	3.65631		3.71859	3.5048		3.76969	3.89848
Abca12	ATP-binding cassette, sub-family A (ABC1), member 12	0	0	0	0		0	0	0	0		0	0		0	0		0	0		0	0
Atic	5-aminoimidazole-4-carboxamide ribonucleotide formyltransferase/IMP cyclohydrolase	6.48432	6.19845	6.68044	6.4744		6.53341	6.7152	6.75342	6.50585		6.71047	6.20364		6.72049	6.70808		6.45154	6.60554		6.0676	6.80548
Fn1	fibronectin 1	9.2901	8.58627	9.10208	9.4132		8.9815	8.0748	8.90433	8.84385		9.89185	8.96915		9.52592	8.91603		6.8538	7.86009		6.49318	7.81846
Apol7d	apolipoprotein L 7d	0.699803	0	0.195743	0.736893		0	0	1.20267	0		0	0		0	0		0	0		0	0
Gm8883	predicted gene 8883	0	0	0	0		0	0	0	0		0	0		0	0		0	0		0	0
4933417E11Rik	RIKEN cDNA 4933417E11 gene	0	0	0	0		0	0	0	0		0	0		0	0		0	0		0	0
Mreg	melanoregulin	0.877522	1.1207	1.41786	0.432596		0.824833	0.332775	1.0375	1.87625		0.927389	0.549496		0.784342	1.07624		1.06922	2.53355		1.58122	2.60447
Pecr	peroxisomal trans-2-enoyl-CoA reductase	2.33754	2.3457	3.03834	3.17544		3.12813	2.21313	3.21238	2.58668		2.87075	2.97396		2.59954	1.98418		2.67565	3.42333		2.5223	3.76921
Tmem169	transmembrane protein 169	0	0	0	0		0	0	0	0		0	0		0	0		0	0		0	0
Xrcc5	X-ray repair complementing defective repair in Chinese hamster cells 5	5.22323	4.87284	5.02423	4.8679		4.81971	4.46669	4.70194	4.74714		4.93304	4.71621		4.44474	4.50144		5.37961	4.87147		4.83025	4.54088
2004-03-01	membrane-associated ring finger (C3HC4) 4	0	0	0	0		0	0	0	0		0	0		0	0		0	0		0	0
Smarcal1	SWI/SNF related matrix associated, actin dependent regulator of chromatin, subfamily a-like 1	2.89224	2.81895	2.76365	2.72357		2.73381	2.69769	2.54507	2.32848		2.95936	2.92379		3.01642	2.75243		2.88364	2.67571		2.96506	2.65935
Ankar	ankyrin and armadillo repeat containing	0	0	0	0		0	0	0	0		0	0		0	0		0	0		0	0
Rpl37a	ribosomal protein L37a	8.75093	8.80736	8.67588	8.76452		8.75045	8.78418	8.76606	8.63057		8.9958	8.90608		8.53819	8.82499		8.81743	8.69955		9.24842	8.90851
Igfbp2	insulin-like growth factor binding protein 2	3.94836	3.67474	3.9719	3.69714		3.2634	3.0325	3.54143	2.5823		4.40625	4.48301		3.43477	3.6205		5.62136	2.86785		6.02355	3.75798
Igfbp5	insulin-like growth factor binding protein 5	0	0.178665	0	0		0	0.00812559	0	0		0	0.425759		0	0.743771		0.42264	0		2.892	1.47149
Tnp1	transition protein 1	0	0	0	0		0	0	0	0		0	0		0	0		0	0		0	0
1700027A15Rik	RIKEN cDNA 1700027A15 gene	0	0	0	0		0	0	0	0		0	0		0	0		0	0		0	0
Pinc	pregnancy induced noncoding RNA	0	0	0	0		0	0	0	0		0	0		0	0		0	0		0	0
D530049I02Rik	RIKEN cDNA D530049I02 gene	0	0	0	0		0	0	0	0		0	0		0	0		0	0		0	0
6030407O03Rik	RIKEN cDNA 6030407O03 gene	0	0	0	0		0	0	0	0		0	0		0	0		0	0		0	0
Mir6351	microRNA 6351	0	0	0	0		0	0	0	0		0	0		0	0		0	0		0	0
Tns1	tensin 1	0	0.556214	0	0		0	0	0	0		0	1.18395		0	0		0	0		0	0
Rufy4	RUN and FYVE domain containing 4	0	0	0	0		0	0	0	0		0	0		0	0		0	0		0	0
Cxcr2	chemokine (C-X-C motif) receptor 2	0	0	0	0		0	0	0	0		0	0		0	0		0	0		0	0
Cxcr1	chemokine (C-X-C motif) receptor 1	0	0	0	0		0	0	0	0		0	0		0	0		0	0		0	0
Mir1928	microRNA 1928	0	0	0	0		0	0	0	0		0	0		0	0		0	0		0	0
Arpc2	actin related protein 2/3 complex, subunit 2	6.48316	6.208	6.11927	6.14901		6.42155	6.65829	6.55249	6.44863		6.308	6.0679		6.60188	6.63472		6.23199	6.5589		6.14826	6.78002
Gpbar1	G protein-coupled bile acid receptor 1	0	0	0	0		0	0	0	0		0	0		0	0		0	0		0	0
Aamp	angio-associated migratory protein	4.93261	4.86653	4.40256	4.87657		4.83338	4.98877	4.56673	4.79686		5.03117	4.83434		4.53345	4.97057		4.896	4.96653		4.95281	5.14568
Pnkd	paroxysmal nonkinesiogenic dyskinesia	0.272573	1.36819	0.890909	1.46097		0.956849	0.797499	0.945367	1.12374		1.15216	1.82409		1.08337	1.82026		1.1898	0.919752		1.99021	1.08555
Tmbim1	transmembrane BAX inhibitor motif containing 1	2.19459	1.12028	1.45252	2.2537		2.25738	2.11581	2.07597	2.4019		1.75225	0.756326		2.28352	2.56236		1.35817	2.89835		0.912222	3.09695
Catip	ciliogenesis associated TTC17 interacting protein	0	0.782542	0	0		0	0	0	0		0	0		0	0		0	0		0	0
Slc11a1	solute carrier family 11 (proton-coupled divalent metal ion transporters), member 1	0	0	0	0		0	0	0	0		0	0		0	0		0	0		0	0
Ctdsp1	CTD (carboxy-terminal domain, RNA polymerase II, polypeptide A) small phosphatase 1	3.7362	3.68642	3.65681	3.90019		3.71074	4.04801	3.82861	3.8851		4.17528	4.11004		4.12863	4.2739		3.31722	3.51111		4.0388	3.72688
Mir26b	microRNA 26b	0	0	0	0		0	0	0	0		0	0		0	0		0	0		0	0
Vil1	villin 1	0	0	0	0		0.261549	0	0	0		0	0		0	0		0.708468	0.613017		1.70172	2.04515
Usp37	ubiquitin specific peptidase 37	4.79556	4.46794	4.64784	4.58291		4.51861	4.32401	4.36882	4.46832		4.30627	4.33527		4.25693	4.16567		4.5919	4.43875		4.07053	4.03665
Cnot9	CCR4-NOT transcription complex, subunit 9	5.68982	5.44784	5.50436	5.77087		5.62805	5.7776	5.5734	5.52125		5.73312	5.82886		5.85473	5.83029		5.59026	5.61652		5.90328	5.74975
Plcd4	phospholipase C, delta 4	0	0	0	0		0	0	0.0562661	0		0	0		0	0		0	0		0	0
Zfp142	zinc finger protein 142	2.49081	2.20723	2.73102	2.49773		2.83288	2.48388	2.78526	2.67723		3.09885	2.91652		3.15818	3.08594		2.33315	2.74245		2.6032	2.73825
Bcs1l	BCS1-like (yeast)	2.22633	2.35366	2.61911	2.56673		2.3166	2.38202	2.91242	2.83358		2.80953	2.88372		2.83359	2.79868		2.71184	3.29574		2.53891	3.23381
Rnf25	ring finger protein 25	3.64752	3.42578	3.44323	3.41586		3.55301	3.25889	3.84553	3.57799		3.9597	3.72383		3.87811	4.02386		3.59985	3.52156		3.87491	3.65017
Stk36	serine/threonine kinase 36	0.566483	1.05067	0.585985	0.736023		0.887252	0.786306	0.310361	0.779252		0.664713	1.5163		0.48754	1.10054		0	0		1.32453	0.0343637
Ttll4	tubulin tyrosine ligase-like family, member 4	5.12587	5.04848	4.98756	5.08062		5.13515	4.79819	5.00739	5.15651		5.2957	5.38393		5.61932	5.41304		5.23928	5.25569		5.39616	5.40847
Cyp27a1	cytochrome P450, family 27, subfamily a, polypeptide 1	0.349241	0	0	0		0	0	0	0		0	0.100713		0	0		0	0		0.0144077	0
Prkag3	protein kinase, AMP-activated, gamma 3 non-catatlytic subunit	0	0	0	0		0	0	0	0		0	0		0	0		0	0		0	0
Wnt6	wingless-type MMTV integration site family, member 6	0	0	0	0		0	0	0	0		0	1.09044		0	0.780289		0	2.70744		0.0223439	2.91009
Wnt10a	wingless-type MMTV integration site family, member 10A	0	0	0	0		0	0	0	0		0	0		0	0		0	0		0	0
Cdk5r2	cyclin-dependent kinase 5, regulatory subunit 2 (p39)	0	0	0	0		0	0	0	0		0	0		0	0		0	0		0	0
Fev	FEV (ETS oncogene family)	0	0	0	0		0	0	1.89264	0		0	0		0.663134	0.374934		0	0.103591		0	0
Cryba2	crystallin, beta A2	0	0	0	0		0	0	0	0		0	0		0	0		0	0		0	0
Mir375	microRNA 375	0	0	0	0		0	0	0	0		0	0		0	0		0	0		0	0
Ccdc108	NA	0	0	0	0		0	0	0	0		0	0		0	0		0	0		0	0
Ihh	Indian hedgehog	0	0	0	0		0	0	0	0		0	0		0	0		0	0		0	0
Nhej1	nonhomologous end-joining factor 1	0.543591	1.50993	1.77907	2.28721		0	0.699283	1.40903	2.20408		1.73447	2.27304		0.562135	1.91779		2.28733	0.131876		2.45387	1.17812
Slc23a3	solute carrier family 23 (nucleobase transporters), member 3	0	0	0	0		0	0	0	0		0	0		0	0		0	0		0	0
Cnppd1	cyclin Pas1/PHO80 domain containing 1	1.79673	2.27496	2.22603	2.37708		2.07662	2.48294	1.4516	2.27153		2.08677	1.9909		1.97627	2.09787		1.73044	1.89691		2.63599	2.4173
Fam134a	family with sequence similarity 134, member A	2.71874	2.62117	2.27819	2.42556		2.06659	2.51598	1.43574	2.57376		3.01007	3.22594		2.47822	3.1612		2.56458	2.17097		3.4543	2.79178
Zfand2b	zinc finger, AN1 type domain 2B	1.43949	1.89125	1.24286	2.08357		1.58844	1.44318	1.2054	1.14931		1.07732	1.41336		1.52843	1.95701		1.46221	1.5132		2.49341	0.959987
Abcb6	ATP-binding cassette, sub-family B (MDR/TAP), member 6	2.61787	2.52162	2.6002	3.15363		2.60544	2.75988	2.49085	2.47808		3.17941	2.94741		2.51674	2.86967		2.54538	1.95396		2.95187	2.2654
Atg9a	autophagy related 9A	2.26098	2.03925	2.14597	2.01525		2.0639	1.83171	2.28801	2.06087		2.7889	2.76161		2.69005	3.07249		1.89139	2.07754		2.78007	2.83662
Ankzf1	ankyrin repeat and zinc finger domain containing 1	2.1863	2.21891	2.12305	2.0189		1.37177	1.4489	1.70754	2.20273		2.22863	2.13643		2.3415	1.75047		2.18896	1.75597		2.19596	2.16653
Glb1l	galactosidase, beta 1-like	0.231513	0.144606	0	0.0889954		0.513242	0.185571	0	0.739694		0.0432196	0.412208		0	0.0415107		0	0		0.0105472	0
Stk16	serine/threonine kinase 16	2.62461	2.59807	2.56562	3.38453		2.65517	3.16648	2.75467	2.61111		3.03411	2.91545		3.18461	2.99149		2.37879	2.38757		2.8837	2.74742
Tuba4a	tubulin, alpha 4A	2.04204	2.31649	1.84213	1.64967		1.83407	1.28346	2.48478	1.2785		2.32738	2.13158		2.06058	2.23597		3.52275	3.53917		3.75599	3.88357
A630095N17Rik	RIKEN cDNA A630095N17 gene	0	0	0	0		0	0	0	0		0	0		0	0		0	0		0	0
Dnajb2	DnaJ heat shock protein family (Hsp40) member B2	0	0	0.100449	0.328183		0	0	0.647947	0		0.587261	0.65951		1.22473	0		0	0.42524		0.371725	0.970587
Ptprn	protein tyrosine phosphatase, receptor type, N	0.317111	1.56242	0.329066	0.513731		1.37545	0	1.90404	0.939464		1.21798	1.37751		1.96676	1.28182		0.70978	1.01643		0.499413	0.680738
Resp18	regulated endocrine-specific protein 18	0	0	0	0		0	0	0	0		0	0		0	0		0	0		0	0
Dnpep	aspartyl aminopeptidase	3.17831	3.4511	3.17633	3.72285		3.24995	3.45833	3.50493	3.45601		3.66414	3.97073		3.75267	4.07591		3.53621	3.29266		4.42701	3.87938
Des	desmin	0	0	0	0		0.0743163	1.03477	0	0		0.30181	0.869244		0.914431	1.6022		0	0		0.151301	1.03466
Gm15179	predicted gene 15179	0	0	0	0		0	0	0	0		0	0		0	0		0	0		0	0
Speg	SPEG complex locus	0.222829	0.615571	0	0.174562		0	0.534172	0.136163	0.683507		0.74617	1.15458		0.506499	1.27764		0.318143	0		1.029	0.31699
Gmppa	GDP-mannose pyrophosphorylase A	2.81406	2.62664	2.42365	2.7238		2.73752	3.01629	2.68997	3.05642		3.10936	3.38075		3.13549	3.60645		2.90257	2.86392		3.85834	3.43624
Asic4	acid-sensing (proton-gated) ion channel family member 4	0	0	0	0		0	0	0	0		0	0		0	1.69754		0	0		0	0.346434
Chpf	chondroitin polymerizing factor	2.25874	2.395	2.26474	2.02006		1.81374	1.80348	2.73562	2.00053		2.52962	2.9545		2.27729	2.83225		2.26552	2.34953		3.06787	3.23431
Tmem198	transmembrane protein 198	0	0	0	0		0	0	0	0		0	0		0	0		0	0		0	0
Obsl1	obscurin-like 1	1.25391	2.34248	2.03164	2.36487		1.36723	2.40961	2.40486	2.47727		2.56255	3.01997		2.59571	3.32922		2.49477	2.35501		3.42457	3.5663
Inha	inhibin alpha	0	0	0	0		0	0	0	0		0	0		0	0		0	0		0	0
Stk11ip	serine/threonine kinase 11 interacting protein	2.17146	2.12721	2.1013	2.2742		2.13137	2.00206	2.29265	1.96935		2.68133	2.51478		2.30402	2.15239		2.32263	2.01432		2.75317	2.36542
Slc4a3	solute carrier family 4 (anion exchanger), member 3	0	0	0	0		0	0.143629	0	0.714626		0.57012	0.397672		0.257443	0		0.158213	0		1.27117	0
Gm17751	predicted gene, 17751	0	0	0	0		0	0	0	0		0	0		0	0		0	0		0	0
Mir6343	microRNA 6343	0	0	0	0		0	0	0	0		0	0		0	0		0	0		0	0
Epha4	Eph receptor A4	5.36265	5.56594	4.55843	5.43424		4.1599	3.10265	3.17844	3.76334		5.31229	5.54302		3.40563	3.12469		3.36007	2.43273		3.65807	1.97554
Mir6352	microRNA 6352	3.41012	3.37646	3.1431	3.56878		0.550079	0	0	1.54705		0.938037	1.70216		0.428668	2.09983		1.24698	1.19105		0.320402	0
Pax3	paired box 3	0	0	0	0		0	0	0	0		0	0		0	0		0	0		0	0
Sgpp2	sphingosine-1-phosphate phosphotase 2	0	0	0	0.245965		0.250352	0	0	0.194855		0	0		0	0		0.461822	0		2.14996	0.597497
Farsb	phenylalanyl-tRNA synthetase, beta subunit	5.99933	5.544	5.78731	5.93973		5.81398	5.96282	6.10169	5.78847		5.91294	5.59217		5.96316	5.84814		5.81311	5.83175		5.4608	6.0013
Mogat1	monoacylglycerol O-acyltransferase 1	0	0	0	0		0	0	0	0		0	0		0	0		0	0		0	0
Acsl3	acyl-CoA synthetase long-chain family member 3	4.0677	4.1977	3.9197	3.97097		4.21531	3.85368	4.2472	4.10125		3.64063	3.75886		3.94449	3.56476		4.32975	4.39372		3.73656	4.08263
Utp14b	UTP14B small subunit processome component	3.69166	4.06125	3.82789	4.05947		3.95694	3.72362	3.93544	3.82115		3.62718	3.95143		3.68968	3.52021		4.07085	3.9574		3.24737	3.55489
Kcne4	potassium voltage-gated channel, Isk-related subfamily, gene 4	0	0	0	0		0	0	0	0		0	0		0	0		0	0		0	0
Scg2	secretogranin II	0	0	0	0		0	0	0	0		0	0		0	0		0	0		0	0
Ap1s3	adaptor-related protein complex AP-1, sigma 3	3.38875	2.38845	3.3857	3.29055		3.15662	2.21406	3.71695	3.01321		2.56041	1.75212		2.80803	1.42879		4.4762	3.58709		3.25839	2.24466
Wdfy1	WD repeat and FYVE domain containing 1	3.52948	3.13324	3.38831	3.47616		3.41964	3.21461	3.01355	3.2191		3.3325	2.82773		2.79127	2.39893		3.53885	2.75319		2.98127	2.56384
Mrpl44	mitochondrial ribosomal protein L44	3.1143	3.47752	3.22579	3.19049		3.39176	3.79892	2.99568	3.05858		3.2667	3.38209		2.84434	3.16657		3.47471	3.40619		3.00643	3.33763
Serpine2	serine (or cysteine) peptidase inhibitor, clade E, member 2	3.63574	3.5272	3.49866	3.318		3.67926	3.07095	3.92448	3.91581		3.29889	3.8437		3.46164	3.45841		3.50943	3.38396		3.57434	2.52064
Fam124b	family with sequence similarity 124, member B	0	0	0	0		0	0	0	0		0	0		0	0		0	0		0	0
Cul3	cullin 3	5.91428	5.71625	6.0686	5.78872		5.93181	5.8107	5.97035	5.88235		5.53749	5.28089		5.67041	5.40741		5.94081	5.88883		4.56349	5.55639
1700016L21Rik	RIKEN cDNA 1700016L21 gene	0	0	0	0		0	0	0	0		0	0		0	0		0	0		0	0
Dock10	dedicator of cytokinesis 10	0	0	0	0		0	0	0	0		0	0		0	0		0	0		0	0
Nyap2	neuronal tyrosine-phophorylated phosphoinositide 3-kinase adaptor 2	0	0	0	0		0	0	0	0		0	0		0	0		0	0		0	0
Mir6344	microRNA 6344	0	0	0	0		0	0	0	0		0	0		0	0		0	0		0	0
Irs1	insulin receptor substrate 1	2.13204	2.48223	1.94102	1.96559		2.94342	2.92244	2.74453	2.98152		2.407	2.36047		3.36226	2.95895		1.76353	1.84163		2.55011	2.22903
Rhbdd1	rhomboid domain containing 1	0.539196	1.16605	1.06393	0.840514		1.50959	1.29528	0.0878696	0.573675		1.19329	1.43035		0.965489	1.50352		1.45803	0.758248		1.26842	1.20321
Col4a4	collagen, type IV, alpha 4	0	0	0	0		0	0	0	0		0	0		0	0		0	0		0	0
Col4a3	collagen, type IV, alpha 3	0	0	0	0		0	0	0	0		0	0		0	0		0	0		0	0
Mff	mitochondrial fission factor	5.09393	4.76864	5.29121	5.29221		5.11406	5.3299	4.74605	5.01443		4.84227	4.75406		4.99265	4.86018		4.99658	4.88025		4.66261	4.91535
Tm4sf20	transmembrane 4 L six family member 20	0.814011	0.0958483	0	0.0251305		0	0	0.579915	0.173329		0	0		0	0		0	0		0	0.164581
Agfg1	ArfGAP with FG repeats 1	4.32281	4.06306	4.14068	3.96547		4.21635	4.41808	4.58895	4.42452		4.11489	4.01178		4.40787	4.28961		4.39677	4.3609		3.89942	4.38401
Slc19a3	solute carrier family 19, member 3	0.244489	0	0.337364	0		0	0	0.554713	0.724822		0.454227	0.0517028		0.655351	0.104117		0.566768	0.510846		0	0
Krtap28-13	keratin associated protein 28-13	0	0	0	0		0	0	0	0		0	0		0	0		0	0		0	0
Ccl20	chemokine (C-C motif) ligand 20	0	0	0	0		0	0	0	0		0	0		0	0		0	0		0	0
Daw1	dynein assembly factor with WDR repeat domains 1	0	0	0	0		0	0	0	0		0	0		0	0		0	0		0	0
Sphkap	SPHK1 interactor, AKAP domain containing	0	0	0	0		0	0	0	0		0	0		0	0		0.0210345	0		0.181924	0
Pid1	phosphotyrosine interaction domain containing 1	3.20903	3.8459	4.11193	3.30209		2.15634	3.05562	3.28998	3.07931		3.39611	3.43967		2.87719	2.15316		2.63085	2.5869		2.45559	1.40134
Mir6353	microRNA 6353	1.64057	2.41426	1.59594	2.02162		2.17284	0	2.7284	0		0	0.739965		0	0		0	1.22886		0	2.02356
Dner	delta/notch-like EGF repeat containing	0	0	0	0		0	0	0	0		0	0		0	0		0	0		0	0
Mir5126	microRNA 5126	0	0	0	0		0	0	0	0		0	0		0	0		0	0		0	0
Trip12	thyroid hormone receptor interactor 12	6.08666	5.80495	6.15799	6.00727		6.23209	6.04905	6.40265	6.16329		5.98884	5.73698		6.22092	6.0416		6.01344	6.38266		5.50366	6.29545
Fbxo36	F-box protein 36	0.231931	0	0	0		0.179241	0	0	0.176211		0	0		0.794796	0.0371118		0	0.405179		0	1.02996
Slc16a14	solute carrier family 16 (monocarboxylic acid transporters), member 14	0	0	0	0		0	0	0	0		0	0		0	0		0	0		0	0
A530032D15Rik	RIKEN cDNA A530032D15Rik gene	0	0	0	0		0	0	0	0		0	0		0	0		0	0		0	0
Gm7609	predicted pseudogene 7609	0	0	0	0		0	0	0	0		0	0		0	0		0	0		0	0
C130026I21Rik	RIKEN cDNA C130026I21 gene	0	0	0	0		0	0	0	0		0	0		0	0		0	0		0	0
Sp110	Sp110 nuclear body protein	0	0	0	0		0	0	0	0		0	0		0	0		0	0		0	0
Sp140	Sp140 nuclear body protein	0	0	0	0		0	0	0	0		0	0		0	0		0	0		0	0
Sp100	nuclear antigen Sp100	0	0	0	0		0	0	0	0		0	0		0	0		0	0		0	0
A630001G21Rik	RIKEN cDNA A630001G21 gene	0	0	0	0		0	0	0	0		0	0		0	0		0	0		0	0
Mir8096	microRNA 8096	0	0	0	0		0	0	0	0		0	0		0	0		0	0		0	0
9930111H07Rik	RIKEN cDNA 9930111H07 gene	0	0	0	0		0	0	0	0		0	0		0	0		0	0		0	0
Cab39	calcium binding protein 39	5.04672	4.87923	5.09229	5.04453		4.88041	4.97021	4.84167	4.92476		4.58606	4.60205		4.71115	4.58847		5.00921	4.90544		4.44395	4.68101
Itm2c	integral membrane protein 2C	3.21922	3.3247	3.18801	3.21635		3.51253	4.11726	3.67411	3.28002		3.25043	3.77027		3.63905	3.88514		3.47952	3.1535		4.02828	3.32563
4933407L21Rik	RIKEN cDNA 4933407L21 gene	0	0	0	0		0	0	0	0		0	0		0	0		0	0		0	0
Gpr55	G protein-coupled receptor 55	0	0	0	0		0	0	0	0		0	0		0	0		0	0		0	0
Spata3	spermatogenesis associated 3	0	0	0	0		0	0	0	0		0	0		0	0		0	0		0	0
2810459M11Rik	RIKEN cDNA 2810459M11 gene	0	0	0	0		0	0	0	0		0	0		0	0		0	0		0	0.143302
Psmd1	proteasome (prosome, macropain) 26S subunit, non-ATPase, 1	6.38058	6.36214	6.33689	6.2762		6.17797	6.40801	6.1566	6.3286		6.33415	6.307		6.26252	6.36536		6.37785	6.36883		6.10615	6.47063
Htr2b	5-hydroxytryptamine (serotonin) receptor 2B	1.19883	0	1.89117	1.24002		1.60071	1.59963	1.47037	1.97318		1.21662	1.10812		1.49866	1.3431		1.4457	1.16151		0.519127	0.885827
Armc9	armadillo repeat containing 9	1.56043	1.79752	1.5321	1.52644		0.803198	1.34416	1.37205	1.64519		1.81709	1.62106		1.57076	1.67335		1.72249	0.689285		1.81299	1.03858
B3gnt7	UDP-GlcNAc:betaGal beta-1,3-N-acetylglucosaminyltransferase 7	1.97721	3.47788	2.50087	2.06506		3.29536	2.70119	3.02298	2.84487		2.24458	3.97351		2.96194	3.29275		3.17283	4.07384		4.69173	3.81511
Ncl	nucleolin	9.15038	8.84417	9.04722	8.9572		8.97072	9.03281	8.86847	9.01442		8.88949	8.55126		8.92279	8.81109		9.14684	9.0072		7.21963	8.96087
Snora75	small nucleolar RNA, H/ACA box 75	6.33069	6.31506	6.11273	5.92241		5.83548	6.51335	6.12801	6.67633		5.61986	5.22573		5.83806	5.35856		6.15387	6.25714		5.20305	5.59062
Gm24148	predicted gene, 24148	6.23836	5.09366	5.38637	5.41471		5.79335	6.19813	5.22338	5.41481		5.11991	4.6084		4.40891	4.3431		6.2976	5.49322		3.62257	4.26856
Snord82	small nucleolar RNA, C/D box 82	3.95825	1.56201	0	4.16937		2.90556	0	0	3.90253		5.7383	5.93211		4.89963	5.15045		2.60246	2.54653		3.41285	5.7259
C130036L24Rik	RIKEN cDNA C130036L24 gene	0	0	0	0.272698		0	0	0.464912	1.26889		0.428556	0.36956		0.150513	0		0.383858	0		0.0422467	0.274645
Nmur1	neuromedin U receptor 1	0	0	0	0		0	0	0	0		0	0		0	0		0	0		0	0
Tex44	testis expressed 44	0	0	0	0		0	0	0	0		0	0		0	0		0	0		0	0
Ptma	prothymosin alpha	11.0455	11.0372	10.8594	10.9694		10.5594	10.8673	10.6548	10.7674		10.2545	10.4701		10.1487	10.2099		11.0308	10.3752		9.92085	9.84968
Pde6d	phosphodiesterase 6D, cGMP-specific, rod, delta	2.53792	3.01615	2.18134	2.77878		2.60071	2.98312	1.87086	3.01271		3.01312	3.53348		2.96208	3.45001		2.59716	2.20421		3.77911	2.60897
Cops7b	COP9 signalosome subunit 7B	3.65016	3.64494	3.99309	3.68025		3.16723	3.4237	3.67935	3.69941		3.75647	3.97324		3.77788	3.93987		3.55891	3.56942		3.67329	3.56993
Nppc	natriuretic peptide type C	0	0	0	0		0	0	0	0		0	0		0	0		0	0		0	0
Dis3l2	DIS3 like 3'-5' exoribonuclease 2	2.38842	2.10408	2.3896	2.31777		2.60393	2.61967	1.76152	2.39346		2.55377	2.91828		2.47606	2.96523		2.27483	1.72295		2.7318	2.29834
Alppl2	alkaline phosphatase, placental-like 2	0	0	0	0		0	0	0	0		0	0		0	0		0	0		0	0
Alpi	alkaline phosphatase, intestinal	0	0	0	0		0	0	0	0		0	0		0	0		0	0		0	0
Akp3	alkaline phosphatase 3, intestine, not Mn requiring	0	0	0	0		0	0	0	0		0	0		0	0		0	0		0	0
Ecel1	endothelin converting enzyme-like 1	0	0	0	0		0	0	0	0		0	0		0	0		0	0		0	0
Prss56	protease, serine 56	0	0	0	0		0	0	0	0		0	0		0	0		0	0		0	0
Chrnd	cholinergic receptor, nicotinic, delta polypeptide	0	0	0	0		0	0	0	0		0	0		0	0		0	0		0	0
Chrng	cholinergic receptor, nicotinic, gamma polypeptide	0	0	0	0		0	0	0	0		0	0		0	0		0	0		0	0
Eif4e2	eukaryotic translation initiation factor 4E member 2	3.87059	3.90578	4.12834	4.15606		3.93125	4.07739	3.85542	4.2151		4.40125	4.2733		4.56496	4.44294		3.87235	4.04153		4.11179	4.49566
Efhd1	EF hand domain containing 1	0	0	0	0		0	0	0	0		0	0		0	0		0	0		0	0
Gigyf2	GRB10 interacting GYF protein 2	4.49536	4.29312	4.21615	4.40677		4.34706	4.51276	4.15298	4.40981		4.38977	4.24534		4.49969	4.51602		4.28546	4.60763		3.95035	4.91143
Kcnj13	potassium inwardly-rectifying channel, subfamily J, member 13	1.88332	1.5639	1.29812	1.56205		1.11603	1.89699	1.40856	1.80488		0.862446	0.626572		1.08426	1.21688		1.36042	1.64153		0.0928077	1.0389
3110079O15Rik	RIKEN cDNA 3110079O15 gene	0	0	0	0		0	0	0	0		0	0		0	0		0	0		0	0
Ngef	neuronal guanine nucleotide exchange factor	0	0	0	0		0	0	0	0		0	0		0	0		0	0		0	0
Neu2	neuraminidase 2	0	0	0	0		0	0	0	0		0	0		0	0		0	0		0	0
Inpp5d	inositol polyphosphate-5-phosphatase D	0	0	0	0		0	0	0	0		0	0		0	0		0	0		0	0
Atg16l1	autophagy related 16-like 1 (S. cerevisiae)	3.65883	3.32755	3.72382	3.66094		3.78448	3.72982	3.97986	3.77584		3.78082	3.68022		3.67698	4.0817		3.70855	3.894		3.29846	3.87663
Scarna6	small Cajal body-specific RNA 6	4.75448	4.28024	4.54939	4.00308		4.66332	4.52023	4.65328	4.80839		4.71629	5.36084		5.08734	4.95114		4.61019	4.70955		6.301	5.08594
Sag	S-antigen, retina and pineal gland (arrestin)	0	0	0	0		0	0	0	0		0	0		0	0		0	0		0	0
Dgkd	diacylglycerol kinase, delta	3.29841	3.5141	3.30284	3.21206		3.48742	3.53782	3.15017	3.42166		3.32267	3.70697		3.71229	4.04482		3.67412	3.57943		3.75301	4.15206
Gm19582	predicted gene, 19582	0	0	1.02209	0		0	0	0	0		0.0800564	0		0.15565	0		0	0		0	0
Usp40	ubiquitin specific peptidase 40	2.78506	2.47302	2.3254	2.46567		2.73929	2.79491	3.13439	2.96554		2.46429	2.30296		2.80231	2.77151		1.84777	2.6559		1.96213	2.67382
Ugt1a10	UDP glycosyltransferase 1 family, polypeptide A10	0	0	0	0		0	0	0	0		0	0		0	0		0	0		0	0
Ugt1a9	UDP glucuronosyltransferase 1 family, polypeptide A9	0	0	0	0		0	0	0	0		0	0		0	0		0	0		0	0
Ugt1a7c	UDP glucuronosyltransferase 1 family, polypeptide A7C	0	0	0	0		0	0	0	0		0	0		0	0		0	0		0	0
Ugt1a6b	UDP glucuronosyltransferase 1 family, polypeptide A6B	0	0	0	0		0	0	0	0		0	0		0	0		0	0		0	0
Ugt1a6a	UDP glucuronosyltransferase 1 family, polypeptide A6A	0	0	0	0		0	0	0	0		0	0		0	0		0	0		0	0
Ugt1a5	UDP glucuronosyltransferase 1 family, polypeptide A5	0	0	0	0		0	0	0	0		0	0		0	0		0	0		0	0
Ugt1a2	UDP glucuronosyltransferase 1 family, polypeptide A2	0	0	0	0		0	0	0	0		0	0		0	0		0	0		0	0
Dnajb3	DnaJ heat shock protein family (Hsp40) member B3	0.470646	0	0	0		0.00291863	0	0	0.414926		0	0		0	0.619781		0	0		0	0
Ugt1a1	UDP glucuronosyltransferase 1 family, polypeptide A1	0	0	0	0		0	0	0	0		0	0		0	0		0	0		0	0
Mroh2a	maestro heat-like repeat family member 2A	0	0	0	0		0	0	0	0		0	0		0	0		0	0		0	0
Hjurp	Holliday junction recognition protein	0.0903185	0.735904	0.327461	0.571527		0.431293	0.573586	0.363706	0.837907		1.08109	0.851189		1.03821	0.787077		0.76254	0.196003		0.179921	0.395832
6430706D22Rik	NA	0	0	0	0		0	0	0	0		0	0		0	0		0	0		0	0
A730008H23Rik	NA	0	0	0	0		0	0	0	0		0	0		0	0		0	0		0	0
Trpm8	transient receptor potential cation channel, subfamily M, member 8	0	0	0	0		0	0	0	0		0	0		0	0		0	0		0	0
Spp2	secreted phosphoprotein 2	0	0	0	0		0	0	0	0		0	0		0	0		0	0		0.206019	0
Glrp1	glutamine repeat protein 1	0	0	0	0		0	0	0	0		0	0		0	0		0	0		0	0
Gm19589	predicted gene, 19589	0	0	0	0		0	0	0	0		0	0		0	0		0	0		0	0
Arl4c	ADP-ribosylation factor-like 4C	1.8996	3.15544	2.38152	1.34776		3.23595	3.93444	3.68611	3.5705		1.44741	2.82261		2.94789	3.69084		3.89296	2.92211		4.10297	3.38213
Platr5	pluripotency associated transcript 5	0	0	0	0.362014		0	0	0	0		0	0		0	0		0	0		0	0
1700067G17Rik	RIKEN cDNA 1700067G17 gene	0	0	0	0		0	0	0	0		0	0		0	0		0	0		0	0
Sh3bp4	SH3-domain binding protein 4	2.1726	2.71362	2.8022	2.22144		3.34668	3.32059	3.14878	3.31048		2.73026	3.40856		3.88892	3.83519		3.3915	3.51007		3.77443	3.28331
C030007H22Rik	RIKEN cDNA C030007H22 gene	0	0	0	0.0547078		0	0	0	0		0	0		0	0		0	0		0	0
Agap1	ArfGAP with GTPase domain, ankyrin repeat and PH domain 1	2.67358	2.7273	2.55648	2.29766		2.79681	2.5453	2.47237	2.39824		2.85854	3.36301		2.91867	3.15571		2.88181	2.38913		3.32311	2.94121
4933400F21Rik	RIKEN cDNA 4933400F21 gene	0.964495	0.875689	1.08979	0.392845		1.08173	0.842653	0.35489	1.25927		0.54262	0.134279		1.41098	0.332271		0.9592	0.400777		0.468725	0.195484
Gbx2	gastrulation brain homeobox 2	2.47291	4.98787	1.3622	2.99732		2.3765	1.4205	1.43326	2.70866		2.30688	5.06081		2.65899	2.66638		0	1.16503		4.78445	1.06283
Asb18	ankyrin repeat and SOCS box-containing 18	0	0	0	0		0	0	0	0		0	0		0	0		0	0		0	0
Iqca	IQ motif containing with AAA domain	0	0	0	0		0	0	0	0		0	0		0	0		0	0		0	0
Ackr3	atypical chemokine receptor 3	2.08882	1.67964	1.6631	1.53698		2.65504	1.24451	2.75012	2.66869		1.16105	1.46832		2.42025	1.54102		0	1.72773		1.42536	0.834379
Cops8	COP9 signalosome subunit 8	5.14429	5.14149	5.01949	5.10943		5.2397	5.04473	5.06706	5.02886		5.25044	5.09168		5.30145	5.29979		4.98163	5.03092		5.15868	5.28899
Col6a3	collagen, type VI, alpha 3	0	0	0	0		0	0	0	0		0	0		0	0		0	0.039406		0	0
Mlph	melanophilin	0	0	0	0		0	0	0	0		0	0		0	0		0	0		0	0
Prlh	prolactin releasing hormone	0	0	0	0		0	0	0	0		0	0		0	0		0	0		0	0
Rab17	RAB17, member RAS oncogene family	0	0	0	0		0	0.272146	0	0		0	0		0	0		0	0		0	0
Lrrfip1	leucine rich repeat (in FLII) interacting protein 1	1.75452	2.20628	2.07828	1.94915		3.02376	3.31373	2.76143	3.14144		1.95709	2.32994		2.96397	3.51461		2.43115	3.42253		1.8557	3.58337
Rbm44	RNA binding motif protein 44	0	0	0	0		0	0	0	0		0	0		0	0		0	0		0	0
Ramp1	receptor (calcitonin) activity modifying protein 1	0	0	0	0		0	0	0	0		0	0		0	0		0	0		0	0
Ube2f	ubiquitin-conjugating enzyme E2F (putative)	4.51579	4.53153	4.84275	4.57897		4.80285	5.08039	5.15096	4.81901		4.56004	4.34397		4.77192	4.79317		4.75308	4.92187		4.51401	4.76805
Scly	selenocysteine lyase	2.30707	2.15632	2.35264	2.10316		2.62212	1.31593	1.41034	2.68948		2.10318	2.73768		2.17878	2.4349		2.56694	2.43302		2.9347	2.87201
Espnl	espin-like	0	0	0	0		0	0	0	0		0	0		0	0		0	0		0	0
Klhl30	kelch-like 30	0	0	0	0		0	0	0	0		0	0		0	0		0	0		0	0
Erfe	erythroferrone	0.171755	0	0	1.25734		1.23454	0	0	1.40554		1.01892	0.216702		1.31958	0.419455		0.893965	1.37148		0.577445	0.581219
Ilkap	integrin-linked kinase-associated serine/threonine phosphatase 2C	4.61275	4.84633	4.41612	4.62034		4.66969	4.97338	4.49996	5.04246		4.55807	4.43385		4.5796	4.5205		4.84192	4.68646		4.36786	4.55173
1700020N18Rik	RIKEN cDNA 1700020N18 gene	0	0	0	0		0	0	0	0		0	0		0	0		0	0		0	0
Hes6	hairy and enhancer of split 6	1.24805	0.726285	0.033497	1.04413		1.41775	1.40374	0.973312	0.607369		0.413394	1.17752		0.71138	1.08976		1.8098	0		2.2387	1.00544
Per2	period circadian clock 2	0.564448	0	0.90511	0.993748		0.182451	0	1.08196	0.103472		0.899717	0.603722		0.682529	0.209298		1.25216	0.747477		0.9893	0
Traf3ip1	TRAF3 interacting protein 1	2.72103	2.92073	2.69826	2.74108		2.42934	2.58477	2.35035	2.95382		2.8173	3.03493		2.82639	2.27213		3.37621	2.85332		2.68601	2.22035
Asb1	ankyrin repeat and SOCS box-containing 1	0	0	0.240482	0.619613		0.948628	1.45788	0.0961026	0.296506		0	0		0.446614	1.09029		0.514281	1.36372		0.391787	1.56119
Twist2	twist basic helix-loop-helix transcription factor 2	0	0	0	0		0	1.55575	0	0		0	0.636952		0	1.69857		0	0		0	0.335586
Hdac4	histone deacetylase 4	2.5698	2.40048	2.57707	2.27313		2.50117	2.6551	2.39354	2.48202		3.0347	2.63893		2.85177	3.07664		2.56004	2.49159		2.56754	2.58796
Ndufa10	NADH dehydrogenase (ubiquinone) 1 alpha subcomplex 10	5.77957	5.89369	5.81677	5.85958		5.74589	5.81564	5.78201	5.8624		5.98129	5.86744		5.97335	6.00097		5.88773	5.91534		5.7332	5.97338
Mir6900	microRNA 6900	0	0	0	0		0	0	0	0		0	0		0	0		0	0		0.271493	0
Olfr1416	olfactory receptor 1416	0	0	0	0		0	0	0	0		0	0		0	0		0	0		0	0
Olfr1415	olfactory receptor 1415	0	0	0	0		0	0	0	0		0	0		0	0		0	0		0	0
Olfr1414	olfactory receptor 1414	0	0	0	0		0	0	0	0		0	0		0	0		0	0		0	0
Olfr1413	olfactory receptor 1413	0	0	0	0		0	0	0	0		0	0		0	0		0	0		0	0
Olfr1412	olfactory receptor 1412	0	0	0	0		0	0	0	0		0	0		0	0		0	0		0	0
Olfr1411	olfactory receptor 1411	0	0	0	0		0	0	0	0		0	0		0	0		0	0		0	0
Olfr1410	olfactory receptor 1410	0	0	0	0		0	0	0	0		0	0		0	0		0	0		0	0
Olfr12	olfactory receptor 12	0	0	0	0		0	0	0	0		0	0		0	0		0	0		0	0
Cops9	COP9 signalosome subunit 9	5.25383	5.19814	5.1998	5.20939		4.97875	5.59395	4.94112	4.81397		5.15941	5.13447		4.54086	4.98053		5.09886	5.16029		5.24384	5.26485
Otos	otospiralin	0	0	0	0		0	0	0	0		0	0		0	0		0	0		0	0
Gpc1	glypican 1	3.51808	3.60325	3.61039	3.67187		3.7532	3.54995	3.67303	3.80537		4.17985	4.05882		4.11611	4.10087		3.23535	3.14944		4.14219	3.62675
Mir149	microRNA 149	0	0	0	0		0	1.57205	0	0		2.16666	0		0	0		0	0		0	0
Ankmy1	ankyrin repeat and MYND domain containing 1	0	0	0	0		0	0	0	0		0	0		0	0		0	0		0	0
Dusp28	dual specificity phosphatase 28	0.240613	0	1.19598	0		0	0	1.37575	0		0.713385	0.681045		0.0665129	0		0	0		0	0
5033417F24Rik	RIKEN cDNA 5033417F24 gene	0	0	0	0		0	0	0	0		0	0		0	0		0	0		0	0
Rnpepl1	arginyl aminopeptidase (aminopeptidase B)-like 1	1.24892	2.66506	1.3703	1.8969		2.08661	2.43938	2.28906	2.45036		2.73443	2.83207		2.97466	3.08887		2.47809	2.47965		2.99702	3.00228
9430060I03Rik	RIKEN cDNA 9430060I03 gene	0	0	0	0		0	0	0	0		0	0		0	0		0	0		0	0
Capn10	calpain 10	1.49396	1.36858	1.13522	1.29004		1.6726	2.08029	1.62302	1.89196		2.29056	2.23303		1.82972	1.78939		1.5688	1.88061		2.34625	1.63879
Gpr35	G protein-coupled receptor 35	0	0	0	0		0	0	0	0		0	0		0	0		0	0		0	0
Aqp12	aquaporin 12	0	0	0	0		0	0	0	0		0	0		0	0		0	0		0	0
Kif1a	kinesin family member 1A	0	0	0	0		0	0	0	0		0	0.0762706		0	0.230633		2.70916	0		3.13064	0
Agxt	alanine-glyoxylate aminotransferase	0	0	0	0		0	0	0	0		0	0		0	0		0	0		0	0
2310007B03Rik	RIKEN cDNA 2310007B03 gene	0	0	0	0		0	0	0	0		0	0		0	0		0	0		0	0
Crocc2	ciliary rootlet coiled-coil, rootletin family member 2	0	0	0	0		0	0	0	0		0	0		0	0		0	0		0	0
Sned1	sushi, nidogen and EGF-like domains 1	0	0	0	0		0	0	0	0		0	0		0	0		0	0		0	0
Mir6901	microRNA 6901	0	0	0	0		0	0	0	0		0	0		0	0		0	0		0	0
Mterf4	mitochondrial transcription termination factor 4	2.75596	3.35973	2.8718	3.0089		3.20077	3.09721	2.51715	3.21764		3.02367	3.04091		2.60988	2.64361		3.3571	3.42671		3.05856	3.56105
Pask	PAS domain containing serine/threonine kinase	3.37751	3.03519	2.86266	3.13486		3.02893	2.84938	2.82685	3.17614		3.28601	3.4769		3.25732	2.82033		3.01693	3.08494		3.02916	2.99242
Ppp1r7	protein phosphatase 1, regulatory (inhibitor) subunit 7	4.52373	4.31446	4.50607	4.54609		4.42806	4.24101	4.13998	4.17749		4.27706	4.21446		4.52325	4.42411		4.48684	4.25309		3.9674	4.43234
Mir6902	microRNA 6902	0	1.64948	2.41612	1.25683		1.40806	1.61644	0	2.40503		0	0		0.286649	0		1.10496	0		1.17838	0
Mir6345	microRNA 6345	2.04571	0	0	1.25683		2.72999	0	1.96362	0		1.21106	0		0	0.150453		0	0		1.17838	0
Ano7	anoctamin 7	0	0	0	0		0	0	0	0		0	0		0	0		0	0		0	0
Hdlbp	high density lipoprotein (HDL) binding protein	6.41337	6.33998	6.38205	6.37681		6.52228	6.39383	6.38077	6.46124		6.63488	6.48906		6.76175	6.7604		6.24734	6.45142		6.30757	6.76781
2002-09-01	septin 2	6.09087	5.70466	6.26479	5.84611		6.31235	6.68984	6.42988	6.38586		5.65649	5.29173		6.06793	6.25999		5.90872	6.40331		5.00282	6.50338
Farp2	FERM, RhoGEF and pleckstrin domain protein 2	0.919376	0.963714	0.569893	1.36754		1.58289	1.26771	0.0743225	0.897604		1.24315	0.699703		0.922814	1.03694		0	0.922699		0	0.9833
Stk25	serine/threonine kinase 25 (yeast)	2.34734	3.1514	2.73681	2.5077		2.64695	2.84326	2.85021	2.97544		3.00249	2.89215		2.81341	3.33108		2.99155	2.84864		3.12877	3.00441
Bok	BCL2-related ovarian killer	0.176272	0.0430724	0	1.23539		0.60901	0.0100368	0	0		0.926579	1.77817		0.850169	0.713973		1.14241	1.14307		2.18669	1.69677
Thap4	THAP domain containing 4	3.03836	3.40929	3.908	3.14523		3.72818	3.16604	3.41822	3.42175		3.98305	3.78899		4.04646	3.91332		3.31305	3.44977		3.84672	3.79059
Atg4b	autophagy related 4B, cysteine peptidase	3.37863	3.17143	2.93807	3.61832		3.301	3.47543	3.28827	3.32291		3.73301	3.71098		3.24116	3.57713		3.03923	3.01555		3.33155	3.2213
Dtymk	deoxythymidylate kinase	5.37218	5.38159	5.35998	5.43286		5.20246	5.27232	5.59126	5.07205		5.23074	5.17825		5.20742	5.09888		5.4326	5.20938		5.57458	4.94235
Ing5	inhibitor of growth family, member 5	3.75999	3.55149	3.62143	3.75645		3.81097	3.78148	3.65183	3.54259		3.70887	3.62013		3.84961	3.89136		3.69858	3.88704		3.55997	3.90535
D2hgdh	D-2-hydroxyglutarate dehydrogenase	1.70364	0.629331	0.337081	1.42572		1.6267	0	0.387079	1.02643		1.91338	1.32241		1.30915	0.826301		0.762882	0.139919		1.39702	0.823595
Gal3st2	galactose-3-O-sulfotransferase 2	0	0	0	0		0	0	0	0		0	0		0	0		0	0		0	0
Gm9994	predicted gene 9994	0	0	0	0		0	0	0	0		0	0		0	0		0	0		0	0
Gm6086	predicted gene 6086	0	0	0	0		0	0	0	0		0	0		0	0		0	0		0	0
Neu4	sialidase 4	0	0	0	0		0	0	0	0		0	0		0	0		0	0		0	0
Pdcd1	programmed cell death 1	0	0	0	0		0	0	0	0		0	0		0	0		0	0		0	0
4930440C22Rik	RIKEN cDNA 4930440C22 gene	0	0	0	0		0	0	0	0		0	0		0	0		0	0		0	0
Fam174a	family with sequence similarity 174, member A	1.12021	0.778428	1.37515	1.38578		0.17444	1.38282	0	1.36406		0.924969	0.81685		0.0530297	0.694441		1.52341	0.531622		0.529726	1.30527
St8sia4	ST8 alpha-N-acetyl-neuraminide alpha-2,8-sialyltransferase 4	0	0	0	0		0	0.232992	0	0		0	0		0	0		0	0		0	0
4930598F16Rik	RIKEN cDNA 4930598F16 gene	0	0	0	0		0	0	0	0		0	0		0	0		0	0		0	0
1700063A18Rik	RIKEN cDNA 1700063A18 gene	0	0	0	0		0	0	0	0		0	0		0	0		0	0		0	0
4930533P14Rik	RIKEN cDNA 4930533P14 gene	0	0	0	0		0	0	0	0		0	0		0	0		0	0		0	0
Slco4c1	solute carrier organic anion transporter family, member 4C1	0	0	0	0		0	0	0	0		0	0		0	0		0	0		1.31073	0.203496
Panct2	pluripotency-associated noncoding transcript 2	0	0	0	0		0	0	0	0		0	0		0	0		0	0		0	0
Slco6b1	solute carrier organic anion transporter family, member 6b1	0	0	0	0		0	0	0	0		0	0		0	0		0	0		0	0
Slco6c1	solute carrier organic anion transporter family, member 6c1	0	0	0	0		0	0	0	0		0	0		0	0		0	0		0	0
D1Ertd622e	DNA segment, Chr 1, ERATO Doi 622, expressed	1.28977	1.31803	2.14696	2.21296		2.23708	1.95242	3.00414	2.34368		1.74635	1.14124		2.54722	1.90147		1.68605	2.34437		0.514364	1.60806
Ppip5k2	diphosphoinositol pentakisphosphate kinase 2	5.29626	5.09375	5.128	5.07833		5.10211	5.07134	5.06564	4.87498		4.9474	4.67371		4.84441	4.3817		5.37798	4.64226		4.40432	4.34429
Gin1	gypsy retrotransposon integrase 1	1.18721	1.45394	0.972659	1.17092		0.918795	1.87342	0	0.768923		0.227026	0.974664		0.0911153	1.06454		1.33392	1.19054		0.516282	1.54324
Pam	peptidylglycine alpha-amidating monooxygenase	1.86768	1.42837	1.60348	1.92679		2.13352	2.35545	2.01644	1.94173		1.99649	2.29465		2.09797	2.44261		1.89691	1.48951		2.42859	1.90017
B230216N24Rik	RIKEN cDNA B230216N24 gene	0	0	0.213997	0		0	0	0.346458	0.524834		0	0		0	0		0	0		0	0
1810006J02Rik	RIKEN cDNA 1810006J02 gene	0	0	0	0		0	0	0	0		0	0		0	0		0	0		0	0
Slco6d1	solute carrier organic anion transporter family, member 6d1	0	0	0	0		0	0	0	0		0	0		0	0		0	0		0	0
Cntnap5b	contactin associated protein-like 5B	0	0	0	0		0	0	0	0		0	0		0	0		0	0		0	0
Gm20268	predicted gene, 20268	0	0	0	0		0	0	0	0		0	0		0	0		0	0		0	0
Cdh20	cadherin 20	3.09074	1.17993	1.98052	2.38365		1.79413	0	0.856644	0.12813		2.82087	2.29819		1.16625	0		0	0		0	0
Rnf152	ring finger protein 152	0	0	0	0		0	0	0	0		0	0		0	0		0.48974	0		0	0
Pign	phosphatidylinositol glycan anchor biosynthesis, class N	3.16895	2.43875	2.75039	2.55277		2.52083	2.34122	2.72904	2.86347		2.14996	2.33621		2.15268	2.3279		2.55345	2.46726		2.03691	2.31371
2310035C23Rik	RIKEN cDNA 2310035C23 gene	3.31779	3.01732	3.52357	3.11858		3.22688	3.66731	3.31482	3.31302		2.93999	2.98846		3.17863	3.22178		3.24377	3.59997		3.12898	3.51843
Tnfrsf11a	tumor necrosis factor receptor superfamily, member 11a, NFKB activator	0	0	0	0		0	0	0	0		0	0		0	0		0	0		0	0
Zcchc2	zinc finger, CCHC domain containing 2	2.26244	2.31732	2.47628	2.66164		2.56419	2.80086	2.87516	2.82181		2.54817	2.06181		2.93177	2.90576		2.43576	3.73677		2.06861	3.42203
Gm20753	predicted gene, 20753	0	0	0	0		0	0	0	0		0	0		0	0		0	0		0	0
Phlpp1	PH domain and leucine rich repeat protein phosphatase 1	2.20714	2.41379	2.61537	2.47571		2.30013	2.09619	2.36536	2.32134		2.68264	2.62123		2.68265	2.44219		2.5181	2.45649		2.62798	2.3592
Bcl2	B cell leukemia/lymphoma 2	0.617417	0.23241	0	0		0	0	0.820726	0		0	0		0.301298	0		0	0		0	0
Mir3473f	microRNA 3473f	0	0	0	0		0	0	0	0		0	0		0	0		0	0		0	0
Kdsr	3-ketodihydrosphingosine reductase	2.41333	2.38659	2.42592	2.1057		2.26586	2.21121	2.05142	1.9564		2.13415	2.07433		1.9695	2.13601		2.27396	2.4435		2.10996	2.0199
Vps4b	vacuolar protein sorting 4B	4.56943	4.4533	4.38762	4.5724		4.37596	4.66841	4.44248	4.45017		4.28329	4.21809		4.25455	4.06695		4.27762	4.4816		3.94951	4.30392
Serpinb5	serine (or cysteine) peptidase inhibitor, clade B, member 5	0	0	0	0		0	0	0	0		0	0		0	0		0	0		0	0
Serpinb12	serine (or cysteine) peptidase inhibitor, clade B (ovalbumin), member 12	0	0	0	0		0	0	0	0		0	0		0	0		0	0		0	0
Serpinb13	serine (or cysteine) peptidase inhibitor, clade B (ovalbumin), member 13	0	0	0	0		0	0	0	0		0	0		0	0		0	0		0	0
Serpinb3a	serine (or cysteine) peptidase inhibitor, clade B (ovalbumin), member 3A	0	0	0	0		0	0	0	0		0	0		0	0		0	0		0	0
Serpinb3d	serine (or cysteine) peptidase inhibitor, clade B (ovalbumin), member 3D	0	0	0	0		0	0	0	0		0	0		0	0		0	0		0	0
Serpinb3b	serine (or cysteine) peptidase inhibitor, clade B (ovalbumin), member 3B	0	0	0	0		0	0	0	0		0	0		0	0		0	0		0	0
Serpinb3c	serine (or cysteine) peptidase inhibitor, clade B, member 3C	0	0	0	0		0	0	0	0		0	0		0	0		0	0		0	0
Serpinb11	serine (or cysteine) peptidase inhibitor, clade B (ovalbumin), member 11	0	0	0	0		0	0	0	0		0	0		0	0		0	0		0	0
Serpinb7	serine (or cysteine) peptidase inhibitor, clade B, member 7	0	0	0	0		0	0	0	0		0	0		0	0		0	0		0	0
Serpinb2	serine (or cysteine) peptidase inhibitor, clade B, member 2	0	0	0	0		0	0	0	0		0	0		0	0		0	0		0	0
Serpinb10	serine (or cysteine) peptidase inhibitor, clade B (ovalbumin), member 10	0	0	0	0		0	0	0	0		0	0		0	0		0	0		0	0
Serpinb8	serine (or cysteine) peptidase inhibitor, clade B, member 8	0	0	0	0		0	0	0	0		0	0		0	0		0	0		0	0
D830032E09Rik	RIKEN cDNA D830032E09 gene	0	0	0	0		0	0	0	0		0	0		0	0		0	0		0	0
Cdh7	cadherin 7, type 2	0	0	0	0		0	0	0	0		0	0		0	0		0	0		0	0
Cdh19	cadherin 19, type 2	0	0	0	0		0	0	0	0		0	0		0	0		0	0		0	0
Dsel	dermatan sulfate epimerase-like	2.11789	1.85731	2.0528	2.10408		2.39119	1.93119	2.2458	1.52714		1.88838	1.3774		1.90257	1.38577		1.83152	1.52221		1.16959	1.0141
Cntnap5a	contactin associated protein-like 5A	0	0	0	0		0	0	0	0		0	0		0	0		0	0		0	0
Tsn	translin	5.19515	5.0969	5.5174	5.23627		5.053	5.08048	5.0702	4.91246		4.82903	4.76665		4.79408	4.71421		5.22557	5.1679		4.58914	4.77421
Nifk	nucleolar protein interacting with the FHA domain of MKI67	5.84965	5.49018	5.84178	5.59843		5.64754	5.82988	5.92659	5.68523		5.51119	5.40876		5.75147	5.74806		5.9337	5.89652		5.34373	5.81554
Clasp1	CLIP associating protein 1	4.77978	4.9024	4.61133	4.61869		4.43654	4.27886	4.35035	4.37186		4.87578	4.87408		4.79273	4.61731		4.40388	4.16261		4.55781	4.27354
2900060B14Rik	RIKEN cDNA 2900060B14 gene	2.63148	2.82021	3.23893	3.64995		3.80118	3.71678	4.04581	3.09033		3.29325	3.27716		2.23499	2.92887		3.76601	3.80473		3.26058	3.01447
Tfcp2l1	transcription factor CP2-like 1	0	0	0	0		0	0	0	0		0	0		0	0		0	2.33829		0.108554	3.02
Gli2	GLI-Kruppel family member GLI2	1.1414	1.90359	1.44592	0.937482		2.47118	2.33104	2.29635	2.05092		1.92565	3.01171		2.7893	3.12878		1.94788	1.31465		3.64414	1.52439
Mir6346	microRNA 6346	2.13882	3.64948	0	1.9349		3.67109	1.29451	3.44905	0		2.21106	1.97518		1.54968	2.82853		0.783029	1.72711		2.44142	0
Inhbb	inhibin beta-B	0	0	0	0		0	0	0	0		0	0		0	0		0	0		0	0
Ralb	v-ral simian leukemia viral oncogene B	2.90774	2.95599	3.18207	3.38004		3.54976	3.62339	3.30255	3.40186		3.42008	3.57715		3.97608	4.21912		3.08132	3.80301		3.17521	4.42101
Tmem185b	transmembrane protein 185B	1.38648	2.27035	1.99393	2.18256		2.1894	2.14986	1.81896	2.20523		2.10202	2.27678		2.44942	2.41179		1.94215	1.90438		1.91147	2.33909
3830432H09Rik	RIKEN cDNA 3830432H09 gene	0.22354	0.412268	0.933799	0.34155		0.563168	0	0	0.16782		0	0		0.0938335	0		0	0		0	0
Epb41l5	erythrocyte membrane protein band 4.1 like 5	3.9122	3.77464	4.01849	3.65952		3.93177	4.12975	3.95428	3.99359		3.74097	3.62485		3.90851	3.93339		3.70732	3.45173		3.62984	3.47525
Ptpn4	protein tyrosine phosphatase, non-receptor type 4	4.00866	3.92897	3.78189	3.47017		3.75852	3.7912	3.55124	3.42875		3.48245	3.69674		3.38557	3.07945		3.94359	3.47446		3.49773	3.21331
Tmem177	transmembrane protein 177	0.945926	0.665169	1.12369	0.9644		1.89324	1.45526	0.802432	1.72028		1.79309	1.63028		1.85929	1.39644		1.3744	0.612214		1.87734	1.00029
Cfap221	cilia and flagella associated protein 221	0	0	0	0		0	0	0	0		0	0		0	0		0	0		0	0
Sctr	secretin receptor	0	0	0	0		0	0	0	0		0	0		0	0		0	0		0	0
Tmem37	transmembrane protein 37	0	0.244336	0	0		0	0.626338	0	0		0	0		0	0		0	1.58249		1.09517	2.26867
Dbi	diazepam binding inhibitor	5.07952	5.1852	4.80576	4.82426		4.43682	5.42407	4.89013	4.99322		4.65864	5.22199		4.75678	5.33387		5.37122	4.82987		5.50765	5.70637
3110009E18Rik	RIKEN cDNA 3110009E18 gene	2.67648	0.695281	0.461925	1.8876		2.45386	2.12168	1.33135	1.91027		2.11484	2.4133		0.917416	2.40571		2.90565	2.41677		3.03154	2.55251
Steap3	STEAP family member 3	0	0	0.242103	0		0	0	0	0		0	0		0	0		1.27886	0.000547868		1.21736	0
C1ql2	complement component 1, q subcomponent-like 2	0	0	0	0		0	0	0	0		0	0		0	0		0	0		0	0
Marco	macrophage receptor with collagenous structure	0	0	0	0		0	0	0	0		0	0		0	0		0	0		0	0
En1	engrailed 1	0	0	0	0		0	0	0	0		0	0		0	0		0	0		0	0
Celrr	cerebellum expressed regulatory RNA	0	0	0	0		0	0	0	0		0	0		0	0		0	0		0	0
Insig2	insulin induced gene 2	2.29034	2.5309	2.21008	1.77326		1.68745	2.44603	2.44688	2.28646		2.19879	2.01707		2.27438	1.97122		2.97787	2.32842		2.44483	2.26997
Ccdc93	coiled-coil domain containing 93	2.48754	2.74933	2.61907	2.77172		2.44108	2.72222	3.36507	2.87469		2.94069	2.66		2.97542	2.6247		2.54678	2.94175		2.17997	2.93963
Htr5b	5-hydroxytryptamine (serotonin) receptor 5B	0	0	0	0		0	0	0	0		0	0		0	0		0	0.0803679		0	0
Ddx18	DEAD (Asp-Glu-Ala-Asp) box polypeptide 18	6.2205	5.96974	6.4795	6.19858		6.33369	6.21439	6.45426	6.23575		6.20269	5.90149		6.39713	6.13562		6.46574	6.5415		5.86589	6.38698
Dpp10	dipeptidylpeptidase 10	0	0	0	0		0	0	0	0		0	0		0	0		0	0		0	0
Actr3	ARP3 actin-related protein 3	6.5553	6.22495	6.64675	6.44012		6.44847	6.90069	6.88978	6.60488		5.88004	5.80236		6.1656	6.35942		6.27336	6.64759		5.49082	6.38545
Slc35f5	solute carrier family 35, member F5	3.22664	2.61063	2.95613	2.18099		3.03121	2.94624	2.86892	2.92038		2.42301	2.50292		2.49091	2.54929		2.17172	2.83569		2.01566	2.66434
Gpr39	G protein-coupled receptor 39	0	0	0	0		0	0	0	0		0	0		0	0		0	0		0	0
Lypd1	Ly6/Plaur domain containing 1	0	0	0	0		0	0	0	0		0	0		0	0		0	0		0	0
Nckap5	NCK-associated protein 5	0	0	0	0		0	0	0	0		0	0		0	0		0	0		0	0
Mgat5	mannoside acetylglucosaminyltransferase 5	1.07029	1.90755	1.13814	1.11635		1.50859	1.60149	1.63049	1.61247		1.95099	1.90665		1.7742	1.91686		1.8626	1.97268		1.69741	1.82879
Tmem163	transmembrane protein 163	0	0	0	0		0	0	0	0		0	0		0	0.437926		0	0		0	0
Acmsd	amino carboxymuconate semialdehyde decarboxylase	0	0	0	0		0	0	0	0		0	0		0	0		0	0		0	0
2900009J06Rik	RIKEN cDNA 2900009J06 gene	0	0	0	1.20621		0	0.343424	0	0		0	0		0	0		0	0.512982		0	0
Ccnt2	cyclin T2	5.10181	5.41554	5.28648	5.19732		5.14683	5.02242	4.84472	5.20545		5.27529	5.17428		5.1722	4.96121		5.30191	5.08552		5.03339	4.87541
Map3k19	mitogen-activated protein kinase kinase kinase 19	0	0	0	0		0	0	0	0		0	0		0	0		0	0		0	0
Rab3gap1	RAB3 GTPase activating protein subunit 1	3.26514	2.79556	3.14389	3.296		3.10936	3.19948	3.11949	3.19065		3.12614	2.65969		2.95758	2.82138		2.67342	3.43008		2.2897	3.06317
Zranb3	zinc finger, RAN-binding domain containing 3	3.89311	3.53802	3.42147	3.49371		3.46072	2.98792	3.32678	3.33919		3.46377	3.59721		3.36239	3.20827		3.53732	2.86022		3.66916	2.8668
R3hdm1	R3H domain containing 1	4.85586	5.00951	4.90309	4.75573		4.87781	4.8311	4.80801	4.8468		5.07798	4.92267		5.13837	5.21208		4.99148	4.63998		4.52434	4.92345
Mir128-1	microRNA 128-1	2.33147	2.52019	2.8718	3.12755		2.86374	1.48716	0	2.27575		0	0.845899		2.74233	0.0211703		3.78303	0		1.0491	2.1295
Ubxn4	UBX domain protein 4	4.56247	4.41872	4.41153	4.3427		4.45078	4.42485	4.37619	4.63009		4.49172	4.31051		4.52611	4.64136		4.35868	4.5013		3.84478	4.73658
Lct	lactase	0	0	0	0		0	0	0	0		0	0		0	0		0	0		0	0
Mcm6	minichromosome maintenance complex component 6	7.25006	7.10811	7.19357	7.1937		7.10438	6.98978	7.0124	6.97073		7.14053	7.02842		7.16492	6.85246		6.99324	7.09687		6.99226	7.00031
Dars	aspartyl-tRNA synthetase	6.83674	6.40779	6.76798	6.62125		6.54875	6.54996	6.73681	6.55611		6.46022	6.01935		6.36771	6.07127		6.52974	6.72696		5.5203	6.24955
Cxcr4	chemokine (C-X-C motif) receptor 4	6.36711	4.28395	6.6586	6.38897		5.29735	4.65567	5.72362	5.37123		6.44002	4.75385		5.29932	4.27094		4.30237	4.30623		2.93839	2.51064
Thsd7b	thrombospondin, type I, domain containing 7B	0	0	0	0		0	0	0	0		0	0		0	0		0	0		0	0
Cd55b	CD55 molecule, decay accelerating factor for complement B	0	0	0	0		0	0.00594443	0	0		0	0		0	0		0	0.331622		0	0
Cd55	CD55 molecule, decay accelerating factor for complement	0.401476	0.801708	0.80936	0.409062		1.38626	2.61302	1.67879	1.52409		0	0.475336		1.57936	3.06242		0.382719	2.21757		2.21103	3.02839
Zp3r	zona pellucida 3 receptor	0	0	0	0		0	0	0	0		0	0		0	0		0	0		0	0
C4bp	complement component 4 binding protein	0	0	0	0		0	0	0	0		0	0		0	0		0	0		0	0
C4bp-ps1	complement component 4 binding protein, pseudogene 1	0	0	0	0		0	0	0	0		0	0		0	0		0	0		0	0
Pfkfb2	6-phosphofructo-2-kinase/fructose-2,6-biphosphatase 2	0.75234	0.826897	0.541702	0.382413		0.890334	1.11239	0.860931	1.00595		0.354124	0.135528		0.570378	1.00594		0.101805	1.04588		0	1.42769
Yod1	YOD1 deubiquitinase	0.916303	0.747479	0.468319	0.0552732		1.55046	1.64518	1.78954	1.48031		0.263254	0.596746		1.67005	1.37774		0.629224	1.25556		1.1712	1.56623
AA986860	expressed sequence AA986860	0	0	0	0		0	0	0	0		0	0		0	0		0	0		0	0.244324
Fcamr	Fc receptor, IgA, IgM, high affinity	0	0	0	0		0	0	0	0		0	0		0	0		0	0		0	0
Pigr	polymeric immunoglobulin receptor	0	0	0	0		0	0	0	0		0	0		0	0		0	0		0	0
Fcmr	Fc fragment of IgM receptor	0	0	0	0		0	0	0	0		0	0		0	0		0	0		0	0
Il24	interleukin 24	0	0	0	0		0	0	0	0		0	0		0	0		0	0		0	0
Il20	interleukin 20	0	0	0	0		0	0	0	0		0	0		0	0		0	0		0	0
Il19	interleukin 19	0	0	0	0		0	0	0	0		0	0		0	0		0	0		0	0
Il10	interleukin 10	0	0	0	0		0.516553	0	0	0		0	0		0	0		0	0		0	0
Mapkapk2	MAP kinase-activated protein kinase 2	3.91643	4.21249	3.46844	3.59655		4.51368	4.69185	4.04664	4.37352		4.09926	4.26313		4.33314	4.99789		2.39948	3.91975		3.3354	4.57123
Dyrk3	dual-specificity tyrosine-(Y)-phosphorylation regulated kinase 3	1.14438	1.91807	2.12723	2.40995		2.39125	2.45761	2.17563	2.88007		2.63719	2.58773		3.06426	3.16707		2.86951	3.76694		3.1672	4.10925
Eif2d	eukaryotic translation initiation factor 2D	3.91433	4.34009	4.46444	4.37182		4.24128	3.93104	4.20337	3.80614		4.60451	4.51449		4.53066	4.22054		4.51368	4.75827		4.88762	4.74511
Rassf5	Ras association (RalGDS/AF-6) domain family member 5	0	0.588782	0.355425	0.143668		0.294897	0	0.0955681	0.536979		0.53283	0		0	0		0	0.350909		0	0
Ikbke	inhibitor of kappaB kinase epsilon	0	0	0.0928411	0		0	0	0	0		0	0		0	0		0	0		0	0
Srgap2	SLIT-ROBO Rho GTPase activating protein 2	3.40066	3.67085	3.44314	3.44372		3.57207	3.69603	3.73211	3.76967		3.75673	3.83983		4.14418	3.94566		2.92314	3.44892		3.32823	3.38909
Fam72a	family with sequence similarity 72, member A	1.96463	2.00135	2.40543	2.13922		2.43131	2.73699	2.80853	1.46145		2.07483	1.59454		2.07346	1.5288		1.3458	2.45338		0.862834	1.24808
Avpr1b	arginine vasopressin receptor 1B	0	1.46417	0	0		0	0	0	0		0	0.751398		0	0		0	0		0	0
Ctse	cathepsin E	0	0	0	0		0	0	0	0		0	0		0	0		0	0		0	0
Rab7b	RAB7B, member RAS oncogene family	0	0	0	0		0	0	0	0		0	0		0	0		0	0		0	0
Slc26a9	solute carrier family 26, member 9	0	0	0	0		0	0	0	0		0	0		0	0		0	0		0	0
Pm20d1	peptidase M20 domain containing 1	0.625412	0.5038	0.71405	0		0.0779581	0	0	0		0.650341	0.433576		0	0		0	0		0	0
Slc41a1	solute carrier family 41, member 1	1.44425	1.93879	1.33822	1.49667		2.003	1.49611	2.16951	1.32713		2.16418	2.46118		2.17169	1.80952		1.45769	1.72059		1.71988	1.75886
Rab29	RAB29, member RAS oncogene family	0	0	0	0		0	0	0	0		0	0		0	0		0	0		0	0
Nucks1	nuclear casein kinase and cyclin-dependent kinase substrate 1	7.40006	7.25489	7.18303	7.14767		6.89919	7.14941	7.00723	7.05519		6.92063	7.09628		6.89284	6.87185		7.23376	6.75861		6.65886	6.74957
Slc45a3	solute carrier family 45, member 3	0	0	0	0		0	0	0	0		0	0		0	0		0	0.491131		1.43339	1.09133
Elk4	ELK4, member of ETS oncogene family	2.36026	2.39248	1.91401	2.32176		2.66413	2.75176	3.13289	2.87596		2.54901	2.68012		2.86254	3.15085		2.92834	2.60796		2.16932	2.98288
Mfsd4a	major facilitator superfamily domain containing 4A	0.0234433	0.690219	0	0		0.686961	0.126668	0.391383	1.26889		0	0.444766		0.823348	1.01432		0.860296	0.296227		0	0.728363
Cdk18	cyclin-dependent kinase 18	1.81879	2.66174	0	0.771594		1.32721	1.71617	0.435313	0.83233		1.29657	3.14732		1.62084	2.08555		2.00799	2.12019		2.48833	1.99896
Lemd1	LEM domain containing 1	0	0	0	0		0	0	0	0		0	0		0	0		0	0		0	0
Mir135b	microRNA 135b	1.86084	0	0	0		0.808147	0	0	0		0	0.375269		0	0		0	0		0.578471	0
Klhdc8a	kelch domain containing 8A	0	0	0	0		0	0	0	0		0	0		0	0		0	0		0	0
Nuak2	NUAK family, SNF1-like kinase, 2	0.502835	0.632669	0	0		0.561177	0	0	0		0	0.60223		0	0		1.59065	2.18873		1.90753	1.43837
Tmcc2	transmembrane and coiled-coil domains 2	0.430427	1.14272	0	0.841219		0	1.20083	0	0.95967		1.0996	1.53732		0.956767	2.41015		0.203918	0		1.11385	1.36801
Dstyk	dual serine/threonine and tyrosine protein kinase	1.08707	1.31279	1.20191	0.786286		0.0529914	0.783326	0.571076	0.934484		1.4471	0.842506		0.845851	1.04136		1.24585	0.36276		0.614728	1.14969
Rbbp5	retinoblastoma binding protein 5, histone lysine methyltransferase complex subunit	3.92882	3.74179	4.03666	3.78784		3.92136	3.74409	3.58828	3.8685		3.74645	3.61624		3.77751	3.76477		3.9719	3.84454		3.48112	3.76762
Tmem81	transmembrane protein 81	0	0	0	0.297658		0	0.756804	0.445018	0		0	0		0	0.0277806		0.79786	0		0	0.0772124
Cntn2	contactin 2	0	0	0	0		0	0	0	0		0	0		0	0		0	0		0	0
Nfasc	neurofascin	0	0	0	0		0	0	0	0		0	0.263159		0	0		1.23931	0		2.00442	0
Gm10538	predicted gene 10538	0	0	0	0		0	0	0	0		0	0		0	0		0	0		0	0
Lrrn2	leucine rich repeat protein 2, neuronal	0	0	0	0		0	0	0	0		0	0		0	0		0	0		0.557625	0
Mdm4	transformed mouse 3T3 cell double minute 4	4.27026	4.28611	4.27719	4.51271		4.50097	4.64394	4.63154	4.59152		4.34647	4.18449		4.43857	4.3515		4.18292	4.41363		3.75778	4.29558
Pik3c2b	phosphoinositide-3-kinase, class 2, beta polypeptide	1.36581	4.00717	0	1.23465		0.978699	1.26343	0.868677	1.65178		0.992842	3.79044		2.16027	2.35235		0.984924	1.54732		1.90494	1.62778
Ppp1r15b	protein phosphatase 1, regulatory (inhibitor) subunit 15b	4.73715	4.37629	4.91637	4.68062		4.81637	4.93154	5.16566	4.85778		4.68552	4.6473		4.84135	4.90813		4.83426	4.98894		4.39115	4.97745
Plekha6	pleckstrin homology domain containing, family A member 6	2.25516	1.06838	2.54443	2.07361		2.43769	0.891979	2.01856	2.03233		3.11921	1.53336		2.27088	1.46319		0.48433	1.49689		1.5477	1.43401
Gm19461	predicted gene, 19461	0	0	0.512934	0		0	0	0	0		0	0		0	0		0	0		0	0
Golt1a	golgi transport 1A	0	0	0	0		0	0	0	0		0	0		0	0		0	0		0	0
Kiss1	KiSS-1 metastasis-suppressor	0	0	0	0		0	0	0	0		0	0		0	0		0	0		0	0
Ren2	NA	0	0	0	0		0	0	0	0		0	0		0	0		0	0		0	0
Ren1	renin 1 structural	0	0	0	0		0	0	0	0		0	0		0	0		0	0		0	0
Etnk2	ethanolamine kinase 2	0	0.664584	0	0		0	0	0.0567284	0		0.700094	0		0	0		0	0.701572		0.547127	0.191424
Sox13	SRY (sex determining region Y)-box 13	1.48224	1.86362	1.69635	1.84601		1.14576	2.25685	2.39693	1.78909		2.28938	2.47472		2.50079	2.35328		2.08728	2.77097		2.72344	2.30581
Snrpe	small nuclear ribonucleoprotein E	8.56263	8.39521	8.67205	8.50167		8.31886	8.5581	8.45156	8.35885		7.89516	7.89685		7.75565	7.71375		8.47759	8.38613		7.44776	7.97269
Zc3h11a	zinc finger CCCH type containing 11A	5.73728	5.63781	5.5481	5.76169		5.69944	5.49665	5.8119	5.54523		5.4634	5.48276		5.52974	5.40604		5.4754	6.09542		4.98887	5.87652
Zbed6	zinc finger, BED type containing 6	5.60147	5.60767	5.54846	5.45394		5.63797	5.52638	5.9471	5.55721		5.36219	5.37937		5.70255	5.39551		5.20109	6.21822		4.93509	5.87444
Lax1	lymphocyte transmembrane adaptor 1	0	0	0	0		0.840636	0	1.50723	0.363675		0	0		1.3233	0		0	0.744645		0	0
Atp2b4	ATPase, Ca++ transporting, plasma membrane 4	0	0	0	0.000867828		0	0.21752	0.774151	0		0	0.313226		0.135655	1.13235		0	0.214898		0	0.806276
Mir6903	microRNA 6903	0	0	0	0		0	0	0	0		0	0		0	0		0	0		0	0
Optc	opticin	2.96681	0	3.20597	2.56126		1.03441	0	0.946115	0		3.57293	0.54264		0.626697	0		1.08745	0.423848		0	0
Prelp	proline arginine-rich end leucine-rich repeat	0	0	0	0		0	0	0	0		0	0		0	0		0	0		0	0
Fmod	fibromodulin	0	0	0	0		0	0	0	0		0	0		0	0		0	0		0	0
Btg2	B cell translocation gene 2, anti-proliferative	1.62552	1.64432	2.23539	1.89553		2.4473	2.23578	2.87335	1.83728		2.12873	2.26771		2.81547	3.64248		1.37282	2.7163		2.21762	3.4202
Chit1	chitinase 1 (chitotriosidase)	0	0	0	0		0	0	0	0		0	0		0	0		0	0		0	0
Chil1	chitinase-like 1	0	0	0	0		0	0	0	0		0	0		0	0		0	0		0	0
Mybph	myosin binding protein H	0	0	0	0		0	0	0	0		0	0		0	0		0	0		0	0
Adora1	adenosine A1 receptor	0	0	0	0		0	0	0	0		0	0		0	0.0301591		0	0		0	0.702386
Myog	myogenin	0	0	0	0		0	0	0	0		0	0		0	0		0	0		0	0
Ppfia4	protein tyrosine phosphatase, receptor type, f polypeptide (PTPRF), interacting protein (liprin), alpha 4	0.0232649	0.170173	0.403942	0.548045		1.42626	0.664384	0.396851	1.14204		0.358534	1.05947		0.796697	1.25611		0.895741	0.711086		0.781541	0.524901
Tmem183a	transmembrane protein 183A	5.01718	4.95472	5.09829	5.08166		5.18049	5.01036	5.08504	4.96146		5.02763	4.9697		4.86888	4.78645		5.01373	4.97326		4.70855	4.77372
4933406M09Rik	RIKEN cDNA 4933406M09 gene	0	0	0	0		0	0	0	0		0	0		0	0		0	0		0	0
Cyb5r1	cytochrome b5 reductase 1	3.664	4.0804	3.96818	3.3579		3.85989	3.9717	4.01075	4.06884		3.70382	3.66122		3.88163	3.87136		4.37448	4.10984		3.80129	3.67913
Adipor1	adiponectin receptor 1	4.32023	3.9854	4.70897	4.32865		4.76504	4.72598	4.88096	4.41171		4.63194	4.46562		4.84003	4.76851		4.67984	4.98399		4.52882	4.75041
Klhl12	kelch-like 12	3.92319	3.57741	3.86308	3.77467		3.80217	3.4443	3.80734	3.31048		3.59436	3.2632		3.21458	3.23001		3.77727	3.36005		3.32338	3.08664
Rabif	RAB interacting factor	3.22529	3.20543	3.01938	3.57832		3.1726	3.89971	3.75564	3.16957		3.07605	3.2729		3.4435	3.80327		3.44518	3.88792		3.3193	3.71519
Mgat4e	MGAT4 family, member E	0	0	0	0		0	0	0	0		0	0		0	0		0	0		0	0
Kdm5b	lysine (K)-specific demethylase 5B	6.10581	5.90102	5.98234	5.98332		5.80651	5.66508	5.75399	6.03892		6.23918	6.04383		6.09518	5.81443		6.59626	5.65852		6.20223	5.52791
Syt2	synaptotagmin II	0	0	0	0		0	0	0	0		0	0		0	0		0	0		0	0
Ppp1r12b	protein phosphatase 1, regulatory (inhibitor) subunit 12B	0.480901	0.96181	0.0694907	0.662274		0.56839	1.19181	0.150421	0.810472		1.00882	0.965586		0.622829	0.283816		0.576488	0.209364		0.671288	0.458637
Ube2t	ubiquitin-conjugating enzyme E2T	4.06768	3.72589	4.05441	3.99982		2.71665	3.52293	3.83094	3.75209		3.76962	3.8292		3.99311	3.45904		4.63035	3.96835		4.41707	3.47685
Lgr6	leucine-rich repeat-containing G protein-coupled receptor 6	0	0	0	0		0	0	0	0		0	0		0	0		0	0		0	0
Ptprv	protein tyrosine phosphatase, receptor type, V	0	0	0	0		0	0	0	0		0	0		0	0		0	0		0	0
Ptpn7	protein tyrosine phosphatase, non-receptor type 7	0	0	0	0		0	0	0	0		0	0		0	1.39689		0	0		0	0.871756
Arl8a	ADP-ribosylation factor-like 8A	2.21959	2.37589	2.7275	2.5011		2.4564	2.76607	2.67355	3.02957		2.75416	2.55505		3.05348	3.29395		2.09986	2.88588		2.55389	3.48577
Gpr37l1	G protein-coupled receptor 37-like 1	0	0	0	0		0	0	0	0		0	0		0	0		0	0		0	0
Elf3	E74-like factor 3	1.12387	0	0	1.24188		0.656144	0.501956	1.82314	1.23808		0	0.935984		0.856662	1.56846		1.82697	3.10447		2.66593	3.2073
Rnpep	arginyl aminopeptidase (aminopeptidase B)	3.43408	3.47558	3.10472	2.90554		3.74157	4.03938	3.97939	3.65212		3.17899	3.65391		3.82325	4.07729		3.33413	4.58927		4.05429	4.50364
Timm17a	translocase of inner mitochondrial membrane 17a	5.40133	4.84212	5.67338	5.28024		5.63874	5.39037	5.82328	5.3908		5.28317	5.22716		5.50927	5.4796		5.69463	6.03162		5.15139	5.87127
Lmod1	leiomodin 1 (smooth muscle)	0	0	0	0		0	0	0	0		0	0		0	0		0	0		0	0
Shisa4	shisa family member 4	0.413929	2.43273	1.28684	1.36201		0.191314	0.984659	1.70107	1.5806		1.85229	2.35835		0.391832	1.42556		1.05814	0.832289		2.35395	0.948924
Ipo9	importin 9	5.45426	5.56467	5.22757	5.45133		5.40621	5.27916	5.41521	5.3339		5.45288	5.4987		5.59911	5.40319		5.35186	5.2532		5.41236	5.25229
Nav1	neuron navigator 1	1.17817	2.07543	0.863452	1.07613		1.68082	2.32504	2.58323	1.91972		1.31912	2.25986		2.48572	2.81638		2.96467	2.9246		3.36082	3.0564
Mir1231	microRNA 1231	0	0	0	0		0	0	0	0		0	0		0	0		0	0		0	0
Csrp1	cysteine and glycine-rich protein 1	0.993144	3.80246	1.71405	1.27465		2.14209	4.55483	3.47787	3.21541		1.68831	3.15719		2.86344	4.65784		2.26962	3.2595		3.66031	4.43503
Phlda3	pleckstrin homology like domain, family A, member 3	0	1.71579	0	0.545533		0.211335	1.09779	0.0299283	0		0.44729	1.98009		0	0.801725		1.28674	1.57478		2.49262	2.16639
Tnni1	troponin I, skeletal, slow 1	0	0.335299	0	1.1353		0	1.49491	0	0.605425		0	2.04347		0	1.19884		0	0		0.641812	1.30717
Lad1	ladinin	0	2.74644	1.51308	0.517292		0.446128	1.35495	0	0.66549		0.641441	2.63774		0.572645	1.21827		1.80599	4.05289		2.574	4.3118
Tnnt2	troponin T2, cardiac	0	0	0	0		0	1.6751	0	0		0	0		0	1.88718		0	0		0	0.9024
Pkp1	plakophilin 1	0	0	0	0		0	0	0	0		0	0		0	0		0	0		0	0
Igfn1	immunoglobulin-like and fibronectin type III domain containing 1	0	0	0	0		0	0	0	0		0	0		0	0		0	0		0	0
Tmem9	transmembrane protein 9	3.89706	3.93162	4.22794	4.22516		4.29313	4.45063	4.23487	3.89868		4.07091	3.9834		3.89721	4.70823		3.6356	4.02409		4.64842	4.40152
Ascl5	achaete-scute family bHLH transcription factor 5	0	0	0	0		0	0	0	0		0	0		0	0		0	0		0	0
Cacna1s	calcium channel, voltage-dependent, L type, alpha 1S subunit	0	0	0	0		0	0	0	0		0	0		0	0		0	0		0	0
Gm15850	predicted gene 15850	0	0	0.574819	0		0	0	0	0		0	0		0	0		0	0		0	0
Kif21b	kinesin family member 21B	2.05428	2.49482	2.1981	1.92872		2.81564	3.1897	2.88844	2.81261		2.50761	2.89198		3.2221	3.76728		2.02176	2.24752		2.59358	2.61982
Mroh3	maestro heat-like repeat family member 3	0.46615	0	0	0		0.697254	0.0982807	0	0.0567937		0.184748	0		0	0		0.110358	0		0	0
5730559C18Rik	RIKEN cDNA 5730559C18 gene	2.01229	2.53544	1.74178	2.53274		2.0409	1.91744	1.53592	1.93551		2.99392	3.55519		2.49785	2.43267		2.67726	2.15026		3.74034	2.35285
Gpr25	G protein-coupled receptor 25	0	0	0	0		0	0	0	0		0	0		0	0		0	0		0	0
Camsap2	calmodulin regulated spectrin-associated protein family, member 2	4.47853	4.39369	4.43972	4.41608		4.44897	3.79146	4.39315	4.46305		4.49065	4.25782		4.3482	3.64426		4.31866	4.32254		3.62209	3.64607
9230116N13Rik	RIKEN cDNA 9230116N13 gene	0	0	0	0		0	0	0.0994329	0		0	0		0	0		0	0		0	0
Ddx59	DEAD (Asp-Glu-Ala-Asp) box polypeptide 59	1.4685	0.527944	0.87955	1.17969		0.678844	1.30226	1.16401	1.67581		1.3933	1.55409		1.57451	1.75684		0.93762	1.41935		1.83821	1.54664
Kif14	kinesin family member 14	3.45207	3.20142	2.80426	3.34509		3.40217	3.17216	3.31317	3.28643		3.48935	3.37491		3.53612	3.62382		3.09906	3.5174		2.98895	3.82294
Zfp281	zinc finger protein 281	4.62522	4.53007	4.79432	4.66171		4.55288	4.72924	4.81783	4.78323		4.60266	4.41355		4.64023	4.312		5.13981	4.87514		4.17975	4.41051
Gm19705	predicted gene, 19705	0	0	0	0		0	0	0.614891	0		0	0		0	0		2.17127	0		0	0
Platr22	pluripotency associated transcript 22	0	0.00682412	0	0		0.765407	0.388826	0	0		0	0.271128		0	0		0.199269	0.728309		0.410199	0
Nr5a2	nuclear receptor subfamily 5, group A, member 2	0	0	0	0		0	0	0.407908	0		0	0		0	0		0	0		0	0
Mir181a-1	microRNA 181a-1	0	0	0	0		0	0	0	0		0	0		0	0		0	0		0	0
Mir181b-1	microRNA 181b-1	0	0	0	0		0	0	0	0		0	0		0	0		0	0		0	0
Ptprc	protein tyrosine phosphatase, receptor type, C	0	0	0	0		0	0	0	0		0	0		0	0		0	0		0	0
Atp6v1g3	ATPase, H+ transporting, lysosomal V1 subunit G3	0	0	0	0		0	0	0	0		0	0		0	0		0	0		0	0
Nek7	NIMA (never in mitosis gene a)-related expressed kinase 7	3.4441	3.5507	3.53022	3.31247		3.73034	3.65571	3.87086	3.16693		2.9596	3.18742		3.15119	3.30055		3.66373	3.20421		2.95352	3.20165
Gm5833	predicted gene 5833	0	0	0	0		0	0	0	0		0	0		0	0		0	0		0	0
Lhx9	LIM homeobox protein 9	0	0	0	0		0	0	0	0		0	0		0	0		0	0		0	0
2310009B15Rik	RIKEN cDNA 2310009B15 gene	0.625331	2.88445	0.580702	2.18695		1.25071	2.91853	1.50671	1.24768		2.05371	2.4028		1.58873	1.38542		2.11754	1.06161		2.5446	1.56086
1700019P21Rik	RIKEN cDNA 1700019P21 gene	0	0	0	0		0	0	0	0		0	0		0	0		0	0		0	0
Dennd1b	DENN/MADD domain containing 1B	1.91533	2.27218	1.72588	1.84301		1.77061	1.71423	2.08712	2.0205		1.68176	2.13145		1.68756	1.30921		2.57966	2.27581		2.00585	1.87787
4930596I21Rik	RIKEN cDNA 4930596I21 gene	0	1.12592	0	0		0	0	2.02502	0.55954		0	0		0	0		0	0		0.502818	0.583214
Crb1	crumbs family member 1, photoreceptor morphogenesis associated	0	0	0	0		0	0	0	0		0	0		0	0		0	0		0	0
4933436E23Rik	RIKEN cDNA 4933436E23 gene	0	0	0	0		0	0	0	0		0	0		0	0		0	0		0	0
Zbtb41	zinc finger and BTB domain containing 41	2.45902	2.99922	2.67651	2.60658		2.90199	2.60362	2.77004	2.73734		2.59717	2.57308		2.67698	2.37821		2.89869	2.82353		2.12029	2.49359
Aspm	asp (abnormal spindle)-like, microcephaly associated (Drosophila)	4.25455	4.05719	3.86212	3.90893		4.03766	4.10141	3.98193	4.22557		4.13756	4.25816		4.05113	4.07758		4.08582	3.92799		3.95658	4.20363
F13b	coagulation factor XIII, beta subunit	0	0	0	0		0	0	0	0		0	0		0	0		0	0		0	0
Cfhr1	complement factor H-related 1	0	0	0	0		0	0	0	0		0	0		0	0		0	0		0	0
Gm4788	predicted gene 4788	0	0	0	0		0	0	0	0		0	0		0	0		0	0		0	0
Cfhr2	complement factor H-related 2	0	0	0	0		0	0	0	0		0	0		0	0		0	0		0	0
Cfh	complement component factor h	0	0	0	0		0	0	0	0		0	0		0	0		0	0		0	0
Kcnt2	potassium channel, subfamily T, member 2	0.680483	1.05684	0.166369	0.628568		0.705796	0.710645	0.222881	0.776767		0	1.01368		0.243349	0.200262		1.69392	0		1.36774	0
4930590L20Rik	RIKEN cDNA 4930590L20 gene	0	0	0	0		0	0	0	0		0	0		0	0		0	0		0	0
Cdc73	cell division cycle 73, Paf1/RNA polymerase II complex component	4.5401	4.29886	4.62049	4.25886		4.50269	4.43736	4.56566	4.4813		4.24038	4.10362		4.35752	4.10553		4.69195	4.38397		3.74798	4.20545
B3galt2	UDP-Gal:betaGlcNAc beta 1,3-galactosyltransferase, polypeptide 2	2.34464	1.84653	2.26685	2.02707		2.22484	1.75972	2.17816	2.32134		1.70877	1.60258		2.12615	1.99558		1.99974	1.976		1.54144	1.42919
Glrx2	glutaredoxin 2 (thioltransferase)	0.953342	0.87198	1.16587	0.818137		1.18696	0.99941	1.26858	0.966335		1.32338	1.00504		0.550972	0.870456		1.07289	0.99143		1.14631	1.49185
Trove2	TROVE domain family, member 2	3.70603	3.69122	3.72902	3.4796		2.98683	3.557	3.51013	3.47479		3.21634	3.12943		2.95309	2.89006		3.96321	3.07786		3.18499	2.64034
Uchl5	ubiquitin carboxyl-terminal esterase L5	4.81611	4.56357	4.93707	4.79076		4.93768	5.33221	5.39724	5.07842		4.18986	4.35711		4.55926	5.00372		5.13351	5.58726		3.83999	5.45181
Rgs2	regulator of G-protein signaling 2	1.15361	0.0944092	0.948515	0.456651		0	0	1.21591	0		0.210576	0.507576		0	0		1.19374	0.741894		0.29574	0
Rgs13	regulator of G-protein signaling 13	0	0	0	0		0	0	0	0		0	0		0	0		0	0		0	0
Rgs1	regulator of G-protein signaling 1	0	0	0	0		0	0	0	0		0	0		0	0		0	0		0	0
Rgs21	regulator of G-protein signalling 21	0	0	0	0		0	0	0	0		0	0		0	0		0	0		0	0
Rgs18	regulator of G-protein signaling 18	0	0	0	0		0	0	0	0		0	0		0	0		0	0		0	0
Brinp3	bone morphogenetic protein/retinoic acid inducible neural specific 3	0	0	0	0		0	0	0	0		0	0		0	0		0	0		0	0
Pla2g4a	phospholipase A2, group IVA (cytosolic, calcium-dependent)	0	0	0	0		0.292425	0.500807	1.22144	0.0778911		0.159551	0.354312		0	0.0348184		1.48409	0		0.461298	0
Mir7652	microRNA 7652	0	0	0	0		0	0	0	0		0	0		0	0		0	0		0	0
Ptgs2os	prostaglandin-endoperoxide synthase 2, opposite strand	0	0	0	0		0	0	0	0		0	0		0	0		0	0		0	0
Ptgs2	prostaglandin-endoperoxide synthase 2	0	0	0	0		0	0	0	0		0	0		0	0		0	0		0	0
Ptgs2os2	prostaglandin-endoperoxide synthase 2, opposite strand 2	0	0	0	0		0	0	0	0		0	0		0	0		0	0		0	0
Pdc	phosducin	0	0	0	0		0	0	0	0		0	0		0	0		0	0		0	0
2310030A07Rik	RIKEN cDNA 2310030A07 gene	0	0	0	0		0	0	0	0		0	0		0	0		0	0		0	0
BC003331	cDNA sequence BC003331	3.22435	3.30874	3.21288	3.21622		2.68791	3.21116	3.28964	3.32732		2.50839	3.09387		2.67926	2.59107		2.9261	3.49489		2.8195	3.16597
Tpr	translocated promoter region, nuclear basket protein	6.64289	6.63989	6.58064	6.59857		6.61922	6.70285	6.65311	6.77603		6.59118	6.52924		6.78782	6.77214		6.65263	6.70763		5.76373	6.75563
Prg4	proteoglycan 4 (megakaryocyte stimulating factor, articular superficial zone protein)	1.64596	0.79621	1.18629	0.837967		0.771604	0.361076	1.00942	1.27305		0.235798	0		0.178125	0		0	0.445746		0	0.443986
Hmcn1	hemicentin 1	0.344484	0.801701	0	0.0269097		0.302683	0.947636	0	0.752165		0.485025	1.11373		0.581317	0.986973		0	0.136303		0.497504	0
C730036E19Rik	RIKEN cDNA C730036E19 gene	0	0	0	0		0	0	0	0		0	0		0	0		0	0		0	0
Ivns1abp	influenza virus NS1A binding protein	6.97658	6.72508	6.70226	6.64192		6.52704	6.37473	6.44581	6.40474		6.53086	6.67595		6.25684	5.95145		6.42637	6.0539		6.07879	5.70988
Swt1	SWT1 RNA endoribonuclease homolog (S. cerevisiae)	3.73891	3.91199	3.73016	3.72894		3.67581	3.64603	4.18083	4.17896		3.5047	3.38233		3.60069	3.4846		3.6305	3.86289		3.21412	3.71492
Trmt1l	tRNA methyltransferase 1 like	4.20495	4.18245	4.26502	4.38866		3.91688	4.44109	3.63355	3.97348		4.38572	4.45324		4.25988	4.25435		3.89496	4.04849		3.94057	4.2298
Mir7682	microRNA 7682	0	0	0	2.39885		0	0	3.6906	2.54705		0	0		1.42867	0		2.24698	0		0	0
Rnf2	ring finger protein 2	5.52778	5.54066	5.59006	5.67852		5.41377	5.33769	5.69753	5.55856		5.42909	5.26278		5.54348	5.1303		5.26703	5.77606		4.85741	5.59172
Fam129a	family with sequence similarity 129, member A	0	0	0	0		0	0	0	0		0	0		0	0		0	2.10542		0	1.76638
Edem3	ER degradation enhancer, mannosidase alpha-like 3	3.63581	3.43203	3.29305	3.34249		3.21079	3.59265	3.46679	3.59549		3.08035	3.12211		3.16738	3.2028		3.23282	3.50966		2.70115	3.38504
1700025G04Rik	RIKEN cDNA 1700025G04 gene	0.732533	1.52698	1.24116	1.11358		1.75619	2.17202	1.21964	1.76058		1.36442	1.41689		1.81295	2.02538		0.864406	2.4375		1.41445	2.24779
Tsen15	tRNA splicing endonuclease subunit 15	4.59222	4.4935	4.78716	4.84688		4.38234	4.56982	4.30278	4.26037		4.30957	4.29405		4.24528	4.25372		4.27318	4.541		4.05053	4.65715
Colgalt2	collagen beta(1-O)galactosyltransferase 2	0	0.187198	0	0		0.00718066	0	0	0		0	0		0	0		0	0		0	0
Rgl1	ral guanine nucleotide dissociation stimulator,-like 1	3.22146	2.15328	2.61471	2.77886		2.72966	2.31442	2.67754	2.61865		3.04411	2.36453		3.08772	2.6327		1.13551	1.52818		1.34644	1.64149
Apobec4	apolipoprotein B mRNA editing enzyme, catalytic polypeptide-like 4 (putative)	0	0	0	0		0	0	0	0		0	0		0	0		0	0		0	0
Arpc5	actin related protein 2/3 complex, subunit 5	5.11428	4.8944	4.99422	4.94476		5.34828	5.58492	5.55591	4.96261		4.8333	4.77916		5.03014	5.20346		4.95355	5.61896		4.73389	5.43805
Ncf2	neutrophil cytosolic factor 2	0.110413	0.647064	1.06578	0.254418		0.552488	1.26611	0.797707	0.595262		0.610741	0		0.869199	0		0.754621	1.07216		0	0
Smg7	Smg-7 homolog, nonsense mediated mRNA decay factor (C. elegans)	5.15207	5.06808	5.16176	4.94933		5.2982	5.07572	5.37794	5.0448		5.12107	5.02403		5.42978	5.20526		5.03257	5.27945		4.88435	5.02077
Nmnat2	nicotinamide nucleotide adenylyltransferase 2	2.32891	2.12112	1.68245	1.74312		1.43492	0	0.949838	0.785528		2.16602	2.42457		1.50114	0.801805		2.93344	1.13479		2.55888	0.363642
Lamc2	laminin, gamma 2	0	0	0	0		0	0	0	0		0	0		0	0.101582		0	0		0	0
Lamc1	laminin, gamma 1	3.36246	3.90327	3.11262	3.06824		3.42799	4.62437	3.6107	3.85559		3.41182	4.17199		3.9615	5.06387		4.12488	4.25374		4.44734	5.13844
E330020D12Rik	Riken cDNA E330020D12 gene	0	0	0	0		0	0	0	0		0	0		0	0		0	0		0	0
Shcbp1l	Shc SH2-domain binding protein 1-like	0.710792	2.00914	1.77579	1.93137		2.71396	1.74784	1.96573	2.24003		1.3831	0.500859		1.9892	1.57883		1.46462	2.2009		0.0384793	0.933319
Dhx9	DEAH (Asp-Glu-Ala-His) box polypeptide 9	7.86574	7.69079	7.83053	7.75423		7.71787	7.75158	7.66326	7.74529		7.58634	7.44811		7.51924	7.52513		7.93962	7.70885		7.01427	7.48242
Npl	N-acetylneuraminate pyruvate lyase	0	0	0	0		0.860651	3.39096	2.26421	1.90493		0.0786847	0		1.87674	3.09703		0	1.91666		1.53144	3.81571
Rgs8	regulator of G-protein signaling 8	0	0	0	0		0	0	0	0		0	0		0	0		0	0		0	0
C230024C17Rik	RIKEN cDNA C230024C17 gene	0	0	0	0		0	0	0	0		0	0		0	0		0	0		0	0
Rgs16	regulator of G-protein signaling 16	0	0	0.226914	0		0.218853	0	1.86188	0		0	0		0	0		1.91575	0.503684		0	0
Rnasel	ribonuclease L (2', 5'-oligoisoadenylate synthetase-dependent)	0	0	0	0		0	0	0	0		0	0		0	0		0	0		0	0
Rgsl1	regulator of G-protein signaling like 1	0	0	0	0		0	0	0	0		0	0		0	0		0	0		0	0
Teddm2	transmembrane epididymal family member 2	0	0	0	0		0	0	0	0		0	0		0	0		0	0		0	0
Teddm1b	transmembrane epididymal protein 1B	0	0	0	0		0	0	0	0		0	0		0	0		0	0		0	0
Teddm1a	transmembrane epididymal protein 1A	0	0	0	0		0	0	0	0		0	0		0	0		0	0		0	0
Mir8114	microRNA 8114	0	0	0	0		0	0	0	0		0	0		0	0		0	0		0	0
Glul	glutamate-ammonia ligase (glutamine synthetase)	6.08275	5.39679	5.91113	6.06763		5.6292	5.33155	5.67998	5.39316		6.13237	5.60518		5.59588	5.4116		5.63456	5.39026		5.50165	5.59268
Zfp648	zinc finger protein 648	0	0	0	0		0	0	0	0		0	0		0	0		0	0		0	0
4930452N14Rik	RIKEN cDNA 4930452N14 gene	0	0	0	0		0	0	0	0		0	0		0	0		0	0		0	0
4930532M18Rik	RIKEN cDNA 4930532M18 gene	0	0	0	0		0	0	0	0		0	0		0	0		0	0		0	0
Cacna1e	calcium channel, voltage-dependent, R type, alpha 1E subunit	0	0	0	0		0	0	0	0		0	0		0	0		0	0		0	0
Ier5	immediate early response 5	3.08946	2.20322	3.11609	2.84854		3.48118	2.88388	3.24274	2.81742		2.5694	2.20097		2.8014	2.55219		2.76973	3.33396		1.99516	2.54371
Mr1	major histocompatibility complex, class I-related	0	0	0	0		0	0	0	0		0	0		0	0		0	0		0	0
Stx6	syntaxin 6	2.4823	2.95548	3.083	3.12226		3.00219	2.77885	3.12603	2.89606		2.97511	2.88125		2.95943	3.29174		3.08903	2.22812		3.1337	2.70228
Xpr1	xenotropic and polytropic retrovirus receptor 1	2.66784	2.88247	2.48047	2.59857		2.77341	3.00503	2.77299	2.61734		2.78738	2.52496		2.69583	2.70845		2.77338	2.80224		2.95995	2.80443
Gm5532	predicted gene 5532	0	0	0	0		0	0	0	0		0	0		0	0		0	0		0	0
Acbd6	acyl-Coenzyme A binding domain containing 6	3.95527	3.8759	3.95223	4.19769		4.36125	4.01504	3.82165	4.03629		4.15809	3.82334		3.84714	4.12194		3.91634	3.83307		3.89168	4.18094
Lhx4	LIM homeobox protein 4	0	0	0	0		0	0	0	0		0	0		0	0		0	0		0	0
Qsox1	quiescin Q6 sulfhydryl oxidase 1	0.699487	1.31885	0.831737	1.39827		0.646798	0.138973	0.536776	0		1.41808	1.96648		0.908716	1.53805		1.06806	1.12176		1.93795	1.33151
Cep350	centrosomal protein 350	3.25671	3.39252	3.02229	3.24868		3.17984	3.15972	3.06624	3.43475		3.29252	3.1934		3.38279	3.29605		2.76041	2.85296		2.56727	3.15693
Tor1aip1	torsin A interacting protein 1	3.35036	3.04125	3.11388	3.16872		3.19291	3.41331	3.21829	3.09637		3.18515	3.27912		3.49706	3.34958		3.00575	3.35928		2.52589	3.24867
Tor1aip2	torsin A interacting protein 2	3.98504	4.01714	4.07989	4.11527		4.04828	4.25118	4.15181	4.18938		3.98878	4.0176		4.19522	3.98275		4.1279	4.38209		4.05088	4.4122
Fam163a	family with sequence similarity 163, member A	0	0	0	0		0	0	0	0		0	0		0	0		0	0		0	0
Tdrd5	tudor domain containing 5	0	0	0	0		0	0.0248158	0	0		0	0.571183		0	0.366182		0	0.572886		0.73876	0.889545
Nphs2	nephrosis 2, podocin	0	0	0	0		0	0	0	0		0	0		0	0		0	0		0	0
Axdnd1	axonemal dynein light chain domain containing 1	0	0	0	0		0	0	0.79678	0		0	0		0	0		0	0		0	0
Soat1	sterol O-acyltransferase 1	6.09054	5.57999	5.92568	5.71025		6.16746	6.19627	6.8017	6.27744		5.66491	5.54123		6.44902	6.10139		5.87713	6.10144		6.15712	5.92929
Abl2	v-abl Abelson murine leukemia viral oncogene 2 (arg, Abelson-related gene)	3.1551	3.38172	3.31234	3.08469		3.43199	3.70441	3.61198	3.59962		3.32898	3.32844		3.58863	3.53039		3.65672	3.96538		3.22827	3.75498
Tor3a	torsin family 3, member A	1.61945	2.06275	1.26549	0.582639		2.09142	2.1517	2.38746	1.86012		1.0126	1.77672		1.67855	2.365		2.85703	2.14303		2.09665	1.69311
Fam20b	family with sequence similarity 20, member B	3.19294	3.09216	3.20616	3.27375		3.14025	3.36817	2.91445	3.14376		2.96602	2.84189		3.26539	3.46542		2.93231	3.13942		2.94939	3.54946
Ralgps2	Ral GEF with PH domain and SH3 binding motif 2	4.83788	4.32896	4.30583	4.54002		3.99147	3.55762	4.12767	4.05595		4.5055	4.17418		3.92411	3.47815		3.9431	3.69995		3.45624	2.77364
Angptl1	angiopoietin-like 1	1.27027	1.5965	1.01919	1.94082		0.834248	0	1.5101	1.30766		1.41746	1.44766		1.39873	1.37501		0.0950461	0.759016		0	0
Tex35	testis expressed 35	0	0	0	1.56257		0	0	0	0		0	0		0	0		0	0		0	0
Rasal2	RAS protein activator like 2	1.52397	1.87084	2.01661	1.50166		2.09672	1.81396	2.30953	2.14412		1.87092	1.86324		2.34767	2.29075		2.69327	2.05391		2.29768	2.21947
2810025M15Rik	RIKEN cDNA 2810025M15 gene	4.27259	4.10032	3.7795	3.90561		3.78639	3.99477	4.17666	3.8128		4.07162	4.45403		4.39598	4.32975		4.57686	3.90426		5.07054	4.16647
BC026585	cDNA sequence BC026585	0	1.22433	0.0840845	0.831686		0.660986	0.284405	0.332022	0		0.200947	0.102577		0.20254	0		0.77292	0		1.3382	0.511705
Sec16b	SEC16 homolog B (S. cerevisiae)	0	0	0	0		0	0	0	0		0	0		0	0		0	0		0	0
Brinp2	bone morphogenic protein/retinoic acid inducible neural-specific 2	0	0	0	0		0	0	0	0		0	0		0	0		0	0		0	0
Astn1	astrotactin 1	0.619447	1.38548	0	0		0	0	0	0		0.299364	1.16783		0	0		1.48605	0		2.0498	0
Mir488	microRNA 488	0	0	0	0		0	0	0	0		0	0		0	0		0	0		0	0
Pappa2	pappalysin 2	0	0	0	0		0	0	0	0		0	0		0	0		0	0		0	0
Rfwd2	ring finger and WD repeat domain 2	4.86433	4.63572	4.83002	4.48638		4.48582	4.66139	4.67107	4.56273		3.72745	3.50271		3.90471	3.60988		4.60369	4.40525		3.27974	3.54371
Pou5f1-rs1	NA	0	0.616055	0	0		0	0	0	0		0	0		0	0.11703		0.071534	0		0	0
Scarna3a	small Cajal body-specific RNA 3A	0.578106	1.76683	0.533478	1.37419		0	0.733799	0.0809759	0.522387		2.91338	2.6775		2.21136	2.58974		0.222314	2.16639		3.1031	1.37614
Mir1843b	microRNA 1843b	0	0	0	0		0	0	0	0		0	0		0	0		0	0		0	0
Tnr	tenascin R	0	0	0	0		0	0	0	0		0	0		0	0		0	0		0	0
4930523C07Rik	RIKEN cDNA 4930523C07 gene	0	0	0	0		0	0	0	0		0	0		0	0		0	0		0	0
4930562F07Rik	RIKEN cDNA 4930562F07 gene	0	0	0	0		0	0	0	0		0	0		0	0		0	0		0	0
Tnn	tenascin N	0	0	0	0		0	0	0	0		0	0		0	0		0	0		0	0
Mrps14	mitochondrial ribosomal protein S14	3.93848	3.85821	4.17658	3.8489		4.0803	3.56035	3.79563	3.73406		3.57671	3.61787		3.44987	3.45034		3.97146	3.9767		3.36454	4.24512
Cacybp	calcyclin binding protein	7.3114	7.17857	7.58945	7.34096		7.28866	7.41627	7.49272	7.37748		7.17794	6.91138		7.20455	7.18283		7.45779	7.1517		6.36136	7.16216
Rabgap1l	RAB GTPase activating protein 1-like	1.04313	0.92929	0.727643	0.614647		1.054	1.03376	0.717363	1.51492		0.786918	0.861174		1.18313	1.16723		0.823654	0.40685		1.47414	0.439056
Mir1927	microRNA 1927	0.692565	0	0	0		1.63988	0	0	0		0	0		1.10343	0		0	0		1.73213	0
Gpr52	NA	0	0	0	0		0.908214	0.853562	0.686166	0		0	0.0602985		0.201841	0		0	0		0	0
Rc3h1	RING CCCH (C3H) domains 1	4.23376	4.06831	4.48232	4.16891		4.24819	4.05242	4.40733	4.13192		4.15563	4.08331		4.34733	3.99817		4.30492	4.13512		3.77548	3.83423
Serpinc1	serine (or cysteine) peptidase inhibitor, clade C (antithrombin), member 1	0.190621	0	0	0.179348		0.578504	0	0	0.134902		0	0		0	0		0	0		0	0
Zbtb37	zinc finger and BTB domain containing 37	1.72762	2.23432	2.30052	2.11524		2.63485	2.01541	2.43298	2.54816		2.18292	1.33763		2.34097	2.53584		2.19323	2.1595		1.58634	2.07053
Gas5	growth arrest specific 5	7.52969	7.15589	7.73012	7.47599		7.64026	7.60339	7.57248	7.56171		7.52324	7.42358		7.47069	7.55109		7.76798	7.51226		6.77908	7.47186
Snord47	small nucleolar RNA, C/D box 47	7.32102	6.32755	7.32449	6.66073		7.40806	7.23793	7.59946	7.33686		7.62332	7.31037		7.66516	7.65165		7.45763	7.3486		6.81423	7.57626
Dars2	aspartyl-tRNA synthetase 2 (mitochondrial)	3.99613	3.87715	3.84188	4.07852		3.9033	3.90279	3.86937	3.91825		3.58118	3.63279		3.79763	3.70115		3.86399	3.85986		3.55833	3.62148
Cenpl	centromere protein L	3.36009	2.97508	2.85462	2.82859		3.00784	3.07037	3.44792	2.7638		2.58613	2.43676		2.67784	2.53361		3.01552	2.57773		2.3815	2.40604
Klhl20	kelch-like 20	2.89953	2.85032	3.03697	2.91439		2.70512	2.8073	2.7461	2.89357		2.86498	2.54686		3.19632	2.68709		2.6097	2.79107		2.43772	3.00081
Ankrd45	ankyrin repeat domain 45	1.09035	1.54212	1.13883	1.32532		0	0	0	0.449671		1.37117	1.41671		1.09682	0		0.412632	0		1.12349	0
4930469G21Rik	RIKEN cDNA 4930469G21 gene	0	0	0	0.358986		0	0	0	0		0	0		0	0		0	0		0	0
Prdx6	peroxiredoxin 6	6.53293	6.35132	6.62999	6.56584		6.57407	6.37962	6.64366	6.1364		6.64433	6.57142		6.5377	6.5024		6.52876	6.34822		6.66935	6.41774
Tnfsf4	tumor necrosis factor (ligand) superfamily, member 4	0	0	0	0		0	0	0	0		0	0		0	0		0	0		0	0
Tnfsf18	tumor necrosis factor (ligand) superfamily, member 18	0	0	0	0		0	0	0	0		0	0		0	0		0	0		0	0
Fasl	Fas ligand (TNF superfamily, member 6)	0	0	0	0		0	0	0	0		0	0		0	0		0	0		0	0
Suco	SUN domain containing ossification factor	4.37888	4.06268	4.44061	4.15547		4.25677	4.26026	4.58858	4.29184		3.89984	3.66169		3.97543	3.874		4.06507	4.18096		3.05127	4.09011
4930558K02Rik	RIKEN cDNA 4930558K02 gene	0	0	0	0		0	0	0	0		0	0		0	0		0	0		0	0
Pigc	phosphatidylinositol glycan anchor biosynthesis, class C	0.987208	1.13641	1.12544	1.32872		0.583047	0.688335	0.981064	0.809498		1.05162	0.936043		0.358542	1.06737		0.229317	0.272931		0.539783	1.1757
Dnm3	dynamin 3	0	0	0	0		0	0	0	0		0	0		0	0		0	0		0	0
2810442N19Rik	RIKEN cDNA 2810442N19 gene	0	0	0	0		0	0	0	0		0	0		0	0		0	0		0	0
Dnm3os	dynamin 3, opposite strand	0	0	0	0		0	0	0	0		0	0		0	0		0	0		0	0
Mir199a-2	microRNA 199a-2	0	0	0	0		0	0	0	0		0	0		0	0		0	0		0	0
Mir214	microRNA 214	0	0	0	0		0	0	0	0		0	0		0	0		0	0		0	0
Mettl13	methyltransferase like 13	3.51455	3.11032	3.0681	3.46183		3.62022	3.38956	3.37555	3.05701		3.57236	3.18734		3.3563	3.41521		3.03395	3.60299		2.92216	3.80708
Vamp4	vesicle-associated membrane protein 4	2.37185	2.33981	2.7251	2.72667		2.35764	1.82589	2.0999	2.60653		2.23012	2.43838		2.10724	1.8351		2.20749	1.98909		1.63492	1.58248
Myoc	myocilin	0.0233442	0	0	0		0	0	0	0		0	0		0	0		0	0		0	0
7420461P10Rik	RIKEN cDNA 7420461P10 gene	0	0	0	0.308464		0	0	0.600214	0		0	0		0	0		0	0		0	0
Prrc2c	proline-rich coiled-coil 2C	7.27401	7.09493	7.22734	7.21279		7.35402	7.04618	7.25303	7.21041		7.53182	7.35845		7.68404	7.5164		7.15638	7.27076		6.87384	7.40668
Fmo4	flavin containing monooxygenase 4	0	0	0	0		0	0	0	0		0	0		0	0		0	0		0	0
Fmo1	flavin containing monooxygenase 1	0	0	0	0		0	0	0	0		0	0		0	0		0	0		0	0
Fmo2	flavin containing monooxygenase 2	0	0	0	0		0	0	0	0		0	0		0	0		0	0		0	0
Fmo6	flavin containing monooxygenase 6	0	0	0	0		0	0	0	0		0	0		0	0		0	0		0	0
Fmo3	flavin containing monooxygenase 3	0	0	0	0		0	0	0	0		0	0		0	0		0	0		0	0
Mroh9	maestro heat-like repeat family member 9	0	0	0	0		0	0	0	0		0	0		0	0		0	0		0	0
Prrx1	paired related homeobox 1	0	1.16188	0	0		0	0	0	0		0	0.555488		0	0		0	0		0	0
Gorab	golgin, RAB6-interacting	2.57243	2.81063	1.85643	2.64269		1.87484	2.30186	2.1726	2.26037		2.34768	2.11181		2.39833	1.96515		2.75616	2.21018		2.25612	1.95542
Mettl11b	methyltransferase like 11B	0	0	0	0		0	0	0	0		0	0		0	0		0	0		0	0
Kifap3	kinesin-associated protein 3	3.95825	4.06598	3.51507	3.41991		3.80691	3.84592	3.84472	4.00648		3.79699	3.6222		3.72922	3.4881		3.83899	3.65434		3.38522	3.42447
Scyl3	SCY1-like 3 (S. cerevisiae)	2.2082	2.48784	2.28715	2.50471		2.54391	2.6693	2.2684	2.6857		2.53169	2.37257		2.59938	2.35627		2.27621	2.34582		2.32761	2.48998
BC055324	cDNA sequence BC055324	4.65785	4.54782	4.46774	4.56701		4.62918	4.62534	4.70948	4.69913		4.36959	4.35102		4.48029	4.2173		4.85082	4.68434		4.48856	4.37768
Mettl18	methyltransferase like 18	1.41041	0.840142	1.7137	0.0689848		1.70564	1.5661	1.45384	1.89526		1.40172	1.13783		0.776874	1.28453		2.08704	1.82466		1.5755	1.60698
Sele	selectin, endothelial cell	0	0	0	0		0	0	0	0		0	0		0	0		0	0		0	0
Sell	selectin, lymphocyte	0	0	0	0		0	0	0	0		0	0		0	0		0	0		0	0
Selp	selectin, platelet	0	0	0	0		0	0	0	0		0	0		0	0		0	0		0	0
Gm16548	predicted gene 16548	0	0	0	0		0	0	0	0		0	0		0	0		0	0		0	0
F5	coagulation factor V	0	0	0	0		0	0	0	0		0	0		0	0		0.0265879	0		1.39547	0
Slc19a2	solute carrier family 19 (thiamine transporter), member 2	1.22901	2.0641	2.23067	2.18803		2.06215	1.3847	2.57464	1.93513		1.89869	1.56861		2.1238	1.82978		2.55911	2.71158		1.90689	2.33636
Ccdc181	coiled-coil domain containing 181	0.156969	1.71493	0	0.538013		0.519317	1.04963	0	1.03985		0.129668	1.35323		0.857338	0.96215		1.17041	0.860731		1.41892	1.72759
Blzf1	basic leucine zipper nuclear factor 1	2.74266	1.9505	2.5245	2.82563		1.98472	2.11248	2.3296	2.22631		2.51682	2.19318		2.52462	2.17509		2.08879	2.97249		1.58903	2.79971
Nme7	NME/NM23 family member 7	3.86329	3.9989	4.05341	3.88919		3.75146	3.4253	3.66354	3.56867		3.80334	3.83768		3.69497	3.26187		3.70231	3.50838		3.77827	3.33431
Atp1b1	ATPase, Na+/K+ transporting, beta 1 polypeptide	0.291938	1.1181	0.24731	0.00555812		1.27878	0.921562	2.11674	0.651256		0.849599	0.702535		1.7808	1.60613		2.14126	3.00492		2.79384	3.73061
Dpt	dermatopontin	0	0	0	0		0	0	0	0		0	0		0	0		0	0		0	0
Gm20743	predicted gene, 20743	0	0	0	0		0	0	0	0		0	0		0	0		0	0		0	0
Xcl1	chemokine (C motif) ligand 1	0	0	0	0		0	0	0	0		0	0		0	0		0	0		0	0
4930568G15Rik	RIKEN cDNA 4930568G15 gene	0	0	0	0		0	0	0	0		0	0		0	0		0	0		0	0
Tbx19	T-box 19	0	0	0	0		0	0	0	0		0	0		0	0		0	0		0	0
Sft2d2	SFT2 domain containing 2	0.314132	1.72525	0.914839	0		0.906778	1.67628	1.28649	1.68726		0.599215	1.76716		1.28926	1.71843		1.61545	1.28944		2.50459	1.62766
Tiprl	TIP41, TOR signalling pathway regulator-like (S. cerevisiae)	2.57827	3.06353	3.17245	2.85562		3.11377	3.39744	3.04685	3.14887		2.73146	2.44339		2.68883	3.00591		3.04223	2.8899		2.23155	3.08194
Gpr161	G protein-coupled receptor 161	0.540653	0.8714	0.161606	0.800683		0.487964	0	0.50747	1.03634		0.84237	0.563427		0.698397	0.242741		0.630661	0.270958		0.704087	0
Dcaf6	DDB1 and CUL4 associated factor 6	2.34017	1.6029	2.16863	2.21025		1.52498	1.78399	1.71613	2.01838		2.53185	1.46466		2.06382	2.45437		1.36872	2.19149		1.89734	2.09191
Mpc2	mitochondrial pyruvate carrier 2	2.47754	2.3037	2.99996	2.6062		2.62416	2.6857	3.43498	0.836863		2.58149	1.14398		1.35591	1.31925		1.53679	3.03886		1.83261	2.22113
Adcy10	adenylate cyclase 10	0	0	0	0		0	0	0	0		0	0		0	0		0	0		0	0
Mpzl1	myelin protein zero-like 1	4.34832	4.30848	4.16514	4.34627		4.21969	4.58118	4.40949	4.25513		4.30049	4.42284		4.36224	4.79702		3.9054	4.50206		4.53926	4.69925
Rcsd1	RCSD domain containing 1	0	0.514781	0	0		0	0	0	0		0	0.347445		0	1.29139		0	0		0.188077	1.00544
Creg1	cellular repressor of E1A-stimulated genes 1	0.866934	1.18119	0.532799	1.01094		0.939775	2.23562	0	0.995639		0.245272	1.15075		1.04076	2.8454		0.75215	1.69623		0.482688	2.35528
Cd247	CD247 antigen	0	0	0	0		0	0	0	0		0	0		0	0		0	0		0	0
Pou2f1	POU domain, class 2, transcription factor 1	3.89598	3.76895	3.65368	3.69596		3.49312	3.24952	3.49082	3.3344		3.81318	3.7127		3.67696	3.44362		3.89682	3.17819		3.73399	3.1564
Dusp27	dual specificity phosphatase 27 (putative)	0	0	0	0		0	0.101101	0	0		0	0		0	0		0	0		0	0
Gpa33	glycoprotein A33 (transmembrane)	0	0	0	0		0	0	0	0		0	0		0	0		0	0		0	0
Mael	maelstrom spermatogenic transposon silencer	0	0	0	0		0	0	0	0		0	0		0	0		0.510632	0		0	0
Ildr2	immunoglobulin-like domain containing receptor 2	0.331466	1.79742	0.744045	0.999793		0	0	0	0		0.791587	1.87015		0	0		0	0		0.592722	0
Tada1	transcriptional adaptor 1	3.56459	3.63867	2.91989	2.9981		3.22461	2.72028	3.13593	2.83079		3.01533	3.25339		3.12143	2.62352		2.85905	2.82844		2.79879	2.29072
Pogk	pogo transposable element with KRAB domain	1.44839	1.49829	0.8644	1.72422		1.18211	0.359464	0.951264	1.08392		1.58026	1.86353		1.03749	0.718642		1.1446	0.853457		1.22439	0.33622
Gm4846	predicted gene 4846	0	0	0	0		0	0	0	0		0	0		0	0		0	0		0	0
Gm4847	predicted gene 4847	0	0	0	0		0	0	0	0		0	0		0	0		0	0		0	0
Fmo9	flavin containing monooxygenase 9	0	0	0	0		0	0	0	0		0	0		0	0		0	0		0	0
Gm16701	predicted gene, 16701	0	0	0	0		0	0	0	0		0	0		0	0		0	0		0	0
Fam78b	family with sequence similarity 78, member B	0	0	0	0		0	0	0	0		0	0		0	0		0	0		0	0
Uck2	uridine-cytidine kinase 2	5.58772	5.54546	5.97385	5.82915		6.07312	5.94246	5.92091	5.86574		6.21859	6.00191		6.31232	6.15691		6.02395	6.07999		6.05334	6.30131
Mir6347	microRNA 6347	0	0	0	0		0	0	0	0		0	0		0	0		0	0		0	0
Tmco1	transmembrane and coiled-coil domains 1	3.37779	3.40477	3.50309	3.47378		3.2694	3.55518	3.67547	3.53978		3.28338	3.14704		2.98902	3.07567		3.21123	3.44525		2.53887	3.46682
Aldh9a1	aldehyde dehydrogenase 9, subfamily A1	4.51227	4.19817	4.2923	4.62477		4.36621	3.87625	4.21318	4.29006		4.60558	4.20751		4.31838	4.17219		4.72695	4.5781		4.65717	4.62829
Mgst3	microsomal glutathione S-transferase 3	1.47206	2.50879	1.10551	1.26815		1.9048	2.11318	2.35345	1.90177		1.22237	1.70896		0.783391	1.4248		1.79434	2.78282		3.72575	3.07745
Lrrc52	leucine rich repeat containing 52	0	0	0	0		0	0	0	0		0	0		0	0		0	0		0	0
Rxrg	retinoid X receptor gamma	1.4638	1.53054	1.16391	1.50986		0.845512	0.217393	0.512103	0.520554		2.29927	1.71129		1.16771	0		1.18396	0.930094		0.97198	0
Lmx1a	LIM homeobox transcription factor 1 alpha	0	0	0	0		0	0	0	0		0	0		0	0		0	0		0	0
Pbx1	pre B cell leukemia homeobox 1	5.66648	5.22111	5.40236	5.46746		4.76153	4.52299	4.3062	4.41897		5.61083	5.28055		4.54543	4.67341		4.63185	3.09869		4.7777	3.9389
Mir6348	microRNA 6348	0	0	0	0		0	0	0	0		0	0		0	0		0	0		0	0
Nuf2	NUF2, NDC80 kinetochore complex component	4.84731	4.98751	4.75795	4.78323		4.72699	4.96958	5.14119	4.73926		4.64812	4.58099		4.72371	4.35742		4.81858	4.709		3.94092	4.73086
Rgs5	regulator of G-protein signaling 5	0.925077	2.17152	1.74147	1.8207		1.87239	2.32404	2.93736	3.17946		1.56052	1.38704		2.37944	1.53145		0	1.87593		0.0280015	0.693359
Rgs4	regulator of G-protein signaling 4	0	0	0	0		0.529825	0	0	0		0	0		0	0		0	0.334299		0	0
Ccdc190	coiled-coil domain containing 190	0	0	0	0		0	0	0	0		0	0		0	0		0	0		0.438415	0
Hsd17b7	hydroxysteroid (17-beta) dehydrogenase 7	2.5589	2.78486	2.25688	2.42851		2.74867	2.23856	2.70525	2.75358		2.42685	2.45257		2.36581	2.17112		1.94572	2.58328		1.90789	2.09954
3110045C21Rik	RIKEN cDNA 3110045C21 gene	0.312273	0.308356	1.72708	1.10836		0	0	0	0.256553		0	0.148633		0	0		0.863371	0.222486		0	0
Ddr2	discoidin domain receptor family, member 2	0	0	0	0		0	0	0	0		0	0		0	0		0	0		0	0
Uap1	UDP-N-acetylglucosamine pyrophosphorylase 1	3.25177	3.18098	2.79211	3.206		3.66808	3.8181	3.62109	3.46055		2.78408	2.99361		3.72855	3.80309		3.23887	3.42502		2.82131	3.42696
Uhmk1	U2AF homology motif (UHM) kinase 1	3.58628	4.21338	4.11963	4.00855		3.87628	3.95538	4.17045	4.05139		3.88984	3.54294		3.72572	3.74866		3.72188	4.12132		3.26148	3.89784
Sh2d1b2	SH2 domain containing 1B2	0	0	0	0		0	0	0	0		0	0		0	0		0	0		0	0
Sh2d1b1	SH2 domain containing 1B1	0	0	0	0		0	0	0	0		0	0		0	0		0	0		0	0
Gm7694	predicted gene 7694	0	0	0	0		0	1.88211	0.84072	0.960203		0	0.356326		0.667793	1.69741		0	0.35423		0	1.05496
Spata46	spermatogenesis associated 46	0	0	0	0		0	0	0	0		0	0		0	0.579586		0	0		0	0
Nos1ap	nitric oxide synthase 1 (neuronal) adaptor protein	0	0.846814	0	0		0.0204344	1.70012	0	1.14294		0	0.317949		1.08345	1.66095		0	0		0	0.678508
Olfml2b	olfactomedin-like 2B	0	0	0	0		0	0	0.17525	0		0	0		0	0		0	0		0	0
Atf6	activating transcription factor 6	1.67203	2.05072	1.74041	1.76633		2.64581	3.23472	3.0896	2.45835		2.18157	2.02552		2.89075	3.37767		1.9943	2.82735		1.92755	3.30912
Dusp12	dual specificity phosphatase 12	3.65129	2.61763	3.4349	3.11807		3.82938	4.08709	3.45832	3.59557		2.99634	2.99396		3.62403	3.58427		3.61153	3.7229		2.94404	3.6094
Fcrlb	Fc receptor-like B	0	0	0	0		0	0	0	0		0	0		0	0		0	0		0	0
Fcrla	Fc receptor-like A	0	0	0	0		0	0	0	0		0	0		0	0		0	0		0	0
Fcgr2b	Fc receptor, IgG, low affinity IIb	0	0	0	0		0	0	0	0		0	0		0	0		0	0		0	0
Fcgr4	Fc receptor, IgG, low affinity IV	0	0	0	0		0	0	0	0		0	0		0	0		0	0		0	0
Fcgr3	Fc receptor, IgG, low affinity III	0	0	0	0		0	0	0	0		0	0		0	0		0	0		0	0
Mir6546	microRNA 6546	0	0	0	0		0	0	0	0		0	0		0	0		2.15076	3.09484		0	1.30458
Cfap126	cilia and flagella associated protein 126	0	1.09489	0	0		0	0	0	0.712938		0	1.8919		0	0		0	0		1.07125	0
Sdhc	succinate dehydrogenase complex, subunit C, integral membrane protein	5.28531	5.09718	4.87811	5.0924		5.16471	5.02042	5.24409	5.27314		5.24611	5.37731		5.21001	5.01857		5.3404	4.61387		5.41175	5.0241
Mpz	myelin protein zero	0	0	0	0		0	0	0	0		0	0		0	0		0	0		0	0
Pcp4l1	Purkinje cell protein 4-like 1	0	0	0	0		0	0	0	0		0	0		0	0		0	0		0	0
Nr1i3	nuclear receptor subfamily 1, group I, member 3	0	0	0	0		0	0	0	0		0	0		0	0		0	0		0	0
Tomm40l	translocase of outer mitochondrial membrane 40 homolog-like (yeast)	0.855887	1.86565	1.83511	1.81117		1.28862	0.912044	1.95966	1.5657		1.6993	1.32141		1.37481	1.08164		1.65929	1.06084		2.17443	1.27059
Apoa2	apolipoprotein A-II	0	0	0	0		0	0	0	0		0	0		0	0		0	1.5006		0	1.78073
Fcer1g	Fc receptor, IgE, high affinity I, gamma polypeptide	0	0	0	0		0	0	0	0.0430863		0	0		0	0		0	0.494446		0	0
Ndufs2	NADH dehydrogenase (ubiquinone) Fe-S protein 2	5.21837	5.41966	5.54609	5.54949		5.33607	5.35287	5.29635	5.29517		5.55923	5.63379		5.28398	5.55881		5.53854	5.30047		5.86156	5.47545
Adamts4	a disintegrin-like and metallopeptidase (reprolysin type) with thrombospondin type 1 motif, 4	0	0	0	0		0	0	0	0		0	0		0	0		0	0		0	0
B4galt3	UDP-Gal:betaGlcNAc beta 1,4-galactosyltransferase, polypeptide 3	3.0042	2.85506	2.62171	3.12538		3.2119	2.48499	2.62863	2.56997		3.54134	3.45378		3.3884	3.38578		3.17404	2.71405		3.67757	3.8869
Ppox	protoporphyrinogen oxidase	0.717697	0.626317	0	0.333207		0.484435	1.48637	0.133104	1.03395		0.839972	1.57093		0.156574	1.34231		0.59637	0.540448		1.65165	0.713666
Usp21	ubiquitin specific peptidase 21	3.8046	3.68799	3.01185	3.27458		3.45684	3.44453	3.29911	3.34768		3.78562	4.05684		3.78833	3.99632		3.59915	3.00265		4.29462	3.53869
Ufc1	ubiquitin-fold modifier conjugating enzyme 1	4.02359	3.92641	3.08819	3.73626		3.70462	4.24271	3.95762	3.99994		3.94922	3.93881		3.57343	3.81499		3.23646	3.75086		4.26549	3.77215
Dedd	death effector domain-containing	2.95137	3.1401	2.88249	3.00043		2.77315	2.88667	2.97361	2.70301		3.25422	3.22069		3.11831	2.66492		2.67737	2.84222		3.09303	3.12791
Nit1	nitrilase 1	2.65554	1.95975	2.61091	2.18859		2.14717	1.74984	2.61784	2.22431		2.54881	3.01128		3.09615	2.88957		2.41523	2.80861		3.24765	2.24365
Pfdn2	prefoldin 2	5.35989	5.11017	5.59478	5.48386		5.7855	5.84347	5.86276	5.69411		5.51149	5.53361		5.18579	5.77958		5.80718	5.50973		4.97976	5.54025
Klhdc9	kelch domain containing 9	0.945513	1.57034	0.983347	1.60833		1.32892	0.920634	0.530845	0		0.193319	0.864336		0.813234	0.717679		0.589721	0.446336		0.663147	0.610276
Nectin4	nectin cell adhesion molecule 4	0	0	0	0		0	0	0	0		0	0		0	0		0	0		0	0
Arhgap30	Rho GTPase activating protein 30	0	0	0	0		0	0	0	0		0	0		0	0		0	0		0	0
Usf1	upstream transcription factor 1	3.58579	3.52861	3.57311	3.95964		3.09637	3.33361	3.482	3.5408		3.8169	3.76205		3.77187	3.65235		4.05873	3.24754		4.1077	3.1881
Tstd1	thiosulfate sulfurtransferase (rhodanese)-like domain containing 1	0	0.543569	0.310213	0		0	1.0955	0.179639	0		0	0.676628		0	0.503976		0	0		0	0
F11r	F11 receptor	2.91138	3.21768	3.1612	2.67998		2.84502	3.03959	3.86624	3.20456		2.74755	3.28661		3.22368	3.10679		4.5725	5.1896		4.48418	4.50505
Alyref2	Aly/REF export factor 2	1.14673	1.42292	0.424032	1.11274		0.263968	0.10978	0.234565	0.412941		0	0		0.432064	0		0	0		0	0
Itln1	intelectin 1 (galactofuranose binding)	0	0	0	0		0	0	0	0		0	0		0	0		0	0		0	0
Cd244	CD244 natural killer cell receptor 2B4	0	0	0	0		0	0	0	0		0	0		0	0		0	0		0	0
Ly9	lymphocyte antigen 9	0	0	0	0		0	0	0	0		0	0		0	0		0	0		0	0
Slamf7	SLAM family member 7	0	0	0	0		0	0	0	0		0	0		0	0		0	0		0	0
Mir7683	microRNA 7683	0	0	0	0		0	0	0	0		0	0		0	0		0	0		0	0
Cd48	CD48 antigen	0	0	0	0		0	0	0	0		0	0		0	0		0	0		0	0
Slamf1	signaling lymphocytic activation molecule family member 1	0	0	0	0		0	0	0	0		0	0		0	0		0	0		0	0
Cd84	CD84 antigen	0	0	0	0		0	0	0	0		0	0		0	0		0	0		0	0
Slamf6	SLAM family member 6	0	0	0	0		0	0	0	0		0	0		0	0		0	0		0	0
Vangl2	vang-like 2 (van gogh, Drosophila)	3.79186	3.7124	3.62288	3.64168		3.41564	3.25394	3.6115	3.22341		3.94914	3.96349		3.7233	3.67421		4.11857	3.04447		4.50223	3.33136
Nhlh1	nescient helix loop helix 1	0	0	0	0		0	0	0	0		0	0		0	0		0	0		0	0
Ncstn	nicastrin	3.81436	3.82125	3.55156	3.76055		3.65671	3.89205	3.47303	3.73311		4.14329	4.16479		3.95203	4.07845		3.73421	3.83655		4.40301	4.12823
Copa	coatomer protein complex subunit alpha	5.55105	5.42864	5.32444	5.48123		5.5007	5.56924	5.60412	5.56617		5.73197	5.55442		5.74043	5.85355		5.35369	5.49735		5.49475	5.88723
Pex19	peroxisomal biogenesis factor 19	4.10042	3.27873	3.78234	3.80546		3.88879	3.70702	3.84629	3.56238		3.86364	3.87095		3.47626	3.68799		3.83514	3.61415		3.9399	3.66215
Dcaf8	DDB1 and CUL4 associated factor 8	3.74559	3.79073	3.35992	3.69063		4.01381	3.63521	3.37441	3.69996		4.01703	3.95539		3.65507	3.96872		3.74277	3.48284		3.83588	3.49732
Pea15a	phosphoprotein enriched in astrocytes 15A	3.17683	4.17456	2.96083	3.37345		3.78771	4.02495	4.24139	3.82066		3.61599	4.35301		4.25126	3.97489		3.51346	4.13918		4.54339	3.99207
Casq1	calsequestrin 1	0.758769	0	0.00364743	0.706855		1.39414	0.651427	0	0.440015		0	0		0	0		0	1.17713		0	0
Atp1a4	ATPase, Na+/K+ transporting, alpha 4 polypeptide	0	0	0	0		0	0	0	0		0	0		0	0		0	0		0	0
Atp1a2	ATPase, Na+/K+ transporting, alpha 2 polypeptide	0	0.826516	0	0		0	0	0	0		0.334655	0.674641		0.282241	0		0	0		0	0
Igsf8	immunoglobulin superfamily, member 8	0.475856	0.816588	0.720735	0.102014		1.53864	0.461624	1.89626	1.1571		1.28506	1.9184		1.85975	1.28104		2.44199	2.28653		2.63828	2.37075
Kcnj9	potassium inwardly-rectifying channel, subfamily J, member 9	0	0	0	0		0	0	0	0		0	0		0	0		0	0		0	0
Kcnj10	potassium inwardly-rectifying channel, subfamily J, member 10	0	0	0	0		0	0	0	0		0	0		0	0		0	0		0	0
Pigm	phosphatidylinositol glycan anchor biosynthesis, class M	4.2295	3.99721	4.20443	4.0166		4.09203	4.09906	4.34803	4.011		3.93065	3.79665		4.12953	4.02944		4.01673	3.81061		3.60084	3.71941
Slamf9	SLAM family member 9	0	0	0	0		0	0	0	0		0	0		0	0		0	0.0578279		0	0
Igsf9	immunoglobulin superfamily, member 9	1.59767	1.57385	1.09113	1.43274		1.05559	1.17824	1.52542	1.48141		1.576	2.86479		1.58247	1.27745		3.4699	2.35368		4.17532	2.03242
Tagln2	transgelin 2	3.59806	4.34622	3.75176	3.36345		4.16534	5.61016	5.13099	4.4563		3.57941	4.85779		4.93892	6.12412		4.40034	6.07387		5.61621	6.78624
Cfap45	cilia and flagella associated protein 45	0	0.403133	0	0		0	0	0	0		0	0		0	0		0	0		0	0
4933439K11Rik	RIKEN cDNA 4933439K11 gene	0	0.578782	0	0		0	0	0.0855681	0		0	0		0	0		0	0		0	0
Vsig8	V-set and immunoglobulin domain containing 8	0	0	0	0		0	0	0	0		0	0		0	0		0	0		0	0
Slamf8	SLAM family member 8	0	0	0	0		0	0	0	0		0	0		0	0		0	0		0	0
Fcrl6	Fc receptor-like 6	0	0	0	0		0	0	0	0		0	0		0	0		0	0		0	0
Dusp23	dual specificity phosphatase 23	0	0	0	0		0	0	0	0		0	0		0	0		0	0		0	0
Crp	C-reactive protein, pentraxin-related	0	0	0	0		0	0	0	0		0	0		0	0		0	0		0	0
Apcs	serum amyloid P-component	0	0	0	0		0	0	0	0		0	0		0	0		0	0		0	0
Olfr16	olfactory receptor 16	0	0	0	0		0	0	0	0		0	0		0	0		0	0		0	0
Olfr1408	olfactory receptor 1408	0	0	0	0		0	0	0	0		0	0		0	0		0	0		0	0
Olfr1406	olfactory receptor 1406	0	0	0	0		0	0	0	0		0	0		0	0		0	0		0	0
Olfr218	olfactory receptor 218	0	0	0	0		0	0	0	0		0	0		0	0		0	0		0	0
Olfr1404	olfactory receptor 1404	0	0	0	0		0	0	0	0		0	0		0	0		0	0		0	0
Fcer1a	Fc receptor, IgE, high affinity I, alpha polypeptide	0	0	0	0		0	0	0	0		0	0		0	0		0	0		0	0
Olfr418	olfactory receptor 418	0	0	0	0		0	0	0	0		0	0		0	0		0	0		0	0
Mptx2	mucosal pentraxin 2	0	0	0	0		0	0	0	0		0	0		0	0		0	0		0	0
Ackr1	atypical chemokine receptor 1 (Duffy blood group)	0	0.279413	0	0		0.0379955	0	0	0.397535		0	0.0456898		0	0.61689		0	0		0.322892	0
Cadm3	cell adhesion molecule 3	0.139168	0.875384	0	0		0.340235	0.238277	0	0.668411		0	0.708048		0.772423	1.27818		0	0		1.77841	0
Aim2	absent in melanoma 2	0	0	0	0		0	0	0.0470286	0		0	0		0	0		0	0		0	0
Ifi214	interferon activated gene 214	0	0	0	0		0	0	0	0		0	0		0	0		0	0		0	0
Ifi213	interferon activated gene 213	0	0	0	0		0	0	0	0		0	0		0	0		0	0		0	0
Ifi209	interferon activated gene 209	0	0	0	0		0	0	0	0		0	0		0	0		0	0		0	0
Ifi208	interferon activated gene 208	0	0	0	0		0	0	0	0		0	0		0	0		0	0		0	0
Ifi207	interferon activated gene 207	0	0	0	0		0	0	0	0		0	0		0	0		0	0		0	0
Ifi204	interferon activated gene 204	0	0	0	0		0	0	0	0		0	0		0	0		0	0		0	0
Mndal	myeloid nuclear differentiation antigen like	0	0	0	0		0	0	0	0		0	0		0	0		0	0		0	0
Ifi211	interferon activated gene 211	0	0	0	0		0	0	0	0		0	0		0	0		0	0		0	0
Ifi203	interferon activated gene 203	0	0	0	0		0	0	0	0		0	0		0	0		0	0		0	0
Ifi202b	interferon activated gene 202B	0	0	0	0		0	0	0	0		0	0		0	0		0	0		0	0
Ifi205	interferon activated gene 205	0	0	0	0		0	0	0	0		0	0		0	0		0	0		0	0
Olfr433	olfactory receptor 433	0	0	0	0		0	0	0	0		0	0		0	0		0	0		0	0
Olfr432	olfactory receptor 432	0	0	0	0		0	0	0	0		0	0		0	0		0	0		0	0
Olfr430	olfactory receptor 430	0	0	0	0		0	0	0	0		0	0		0	0		0	0		0	0
Olfr429	olfactory receptor 429	0	0	0	0		0	0	0	0		0	0		0	0		0	0		0	0
Olfr426	NA	0	0	0	0		0	0	0	0		0	0		0	0		0	0		0	0
Olfr427	olfactory receptor 427	0	0	0	0		0	0	0	0		0	0		0	0		0	0		0	0
Olfr231	olfactory receptor 231	0	0	0	0		0	0	0	0		0	0		0	0		0	0		0	0
Olfr424	olfactory receptor 424	0	0	0	0		0	0	0	0		0	0		0	0		0	0		0	0
Olfr421-ps1	olfactory receptor 421, pseudogene 1	0	0	0	0		0	0	0	0		0	0		0	0		0	0		0	0
Olfr420	olfactory receptor 420	0	0	0	0		0	0	0	0		0	0		0	0		0	0		0	0
Spta1	spectrin alpha, erythrocytic 1	0	0	0	0		0	0	0	0		0	0		0	0		0	0		0	0
Olfr419	olfactory receptor 419	0	0	0	0		0	0	0	0		0	0		0	0		0	0		0	0
Mptx1	mucosal pentraxin 1	0	0	0	0		0	0	0	0		0	0		0	0		0	0		0	0
Olfr417	olfactory receptor 417	0	0	0	0		0	0	0	0		0	0		0	0		0	0		0	0
Olfr248	olfactory receptor 248	0	0	0	0		0	0	0	0		0	0		0	0		0	0		0	0
Olfr414	olfactory receptor 414	0	0	0	0		0	0	0	0		0	0		0	0		0	0		0	0
Olfr220	olfactory receptor 220	0	0	0	0		0	0	0	0		0	0		0	0		0	0		0	0
Fmn2	formin 2	0	1.10471	0	0		0	0	0	0		0	0.868783		0	0		0.284554	0		0.856007	0
Grem2	gremlin 2, DAN family BMP antagonist	0	0	0	0		0	0	0	0		0	0		0	0		0	0		0	0
Rgs7	regulator of G protein signaling 7	0	0	0	0.144827		0	0	0	0.0299906		0	0		0	0		0	0		0	0
Fh1	fumarate hydratase 1	5.42132	5.16193	5.30594	5.57876		5.44299	5.27941	5.37068	5.44685		5.45898	5.42817		5.31986	5.55618		5.23666	5.32498		5.17129	5.53909
Kmo	kynurenine 3-monooxygenase (kynurenine 3-hydroxylase)	0	0	0	0		0	0	0	0		0	0		0	0		0	0		0	0
Opn3	opsin 3	2.42692	1.90515	2.38229	2.223		2.31978	2.03718	2.61784	2.54705		2.57208	2.45325		2.27929	2.25655		1.01668	1.30471		1.51895	1.61981
Chml	choroideremia-like	2.84238	3.04265	2.63865	3.24451		2.95381	2.57723	3.48328	3.03123		2.77223	2.6799		2.73064	2.23386		2.99011	2.14309		2.29001	1.99782
Wdr64	WD repeat domain 64	0	0	0	0		0	0	0	0		0	0		0	0		0	0		0	0
Exo1	exonuclease 1	3.70285	3.91966	4.04732	4.06366		3.79184	3.72881	3.76083	3.94691		4.09261	3.70448		4.00324	3.5863		3.79451	3.98638		3.73744	3.69927
Becn2	NA	0	0	0	0		0	0	0	0		0	0		0	0		0	0		0	0
Pld5	phospholipase D family, member 5	0	0	0	0		0	0	0	0		0	0		0	0		0	0		0	0
Cep170	centrosomal protein 170	4.56784	4.09051	4.36829	4.48688		4.39929	4.48534	4.59192	4.36235		4.37574	4.13541		4.45431	4.58842		3.79959	3.62355		3.05818	4.0451
Mir350	microRNA 350	4.15332	2.60508	3.59412	2.9494		2.36367	3.57205	2.33426	3.58303		0.581699	2.34583		2.46465	0		1.4756	0.419678		0	1.21438
Sdccag8	serologically defined colon cancer antigen 8	2.06895	2.27938	1.73482	2.23003		1.99424	1.96161	0.953693	2.09812		1.41872	1.81512		2.19031	1.8332		1.28348	1.89825		1.06412	2.24044
Hmga2-ps1	NA	0.900417	0	0	0.281461		0.169655	0.378037	0	0.42966		0	0.807166		0	0.497011		0	0		0	0.157878
Akt3	thymoma viral proto-oncogene 3	3.9346	3.42332	3.56012	3.92727		3.80994	3.91905	4.16174	4.14133		3.54687	3.351		3.89608	3.47269		3.92371	3.55756		3.08818	2.92615
Zbtb18	zinc finger and BTB domain containing 18	3.04966	3.3922	3.32696	3.60774		2.72671	2.55585	3.41383	2.98187		3.25721	3.50269		3.12602	2.88504		2.97185	2.74228		2.60187	2.9008
2310043L19Rik	RIKEN cDNA 2310043L19 gene	0	0	0	0		0	0	0	0		0	0		0	0		0	0		0	0
1700016C15Rik	RIKEN cDNA 1700016C15 gene	0.49689	2.00755	1.56774	2.10033		2.10717	2.38955	2.11524	2.31564		0.121666	0		0	0.508522		1.36349	1.82214		0	0
Adss	adenylosuccinate synthetase, non muscle	6.45905	6.14207	6.592	6.35354		6.46512	6.34286	6.55703	6.28795		5.79168	5.77679		6.01033	5.88708		6.5903	6.42629		5.3682	6.14109
Gm16432	predicted gene 16432	0	0	0	0		0	0	0	0		0	0		0	0		0	0		0	0
Desi2	desumoylating isopeptidase 2	3.18167	3.22356	3.08973	2.98438		3.16184	3.50655	3.80868	3.02261		2.87086	2.97347		3.37272	3.53609		3.55618	3.74987		3.12644	4.18393
Cox20	COX20 Cox2 chaperone	6.60176	6.45683	6.53358	6.56842		5.98441	6.2014	6.82869	6.84085		6.17519	6.13072		5.69846	5.95412		6.8054	6.12432		5.48477	5.61633
Hnrnpu	heterogeneous nuclear ribonucleoprotein U	9.17209	9.06294	9.09198	9.13326		8.91578	8.90898	8.93584	9.02801		8.89624	8.75258		8.77789	8.75248		9.12855	8.83797		7.95979	8.70132
Efcab2	EF-hand calcium binding domain 2	1.67484	1.24689	0.630207	1.03482		1.09858	0.554893	1.26885	1.00244		0.393433	1.10865		1.28095	0.622337		0.117409	0.26312		0.392469	0
Kif26b	kinesin family member 26B	0	1.99467	0	0.309243		0.723506	2.29334	1.86403	1.75022		0	1.99415		1.85424	2.62015		0	0.881056		0.312589	0.481116
Smyd3	SET and MYND domain containing 3	0.831776	1.05798	0.446111	0		0.740613	1.35425	0.641307	0.572524		1.08904	1.06407		1.42098	1.37158		0.71991	1.42006		1.17185	1.13677
Tfb2m	transcription factor B2, mitochondrial	2.96226	2.63252	2.56475	2.73086		2.90957	2.88188	2.89708	2.63805		2.21346	2.17503		2.25006	2.21866		2.5224	3.07055		1.75933	2.19224
Cnst	consortin, connexin sorting protein	1.52014	2.08438	1.88077	1.96475		2.10349	1.98994	2.00338	2.06232		2.06099	2.11052		2.05545	2.12451		1.69636	2.26529		1.8863	2.22246
Sccpdh	saccharopine dehydrogenase (putative)	2.81914	3.23294	3.47351	3.16862		3.22759	4.10037	3.93174	4.04353		3.17303	3.30519		3.57301	3.59079		3.31551	3.99862		2.99791	3.80571
Ahctf1	AT hook containing transcription factor 1	5.76602	5.56556	5.79107	5.55945		5.82571	5.86838	5.79667	5.84115		5.54874	5.34255		5.76607	5.70298		5.80516	5.96962		5.18637	5.90656
Cdc42bpa	CDC42 binding protein kinase alpha	3.04153	2.62976	2.91201	2.97199		2.64964	2.92592	3.26687	2.86028		2.83914	2.63288		2.63499	3.08845		2.64392	2.63667		2.08384	3.03221
Coq8a	coenzyme Q8A	0.168251	0	0	0		0	0	0	0		0	0		0	0		0	0		0	0
Psen2	presenilin 2	0	0	0	0		0	0.591302	0.84537	0.549815		0	0.535005		0.687775	1.37324		1.07982	0.416213		0.908131	1.23364
Gm5069	predicted pseudogene 5069	0	0	0	0		0	0	0	0		0	0		0	0		0	0		0	0
Itpkb	inositol 1,4,5-trisphosphate 3-kinase B	0	0	0	0		0.178959	0	1.51742	0.297919		0.386345	0.848442		0.764501	1.20021		0	0.961289		0	0.600426
Stum	mechanosensory transduction mediator	0	0	0	0		0	0	0	0		0	0		0	0		0	0		0.254451	0
Parp1	poly (ADP-ribose) polymerase family, member 1	5.89079	6.24233	5.66894	5.96216		5.87348	6.11959	5.70908	5.88782		6.21557	6.34814		6.09718	6.40454		6.24872	5.76175		6.36385	6.37672
Mir6904	microRNA 6904	0	0	1.35003	0		2.92693	0	0.89753	0		1.14497	2.71645		2.22056	3.40629		1.03887	0		2.11229	2.19269
Lin9	lin-9 homolog (C. elegans)	3.42841	3.12271	3.21759	3.22449		3.07789	2.60636	3.67867	3.10216		3.28323	2.81391		3.12946	2.82944		3.63498	3.31906		2.43623	2.95591
Mixl1	Mix1 homeobox-like 1 (Xenopus laevis)	7.08325	4.7369	8.09915	6.63936		6.83815	4.0853	7.44336	5.77396		7.2164	5.33824		6.621	3.71105		6.61245	5.80142		3.0568	1.09828
Acbd3	acyl-Coenzyme A binding domain containing 3	4.22318	3.84254	4.4494	4.29011		4.03494	4.32698	4.28463	4.22886		4.14689	3.84886		4.16214	4.13751		4.08866	4.11445		2.96414	4.03292
H3f3a	H3 histone, family 3A	7.68086	7.50718	7.45673	7.57823		6.88549	7.1334	7.28926	7.05154		6.71402	6.68722		6.15167	6.18977		7.30786	6.60628		6.77393	5.57058
Sde2	SDE2 telomere maintenance homolog (S. pombe)	4.8848	4.18006	4.68967	4.42485		4.4376	4.42004	4.67743	4.43103		4.53894	4.49445		4.41384	4.49125		4.27297	4.55435		3.85871	4.53233
Lefty2	left-right determination factor 2	6.92784	4.69703	6.58365	6.67768		4.08788	0	1.2742	1.93801		6.61396	5.25059		1.2602	0		4.82776	0		2.11346	0
Pycr2	pyrroline-5-carboxylate reductase family, member 2	3.22719	2.81388	2.79553	3.36876		2.37982	2.97349	2.20331	1.84954		3.45074	3.13958		2.86286	3.64705		3.36889	2.26406		2.85736	3.0167
Lefty1	left right determination factor 1	2.08348	0	1.07538	2.26659		0	0	0	0		2.17774	1.1454		0	0		1.24964	0		0	0
Tmem63a	transmembrane protein 63a	0	0	0	0		0	0	0	0		0	0		0	0		0.729026	0.0315582		0	0
Ephx1	epoxide hydrolase 1, microsomal	0	0	0	0		0	0	0	0		0	0		0	0		0	0		0	0
9130409I23Rik	RIKEN cDNA 9130409I23 gene	0	0	0	0		0	0	0	0		0	0		0	0		0	0		0	0
Nvl	nuclear VCP-like	4.27895	4.06144	4.35718	4.27878		4.29963	4.0247	4.35886	4.24124		4.25403	3.98681		4.29828	4.06633		4.21266	4.3133		3.66854	4.03095
Cnih4	cornichon family AMPA receptor auxiliary protein 4	3.29435	2.90602	3.06386	3.24085		3.0826	3.4421	3.46934	2.95001		3.06825	3.04582		3.00477	3.10197		3.07462	3.57941		2.60222	3.54748
Wdr26	WD repeat domain 26	5.02003	4.8411	4.962	5.10612		5.01758	5.37668	5.14372	5.22215		4.84295	4.68774		5.02644	5.11459		5.14075	5.16182		4.29646	5.14398
Cnih3	cornichon family AMPA receptor auxiliary protein 3	0	0	0	0		0	0	0	0		0	0		0	0		0	0		0	0
Ccdc121	coiled-coil domain containing 121	0	0	0	0		0	0	0	0		0	0		0	0		0	0		0	0
Lbr	lamin B receptor	5.97353	6.08268	6.11155	5.98205		6.46461	7.06817	6.55614	6.66793		5.67697	5.8019		6.49961	6.71634		6.08944	6.49839		5.7338	6.55481
Enah	enabled homolog (Drosophila)	4.76434	4.53778	4.76229	4.6991		4.58329	4.20961	4.25656	4.44483		4.70174	4.54742		4.50555	4.11649		4.67183	4.26914		4.37418	3.82249
Srp9	signal recognition particle 9	2.74988	3.93861	3.10661	3.00786		3.11902	3.60391	3.33218	3.37563		2.45876	2.67594		2.65521	2.66586		3.51166	3.67633		2.46751	2.84235
Vmn1r1	vomeronasal 1 receptor 1	0	0	0	0		0	0	0	0		0	0		0	0		0	0		0	0
Degs1	delta(4)-desaturase, sphingolipid 1	4.31154	4.44828	4.58629	4.51626		4.94647	5.31594	5.03315	5.00929		4.43643	4.62602		4.74143	5.38441		4.52789	5.27194		4.5775	5.76411
1700047M11Rik	RIKEN cDNA 1700047M11 gene	0	0	0	0		0	0	0	0		0	0		0	0		0	0		0	0
Fbxo28	F-box protein 28	3.12317	3.19444	3.21443	2.8018		3.05856	3.17423	3.16066	3.14264		3.09333	3.09434		3.31428	3.20999		3.00748	3.14859		2.83187	2.93303
Trp53bp2	transformation related protein 53 binding protein 2	4.09865	3.96969	3.82255	3.90488		4.06953	3.83136	3.90638	3.9078		4.09062	4.34835		4.10462	4.27257		3.85389	3.7726		4.11425	3.80922
Capn2	calpain 2	4.22455	4.85475	3.60559	4.08328		3.82626	4.09311	3.71456	3.94288		4.13813	4.55606		3.6967	4.38989		2.49025	3.40631		3.02109	4.41449
Capn8	calpain 8	0	0	0	0		0	0	0	0		0	0		0	0		0	0		0	0
Ccdc185	coiled-coil domain containing 185	0	0	0	0		0	0	0	0		0	0		0	0		0	0		0	0
Susd4	sushi domain containing 4	0	1.46602	0	0.266019		0	0	0	0		0	1.81726		0	0		1.86903	0.865577		2.67139	0.995886
Tlr5	toll-like receptor 5	0	0	0	0		0	0	0	0		0	0		0	0		0	0		0	0
Disp1	dispatched RND transporter family member 1	1.86438	2.49874	1.54845	2.27714		2.20597	1.89079	1.81288	1.70913		2.51883	3.12809		2.45582	2.37512		1.31791	1.68094		2.3435	1.93685
Brox	BRO1 domain and CAAX motif containing	3.54507	3.45683	3.6836	3.63637		2.98409	3.54103	3.74401	3.31548		3.05236	2.83132		2.92837	2.96921		3.47935	3.33854		2.43472	2.96332
Aida	axin interactor, dorsalization associated	4.2513	3.94728	4.24269	4.42027		4.3595	4.23046	4.67718	4.63273		3.95004	3.83689		4.25967	4.31545		3.54389	3.94128		3.10053	3.8728
Mia3	melanoma inhibitory activity 3	4.31376	4.46016	4.12364	4.2694		4.26674	4.24421	4.12292	4.51442		4.30288	4.44255		4.28129	4.30899		3.96553	4.2068		3.74041	4.37292
Taf1a	TATA-box binding protein associated factor, RNA polymerase I, A	3.22914	2.93904	3.49094	3.28642		3.39096	3.3401	3.37807	3.46193		3.19395	2.74907		3.09844	2.66021		3.22363	3.11492		2.44474	2.82664
Hhipl2	hedgehog interacting protein-like 2	0	0	0	0		0	0	0	0		0	0		0	0		0	0		0	0
1700056E22Rik	RIKEN cDNA 1700056E22 gene	0	0	0	0		0	0	0	0		0	0		0	0		0	0		0	0
Dusp10	dual specificity phosphatase 10	1.34101	0.331799	1.33291	0.85169		2.70336	2.31983	2.61376	2.6581		1.09132	0.324928		2.78237	1.83277		0.400255	1.94767		0.232674	1.3772
1700112H15Rik	RIKEN cDNA 1700112H15 gene	0	0	0	0		0	0	0	0		0	0		0	0		0	0		0	0
4930488B22Rik	RIKEN cDNA 4930488B22 gene	0	0	0	0		0	0	0	0		0	0		0	0		0	0		0	0
Hlx	H2.0-like homeobox	0	0	0.51794	0		0.427416	2.30322	2.0248	1.72924		0.500501	0		2.29536	3.26722		0	0.838909		0	2.09756
2001-03-01	mitochondrial amidoxime reducing component 1	0	0	0	0		0	0	0	0		0	0		0	0		0	0		0	0
2002-03-01	mitochondrial amidoxime reducing component 2	0.389287	0	0	0.547939		1.22968	1.90755	1.99169	0.111175		0	0.796804		0.72976	1.38016		1.08412	2.12441		1.42885	2.78084
Mir1981	microRNA 1981	0	0	0	0		0	0	0	0		0	0		0	0		0	0		0	0
C130074G19Rik	RIKEN cDNA C130074G19 gene	0	0	0	0		0	0	0	0		0	0		0	0		0	0		0	0.239946
Mark1	MAP/microtubule affinity regulating kinase 1	1.94821	1.663	2.17859	2.15571		1.86637	1.58933	1.56211	1.80322		2.22958	2.12712		1.8918	1.72876		2.08811	1.23249		2.02198	1.34078
Rab3gap2	RAB3 GTPase activating protein subunit 2	3.23312	2.87881	3.00301	2.63591		2.86621	3.16771	3.25635	2.87754		3.20858	2.8284		3.20073	3.00001		3.08918	3.13012		2.77841	3.18334
Snora36b	small nucleolar RNA, H/ACA box 36B	0	0	0	0		0	0	0	0		0	0		0	0		0	0		0	0
Mir664	microRNA 664	0	0	0	0		0	0	0	0		0	0		0	0		0	0		0	0
Iars2	isoleucine-tRNA synthetase 2, mitochondrial	4.13065	3.98923	4.00163	4.11835		3.68999	4.50639	4.11072	4.3263		3.9568	3.993		4.28828	4.18588		4.26379	4.20787		4.25767	4.42635
Mir194-1	microRNA 194-1	2.39466	0	2.93499	2.7757		0	1.55035	3.48249	2.9239		2.14497	1.49406		2.80552	2.40629		1.03887	0		1.11229	1.19269
Mir215	microRNA 215	2.66633	3.17699	0.621705	2.04738		0	3.40699	2.1692	0.610614		0	0.765728		2.29959	1.67797		1.8955	1.83958		0	0
Bpnt1	bisphosphate 3'-nucleotidase 1	3.61196	3.32095	4.08096	3.71471		3.65119	3.99546	4.08122	3.87056		3.50666	3.35825		4.0448	3.22366		3.98552	4.09698		2.95819	4.16206
Eprs	glutamyl-prolyl-tRNA synthetase	6.5585	6.36933	6.57856	6.45445		6.59527	6.46345	6.49834	6.6486		6.56487	6.26206		6.61747	6.55908		6.59463	6.48958		5.91939	6.49504
9630028B13Rik	RIKEN cDNA 9630028B13 gene	0	0	0.267221	0.477165		0	0	0.0371112	0.80045		0	0		0	0		0	0		0	0
Gm2061	predicted gene 2061	0	0	0	0		0	0	0	0		0	0		0	0		0	0		0	0
Slc30a10	solute carrier family 30, member 10	0	0	0	0		0	0.53219	0	0		0	0		0	1.04933		0	0		0	0.781685
5033404E19Rik	RIKEN cDNA 5033404E19 gene	0	0	0	0		0	0	0	0		0	0		0	0		0	0		0	0
Mir297c	microRNA 297c	0	0	0	0		0	0	0	0		0	0		0	0		0	0		0	0
Lyplal1	lysophospholipase-like 1	2.08571	2.5811	1.70004	1.63386		2.73929	1.45291	2.14801	2.17438		2.23195	2.77848		1.98561	2.57188		2.89138	2.20743		3.14787	2.56655
A730004F24Rik	RIKEN cDNA A730004F24 gene	0	0	0	0		0	0	0	0		0	0		0	0		0	0		0	0
Tgfb2	transforming growth factor, beta 2	0.999097	2.68022	1.42938	0.912536		3.16705	3.9015	3.20052	3.73316		0.55326	3.17778		3.46983	4.00337		0	2.3341		2.23069	2.32811
Rrp15	ribosomal RNA processing 15 homolog (S. cerevisiae)	5.15421	5.14777	5.33282	5.42729		5.47323	5.21876	5.39287	5.51058		5.30996	5.07408		5.20587	5.24267		5.28385	5.39458		4.36147	5.56057
D1Pas1	DNA segment, Chr 1, Pasteur Institute 1	0	0	0	0		0	0	0	0		0	0		0	0		0	0		0	0
Spata17	spermatogenesis associated 17	0	0	0	0		0	0	0	0		0	0		0	0		0	0		0	0
1700007P06Rik	RIKEN cDNA 1700007P06 gene	0	0	0	0		0	0	0	0		0	0		0	0		0	0		0	0
Gpatch2	G patch domain containing 2	2.95327	3.2597	3.16565	2.9064		2.99819	2.60466	3.01686	3.0929		3.37713	3.51734		3.32019	3.15394		2.90199	2.9421		3.01857	2.94034
Esrrg	estrogen-related receptor gamma	0	0	0	0		0	0	0	0		0	0		0	0		0	0		0	0
9330162B11Rik	RIKEN cDNA 9330162B11 gene	0	0	0	0		0	0	0	0		0	0		0	0		0	0		0	0
Ush2a	usherin	0	0	0	0		0	0	0	0		0	0		0	0		0	0		0	0
Kctd3	potassium channel tetramerisation domain containing 3	3.49501	3.69587	3.69093	3.91805		3.55358	3.18823	3.2538	3.46941		3.70309	3.44938		3.45731	3.44572		4.4403	3.77198		3.76685	3.66169
Kcnk2	potassium channel, subfamily K, member 2	0	0	0	0		0	0	0	0		0	0		0	0		0	0		0	0
Cenpf	centromere protein F	5.67157	5.57029	5.31484	5.35244		5.3726	5.09715	5.45766	5.42026		5.61483	5.66269		5.36221	5.28321		5.6907	5.35778		4.7206	5.39602
Ptpn14	protein tyrosine phosphatase, non-receptor type 14	2.44888	2.83943	2.45114	2.54507		2.50867	2.59589	2.61677	2.53342		2.98094	3.15379		2.77805	3.12334		2.769	2.69671		3.69928	3.60309
Smyd2	SET and MYND domain containing 2	4.04121	4.1304	3.8867	4.03474		4.12602	4.13801	3.86985	4.28023		4.46658	4.12772		4.50866	4.35384		3.67577	4.21446		3.61749	4.21033
Prox1	prospero homeobox 1	1.37712	1.51775	1.40175	1.39221		2.0519	2.30251	1.93793	2.07716		1.28415	1.95517		2.86847	3.00027		1.77709	1.20459		1.90548	1.83687
Rps6kc1	ribosomal protein S6 kinase polypeptide 1	1.70622	1.98928	2.0815	2.31522		2.04399	2.06185	2.28504	2.07041		2.52785	2.54258		2.36159	2.12899		1.99896	2.56887		2.2588	2.07616
Angel2	angel homolog 2	3.90605	3.66788	3.88153	3.63478		3.41964	3.48436	3.75395	3.60241		3.76833	3.66655		3.6778	3.55988		3.61461	3.73612		3.64878	3.53511
Vash2	vasohibin 2	3.82033	3.48093	3.66879	3.51872		3.23951	2.33859	2.89089	2.91145		3.80037	3.77217		2.97501	2.72135		3.40314	2.14558		3.20093	1.48343
Mfsd7b	major facilitator superfamily domain containing 7B	3.04222	3.13287	3.07667	3.22772		2.79398	3.02545	3.12327	2.74365		2.79929	2.71979		2.73333	3.03888		2.7719	2.99383		2.18502	2.73854
A230020J21Rik	RIKEN cDNA A230020J21 gene	0	0	0	0		0	0	0	0		0	0		0	0		0	0		0	0
Spata45	spermatogenesis associated 45	0.719283	0	0	0		0.666593	0.874975	0	0		0	0		0	0		0	0		0	0
Tatdn3	TatD DNase domain containing 3	0.646968	0	0	0.580554		1.66467	1.18117	0.82791	1.72875		1.59891	1.86184		1.36039	0.822099		1.36157	1.37276		1.43499	1.445
Nsl1	NSL1, MIS12 kinetochore complex component	3.5451	2.81221	3.21827	3.31158		2.84764	3.06742	3.01837	3.11525		3.55294	3.17895		3.3414	3.03481		3.2815	3.09629		3.17206	2.66359
Batf3	basic leucine zipper transcription factor, ATF-like 3	0	0	0	0		0	0	0	0		0	0		0	0		0	0.743226		0	0.5904
Fam71a	family with sequence similarity 71, member A	0	0	0	0		0	0	0	0		0	0		0	0		0	0		0	0
Atf3	activating transcription factor 3	0	0	0	0		1.04466	1.19164	1.3728	0		0	0		2.10647	2.50587		0	0.00755811		1.01138	1.61419
Nenf	neuron derived neurotrophic factor	2.09881	0.872496	1.05418	1.47985		0.631079	1.42442	2.12524	0.850441		2.24143	1.52013		1.8316	1.43237		1.06494	2.38753		1.13837	2.06676
Tmem206	transmembrane protein 206	0	0.00424803	0	0		0	0	0	0		0	0		0	0.341725		0	0.711928		0.185231	0.411056
Ppp2r5a	protein phosphatase 2, regulatory subunit B', alpha	3.98484	4.39074	4.35395	4.21793		4.36144	4.96048	4.62663	4.50887		3.95456	4.00941		4.47672	4.57203		4.33867	4.90025		3.70247	4.854
Dtl	denticleless E3 ubiquitin protein ligase	5.23436	5.07371	5.07838	5.10525		5.20389	4.95678	4.69833	4.9372		5.00216	4.90766		5.14716	4.98283		4.89922	5.0918		4.79233	4.95519
Ints7	integrator complex subunit 7	4.907	4.61094	4.74015	4.83178		5.07693	4.50984	4.78191	4.55525		4.9214	4.92608		4.9016	4.80569		4.71849	4.79069		4.75261	4.66407
Lpgat1	lysophosphatidylglycerol acyltransferase 1	3.29916	3.68098	3.51162	3.54199		3.62909	3.89111	3.66773	3.79112		3.32138	3.25772		3.53072	3.4238		3.12079	4.13105		2.32656	3.83416
Nek2	NIMA (never in mitosis gene a)-related expressed kinase 2	4.16697	4.2549	4.0865	3.53914		3.87408	3.62499	3.77233	3.72253		4.00526	3.86795		3.75267	3.77941		4.08084	4.51767		3.59116	4.35268
1700034H15Rik	RIKEN cDNA 1700034H15 gene	0	0	0	0		0	0	0	0		0	0		0	0		0	0		0	0
Slc30a1	solute carrier family 30 (zinc transporter), member 1	2.16344	2.44663	2.80499	1.9266		2.79693	2.72328	3.48754	2.88532		1.99289	1.73633		2.86479	2.44891		2.97153	3.14352		1.51229	2.46843
Rd3	retinal degeneration 3	0	0	0	0		0	0	0	0		0	0		0	0		0	0		0	0
Traf5	TNF receptor-associated factor 5	0	0	0	0		0	0	0	0		0	0		0	0		0	0		0	0
Mir3473c	microRNA 3473c	0	0	0	0		0	0	0	0		0	0		0	0		0	0		0	0
Rcor3	REST corepressor 3	1.86469	1.46032	1.34432	1.89928		1.40235	1.93696	2.11099	1.79266		1.26854	0.845899		1.92221	1.62555		1.03316	1.29917		0.614381	0.887421
Gm10516	predicted gene 10516	0	0	0	0		0	0	0	0		0	0		0	0		0	0		0	0
Kcnh1	potassium voltage-gated channel, subfamily H (eag-related), member 1	0	0	0	0		0	0	0	0		0	0		0	0		0	0		0	0
Hhat	hedgehog acyltransferase	0	0	0	0		0	0	0	0		0	0		0	0		0	0		0	0
1700065J18Rik	RIKEN cDNA 1700065J18 gene	0	0	0	0		0	0	0	0		0	0		0	0		0	0		0	0
Sertad4	SERTA domain containing 4	0	0	0	0		0.135748	1.13263	1.31934	0.673287		0	0		0.554906	1.03342		1.9278	0.902254		0.0904963	0.676783
Gm15867	predicted gene 15867	0	0	0	0		0	0	0	0		0	0		0	0		0	0		0	0
Syt14	synaptotagmin XIV	2.03229	2.5695	1.88981	2.11357		2.10775	2.48606	1.97946	2.05332		1.97425	2.25984		1.93494	2.27238		2.93887	1.7415		2.34796	1.94761
Diexf	digestive organ expansion factor homolog (zebrafish)	2.75092	2.56045	3.19754	3.0479		2.88917	2.81531	3.07661	3.1221		3.35262	2.82052		3.17308	2.95349		3.0115	2.78621		2.45144	2.8572
Irf6	interferon regulatory factor 6	0	0	0	0		0	0	0	0		0	0		0	0		0	0.465471		1.44468	1.29334
A130010J15Rik	RIKEN cDNA A130010J15 gene	1.26032	1.07054	1.06984	1.87953		0.999046	1.78166	1.57055	1.38681		1.4901	1.31272		0.795173	1.09508		0.958978	1.12545		1.2662	1.31211
Traf3ip3	TRAF3 interacting protein 3	0	0	0	0		0	0	0	0		0	0		0	0		0	0		0	0
Hsd11b1	hydroxysteroid 11-beta dehydrogenase 1	0	0	0	0		0	0	0	0		0	0		0	0		0	0		0	0
G0s2	G0/G1 switch gene 2	0	0	0	0		0	0	0	0		0	0.255793		0	0		0	0		0	0
Lamb3	laminin, beta 3	0	0	0	0		0	0	0	0		0	0		0	0		0	0		0.0372721	0
Camk1g	calcium/calmodulin-dependent protein kinase I gamma	0	0.637074	0	0.318428		0	0	0	0		0.535687	0.0367784		0.518171	0		1.45934	0		1.53276	0
Mir205	microRNA 205	0	0	0	0		0	0	0	0		0	0		0	0		0	0		0	0
4930503O07Rik	RIKEN cDNA 4930503O07 gene	0	0	0	0		0	0	0	0		0	0		0	0		0	0		0	0
Plxna2	plexin A2	4.4614	4.4218	3.97074	4.37103		3.52129	2.7527	3.05149	3.20645		4.64079	4.57432		3.61007	2.94707		2.41999	2.13494		2.46455	1.87064
Cd34	CD34 antigen	0	0	0	0.237387		0.841128	0.518995	0.28121	1.18205		0	0.134075		0.511131	2.1777		0.695566	0		0.665899	1.75959
Gm16897	predicted gene, 16897	0	0	0	0		0	0	0	0		0	0		0	0		0	0		0	0
A330023F24Rik	RIKEN cDNA A330023F24 gene	0.117841	0	0	0		0.194435	0	0	0		0	0		0	0		0	0		0	0
Mir29b-2	microRNA 29b-2	0	0	0	0		0	0	0	0		0	0		0	0		0	0		0	0
Mir29c	microRNA 29c	0	0	0	0		0	0	0	0		0	0		0	0		0	0		0	0
Cd46	CD46 antigen, complement regulatory protein	0.117934	0.0436277	0	0.136409		0	0.148096	0	0		0	0		0	0		0	0		0	0
Cr1l	complement component (3b/4b) receptor 1-like	4.51024	4.00606	4.55031	4.23761		4.34598	3.32713	4.45474	4.09864		4.15621	3.96298		3.77777	3.74637		4.24546	3.85812		3.62434	3.86385
Cr2	complement receptor 2	0	0	0	0		0	0	0	0		0	0		0	0		0	0		0	0
Fam171a1	family with sequence similarity 171, member A1	3.36154	2.91716	3.58087	3.50713		3.43159	2.51165	3.23562	3.45894		3.78503	3.2917		3.79816	3.50611		2.61829	2.65411		2.50116	2.90763
Nmt2	N-myristoyltransferase 2	5.00293	4.71615	5.1525	4.88355		5.00772	5.06694	5.10842	5.04177		4.68223	4.7529		5.09128	5.01953		5.14922	5.67826		4.7461	5.45981
Rpp38	ribonuclease P/MRP 38 subunit	2.91596	2.64526	2.90375	3.92504		3.0477	2.56642	3.46719	3.20816		3.64146	3.15087		3.56783	3.45912		3.54368	3.68867		3.36399	3.88392
Acbd7	acyl-Coenzyme A binding domain containing 7	1.39735	0	0.674654	0		0	0	0	0		0	0		0	0		0	0.98564		0	0
Olah	oleoyl-ACP hydrolase	0	0	0	0		0	0	0	0		0	0		0	0		0	0		0	0
Meig1	meiosis expressed gene 1	0	0	0	0		0	0	0	0		0	0		0	0		0	0		0	0
Dclre1c	DNA cross-link repair 1C	1.44555	1.68159	1.47893	1.98819		0.75899	1.46694	1.22475	1.76834		1.91346	1.75353		1.7396	1.45076		1.5521	1.98493		1.19489	1.57828
Suv39h2	suppressor of variegation 3-9 homolog 2 (Drosophila)	3.84761	3.88338	3.96052	3.9363		3.79918	3.66851	3.81996	3.93404		3.65851	3.77334		3.64984	3.44249		3.90792	3.84559		3.29879	3.47598
Hspa14	heat shock protein 14	3.60982	3.69081	3.96041	3.76529		3.85086	3.88237	3.55345	3.85657		3.52088	3.4668		3.73237	3.74687		3.8986	4.03332		3.02597	4.14982
Cdnf	cerebral dopamine neurotrophic factor	0	0	0	0		0	0	0	0		0	0		0	0		0	0		0	0
Mir466b-2	microRNA 466b-2	0	0	0	0		0	0	0	0		0	0		0	0		0	0		0	0
Fam107b	family with sequence similarity 107, member B	2.89581	2.78415	3.00535	3.07124		3.10072	3.01859	3.38232	2.90375		2.89004	3.07606		3.20559	3.05771		3.00044	3.63827		3.48298	3.20461
Frmd4a	FERM domain containing 4A	1.97398	1.50245	2.06907	1.50213		2.43096	1.66206	2.41012	1.82569		2.0864	2.05698		2.53929	2.18476		1.5169	1.67962		1.57273	1.71379
1700080N15Rik	RIKEN cDNA 1700080N15 gene	0	0	0	0		0	0	0	0		0	0		0	0		0	0		0	0
Prpf18	pre-mRNA processing factor 18	3.75183	3.85517	3.64508	3.55893		3.48502	3.35535	3.526	3.38245		3.59576	3.44537		3.56942	3.51692		3.78598	3.91212		3.13505	3.64349
Bend7	BEN domain containing 7	0	0	0	0		0	0	0	0		0	0		0	0		0	0.535589		0	0.259906
Sephs1	selenophosphate synthetase 1	4.98796	4.88568	5.06182	5.05134		4.86428	4.41719	4.85958	4.88167		5.02359	4.99137		4.93027	4.66709		5.0389	4.51472		5.03653	4.37697
Phyh	phytanoyl-CoA hydroxylase	0.935229	2.21142	2.06053	2.08886		0	2.48324	0.830416	1.20144		1.44042	1.3804		1.86965	1.43229		3.08723	2.3564		3.16066	3.09081
Ucma	upper zone of growth plate and cartilage matrix associated	0	0	0.0620921	0.165837		0.732103	0	0	0		0	0		0	0		0	0		0	0
Mcm10	minichromosome maintenance 10 replication initiation factor	4.77975	4.79943	4.94032	5.07294		4.95046	4.70442	4.72208	4.84976		4.98243	4.75936		5.17489	4.90198		4.6066	5.03285		4.73179	5.00071
Optn	optineurin	1.77873	0	2.34943	1.9975		2.3212	1.70176	2.39943	2.61136		1.48224	1.198		2.44235	1.8327		0.775235	1.85682		0.189699	1.86766
Ccdc3	coiled-coil domain containing 3	0	0	0	0		0.353863	1.44977	1.2022	1.27683		0	0		0.55438	1.18372		0	2.30227		0	1.97012
Camk1d	calcium/calmodulin-dependent protein kinase ID	0	0	0	0		0	0	0	0		0	0		0	0		0	0		0.117786	0
Mir466d	microRNA 466d	0	0	0	0		0	0	0	0		0	1.72725		0	1.31756		0	0		1.93046	0
Cdc123	cell division cycle 123	5.15385	5.2658	5.06001	5.20709		4.77704	5.14675	5.1033	5.17521		4.76093	4.92544		4.73594	4.70275		5.22514	4.96579		4.47104	4.92076
Nudt5	nudix (nucleoside diphosphate linked moiety X)-type motif 5	5.4562	5.57016	5.73932	5.69974		5.41801	5.25866	5.68507	5.39318		5.43824	5.4114		5.54756	5.31421		5.40474	5.38667		5.21336	5.31662
Sec61a2	Sec61, alpha subunit 2 (S. cerevisiae)	4.66854	4.44504	4.51894	4.59752		4.45539	4.54593	4.59591	4.46175		4.53432	4.2225		4.41421	4.37084		4.32535	4.33083		4.18264	4.48751
Dhtkd1	dehydrogenase E1 and transketolase domain containing 1	2.1162	1.64334	2.16779	2.56737		2.23528	1.78314	1.87656	2.07697		2.74097	2.26984		2.51038	1.90212		1.77689	1.97579		2.51501	1.89755
Upf2	UPF2 regulator of nonsense transcripts homolog (yeast)	4.61353	4.47983	4.44538	4.35022		4.21055	4.16507	4.14225	4.38312		4.19592	4.04539		4.1772	4.02528		4.39177	4.25693		3.45787	3.93852
Proser2	proline and serine rich 2	0.681378	0	0.679819	0		0	0	0	0		0.863024	0.301164		0	0		0	1.29136		0.0825386	1.72963
Gm10857	predicted gene 10857	0	0	0	0		0	0	0	0		0	0		0	0		0	0		0	0
Echdc3	enoyl Coenzyme A hydratase domain containing 3	0	0	0	0		0	0	0	0		0	0		0	0		0	0		0	0
A230108P19Rik	RIKEN cDNA A230108P19 gene	0	0	0	0		0	0	0	0		0	0		0	0		0	0		0	0
Usp6nl	USP6 N-terminal like	3.74125	3.15675	3.53005	3.50631		3.52199	3.38675	3.76635	3.61878		3.71669	3.38935		3.61248	3.35615		3.635	3.21789		3.25081	3.46447
Celf2	CUGBP, Elav-like family member 2	1.1066	0.550259	1.52471	0.938604		1.3975	1.28634	2.57884	1.34589		1.33278	1.02084		1.6264	1.27653		1.58391	1.32363		1.63332	1.57587
5031426D15Rik	NA	0	0	0	0		0	0	0	0		0	0		0	0		0	0		0	0
1700061F12Rik	RIKEN cDNA 1700061F12 gene	0	0	0	0		0	0	0	0		0	0		0	0		0	0		0	0
Gata3	GATA binding protein 3	0	0	1.78789	0.735512		1.96691	1.66628	3.12037	1.77679		0	0.412042		2.43695	1.89217		0	3.57834		1.9201	3.3664
4930412O13Rik	RIKEN cDNA 4930412O13 gene	0	0	0	0		0	0	0.538425	0.379444		0	0		0.51632	0		0	0		0	0
9230102O04Rik	RIKEN cDNA 9230102O04 gene	0.257157	0	0	0		0	0	0	0		0	0		0	0		0	0		0	0
Taf3	TATA-box binding protein associated factor 3	2.95835	3.19394	2.86528	3.04332		3.07861	3.19348	3.117	3.16339		3.31836	3.18157		3.42265	3.45346		3.38243	3.49819		2.49496	3.42934
Atp5c1	ATP synthase, H+ transporting, mitochondrial F1 complex, gamma polypeptide 1	7.74733	7.766	7.81685	7.72714		7.668	7.75226	7.74257	7.66703		7.60001	7.49513		7.56916	7.42531		7.65271	7.8929		7.41328	7.68737
Kin	Kin17 DNA and RNA binding protein	3.5549	3.42952	3.51028	3.86085		3.65108	3.16432	3.801	3.2794		3.5432	3.34019		3.41949	3.1389		3.43044	2.84845		2.49044	3.41433
Itih2	inter-alpha trypsin inhibitor, heavy chain 2	0	0	0	0		0	0	0	0		0	0		0	0		0	0		0	0
Itih5	inter-alpha (globulin) inhibitor H5	0	0	0	0		0	0	0	0		0	0.279828		0	0		0	0		0	0.475963
Sfmbt2	Scm-like with four mbt domains 2	0.23414	0	0.165665	0		0	0.341738	0.249216	0.376966		0	0		0.605036	0.622463		0	6.00966		0.220709	5.97564
Mir466m	microRNA 466m	1.06843	0	0	0		2.01574	0	0	0		0	0		0	0.758136		0	3.82664		0	2.45142
Mir669f	microRNA 669f	0	0	0	0		0	0	0	0		0	0		0	0.23159		0	4.4521		0	4.66184
Mir669d	microRNA 669d	0	0	0.497258	0		0	0	0	0		0	0		0	0		0	5.08437		0	3.33992
Mir669l	microRNA 669l	2.84604	2.03477	1.80141	0		0	0	0.348909	0		0	0.360472		0	1.12071		0	5.24168		0	4.73153
Mir669d-2	microRNA 669d-2	0	0	0	1.83057		0	0	0	0		0	0		0.860385	1.72419		0	3.9447		0	4.35608
Mir297a-2	microRNA 297a-2	0	0	0	0		0	0	0	0		0	0		0	0		0	0		0	0
Mir297a-4	microRNA 297a-4	0	0	0	0		0	0	0	0		0	0		0	0		0	0		0	0
Mir297a-3	microRNA 297a-3	0	0	0	0		0	0	0	0		0	0		0	0		0	0		0	0
Mir466b-4	microRNA 466b-4	0	0	0	0		0	0	0	0		0	0		0	0		0	0		0	0
Mir466b-6	microRNA 466b-6	0	0	0	0		0	0	0	0		0	0		0	0		0	0		0	0
Mir466b-5	microRNA 466b-5	0	0	0	0		0	0	0	0		0	0		0	0		0	0		0	0
Mir466b-7	microRNA 466b-7	0	0	0	0		0	0	0	0		0	0		0	0		0	0		0	0
Mir466b-1	microRNA 466b-1	0	0	0	0		0	0	0	0		0	0		0	0		0	0		0	0
Mir669a-3	microRNA 669a-3	0	0	0	0.488647		0	0	0	0		0	0		0	0		0	4.74028		0	3.57806
Mir669k	microRNA 669k	0	0	0	1.26815		0	0.627757	0	0		0	0		0	0		0	4.14781		0	3.66241
Mir467a-9	microRNA 467a-9	0	0	0	0		0	0	0	0		0	0		0	0		0	0		0	0
Mir467a-8	microRNA 467a-8	0	0	0	0		0	0	0	0		0	0		0	0		0	0		0	0
Mir467a-7	microRNA 467a-7	0	0	0	0		0	0	0	0		0	0		0	0		0	0		0	0
Mir467a-5	microRNA 467a-5	0	0	0	0		0	0	0	0		0	0		0	0		0	0		0	0
Mir467a-2	microRNA 467a-2	0	0	0	0		0	0	0	0		0	0		0	0		0	0		0	0
Mir467a-4	microRNA 467a-4	0	0	0	0		0	0	0	0		0	0		0	0		0	0		0	0
Mir467a-1	microRNA 467a-1	0	0	0	0		0	0	0	0		0	0		0	0		0	0		0	0
Mir466b-8	microRNA 466b-8	0	0	0	0		0	0	0	0		0	0		0	0		0	0		0	0
Mir466e	microRNA 466e	0	0	0	0		0	0	0	0		0	0		0	0		0	0		0	0
Mir669a-2	microRNA 669a-2	0	0	0	0		0	0	0	0		0	0		0	0		0	0		0	0
Mir669a-1	microRNA 669a-1	0	0	0	0		0	0	0	0		0	0		0	0		0	0		0	0
Mir669g	microRNA 669g	0	0	0	0.314317		0	0	0	0		0	0.0326673		1.34413	0		1.16244	4.56595		0	3.63819
Mir669j	microRNA 669j	0	0	0	0		0	0	0	0.486167		0	0.0563186		0	0.816553		1.77106	4.3001		0	3.66184
Mir467b	microRNA 467b	0	0	0	0		0	0	0	0		0	0		0	0.960629		0	4.18114		0	2.87631
Mir466c-2	microRNA 466c-2	0	0	0	0		0	0	0	0		0	0		0	0		0	0		0	0
Gm25285	predicted gene, 25285	0	0	0	0		0	0	0	0		0	0		0	0		0	0		0	0
Mir466c-1	microRNA 466c-1	0	0	0	0		0	0	0	0		0	0		0	0		0	0		0	0
Mir467a-10	microRNA 467a-10	0	0	0	0		0	0	0	0		0	0		0	0		0	0		0	0
Mir467a-6	microRNA 467a-6	0	0	0	0		0	0	0	0		0	0		0	0		0	0		0	0
Mir467a-3	microRNA 467a-3	0	0	0	0		0	0	0	0		0	0		0	0		0	0		0	0
Mir466b-3	microRNA 466b-3	0	0	0	0		1.06821	0	0	0		0.871206	0		0	0		0	1.70918		0	2.91893
Mir467d	microRNA 467d	0	0	0	0		0	0	0	0		0	0		0	0		0	0.639644		0	0
Mir297b	microRNA 297b	0	0	0	0		0	0	0	0		0	0		0	0		0	0		0	0
Mir669o	microRNA 669o	0	0	0	0		0	0	0	0		0	0		0	0		0	2.04903		0	2.48117
Mir466g	microRNA 466g	0	0	0	0		0	0	0	0		1.47409	0		0.964721	0		0	2.31207		0	3.10678
Mir466l	microRNA 466l	0	0	0	0		0	0	2.04476	0		0	0		0	0		0	3.3001		0	2.66184
Mir669i	microRNA 669i	0	0.660793	0	1.26815		0	0	0	2.41635		0	0		0	0.746731		0	5.48661		0	4.72953
Prkcq	protein kinase C, theta	0	0	0	0		0	0	0	0		0	0		0	0		0	0		0	0
8030442B05Rik	RIKEN cDNA 8030442B05 gene	0	0	0	0		0	0	0	0		0	0		0	0		0	0		0	0
Gm13293	predicted gene 13293	0	0	0	0		0	0	0	0		0	0		0	0		0	0		0	0
Pfkfb3	6-phosphofructo-2-kinase/fructose-2,6-biphosphatase 3	2.61567	2.45648	3.08562	2.59745		2.89439	2.9002	2.88687	2.87234		3.07007	3.04227		3.2284	3.35982		3.22376	3.50029		3.23914	3.54976
Rbm17	RNA binding motif protein 17	6.43991	6.22879	6.50015	6.39997		6.43416	6.55496	6.33182	6.4513		6.39533	6.35716		6.50042	6.64419		6.43925	6.44323		5.64106	6.61821
Il2ra	interleukin 2 receptor, alpha chain	0	0	0	0		0	0	0	0		0	0		0	0		0	0		0	0
Il15ra	interleukin 15 receptor, alpha chain	0.618954	0	0	0		0	0	0.493792	0.382662		0	0		0	0		0	0		0	0
Fbxo18	F-box protein 18	3.45037	3.61322	3.27144	3.29065		2.93263	3.58018	3.37786	3.27435		3.37558	3.35314		3.26984	3.18427		3.41522	2.71672		3.27606	3.06397
Ankrd16	ankyrin repeat domain 16	1.90371	2.14902	1.34451	1.88882		1.87959	1.625	1.04812	2.08677		2.09762	2.05969		2.17321	1.57891		1.8348	1.54858		2.31733	1.67259
Itga8	integrin alpha 8	3.37724	2.05857	2.42205	2.70706		1.1271	0	0.261199	1.68967		2.7484	2.25982		0.821268	0		0.525919	0		0	0
E030013I19Rik	RIKEN cDNA E030013I19 gene	0	0	0	0		0	0	0	0		0	0		0	0		0	0		0	0
Fam188a	family with sequence similarity 188, member A	3.81967	3.25592	3.67109	3.41759		3.62948	3.96763	3.69451	3.25048		3.05099	3.14476		3.3275	3.36762		3.44055	3.40022		3.01832	3.5096
Pter	phosphotriesterase related	0	0.471161	0.0533802	0.388856		0.833815	0.494709	0	0.627252		0.34308	0.342834		0.614224	0.720598		0.370247	0.54879		0.263102	0.862871
C1ql3	C1q-like 3	0	0	0	0		0	0	0	0		0	0		0	0		0	0		0	0
Rsu1	Ras suppressor protein 1	4.06344	4.44839	4.04719	4.13681		4.14738	4.3816	4.03526	4.15302		4.1145	4.42958		4.25084	4.71441		3.57776	4.2775		4.18652	4.74718
Cubn	cubilin (intrinsic factor-cobalamin receptor)	0	0	0	0		0	1.52426	0	0		0	0		0	0		1.12155	2.6613		4.57651	5.7258
Trdmt1	tRNA aspartic acid methyltransferase 1	2.39985	1.92865	2.52717	1.79904		1.74382	2.44158	2.66503	1.94724		1.8576	2.04513		1.88775	1.84105		1.94973	1.41227		1.84712	1.46395
Vim	vimentin	4.92831	6.53832	5.50312	5.6328		6.78403	7.67653	6.65812	7.11596		5.3201	7.11526		7.34749	8.45863		4.60403	5.91562		5.78572	7.43551
St8sia6	ST8 alpha-N-acetyl-neuraminide alpha-2,8-sialyltransferase 6	0	0	0	0		0	0	0	0		0	0		0	0		0	0		0	0
Hacd1	3-hydroxyacyl-CoA dehydratase 1	4.35383	3.62639	4.49412	3.97999		4.06014	3.61644	4.54093	3.5775		4.13464	3.6844		3.92408	3.81703		3.61953	3.71561		3.02128	3.24728
Stamos	signal transducing adaptor molecule (SH3 domain and ITAM motif) 1, opposite strand	0	0	1.09419	0		0	0	0	0		0	0.138681		1.34323	0		0	0		0	0
Stam	signal transducing adaptor molecule (SH3 domain and ITAM motif) 1	4.43146	4.28702	4.49466	4.37922		4.25527	4.32859	4.19416	4.52742		4.24742	4.05075		4.27958	4.10022		4.14743	4.44355		3.64499	4.22308
Tmem236	transmembrane protein 236	0	0	0	0		0	0	0	0		0	0		0	0		0	0		0	0
Mrc1	mannose receptor, C type 1	0	0	0	0		0	0	0	0		0	0		0	0		0	0		0	0
Mir511	microRNA 511	0	0	0	0		0	0	0	0		0	0		0	0		0	0		0	0
Slc39a12	solute carrier family 39 (zinc transporter), member 12	0	0	0	0		0	0	0	0		0	0		0	0		0	0		0	0
Cacnb2	calcium channel, voltage-dependent, beta 2 subunit	0	0	0	0		0	0	0	0		0	0		0	0		0.57033	0		1.12488	0
Gm13315	predicted gene 13315	0	0	0	0		0	0	0	0.0379794		0	0		0	0		0	0		0	0
Nsun6	NOL1/NOP2/Sun domain family member 6	1.1699	1.40517	1.05251	0.989441		1.47188	1.69864	1.81885	1.64287		1.10841	1.38295		1.19435	1.42072		1.3591	1.1673		1.39142	1.17674
Arl5b	ADP-ribosylation factor-like 5B	4.62092	4.57957	4.87387	4.43981		4.69472	4.42712	5.00555	4.7074		4.27005	4.23795		4.40453	3.90513		4.6245	4.36178		3.94255	3.87157
Malrd1	MAM and LDL receptor class A domain containing 1	0	0	0	0		0	0	0	0		0	0		0	0		0	0		0	0
Plxdc2	plexin domain containing 2	0.827858	1.66866	0.0462641	0.761444		0.0382031	0.876635	0.786407	0.772139		0.948727	1.30047		0.743643	0.475742		1.69151	0		1.1711	0
4930515L03Rik	NA	0	0	0	0		0	0	0	0		0	0		0	0		0	0		0	0
Nebl	nebulette	0	0	0	0		0	0	0	0		0	0		0	0		0	0		0	0
Mir6419	microRNA 6419	0	0	0	0		0	0	0	0		0	0		0	0		0	0		0	0
H2afb1	H2A histone family member B2	0	0	0	0		0	0	0	0		0	0		0	0		0	0		0	0
A930004D18Rik	RIKEN cDNA A930004D18 gene	0.536729	0.277998	0	0.180808		0	0	0	0		0	0		0	0		0.443971	0		0.324752	0
Gm17762	NA	0	0	0	0		0	0	0	0		0	0		0	0		0	0		0	0
Skida1	SKI/DACH domain containing 1	1.61757	2.09753	1.5918	1.76564		0.808808	1.33269	1.4271	1.14682		1.33912	2.01336		1.02843	1.02513		3.3758	0.765285		3.21398	0.525226
Mllt10	myeloid/lymphoid or mixed-lineage leukemia; translocated to, 10	4.79062	4.41781	4.58327	4.49651		4.62144	4.26649	4.60101	4.6869		4.57121	4.3957		4.45477	4.39199		4.73668	4.36131		4.30985	4.30021
Mir7655	microRNA 7655	1.60277	1.7915	0	1.39885		1.55008	0	0	0		1.35307	1.1172		0	2.29247		2.24698	0		0.320402	0.400798
Dnajc1	DnaJ heat shock protein family (Hsp40) member C1	1.84469	2.23326	2.06995	2.00335		1.96285	2.06488	2.0461	2.04512		2.21793	1.94683		2.32529	2.07754		2.13572	2.21539		1.29103	2.07721
Commd3	COMM domain containing 3	4.78628	4.17026	4.17228	4.55065		4.25442	3.74033	3.4844	4.32247		4.17625	4.32661		3.7131	3.70731		3.22885	4.02092		4.39539	4.09783
Bmi1	Bmi1 polycomb ring finger oncogene	3.83425	3.67731	4.14391	3.63528		3.69997	3.68771	3.46966	3.36844		3.66881	3.54102		2.99097	3.47863		3.1884	3.59521		2.54193	3.58951
Spag6	sperm associated antigen 6	0	0	0	0		0	0	0	0		0	0		0	0		0	0		0	0
Gm3363	NA	0	0	0	0		0	0	0	0		0	0		0	0		0	0		0	0
Carlr	cardiac and apoptosis-related long non-coding RNA	0	0	0	0		0	0	0	0		0	0		0	0		0	0		0	0
Pip4k2a	phosphatidylinositol-5-phosphate 4-kinase, type II, alpha	3.65962	3.93819	4.1388	4.10303		3.73439	3.58323	4.06667	4.00145		4.17273	3.88293		3.95387	4.02413		3.27456	2.94611		2.51528	3.44309
4930426L09Rik	RIKEN cDNA 4930426L09 gene	0	0	0	0		0	0	0	0		0	0		0	0		0	0		0	0
Armc3	armadillo repeat containing 3	0	0	0	0		0	0	0	0		0	0		0	0		0	0		0	0
4930447M23Rik	RIKEN cDNA 4930447M23 gene	0	0	0	0		0	0	0	0		0	0		0	0		0	0		0	0
Msrb2	methionine sulfoxide reductase B2	0	0.0164824	1.19816	1.2088		0	0	0	0		0.693538	0		0	0.456058		1.20893	0		0	0
Ptf1aos	pancreas specific transcription factor 1a, opposite strand	0	0	0	0		0	0	0	0		0	0		0	0		0	0		0	0
Ptf1a	pancreas specific transcription factor, 1a	0	0	0	0		0	0	0	0		0	0		0	0		0	0		0	0
4921504E06Rik	RIKEN cDNA 4921504E06 gene	0	0	0	0		0	0	0	0		0	0		0	0		0	0		0	0
Gm3230	predicted gene, 32308	0	0	0	0		0	0	0	0		0	0		0	0		0	0		0	0
Otud1	OTU domain containing 1	1.54872	0.515051	1.01866	1.56719		0.804148	1.01253	0.118699	1.00757		0.972794	0.28554		0.230226	0.16803		1.15816	1.69888		0.874032	0.380692
Etl4	enhancer trap locus 4	1.59611	2.08571	1.48736	1.50284		2.40644	3.73604	3.03485	2.97103		2.09588	2.09478		3.55666	4.68954		3.62165	4.23701		3.91258	4.95406
Arhgap21	Rho GTPase activating protein 21	3.48097	3.92726	3.50361	3.7949		3.79413	4.08893	3.82087	3.83125		3.96956	4.10811		4.01636	4.27654		3.99308	4.52988		4.0817	4.54135
Gm13375	predicted gene 13375	0.347007	1.46173	0	0		0.431821	0.180772	0	0		0	0.0630735		0	0		0.576177	0		1.13503	0
Enkur	enkurin, TRPC channel interacting protein	0	1.74379	0	0		0	0	0	0		0	1.10512		0	0		0	0		0	0
Thnsl1	threonine synthase-like 1 (bacterial)	0	1.27518	0.73516	1.1353		0.566634	0.594444	0	0.724069		0.56757	0.67565		0.335041	0.00292456		2.15335	0.546411		1.29389	0.417353
Gpr158	G protein-coupled receptor 158	0	0	0	0		0	0	0	0		0	0		0	0		0	0		0	0
Myo3a	myosin IIIA	0	0	0	0		0	0	0	0		0	0		0	0		0	0		0	0
Gad2	glutamic acid decarboxylase 2	0	0	0	0		0	0	0	0		0	0		0	0.726239		0	0		0	0.888604
Mir3967	microRNA 3967	0	0	0	0		0	0	0	0		0	0		0.199187	0		0	0		0	0
Apbb1ip	amyloid beta (A4) precursor protein-binding, family B, member 1 interacting protein	0	0	0	0		0	0	0	0		0	0		0	0		0	0		0	0
Pdss1	prenyl (solanesyl) diphosphate synthase, subunit 1	3.47218	3.36672	3.63586	3.83914		4.09054	4.19875	4.21336	3.94912		3.6601	3.18885		3.29807	3.9389		3.89749	4.33974		3.23123	4.3846
Abi1	abl-interactor 1	4.28573	4.27359	4.26764	4.42727		4.42617	4.40264	4.75178	4.2863		4.09417	4.25994		4.35573	4.36099		4.26936	4.4805		3.81998	4.55186
Acbd5	acyl-Coenzyme A binding domain containing 5	3.07448	3.05004	3.13677	2.83851		2.71367	3.13177	3.11395	2.91185		2.67894	2.48626		2.49588	2.66578		2.6785	2.69413		2.2616	2.47846
Mastl	microtubule associated serine/threonine kinase-like	3.83936	3.62571	3.74424	3.6544		3.72028	3.60273	4.02077	3.70923		3.57045	3.33458		3.72323	3.50791		3.94091	3.80791		3.3501	3.63929
Yme1l1	YME1-like 1 (S. cerevisiae)	5.79431	5.63712	5.79699	5.65121		5.69271	5.69894	5.83116	5.71841		5.21515	5.15562		5.31941	5.15455		5.83541	5.92141		4.74546	5.41053
4931423N10Rik	RIKEN cDNA 4931423N10 gene	0	0	0	0		0	0	0	0		0	0		0	0		0	0		0	0
Nxph2	neurexophilin 2	0	0	0	0		0	0	0	0		0	0		0	0		0	0		0	0
Spopl	speckle-type POZ protein-like	3.12781	2.97339	3.27977	3.06426		2.84745	3.25156	3.23308	3.50544		2.91451	2.59406		2.67585	2.41297		2.99591	3.39285		1.96658	2.71045
Hnmt	histamine N-methyltransferase	0	0	0	0		0	0	0	0		0	0		0	0		0	0		0	0
Tbpl2	TATA box binding protein like 2	0	0	0	0		0	0	0	0		0	0		0	0		0	0		0	0
Il1f8	interleukin 1 family, member 8	0	0	0	0		0	0	0	0		0	0		0	0		0	0		0	0
Il1f9	interleukin 1 family, member 9	0	0	0	0		0	0	0	0		0	0		0	0		0	0		0	0
Il1f6	interleukin 1 family, member 6	0	0	0	0		0	0	0	0		0	0		0	0		0	0		0	0
Il1f5	interleukin 1 family, member 5 (delta)	0	0	0	0		0	0	0	0		0	0		0	0		0	0		0	0
Il1f10	interleukin 1 family, member 10	0	0	0	0		0	0	0	0		0	0		0	0		0	0		0	0
Il1rn	interleukin 1 receptor antagonist	0	0	0	0		0	0	0	0		0	0		0	0		0	0		0	0
Psd4	pleckstrin and Sec7 domain containing 4	0	0	0	0		0	0	0	0		0	0		0	0		0	0.282082		0	0
Pax8	paired box 8	0	0	0	0		0	0	0	0		0	0		0	0		0	0		0	0
Cacna1b	calcium channel, voltage-dependent, N type, alpha 1B subunit	0	0	0	0		0	0	0	0		0.146738	0		0	0		0.839499	0		1.04836	0
Ehmt1	euchromatic histone methyltransferase 1	4.89998	4.95371	4.66223	4.99844		4.87382	4.80994	4.54764	4.84091		5.14963	5.03736		5.03029	4.89951		4.84521	4.65707		4.88913	4.68117
Arrdc1	arrestin domain containing 1	0	0	0	0		0	0.147207	0.494384	0		0	0		0.539881	0		1.31379	2.32396		1.87907	2.08233
Zmynd19	zinc finger, MYND domain containing 19	2.98311	3.32278	3.31862	3.76319		3.50117	4.05134	3.48598	3.71029		3.43059	3.34377		3.55444	3.85915		4.17648	4.13857		3.60197	4.24827
Dph7	diphthamine biosynethesis 7	1.71463	2.31183	1.74663	2.29921		1.94667	1.89632	2.16406	1.68491		1.89303	2.00229		2.12549	1.48096		2.13207	2.06072		2.15075	1.92113
Mrpl41	mitochondrial ribosomal protein L41	2.61049	2.57682	2.64928	2.59922		2.37493	2.28075	1.47593	2.33238		2.43608	1.96142		2.67343	2.36731		2.32181	2.2494		2.13548	2.22565
Pnpla7	patatin-like phospholipase domain containing 7	0.618714	0.770916	0	1.09287		0.887952	0.91191	0	0.826028		1.01288	0.811218		1.02958	0.571452		1.77388	0.767714		1.0031	0.586668
Nsmf	NMDA receptor synaptonuclear signaling and neuronal migration factor	2.52755	2.01396	1.96405	2.33858		2.24745	1.90564	1.73086	1.61479		2.44778	2.50687		2.53667	2.83686		1.44478	1.41352		2.34672	1.75184
Mir7664	microRNA 7664	0	2.6722	0	0		0	0	1.98634	0		0.233776	2.31983		0	1.75814		0	0		2.78607	0
Entpd8	ectonucleoside triphosphate diphosphohydrolase 8	0	0	0	0		0	0	0	0		0	0		0	0		0	0		0	0
Noxa1	NADPH oxidase activator 1	0	0	0	0		0	0	0	0		0	0		0	0		0	0		0	0
Nrarp	Notch-regulated ankyrin repeat protein	2.10767	1.87371	2.88018	1.0964		2.88506	1.57149	3.90939	1.77511		0.968162	2.06268		2.51088	2.79738		1.7288	3.43978		2.24034	2.72932
Tor4a	torsin family 4, member A	0	0.365758	1.09923	1.00553		0.52289	0.873291	0.712321	0.749341		0.512299	0.553959		1.15821	1.26528		1.00566	0.860472		0	0.744446
Nelfb	negative elongation factor complex member B	3.63523	4.07921	4.06825	3.91452		3.77809	4.1884	3.90728	3.85413		3.9705	3.92565		4.0331	4.34228		3.9102	3.90835		4.07814	4.059
Stpg3	sperm tail PG rich repeat containing 3	0	0	0	0.234464		0	0	0	0		0	0		0	0		0	0		0	0
Fam166a	family with sequence similarity 166, member A	0.131113	0.097449	0.97957	1.2073		0.271069	0.286806	1.14856	1.07539		0	0		0	0		1.28989	1.7194		0	0
Tubb4b	tubulin, beta 4B class IVB	6.03364	6.39579	6.14295	6.22584		6.40626	6.48631	6.62126	6.2749		6.48978	6.58812		6.66655	6.93181		6.70665	6.95977		7.20297	7.13554
Slc34a3	solute carrier family 34 (sodium phosphate), member 3	0	0	0	0		0	0	0	0		0	0		0	0		0	0		0	0
Rnf224	ring finger protein 224	0	0	0	0		0	0	0	0		0	0		0	0		0	0		0	0
Cysrt1	cysteine rich tail 1	0	0	0	0		0	0	0	0		0	0		0	0		0	0		0	0
Rnf208	ring finger protein 208	0	0	0.03566	0		0	0	0	0		0	0		0	0.724189		0	0		1.11985	0.832514
Ndor1	NADPH dependent diflavin oxidoreductase 1	2.59793	2.92068	2.68732	2.78329		2.93452	3.20023	3.29743	2.69932		3.10171	3.15017		3.22936	3.40115		2.70736	3.0734		3.27347	3.42441
Tmem203	transmembrane protein 203	1.53159	1.13536	0.387426	0		0.893938	1.36535	0.127569	1.81691		1.50429	0.531449		0.620524	1.2686		0.590835	0		1.04277	0.592654
Tprn	taperin	0.464854	1.05213	0.661234	0.708395		0.859623	2.0191	1.34118	1.03717		1.24758	1.72931		1.55924	2.30246		0.404517	2.08556		1.76745	2.93273
Ssna1	SS nuclear autoantigen 1	3.91532	3.84879	3.96501	4.05653		3.88199	3.86155	4.46612	4.22		4.28906	4.4002		4.1971	4.58539		3.8258	4.16451		4.19168	4.75656
Anapc2	anaphase promoting complex subunit 2	4.3937	4.39436	4.36105	4.16961		4.5038	4.55739	4.24392	4.25552		4.52714	4.69473		4.62711	4.75269		4.31093	4.14119		4.78188	4.67286
Tmem210	transmembrane protein 210	0	0	0	0.567533		0	0	0	0		0	0		0	0		0.0937298	0		0	0
Lrrc26	leucine rich repeat containing 26	0	0	0	0		0	0	0	0		0	0		0	0		0	0		0	0
Grin1	glutamate receptor, ionotropic, NMDA1 (zeta 1)	0	0	0	0		0	0	0	0		0	0		0	0		0	0		0	0
Grin1os	glutamate receptor, ionotropic, NMDA1 (zeta 1), opposite strand	0	0	0	0		0	0	0	0		0	0		0	0		0	0		0	0
AA543186	expressed sequence AA543186	0	0	0	0		0	0	0	0		0	0		0	0		0	0		0	0
Man1b1	mannosidase, alpha, class 1B, member 1	3.11472	3.52135	3.44134	3.44793		3.28666	3.40506	3.48634	3.22194		3.59413	3.332		3.41706	3.66672		3.20691	3.31899		3.41208	3.40599
Dpp7	dipeptidylpeptidase 7	1.46857	1.04432	1.36736	0.734141		0.88537	2.28138	1.76286	1.79988		1.84037	1.88248		2.0203	1.21273		1.76989	2.18931		2.26713	1.81409
Uap1l1	UDP-N-acteylglucosamine pyrophosphorylase 1-like 1	0	0	0	0		0.855178	0.594074	0.488739	1.00415		0	0		0.773295	0		0	2.08111		0.362466	1.94536
Sapcd2	suppressor APC domain containing 2	0.470755	1.1685	1.01109	0.69568		1.07518	1.24794	0.443109	1.14086		1.40326	1.72769		1.47886	1.39076		2.08695	1.44606		1.9798	1.47523
Entpd2	ectonucleoside triphosphate diphosphohydrolase 2	0	0	0	0		0	0	0	0		0	0		0	0		0	0		0	0
Npdc1	neural proliferation, differentiation and control 1	0	1.2629	0	0		0	0	0	0		0	1.62813		0	0		2.13341	0.814457		2.23659	1.0242
Fut7	fucosyltransferase 7	0	0	0	0		0	0	0	0		0	0		0	0		0	0		0	0
Abca2	ATP-binding cassette, sub-family A (ABC1), member 2	0	0	0	0		0	0	0	0		0	0.148186		0	0.15099		0.0589513	0		1.64043	0.315459
Mir3087	microRNA 3087	0	0	0	0		0	0	0	0		0	0		0	0		0	0		0	0
Clic3	chloride intracellular channel 3	0	0	0	0		0	0	0	0		0	0		0	0		0	0		0	0
BC029214	cDNA sequence BC029214	0	0	0	0		0	0	0	0		0	0		0	0.39112		0	0		0	0
Ptgds	prostaglandin D2 synthase (brain)	0	0.996633	0	0		0	0	0	0		0	2.47208		0	0		0	0		0.917856	0
Lcn12	lipocalin 12	0	0	0	0		0	0	0	0		0	0		0	0		0	0		0	0
C8g	complement component 8, gamma polypeptide	0	0.378015	0	0		0	0	0	0		0.261521	0		0	0		0.003419	0		0.60736	0
Fbxw5	F-box and WD-40 domain protein 5	2.52358	3.13202	2.78202	2.73937		3.04959	2.77003	2.18592	2.64401		3.22142	3.3026		2.82416	3.43031		2.87828	2.07389		3.55939	2.72724
Traf2	TNF receptor-associated factor 2	1.44359	2.10009	1.75126	1.68508		1.8807	1.47095	2.10611	2.13706		1.84876	1.87916		1.96282	1.77837		1.87305	1.8696		1.94648	1.76384
Edf1	endothelial differentiation-related factor 1	4.88224	5.62994	5.09635	5.06079		4.88018	5.47851	4.94408	5.31379		5.72606	5.75674		5.47443	5.84674		5.68488	5.48335		5.63487	5.79178
Mamdc4	MAM domain containing 4	0.199016	0.00923263	0.91338	0.652211		0.838204	0.298125	0.171371	0.487251		1.3257	1.41389		0.716794	0.758136		0.000764994	0.759287		0.519991	0.341
Phpt1	phosphohistidine phosphatase 1	3.91725	4.65195	3.78336	4.4618		4.1749	4.26198	2.86373	4.10032		4.63103	4.38774		4.0993	4.23923		4.10743	3.38524		4.28565	3.78567
Gm996	predicted gene 996	0	0	0	0		0	0	0	0		0	0		0	0		0	0		0	0
Rabl6	RAB, member RAS oncogene family-like 6	4.19488	4.46485	4.16774	4.37487		4.15968	4.31495	4.10838	4.60497		4.58904	4.53415		4.6405	4.61979		4.17153	4.22003		4.25366	4.52105
Ccdc183	coiled-coil domain containing 183	0	0	0	0		0	0	0	0		0	0		0	0		0	0		0	0
Tmem141	transmembrane protein 141	0.73965	1.06588	0.695022	1.38373		0.949995	1.03285	0	0		1.56035	1.06144		0.331085	0.566858		0.762369	0		1.38328	0
Fcna	ficolin A	0	0	0	0		0	0	0.407934	0		0	0		0	0		0	0		0	0
Lcn8	lipocalin 8	0	0	0	0		0	0	0	0		0	0		0	0		0	0		0	0
Lcn5	lipocalin 5	0	0	0	0		0	0	0	0		0	0		0	0		0	0		0	0
Lcn6	lipocalin 6	0	0	0	0		0	0	0	0		0	0		0	0		0	0		0	0
Lcn10	lipocalin 10	0	0	0	0		0	0	0	0		0	0		0	0		0	0		0	0
Obp2a	odorant binding protein 2A	0	0	0	0		0	0	0	0		0	0		0	0		0	0		0	0
Bmyc	brain expressed myelocytomatosis oncogene	2.44523	2.39295	1.87008	1.34822		2.15153	2.98794	1.56959	2.77653		2.13895	3.0794		2.69997	3.06385		2.51828	2.69062		3.57095	3.15753
Obp2b	odorant binding protein 2B	0	0	0	0		0	0	0	0		0	0		0	0		0	0		0	0
Lcn3	lipocalin 3	0	0	0	0		0	0	0	0		0	0		0	0		0	0		0	0
Lcn11	lipocalin 11	0	0	0	0		0	0	0	0		0	0		0	0		0	0		0	0
Gm13539	predicted gene 13539	0	0	0	0		0	0	0	0		0	0		0	0		0	0		0	0
Glt6d1	glycosyltransferase 6 domain containing 1	0	0	0	0		0	0	0	0		0	0		0	0		0	0		0	0
Lcn9	lipocalin 9	0	0	0	0		0	0	0	0		0	0		0	0		0	0		0	0
Sohlh1	spermatogenesis and oogenesis specific basic helix-loop-helix 1	0	0	0	0		0	0	0	0		0	0		0	0		0	0		0	0
Kcnt1	potassium channel, subfamily T, member 1	0	0	0	0		0	0	0	0		0	0		0	0		0	0		0	0
Camsap1	calmodulin regulated spectrin-associated protein 1	3.52354	3.79041	3.43391	3.5636		3.40281	3.38541	3.52679	3.46504		3.75054	3.56742		3.90078	3.65672		3.39999	3.48542		3.41938	3.43342
Ubac1	ubiquitin associated domain containing 1	3.15958	3.01604	3.30037	3.31823		3.19484	3.15868	3.04413	3.28201		3.22023	3.12668		3.22077	3.2022		3.06682	3.55404		2.98442	3.62014
Nacc2	nucleus accumbens associated 2, BEN and BTB (POZ) domain containing	0	0	0	0		0	0	0	0		0	0		0	0		0	0		0	0
C330006A16Rik	RIKEN cDNA C330006A16 gene	2.44616	3.04121	2.88447	2.78606		2.58828	2.7814	3.19604	2.55456		3.09289	3.47125		3.29362	3.11837		3.09037	2.19856		3.47875	3.11232
Lhx3	LIM homeobox protein 3	0	0	0	0		0	0	0	0		0	0		0	0		0	0		0	0
Qsox2	quiescin Q6 sulfhydryl oxidase 2	2.86985	2.60982	2.2114	2.68014		2.5165	2.68926	2.14077	2.78527		2.58399	2.31103		2.70996	2.47877		2.41043	2.96985		2.62276	2.86765
Ccdc187	coiled-coil domain containing 187	0	0	0	0		0	0	0	0		0	0		0	0		0	0		0	0
Gpsm1	G-protein signalling modulator 1 (AGS3-like, C. elegans)	1.88571	2.55443	1.57043	2.38806		2.10865	2.2529	2.53297	2.22592		2.62171	2.82817		2.32787	2.84712		1.77384	1.54799		2.2009	1.82813
Dnlz	DNL-type zinc finger	2.0136	1.7801	1.71024	2.04738		2.18023	1.77563	2.21857	2.28411		2.42574	2.57047		2.11327	2.51374		2.60295	1.17966		3.00054	2.43903
Card9	caspase recruitment domain family, member 9	0	0	0	0		0	0	0	0		0	0		0	0		0	0		0	0
Snapc4	small nuclear RNA activating complex, polypeptide 4	3.07612	3.04022	2.98374	2.90537		3.10813	2.84994	2.77331	3.1177		3.41139	3.03465		3.61326	3.45434		3.08588	3.25606		3.07899	3.57511
Sdccag3	serologically defined colon cancer antigen 3	4.52356	4.28822	4.70825	4.42887		4.63418	4.56692	4.52798	4.92284		4.717	4.66555		5.05198	5.05193		4.58281	4.73414		4.99107	5.06502
Pmpca	peptidase (mitochondrial processing) alpha	4.79948	4.76435	4.85087	4.86151		5.04635	4.9697	5.11553	5.06452		5.00016	4.97564		5.17086	5.13887		5.04221	5.40374		4.80116	5.44842
Inpp5e	inositol polyphosphate-5-phosphatase E	1.97546	2.39321	2.09211	2.01374		2.01297	1.82081	2.0477	1.91974		2.38628	2.35161		2.2622	2.54386		1.8354	2.03581		2.01192	2.01569
Sec16a	SEC16 homolog A, endoplasmic reticulum export factor	3.80629	3.83235	3.76788	3.82892		4.07968	4.00902	4.09798	4.03459		4.3033	4.22122		4.45078	4.50893		3.92459	4.2214		4.12474	4.48971
Notch1	notch 1	4.05284	4.7089	3.56822	4.1805		3.33301	2.73083	3.18829	3.22641		4.5896	5.18783		3.74438	3.58677		1.65447	2.7941		3.12621	2.59749
Mir6996	microRNA 6996	0	0	0	0		0	0	0	0		0.280319	0		0	0.219716		0	0		0	0.328042
Gm35978	NA	0	0	0	0		0	0	0.200739	0		0	0		0	0		0	0		0	0
Egfl7	EGF-like domain 7	1.79364	2.33992	0.996937	2.77954		3.50913	4.48849	4.48138	4.28481		2.7534	2.93743		4.55912	5.23153		2.86411	3.80819		3.16948	4.89773
Mir126a	microRNA 126a	0	0	1.2263	0		2.8032	3.01158	2.77379	0		0	0		0.0968248	0		0	1.85921		0	2.06895
Mir126b	microRNA 126b	0	0	0	0		0	0	0	0		0	0		0	0		0	0		0	0
Agpat2	1-acylglycerol-3-phosphate O-acyltransferase 2 (lysophosphatidic acid acyltransferase, beta)	1.42549	1.98345	1.60326	1.76589		2.21411	2.72414	3.68325	2.73901		2.14542	1.78123		3.01516	3.17409		2.0083	3.42881		2.33952	3.30389
Fam69b	family with sequence similarity 69, member B	0.884654	1.37824	1.27612	1.9152		1.06643	1.20081	1.05495	2.16774		1.86943	2.05309		1.94502	3.01046		2.02636	2.92464		1.94109	2.19513
Snhg7	small nucleolar RNA host gene 7	5.3601	4.54047	5.41223	5.34361		5.50214	4.82263	5.18323	4.97828		5.12286	5.05462		5.28665	5.47316		5.19173	5.33394		4.88628	5.47839
Snora43	small nucleolar RNA, H/ACA box 43	4.66374	4.98997	5.6895	5.62974		6.82828	5.74543	5.45939	5.33048		6.81321	6.38762		5.90918	5.71801		5.79337	4.63053		6.82763	6.17326
Snora17	small nucleolar RNA, H/ACA box 17	6.43872	6.30552	6.81467	7.0828		7.70352	6.40494	6.57744	6.29137		7.832	7.92231		7.63027	7.67591		7.29897	6.37968		7.91535	7.82172
Lcn4	lipocalin 4	0	0	0	0		0	0	0	0		0	0		0	0		0	0		0	0
Abo	ABO blood group (transferase A, alpha 1-3-N-acetylgalactosaminyltransferase, transferase B, alpha 1-3-galactosyltransferase)	0	0	0	0		0	0	0	0		0	0		0	0		0	0		0	0
Surf6	surfeit gene 6	3.79457	3.62422	4.00173	3.9748		4.03915	4.00426	4.16634	3.90606		4.01759	3.58118		3.79582	3.78651		4.37312	3.84006		3.60111	3.58647
Med22	mediator complex subunit 22	3.15248	3.11532	3.22814	3.46939		3.38358	3.88615	3.96467	3.32808		3.79988	3.91594		4.04478	3.86294		3.41608	3.94512		3.90114	3.81926
Rpl7a	ribosomal protein L7A	9.13631	9.23833	9.17447	9.16639		9.31049	9.1863	9.01407	9.00384		9.39685	9.33127		9.2535	9.22727		9.21812	9.24689		9.65996	9.34624
Surf1	surfeit gene 1	3.23591	3.35424	3.16819	3.20445		3.76053	3.14224	3.55591	3.22527		3.15868	3.19932		3.06181	3.01442		3.39469	3.50512		3.24305	2.78458
Surf2	surfeit gene 2	4.20582	4.03889	4.79776	4.31654		4.0912	4.20816	4.08066	4.12565		4.69793	4.58032		4.40837	4.5476		4.66946	4.40708		4.57938	4.95138
Surf4	surfeit gene 4	4.99703	4.95733	5.1152	5.10668		5.36769	5.40693	5.49293	5.31618		5.31177	5.33029		5.46422	5.87355		5.11149	5.54872		5.71466	5.84156
Stkld1	serine/threonine kinase-like domain containing 1	0	0	0	0		0	0	0	0		0	0		0	0		0	0		0	0
Rexo4	REX4, 3'-5' exonuclease	3.85989	3.75141	3.55529	4.12929		3.99408	3.90393	3.92191	4.044		4.10545	3.6901		4.04409	3.955		3.99935	3.99687		3.56596	4.08632
Adamts13	a disintegrin-like and metallopeptidase (reprolysin type) with thrombospondin type 1 motif, 13	0	0	0	0		0	0	0	0		0	0		0	0		0	0		0	0
Cacfd1	calcium channel flower domain containing 1	2.72074	2.48701	2.65374	2.47173		2.13753	1.89845	2.46802	2.01769		2.71077	2.51201		2.21775	2.05341		2.27331	1.95908		2.17089	1.60492
Slc2a6	solute carrier family 2 (facilitated glucose transporter), member 6	0	0	0	0		0	0	0	0		0	0		0	0		0	0		0	0
Tmem8c	transmembrane protein 8C	0	0	0	0		0	0	0	0		0	0		0	0		0	0		0	0
Adamtsl2	ADAMTS-like 2	0	0	0	1.26659		0	0	0	0		0.83379	0		0	0		0	0		0	0
Fam163b	family with sequence similarity 163, member B	0	0	0.592019	1.40472		0.205446	0	0	0		1.58133	0.516729		0	0		0.624809	0		1.08011	0
Dbhos	dopamine beta hydroxylase, opposite strand	0	0	0	0		0	0	0	0		0	0		0	0		0	0		0	0
Dbh	dopamine beta hydroxylase	0	0	0	0		0	0	0	0		0	0		0	0		0	0		0	0
Sardh	sarcosine dehydrogenase	0	0	0	0		0	0	0	0		0	0		0	0		0	0		0	0
Vav2	vav 2 oncogene	3.07885	2.6722	2.98137	3.02745		2.98937	3.09859	3.24741	3.10386		3.31198	3.14853		3.13675	3.42604		2.94397	3.27271		2.99495	2.95269
Brd3	bromodomain containing 3	5.13121	5.00031	4.9224	5.14083		4.85876	4.89836	4.65368	4.98317		5.41289	5.33216		5.32384	5.15307		4.98214	4.71159		4.9213	4.88992
Mir7578	microRNA 7578	1.1032	2.29193	0	0		0	0	0	0		1.43847	0		0	0		2.74741	0.691483		0	0
Wdr5	WD repeat domain 5	5.00454	4.89098	5.03691	5.00143		5.23116	5.34433	5.31672	5.23486		5.2175	4.94048		5.3888	5.49496		5.3431	5.31058		5.19371	5.40381
Rxra	retinoid X receptor alpha	2.29241	2.22189	1.88249	2.02047		1.33164	1.57521	1.60263	1.41503		2.50903	2.60331		1.96841	1.98211		1.22785	1.90889		2.26196	2.55675
Col5a1	collagen, type V, alpha 1	0.35497	1.67905	0.754643	1.10296		1.07198	1.47474	1.2125	1.04094		1.02003	1.75245		1.21013	1.98121		0	0		1.22402	1.29908
Fcnb	ficolin B	0	0	0	0		0	0	0	0		0	0		0	0		0	0		0	0
Olfm1	olfactomedin 1	3.09264	2.71368	3.52472	3.26187		3.93637	2.15869	3.37021	3.24684		3.60746	2.4752		4.0111	2.6313		2.48075	3.04059		2.83611	1.65518
Ppp1r26	protein phosphatase 1, regulatory subunit 26	0.214405	1.44266	0.954048	1.16249		1.46752	0.5221	1.71727	0.6892		1.22941	1.5476		1.54986	1.01959		0.878512	0.490746		1.05673	0.350304
1700007K13Rik	RIKEN cDNA 1700007K13 gene	0	0	0	0		0	0	0	0		0	0		0	0		0	0.982946		0	0
Mrps2	mitochondrial ribosomal protein S2	4.57863	4.54667	4.86205	4.60585		4.35217	4.71371	4.93912	4.42227		4.77997	4.85739		4.87045	4.87361		4.74149	4.63469		4.76034	4.94446
Gbgt1	globoside alpha-1,3-N-acetylgalactosaminyltransferase 1	0	0	0	0		0	0	0	0		0	0		0	0		0	0		0	0
Ralgds	ral guanine nucleotide dissociation stimulator	0.735697	1.43139	0.835459	1.01177		1.29306	0.228425	0.84862	1.04676		1.57793	1.9564		1.29095	1.94566		1.90016	2.40697		2.82379	3.15616
Cel	carboxyl ester lipase	0	0	0	0		0	0	0	0		0	0		0	0		0	0		0	0
Gtf3c5	general transcription factor IIIC, polypeptide 5	4.2169	4.21989	3.83575	3.89711		4.21183	4.18133	4.05135	4.05054		4.43279	4.29517		4.36667	4.50602		4.22691	4.02065		4.28902	4.36752
Gfi1b	growth factor independent 1B	0	0	0	0		0	3.41449	0	0.661186		0	0		0	4.70285		0	0		0	4.09281
Tsc1	tuberous sclerosis 1	2.24416	2.49428	2.5988	2.64137		2.61692	2.84079	2.61959	2.48363		2.89717	2.67058		2.79442	3.06851		2.72626	2.1888		2.69666	2.96708
Spaca9	sperm acrosome associated 9	0	1.06666	0	0		0.602854	0.226273	0	0		0	0.392368		0	0		0	0		0	0
Ak8	adenylate kinase 8	0	0	0	0		0	0	0	0		0	0		0	0		0	0		0	0
Mir3088	microRNA 3088	0	0	0	0		0	0	0	0		0	0		0	0		1.8955	0		0	0
Gtf3c4	general transcription factor IIIC, polypeptide 4	3.72527	3.5406	3.69939	3.63038		3.90839	3.66619	3.85474	3.77858		3.63497	3.52503		3.51153	3.67125		3.67677	3.68479		3.52289	3.45849
Ddx31	DEAD/H (Asp-Glu-Ala-Asp/His) box polypeptide 31	3.12663	3.08859	3.60442	3.40814		3.59026	3.49343	3.46285	3.55634		3.2854	2.7983		3.58339	3.6619		3.3932	3.62937		2.91674	3.69789
Barhl1	BarH-like 1 (Drosophila)	0	0	0	0		0	0	0	0		0	0		0	0		0	0		0	0
Cfap77	cilia and flagella associated protein 77	0	0.371803	0	0		0	0	0	0		0	0		0	0		0	0		0	0
Ttf1	transcription termination factor, RNA polymerase I	2.59056	2.66296	1.41855	2.56781		2.03198	1.70503	2.00977	2.41851		2.47189	2.35612		2.57959	2.54837		2.42487	2.23855		2.05326	2.32099
Setx	senataxin	4.62631	4.43887	4.74388	4.58543		4.73414	4.4034	4.84212	4.61584		4.41046	4.08138		4.48513	4.16328		4.98746	4.9378		4.0546	4.37278
Ntng2	netrin G2	0	0	0	0		0	0	0	0		0	0		0	0		0	0		0	0
6530402F18Rik	RIKEN cDNA 6530402F18 gene	0	0.582043	0.741004	0.143594		0	0	0	0		0.787478	0		0	0		0	0		0	0
Med27	mediator complex subunit 27	2.4729	2.57086	2.48011	2.86562		2.36644	2.62859	2.1728	2.71784		2.69854	2.70659		2.69613	2.62523		2.2514	2.4451		2.80452	2.69473
Mir133c	microRNA 133c	0	0	0	0		0	1.29451	0	0		0	0		0	0		0	0		0.856455	0
Rapgef1	Rap guanine nucleotide exchange factor (GEF) 1	4.17922	4.21118	4.17673	4.21336		4.19681	4.15794	3.85975	3.91045		4.61237	4.491		4.62419	4.57679		4.21521	4.23123		4.50045	4.53876
Gm13547	predicted gene 13547	0.971188	1.15992	0.119205	0		0	0	0.666703	0		0	0		0	0		0	0.0740466		0	0
Trub2	TruB pseudouridine (psi) synthase family member 2	3.41727	3.08884	3.01867	3.27827		2.97941	3.29415	3.33669	2.9445		3.28908	2.97628		2.96801	3.039		3.13215	3.01758		3.09202	2.82619
Coq4	coenzyme Q4	3.02794	3.2009	3.22793	3.17082		3.23304	3.10301	3.45019	2.7885		3.42961	3.40682		3.22509	3.31302		3.10278	2.73651		3.73771	2.93903
Slc27a4	solute carrier family 27 (fatty acid transporter), member 4	1.19252	1.26577	0	1.31053		0.648847	0.692169	0.518514	1.21772		1.81982	2.01214		1.38407	1.70535		0.659852	1.45541		1.73328	1.65643
Urm1	ubiquitin related modifier 1	1.9803	2.25649	2.28144	2.07406		2.15	2.22345	1.92057	2.14697		2.50319	2.33603		1.52501	2.45136		1.94643	1.79097		2.66756	2.37327
Mir219a-2	microRNA 219a-2	0	0	0	0		0	0	0	0		0	0		0	0		0	0		0	0
Mir219b	microRNA 219b	0	0	0	0		0	0	0	0		0	0		0	0		0	0		0	0
Cercam	cerebral endothelial cell adhesion molecule	0	0.997629	0	0.172023		0	0	0	0.905184		0.448176	1.29637		0.12784	1.10127		0.827504	0		1.78287	0
Odf2	outer dense fiber of sperm tails 2	4.42603	4.62269	4.19782	4.31705		4.4533	4.59492	4.60631	4.54024		4.70909	4.82957		4.78377	4.96123		4.62483	4.3426		4.80272	4.65623
Gle1	GLE1 RNA export mediator (yeast)	3.83052	3.61756	3.69087	3.56795		3.94584	3.85388	3.27474	3.71015		3.6861	3.88911		3.84223	3.94315		3.64274	3.923		3.5279	4.15685
Sptan1	spectrin alpha, non-erythrocytic 1	5.11723	5.40151	5.18501	5.14474		5.52398	5.39868	5.68045	5.61348		5.32367	5.41342		5.63266	5.68083		5.31402	5.83003		5.18835	5.67337
Mir6997	microRNA 6997	0	0	0	0		1.25831	0	0	0		3.23123	0		1.1369	0		0	0		0	0
Wdr34	WD repeat domain 34	1.34741	1.64305	2.09419	1.8006		2.54848	1.61002	2.54216	1.98357		2.49531	2.18377		2.63274	2.48642		2.12407	2.01661		1.91919	1.55352
Set	SET nuclear oncogene	9.26471	9.11839	9.17694	9.08235		8.87597	9.04462	9.12655	8.96922		8.77839	8.66185		8.73107	8.5622		9.34357	8.89967		8.33015	8.56734
Pkn3	protein kinase N3	1.67149	1.52462	1.2565	1.09721		1.79777	1.65385	1.0903	1.53171		1.38038	1.43528		1.4419	1.14107		1.11134	1.66114		0.87066	1.35631
Zdhhc12	zinc finger, DHHC domain containing 12	2.50028	0.938984	2.49412	2.9938		3.30422	2.65597	2.83809	1.98999		3.2408	3.17158		3.24601	3.21893		2.57889	2.57955		3.25639	3.41078
Zer1	zyg-11 related, cell cycle regulator	1.89414	2.27956	1.64056	1.79945		1.85757	2.27454	2.07102	2.0209		2.4355	2.75939		2.14517	2.44796		2.50556	1.73461		2.96259	2.06193
Tbc1d13	TBC1 domain family, member 13	3.81348	3.64466	3.97027	3.74386		3.77579	3.71116	3.54805	3.4446		4.00621	3.97036		3.97232	3.76454		3.38554	4.16167		3.85605	4.2296
Endog	endonuclease G	0.0344848	1.22321	1.10533	0.567533		0.856264	1.19018	1.20032	0.853234		1.15402	0.718842		0.182313	1.63108		0.794169	1.56137		1.65901	1.6051
Spout1	SPOUT domain containing methyltransferase 1	4.05146	4.14541	4.36662	4.4573		4.37792	4.33476	4.5873	4.2546		4.83066	4.49101		4.6424	4.51599		4.13755	4.39494		4.4456	4.46743
Kyat1	kynurenine aminotransferase 1	1.07442	0.199016	0.828156	0.594866		0.498167	0.028477	0.960617	0.5826		1.40969	1.57308		1.23474	0.995448		0.654496	0.839581		1.71143	0.933848
1700084E18Rik	RIKEN cDNA 1700084E18 gene	0	0.887926	0	0.817209		0	0	1.20207	0		0.25686	0		1.33245	0		0	0		0	1.40412
Lrrc8a	leucine rich repeat containing 8A	3.65407	3.7648	3.7409	3.98359		3.63423	3.19119	3.61292	3.73413		4.44877	4.27703		4.36004	4.34259		3.47662	3.78233		4.4378	4.09899
Phyhd1	phytanoyl-CoA dioxygenase domain containing 1	0	0.748208	0.415316	0.7706		0.921828	0	0.325384	0		0	0.211416		0.47849	0.29649		1.05168	0		1.3475	0.0944753
Dolk	dolichol kinase	1.57675	1.68301	2.06263	1.62917		1.84599	1.3174	1.81658	2.10599		1.68069	1.64918		1.84743	2.30598		1.18031	0.995109		1.19055	1.63112
Nup188	nucleoporin 188	5.16779	4.93356	5.00903	4.96387		5.11135	5.00373	4.77989	5.03129		5.29987	5.21729		5.39164	5.45734		5.07254	4.92863		5.36835	5.19691
Sh3glb2	SH3-domain GRB2-like endophilin B2	1.54689	2.56279	2.13303	1.84821		2.42265	2.52975	2.4175	2.7069		2.13742	2.54176		2.91045	2.77426		2.1911	2.9089		3.32714	3.17209
Miga2	mitoguardin 2	1.59317	1.95699	1.72363	1.41234		2.02923	1.90319	1.72681	1.67072		2.30217	1.87451		2.20634	1.89853		1.28318	1.65353		2.00047	2.08086
Dolpp1	dolichyl pyrophosphate phosphatase 1	2.36879	2.57922	2.4497	2.44241		2.48116	2.87241	2.27021	2.55408		2.76121	2.7872		2.79416	2.92099		2.77596	2.28772		2.96685	2.90379
Crat	carnitine acetyltransferase	1.31396	1.13345	0.563058	0.679403		1.16505	1.18788	0.971153	1.13693		1.60991	1.38199		1.36557	1.92598		1.19379	1.84286		1.83894	2.48422
Ptpa	protein phosphatase 2 protein activator	4.19536	4.24874	4.41107	4.38888		4.48172	4.70282	4.17904	4.35896		4.48691	4.37163		4.54576	4.96745		4.20393	4.32489		4.60846	4.66708
Ier5l	immediate early response 5-like	2.02427	2.40062	3.09512	2.87925		2.38662	2.13932	3.16457	2.7759		2.70268	3.10349		2.52573	2.81083		1.9904	2.44263		3.37288	2.20696
Cstad	CSA-conditional, T cell activation-dependent protein	0.108485	0	0	0		0	0	0	0		0	0		0	0		0	0		0	0
Gm14486	predicted gene 14486	0	0	0	0		0	0	0	0		0	0		0	0		0	0		0	0
Mir3089	microRNA 3089	0	0	0	0		0	0	0	0		0	0		0	0		0	0		0	0
1700001O22Rik	RIKEN cDNA 1700001O22 gene	0	0	0	0		0	0	0	0		0	0		0	0		0	0		0	0
Ntmt1	N-terminal Xaa-Pro-Lys N-methyltransferase 1	2.7966	3.42273	2.45241	3.137		2.74391	2.17468	2.26909	2.64777		3.01722	2.81353		2.779	3.27638		2.90024	2.70681		3.04821	3.16954
Asb6	ankyrin repeat and SOCS box-containing 6	2.05953	2.43729	2.56087	2.51554		2.7553	2.65883	2.96294	2.78622		2.94734	3.26102		2.96267	3.30505		2.1684	2.84945		2.86123	3.02106
Prrx2	paired related homeobox 2	0.641848	2.03221	1.08265	0.700964		1.07459	1.93504	0	0.849163		0	2.91117		1.60525	1.65348		0	0		0	0
Ptges	prostaglandin E synthase	0	0	0	0		0.160528	0.591302	0	0		0	0		0	0.17594		0	0		0	0
Tor1b	torsin family 1, member B	3.74434	3.83488	3.22437	3.54042		3.57986	3.55095	3.38586	3.61061		3.74656	3.94551		3.55433	3.47151		3.36301	3.58188		3.46197	3.60429
Tor1a	torsin family 1, member A (torsin A)	2.71181	3.12293	2.46688	2.88229		2.9917	3.20008	2.54726	2.83194		3.15844	3.33554		2.77151	3.32611		3.50802	3.15992		3.72441	3.54937
BC005624	cDNA sequence BC005624	4.01645	3.59637	4.01836	3.16719		3.82744	3.59895	3.8832	4.18986		4.07919	4.15089		3.72539	4.0328		3.95874	4.09185		3.22961	3.90611
Usp20	ubiquitin specific peptidase 20	0	0.151712	0	0		0	0.724398	0	0		0.399182	0.429588		0	0.772982		0	0		0.829482	0.522854
Fnbp1	formin binding protein 1	2.62747	2.20538	2.15062	2.12343		2.56006	2.28006	2.46829	2.52713		2.72151	2.71953		2.73821	2.93353		2.14948	2.97309		2.2229	3.05375
D330023K18Rik	RIKEN cDNA D330023K18 gene	0	0	0	0		0	0	0	0		0	0.975182		0	0		0	0		0	0
Gpr107	G protein-coupled receptor 107	3.67165	3.24201	3.43728	3.44211		3.36403	3.27005	3.22935	3.29908		3.41942	3.44573		3.42995	3.48307		3.30566	3.31476		3.48984	3.33395
Ncs1	neuronal calcium sensor 1	2.73032	3.34355	2.99236	2.72142		3.28146	3.48358	3.37758	3.48196		3.09689	3.44804		3.60521	3.51861		3.16003	2.64811		3.59877	2.67703
Ass1	argininosuccinate synthetase 1	0	0	0	0		0	0	0	0		0	0		0	0		0	0		0	0
Gm5424	predicted gene 5424	0	0	0	0		0	0	0	0		0	0		0	0		0	0		0	0
Fubp3	far upstream element (FUSE) binding protein 3	4.84725	4.68609	4.87636	4.49553		4.67051	4.71043	5.05761	4.90576		4.54249	4.24936		4.60114	4.58479		4.85493	5.19821		4.36992	4.72797
Mir6998	microRNA 6998	0	0	0	0		0	0	1.96362	0		0	0		0.286649	0		1.10496	0		0	0
Prdm12	PR domain containing 12	0	0	0	0		0	0	0	0		0	0		0	0		0	0		0	0
Exosc2	exosome component 2	4.15665	4.13698	4.25641	4.09712		4.0955	4.44908	4.40657	4.29041		4.35947	4.2756		4.07645	4.07596		4.58268	4.53165		3.82712	4.41027
Abl1	c-abl oncogene 1, non-receptor tyrosine kinase	3.61461	3.78722	3.81735	3.66703		3.84266	3.63307	3.601	3.74417		4.08657	4.25374		4.21075	4.16854		3.19323	3.21354		3.92165	3.64757
Qrfp	pyroglutamylated RFamide peptide	0	0	0	0		0	0	0	0		0	0		0	0		0	0		0	0
Fibcd1	fibrinogen C domain containing 1	0	0	0	0		0	0	0	0		0	0		0	0		0	0		0	0
Lamc3	laminin gamma 3	0	0	0	0		0	0	0	0		0	0		0	0		0	0		0	0
Aif1l	allograft inflammatory factor 1-like	3.8576	3.99188	3.8597	3.67138		3.64828	3.44603	3.96703	3.77793		3.58697	3.91278		3.80853	3.55618		4.22804	3.65035		4.23913	3.26997
Nup214	nucleoporin 214	4.23994	4.20737	4.33147	4.21631		4.24358	4.22878	4.42047	4.24055		4.66534	4.44785		4.73114	4.65325		4.15835	4.24695		4.33394	4.59252
Mir7674	microRNA 7674	0	0	0	2.27955		0	0	0	1.42775		0	0		0	0		1.12768	2.07175		0	1.2815
Fam78a	family with sequence similarity 78, member A	0	0	0	0		0	1.10613	0.694312	0.479678		0	0		0.271099	2.28923		0	0		0	1.66407
Plpp7	phospholipid phosphatase 7 (inactive)	0	0	0	0		0	0	0.452657	0		0	0		0	0.932273		0	0		0	0
Prrc2b	proline-rich coiled-coil 2B	4.48352	4.53634	4.59874	4.49636		4.75084	4.74377	4.66233	4.61218		5.11447	4.91396		5.22852	5.40432		4.39483	4.50165		4.62031	5.03994
Pomt1	protein-O-mannosyltransferase 1	2.3005	1.80015	2.14191	1.11472		2.01011	2.36186	2.03874	2.09074		1.70122	2.47115		2.11723	2.59931		1.36884	2.10856		2.37968	2.45296
Uck1	uridine-cytidine kinase 1	2.59684	3.02326	3.17262	2.86599		3.00162	2.93437	3.23329	2.40577		2.9953	3.03387		2.88021	2.55137		2.92985	3.18513		2.95574	3.00121
Swi5	SWI5 recombination repair homolog (yeast)	6.46295	6.76986	6.44879	6.64295		6.55255	6.76492	6.48785	6.52946		6.25017	6.32027		6.00008	6.21717		6.61997	6.18954		6.06621	5.87784
Golga2	golgi autoantigen, golgin subfamily a, 2	2.3245	1.91659	1.81753	2.12058		2.38371	2.37149	2.29103	2.16008		2.1759	2.37258		2.25149	2.36379		1.61443	1.72678		2.04794	2.47667
Dnm1	dynamin 1	0	0	0	0		0	0	0	0		0	0		0	0		0	0		0	0
Gm23363	predicted gene, 23363	0	0	0	0		0	0	1.65984	0		0	0		0	0		0	0		0	0
Mir199b	microRNA 199b	0	0	0	0		0	0	1.18226	0		0	0		0	0		0	0		0	0
Ciz1	CDKN1A interacting zinc finger protein 1	3.2192	3.43362	3.3683	3.55044		3.3297	2.94539	3.24526	3.47326		3.91448	3.90644		3.46553	3.71996		2.68916	2.95516		3.51023	3.4441
1110008P14Rik	RIKEN cDNA 1110008P14 gene	2.49332	0.874691	2.2263	0.704437		2.63327	1.25669	2.30431	1.50471		2.55175	2.42279		2.31922	2.7907		1.91513	2.97469		3.59999	3.18443
Lcn2	lipocalin 2	0	0	0	0		0	0	0	0		0	0		0	0		0	0		0	0
Ptges2	prostaglandin E synthase 2	1.4369	1.3626	1.07035	1.49602		1.17776	1.14514	1.67674	1.28165		1.4096	1.27326		1.28665	1.67915		1.34414	1.76215		1.877	2.49797
Slc25a25	solute carrier family 25 (mitochondrial carrier, phosphate carrier), member 25	1.47767	1.1549	2.05345	1.16186		1.46742	1.18198	1.19985	0.525787		1.6131	1.12569		1.10785	1.60113		1.28461	1.80722		0.987197	1.78704
Naif1	nuclear apoptosis inducing factor 1	0	0	0.308051	0		0	0	0	0.0953263		0	0.226193		0	0.401465		0.173765	0		0.219177	0.299572
Fam102a	family with sequence similarity 102, member A	1.03346	1.25133	1.01798	1.40465		0.889621	1.70372	1.16955	1.42912		1.26709	1.13285		1.67928	1.67831		1.34836	1.8774		2.15319	1.97167
Dpm2	dolichol-phosphate (beta-D) mannosyltransferase 2	4.05073	3.60005	3.95165	3.94991		3.56508	4.13336	4.0211	4.13089		3.73731	3.70105		3.49098	4.20148		3.84694	4.29917		4.21642	3.83983
Pip5kl1	phosphatidylinositol-4-phosphate 5-kinase-like 1	0	0	0	0		0	0	0	0		0	0		0	0		0	0		0	0
St6galnac4	ST6 (alpha-N-acetyl-neuraminyl-2,3-beta-galactosyl-1,3)-N-acetylgalactosaminide alpha-2,6-sialyltransferase 4	2.74506	0.493214	3.32287	2.81678		3.47235	0.407711	2.8009	1.93326		3.30272	1.23073		3.0645	1.79416		0.948693	2.89277		0	2.07652
St6galnac6	ST6 (alpha-N-acetyl-neuraminyl-2,3-beta-galactosyl-1,3)-N-acetylgalactosaminide alpha-2,6-sialyltransferase 6	0.254166	0.814863	1.12207	1.5775		1.54028	1.36679	0.798856	1.46854		1.40886	0.890589		0.946799	2.12319		0.668892	1.61297		1.45419	1.73292
Ak1	adenylate kinase 1	0	0	0.208497	0		0.287898	0.868249	0	0		0	0		0	0.942829		0.597772	3.36497		0.698679	2.70937
Eng	endoglin	0.109074	0.153412	0.672128	0.600302		2.75153	3.10127	3.92699	2.80059		0.770844	1.39106		3.80004	3.65913		0	3.72711		0	3.35084
Fpgs	folylpolyglutamyl synthetase	2.58352	1.63474	2.5575	1.84073		3.37256	3.22731	3.38945	3.36953		2.56688	2.84797		3.165	3.84248		2.56085	4.47866		2.91701	4.79424
Mir8093	microRNA 8093	0	0	0	0		0	0	0	0		0	0		0	0		0	0		0	0
Cdk9	cyclin-dependent kinase 9 (CDC2-related kinase)	3.61675	3.72373	3.34769	3.4727		3.5016	3.9177	3.42185	3.41985		3.63162	3.74639		3.94155	3.93358		3.57307	4.05031		3.59894	4.05374
Mir2861	microRNA 2861	0	0	0	0		0	0	0.606067	0		0	0		0	0		0	0		0	0.901227
Mir3960	microRNA 3960	0	0	0	0		0	0	0.773794	0		0	0		0	0		0	0		0	0
Sh2d3c	SH2 domain containing 3C	0	0	0	0		0	0	0.00987024	0		0	0		0	0		0	0.095286		0	0.064022
6330409D20Rik	RIKEN cDNA 6330409D20 gene	0	0	0	0		0	0	0	0		0	0		0	0		0	0		0	0
Ttc16	tetratricopeptide repeat domain 16	0	0	0	0		0	0	0	0		0	0		0	0		0	0		0	0
Tor2a	torsin family 2, member A	2.12884	1.05453	2.3066	1.61298		2.15415	1.81504	2.98534	2.32946		2.04907	2.21481		3.02322	2.49411		1.64751	3.31538		2.70997	3.48486
Ptrh1	peptidyl-tRNA hydrolase 1 homolog	0	0	0	0		0	0	0	0		0	0		0.259533	0		0	0		0	0.00927031
Cfap157	cilia and flagella associated protein 157	0	0	0	0		0	0	0	0		0	0		0	0		0	0.0395291		0	0
Snord14a	small nucleolar RNA, C/D box 14A	0	0	0	0		0	0	0	0		0	0		0	0		0	0		0	0
Stxbp1	syntaxin binding protein 1	1.01672	1.68189	1.09239	1.39777		1.50656	1.23382	2.02946	1.795		1.97818	1.97914		2.31906	2.14865		1.18176	1.439		1.15331	1.00544
Fam129b	family with sequence similarity 129, member B	1.46815	2.36876	2.90539	2.43968		2.9498	3.67875	2.96479	3.46734		2.55524	2.66764		3.22397	3.8773		2.74623	2.98636		3.73082	3.86147
Lrsam1	leucine rich repeat and sterile alpha motif containing 1	0	0.548181	0	0.582956		0.618708	0.82709	0.0918043	0.69368		0.806367	0.373456		0.667222	1.15696		1.43108	1.02049		1.75049	1.45937
Rpl12	ribosomal protein L12	9.89989	9.89574	9.77907	9.80786		9.73405	9.77931	9.6044	9.60873		9.67418	9.76564		9.33419	9.56521		9.95653	9.73268		9.61753	9.52867
Snora65	small nucleolar RNA, H/ACA box 65	4.82603	3.93676	5.48767	5.80045		5.91773	5.19323	5.91387	5.47658		6.1739	6.19057		5.70779	6.03599		5.95023	5.81025		6.53415	5.93072
Slc2a8	solute carrier family 2, (facilitated glucose transporter), member 8	0.75823	1.01735	1.43607	1.58994		0	0.498885	0.746527	1.55051		1.37643	1.75809		1.37073	1.60174		1.53994	1.27252		1.51149	1.04169
Garnl3	GTPase activating RANGAP domain-like 3	0	1.316	1.66761	2.98225		0.489623	2.0404	1.83774	2.75605		1.08518	1.03075		1.19021	2.33755		2.41259	1.8151		2.09645	1.1477
Ralgps1	Ral GEF with PH domain and SH3 binding motif 1	0	0	0	0		0	0	0	0		0	0		0	0		1.10069	0		1.83308	0.412579
Angptl2	angiopoietin-like 2	0.568861	0.806499	0.620448	0.676887		1.18175	1.0365	0	0.609357		0.95304	1.77221		0.929097	1.49862		0.677016	0		0.99837	0.848759
Zbtb34	zinc finger and BTB domain containing 34	1.93193	2.06931	1.73866	2.23348		2.21123	2.63511	2.67154	2.77704		2.042	2.19038		2.72982	2.58589		3.23325	2.64112		3.06712	2.42807
Zbtb43	zinc finger and BTB domain containing 43	1.73255	2.03675	1.74681	1.86253		2.00178	2.0312	1.39192	1.67683		2.00118	2.29137		1.97348	1.68904		2.51971	2.03049		2.35306	1.95124
Lmx1b	LIM homeobox transcription factor 1 beta	0	0	0	0		0	0	0	0		0	0		0	0		0	0		1.2123	0
C130021I20Rik	Riken cDNA C130021I20 gene	0	0	0	0		0	0	0	0		0	0		0	0		0	0		0	0
Mvb12b	multivesicular body subunit 12B	0.929368	1.73825	0	1.19938		1.83604	2.70521	1.18514	1.40416		1.95821	2.35069		2.55497	3.18386		1.65158	0.435191		2.30151	2.53475
Nron	non-protein coding RNA, repressor of NFAT	0	0	0	0		0	0.0295035	0	0		0	0		0	0		0	0		0	0
C230014O12Rik	RIKEN cDNA C230014O12 gene	0	0	0	0		0	0	0	0		0	0		0	0		0	0		0	0
Pbx3	pre B cell leukemia homeobox 3	5.37858	4.72913	5.43121	5.46806		4.90943	3.72263	4.87071	4.75281		5.9677	4.92477		5.03188	4.27901		4.68688	4.45291		4.4924	4.05846
Mapkap1	mitogen-activated protein kinase associated protein 1	3.79942	3.64538	3.70748	3.84642		3.55334	3.61235	3.81116	3.46507		4.15862	4.00511		3.6661	3.77227		3.21432	3.68565		3.60238	3.84401
Gapvd1	GTPase activating protein and VPS9 domains 1	4.36916	4.34442	4.51588	4.43412		4.85807	4.62273	4.68821	4.67853		4.48456	4.20965		4.73879	4.64933		4.40391	4.53273		3.95599	4.68083
Hspa5	heat shock protein 5	7.96452	8.06892	8.0819	8.07472		7.95573	8.28222	8.17187	8.11811		8.09984	7.98356		8.0576	8.30614		7.8819	8.03099		7.54383	8.33663
Rabepk	Rab9 effector protein with kelch motifs	2.24507	2.64792	2.99953	2.48476		2.77734	2.8013	2.71879	3.24593		3.15242	3.06401		3.1953	2.75035		2.58527	3.20073		3.33566	2.95383
Fbxw2	F-box and WD-40 domain protein 2	3.44394	3.38269	3.81025	3.30023		3.43961	3.4023	3.56686	3.39231		3.33473	3.15179		3.44522	3.26293		3.31171	3.72		3.10941	3.63741
Psmd5	proteasome (prosome, macropain) 26S subunit, non-ATPase, 5	4.53644	4.53023	4.71037	4.46564		4.6977	4.77549	4.75249	4.55392		4.27598	4.45717		4.4583	4.28654		4.51433	5.08944		4.22154	4.77279
Cutal	cutA divalent cation tolerance homolog-like	0	0	0	0		0	0	0	0		0	0		0	0		0	0		0	0
Phf19	PHD finger protein 19	0	0	0	0		0	0	0	0		0	0		0	0		0	1.71821		0	3.24678
Traf1	TNF receptor-associated factor 1	0	0	0	0		0	0	0	0		0	0		0	0		0	0		0	0
Hc	hemolytic complement	0	0	0	0		0	0	0	0		0	0		0	0		0	0		0	0
AI182371	expressed sequence AI182371	0	0	0	0		0	0	0	0		0	0		0	0		0	0		0	0
Cntrl	centriolin	3.51629	3.43257	3.15524	3.00962		3.4016	2.75505	2.88633	3.16799		3.59348	3.5363		3.37761	3.07014		3.10424	3.04257		2.84169	2.90203
Rab14	RAB14, member RAS oncogene family	5.05148	4.71135	5.19326	5.2184		5.03077	5.31035	5.49726	5.19089		4.93476	4.67947		5.08117	5.20513		4.94832	5.32867		4.50508	5.25737
Gsn	gelsolin	0	0	0	0		0	0	0	0		0	0		0	0		0	2.20084		3.07139	2.91309
Stom	stomatin	0	0	0	0		0	0	0	0		0	0		0	0		0.104957	0		0.303914	0
4930568D16Rik	RIKEN cDNA 4930568D16 gene	0	0	0	0		0	0	0	0		0	0		0	0		0	0		0	0
4930402F06Rik	RIKEN cDNA 4930402F06 gene	0	0	0	0		0	0	0	0		0	0		0	0		0	0		0	0
Ggta1	glycoprotein galactosyltransferase alpha 1, 3	0.180988	1.36972	0.70026	1.09736		2.59342	3.06105	2.96765	2.31595		1.16262	1.14914		2.78253	3.23587		0.974058	2.89676		1.70598	3.62287
Gm13446	predicted gene 13446	0	0	0	0		0	0	0	0		0	0		0	0		0	0		0	0
Dab2ip	disabled 2 interacting protein	2.38737	3.40037	2.26804	2.90712		2.84262	2.91954	2.51007	3.30156		3.23986	3.78377		3.40073	3.45227		2.80642	3.26004		3.14578	3.66633
Ttll11	tubulin tyrosine ligase-like family, member 11	0	0	0	0		0	0	0	0		0	0		0	0		0	0		0	0
9030204H09Rik	RIKEN cDNA 9030204H09 gene	0	0	0	0		0	0	0	0		0	0		0	0		0	0		0	0
Ndufa8	NADH dehydrogenase (ubiquinone) 1 alpha subcomplex, 8	4.19811	4.18614	4.37854	4.52182		4.40219	4.29646	3.86045	4.21545		4.32548	4.36461		4.14954	4.47277		4.21938	4.66935		4.57969	4.7792
Morn5	MORN repeat containing 5	0	0	0	0		0	0	0	0		0	0		0	0		0	0		0	0
Lhx6	LIM homeobox protein 6	0	0	0	0		0	0	0	0		0	0		0	0		0	0		0	0
Rbm18	RNA binding motif protein 18	4.09055	3.86624	4.16094	4.22167		4.27472	4.03379	4.23128	3.89673		4.01012	3.66937		3.89534	3.94151		3.59666	4.11024		3.35882	3.85527
Mrrf	mitochondrial ribosome recycling factor	3.34741	3.33395	3.44028	3.60494		3.00027	3.08065	2.96746	3.35678		3.48049	3.40553		3.02746	3.5066		3.42046	3.05288		3.32808	3.30794
Ptgs1	prostaglandin-endoperoxide synthase 1	0	0.624086	0	0		0	0	0	0		0	0.619642		0	0		0	0		0	0
Olfr338	olfactory receptor 338	0	0	0	0		0	0	0	0		0	0		0	0		0	0		0	0
Mir684-1	microRNA 684-1	0	0	0	0		0.998669	0	0	0		0	0		0.877258	0		1.69557	0		0	0
Olfr339	olfactory receptor 339	0	0	0	0		0	0	0	0		0	0		0	0		0	0		0	0
Olfr340	olfactory receptor 340	0	0	0	0		0	0	0	0		0	0		0	0		0	0		0	0
Olfr341	olfactory receptor 341	0	0	0	0		0	0	0	0		0	0		0	0		0	0		0	0
Olfr342	olfactory receptor 342	0	0	0	0		0	0	0	0		0	0		0	0		0	0		0	0
Olfr344	olfactory receptor 344	0	0	0	0		0	0	0	0		0	0		0	0		0	0		0	0
Olfr345	olfactory receptor 345	0	0	0	0		0	0	0	0		0	0		0	0		0	0		0	0
Olfr346	olfactory receptor 346	0	0	0	0		0	0	0	0		0	0		0	0		0	0		0	0
Olfr347	olfactory receptor 347	0	0	0	0		0	0	0	0		0	0		0	0		0	0		0	0
Olfr348	olfactory receptor 348	0	0	0	0		0	0	0	0		0	0		0	0		0	0		0	0
Olfr50	olfactory receptor 50	0	0	0	0		0	0	0	0		0	0		0	0		0	0		0	0
Olfr3	olfactory receptor 3	0	0	0	0		0	0	0	0		0	0		0	0		0	0		0	0
Olfr350	olfactory receptor 350	0	0	0	0		0	0	0	0		0	0		0	0		0	0		0	0
Olfr351	olfactory receptor 351	0	0	0	0		0	0	0	0		0	0		0	0		0	0		0	0
Olfr352	olfactory receptor 352	0	0	0	0		0	0	0	0		0	0		0	0		0	0		0	0
Olfr353	olfactory receptor 353	0	0	0	0		0	0	0	0		0	0		0	0		0	0		0	0
Olfr354	olfactory receptor 354	0	0	0	0		0	0	0	0		0	0		0	0		0	0		0	0
Olfr355	olfactory receptor 355	0	0	0	0		0	0	0	0		0	0		0	0		0	0		0	0
Olfr356	olfactory receptor 356	0	0	0	0		0	0	0	0		0	0		0	0		0	0		0	0
Olfr357	olfactory receptor 357	0	0	0	0		0	0	0	0		0	0		0	0		0	0		0	0
Olfr358	olfactory receptor 358	0	0	0	0		0	0	0	0		0	0		0	0		0	0		0	0
Olfr360	olfactory receptor 360	0	0	0	0		0	0	0	0		0	0		0	0		0	0		0	0
Olfr361	olfactory receptor 361	0	0	0	0		0	0	0	0		0	0		0	0		0	0		0	0
Olfr362	olfactory receptor 362	0	0	0	0		0	0	0	0		0	0		0	0		0	0		0	0
Olfr365	olfactory receptor 365	0	0	0	0		0	0	0	0		0	0		0	0		0	0		0	0
Olfr366	olfactory receptor 366	0	0	0	0		0	0	0	0		0	0		0	0		0	0		0	0
Olfr367-ps	olfactory receptor 367, pseudogene	0	0	0	0		0	0	0	0		0	0		0	0		0	0		0	0
Olfr368	olfactory receptor 368	0	0	0	0		0	0	0	0		0	0		0	0		0	0		0	0
Pdcl	phosducin-like	4.25608	4.21308	4.38241	4.20649		4.21729	3.98114	4.03742	4.31656		3.79096	3.93941		3.82823	3.81687		4.2788	3.99451		3.82945	3.5025
Rc3h2	ring finger and CCCH-type zinc finger domains 2	4.34886	4.28757	4.27756	4.21818		4.36411	4.48917	4.40434	4.51335		3.99161	3.99039		4.31328	4.08241		4.66137	4.40377		3.88986	4.07413
Snord90	small nucleolar RNA, C/D box 90	0	3.14698	0	0		0	1.52898	3.87616	2.31757		0	0		0.199187	0		0	0.961572		0.0909206	0
Zbtb6	zinc finger and BTB domain containing 6	2.69757	2.59005	2.96272	2.83104		2.6958	2.80047	2.82796	3.09735		2.67888	2.31614		2.70582	2.30735		2.71296	2.58163		2.12953	2.51703
Zbtb26	zinc finger and BTB domain containing 26	2.81223	2.52512	2.63832	2.33701		2.33992	2.02186	2.7404	2.22217		2.42949	1.90704		2.08375	1.74769		2.40753	2.12921		1.80997	1.4506
Rabgap1	RAB GTPase activating protein 1	3.74093	3.68121	3.66209	3.67401		3.72716	3.8244	3.72156	3.79896		3.584	3.57278		3.68707	3.63154		3.74928	3.63528		3.33815	3.62377
Gpr21	G protein-coupled receptor 21	1.24941	1.39083	2.03195	0.676259		1.70196	2.06562	1.84248	1.40942		1.21545	1.40956		1.44304	1.46065		1.61185	0.690855		1.1626	0.7371
Strbp	spermatid perinuclear RNA binding protein	3.94875	3.91004	3.77465	3.76482		3.8014	3.66674	3.85934	4.06641		3.54178	3.54107		3.67999	3.36186		4.09539	3.50032		3.4733	3.03014
Crb2	crumbs family member 2	2.40065	2.47955	2.82298	2.60229		3.47097	3.64425	3.43722	3.49542		2.5707	2.51258		3.76416	3.8416		0.893691	2.70612		1.72076	2.52513
Dennd1a	DENN/MADD domain containing 1A	2.0315	2.19137	1.73805	2.11188		2.15349	2.15834	2.38395	2.2483		2.38098	2.18234		2.48459	2.54681		1.55665	1.85639		2.28075	2.4381
Lhx2	LIM homeobox protein 2	0.391587	0	0	0		0	0	0	0		0.107128	0.53607		0	0		0	0		0.143169	0
Nek6	NIMA (never in mitosis gene a)-related expressed kinase 6	2.41415	2.38291	2.96898	2.49974		2.43254	2.34988	2.20653	2.56196		2.59579	2.05411		2.19565	3.02909		1.90473	3.33886		1.7021	3.50169
Psmb7	proteasome (prosome, macropain) subunit, beta type 7	6.90453	6.85325	6.76489	6.71369		6.81862	6.70732	6.87457	6.74207		6.72533	6.70588		6.65747	6.68543		6.7658	6.68327		6.76583	6.74569
Nr5a1	nuclear receptor subfamily 5, group A, member 1	0	0	0	0		0	0	0	0		0	0		0	0		0	0		0	0
Nr6a1	nuclear receptor subfamily 6, group A, member 1	5.37597	6.04818	5.2257	5.39957		4.81162	4.44675	4.62142	4.5667		5.37436	5.84031		4.74183	4.5436		5.74878	4.35385		6.03191	4.31177
Mir181a-2	microRNA 181a-2	4.02018	4.40155	3.16819	4.17883		2.7451	0	0	2.74207		2.96313	2.89718		1.62368	0		4.17896	2.80111		3.38989	2.59581
Mir181b-2	microRNA 181b-2	2.61945	4.03057	3.31178	2.41553		1.9818	1.19018	3.70728	3.56373		3.10672	2.71884		2.66774	0.724189		3.67869	2.62277		3.55947	1.83251
Olfml2a	olfactomedin-like 2A	0	1.50272	0	0		0	0	0	0		0	0.950417		0	0		0	0		1.21095	0
Wdr38	WD repeat domain 38	0.0320902	0.872895	0	1.26874		0	0.702356	0	1.07591		0.222969	0.439607		1.83199	1.40629		1.19087	0		0	1.41508
Rpl35	ribosomal protein L35	9.06053	9.09609	8.84861	9.07237		9.1463	8.95235	8.78278	8.88291		9.13613	9.02614		8.8426	9.0027		9.17504	9.01513		9.15424	8.99654
Arpc5l	actin related protein 2/3 complex, subunit 5-like	4.51532	4.80533	4.83908	4.52251		4.34424	4.62662	4.73402	4.4856		4.3381	4.06431		4.0193	4.13333		4.78756	4.68565		4.18405	4.80812
Golga1	golgi autoantigen, golgin subfamily a, 1	2.11129	2.35201	2.4883	2.70143		2.03188	2.26698	1.78849	2.53531		2.43771	2.0523		2.28795	2.08809		2.00968	2.07094		1.52017	1.86223
Scai	suppressor of cancer cell invasion	2.12474	2.71483	2.42686	2.57487		2.32598	2.65684	2.68367	2.81033		1.75297	2.13814		2.20685	1.88353		2.884	2.19845		2.26013	1.48763
Gm16523	predicted gene, 16523	0.153928	0.828083	0	1.15164		0.238742	0.10317	0.727187	1.3206		0.473077	0.0468723		0.893117	0.276591		0.535101	0		0.322224	0
Ppp6c	protein phosphatase 6, catalytic subunit	5.38665	5.31078	5.64985	5.50933		5.38001	5.46629	5.70465	5.65753		5.32838	5.30781		5.4576	5.24194		5.32603	5.44356		4.90158	5.6104
Lrp1b	low density lipoprotein-related protein 1B (deleted in tumors)	0	0	0	0		0	0	0	0		0	0		0	0		0	0		0	0
Mir6336	microRNA 6336	0	0	0	0		0	0	0	0		0	0		0	0		0	0		0	0
Kynu	kynureninase (L-kynurenine hydrolase)	0	0	0	0		0	0	0	0		0	0		0	0		0	0		0	0
Arhgap15	Rho GTPase activating protein 15	0	0	0	0		0	0	0	0		0	0		0	0		0	0		0	0
Arhgap15os	Rho GTPase activating protein 15, opposite strand	0	0	0	0		0	0	0	0		0	0		0	0		0	0		0	0
Gtdc1	glycosyltransferase-like domain containing 1	2.85081	1.81715	2.51821	2.02011		2.52682	2.54019	2.82926	2.45589		2.24443	1.98192		2.01775	2.38086		3.1471	2.67905		3.0782	2.23838
Zeb2	zinc finger E-box binding homeobox 2	4.47013	4.28768	3.96438	4.24397		4.18232	4.10088	4.36362	4.40333		4.4156	4.50604		4.81964	4.70712		2.07331	3.11961		3.03262	4.03664
Mir5129	microRNA 5129	0	1.36408	0	0.971429		0	0	0.678217	2.11963		0	0		0.00124713	0		0	0		0	0
Zeb2os	zinc finger E-box binding homeobox 2, opposite strand	0	1.02116	0.439882	0.280593		0	0.640203	0	0		0	0.397493		0	0		0	0		0.0646413	0.145037
1700019E08Rik	RIKEN cDNA 1700019E08 gene	0	0	0	0		0	0	0	0		0	0		0	0		0	0		0	0
Acvr2a	activin receptor IIA	4.06296	3.33237	4.11912	4.04465		3.77218	3.34419	4.10456	3.76915		3.79712	3.06931		3.51689	2.72837		3.13685	3.2671		2.33216	2.46633
Orc4	origin recognition complex, subunit 4	4.56094	4.18831	4.52923	4.3131		4.34103	4.40655	4.57557	4.49654		4.06285	3.85118		4.17021	3.88452		4.44199	4.347		3.36056	4.05958
Mbd5	methyl-CpG binding domain protein 5	1.9801	2.47976	1.70851	2.04226		2.14719	2.33981	1.74904	2.20556		2.37499	2.5461		2.61856	2.49273		1.97158	1.84203		2.23944	2.09273
Epc2	enhancer of polycomb homolog 2 (Drosophila)	4.21992	3.87744	3.98488	3.94874		3.98395	4.3662	4.3336	4.3545		4.06265	3.97054		3.74987	4.06803		4.18543	3.53323		3.47695	3.49576
Kif5c	kinesin family member 5C	1.36483	3.43717	0.37678	1.27194		0.935066	1.98519	0.715691	1.4726		1.48808	2.9718		0.868797	1.87828		3.25087	0.863843		3.03106	0.795123
Lypd6b	LY6/PLAUR domain containing 6B	0	0	0	0		0	0	0	0		0	0		0	0		1.85387	0		1.10787	0
Lypd6	LY6/PLAUR domain containing 6	1.11594	1.76104	0.814969	1.00932		1.49496	2.09329	0	1.90074		0.779829	1.31263		1.05473	2.19956		1.97774	0.447883		1.10775	0.963436
Mmadhc	methylmalonic aciduria (cobalamin deficiency) cblD type, with homocystinuria	5.20699	5.01721	5.7026	5.11489		5.27587	5.52732	5.6367	5.3159		5.14763	4.89545		4.77934	5.24273		5.20965	5.49368		4.80054	5.33433
Gm13483	predicted gene 13483	0	0	0	0		0	0	0	0		0	0		0	0		0	0		0	0
Gm13498	predicted gene 13498	0	0	0	0		0	0	0	0		0	0		0	0.393563		0.0261391	0		0	0
Rnd3	Rho family GTPase 3	5.23171	4.83188	5.38986	5.13163		5.11293	5.41348	5.37968	5.17359		5.11995	4.3774		4.83979	4.95101		4.51027	4.16518		4.12484	4.36548
Gm13497	predicted gene 13497	0	0	0	0		0	0	0	0		0	0		0	0		0	0		0	0
1700057H21Rik	RIKEN cDNA 1700057H21 gene	0	0	0	0		0	0	0	0		0	0		0	0		0	0		0	0
Tas2r134	taste receptor, type 2, member 134	0	0	0	0		0	0	0	0		0	0		0	0		0	0		0	0
Gm13490	predicted gene 13490	0	0	0	0		0	0	0	0		0	0		0	0		0	0		0	0
Rbm43	RNA binding motif protein 43	0	0.23444	0	0		0.495523	1.66084	1.77097	1.65296		0	0.99755		1.24085	1.0331		1.01185	0.907016		0.637815	1.38806
Nmi	N-myc (and STAT) interactor	0	0	0	0		0	0.826365	0	0		0	0		0.0815349	0		0	0		0	0
Tnfaip6	tumor necrosis factor alpha induced protein 6	0	0	0	0		0	0	0	0		0	0		0	0		0	0		0	0
Rif1	replication timing regulatory factor 1	5.98459	5.89453	6.01403	5.87964		5.89121	5.70177	5.94414	6.00339		5.67342	5.57175		5.7576	5.38746		6.55395	5.98058		5.59368	5.63669
Neb	nebulin	0.654869	0	0.385454	0.200779		0.189533	0	0.364668	0		0.86526	0		0	0		0.422812	0		0	0
4930573O16Rik	NA	0	0	0	0		0	0	0	0		0	0		0	0		0	0		0	0
Arl5a	ADP-ribosylation factor-like 5A	5.32502	4.89618	5.15729	5.15832		4.87101	4.85754	4.77461	4.83384		4.80081	4.5337		4.6567	4.31755		4.5663	4.48768		4.01935	4.2621
Cacnb4	calcium channel, voltage-dependent, beta 4 subunit	0	0	0	0		0	0	0	0		0	0		0	0		0	0		0	0
Stam2	signal transducing adaptor molecule (SH3 domain and ITAM motif) 2	2.96662	3.01469	3.17448	2.81686		3.21841	3.3814	2.98721	3.15009		3.10812	2.85714		3.38535	3.24915		3.09513	3.31998		2.6115	3.33641
Fmnl2	formin-like 2	4.76327	4.3469	4.961	4.57841		4.57483	3.92534	5.00853	4.49604		4.51836	4.09553		4.60349	3.8332		5.22439	4.3627		3.61374	3.73442
Prpf40a	pre-mRNA processing factor 40A	6.99797	6.8167	6.8918	6.93632		6.97728	6.92176	6.95183	6.9175		6.54267	6.41162		6.60339	6.54531		6.92956	6.78551		5.7317	6.47142
Arl6ip6	ADP-ribosylation factor-like 6 interacting protein 6	5.13429	4.71952	4.89256	4.71693		4.85827	5.09613	4.71173	4.89118		4.40878	4.48375		4.41575	4.55186		4.801	5.03484		3.87443	4.55367
Rprm	reprimo, TP53 dependent G2 arrest mediator candidate	0	0	0	0		0	1.19215	0	0.47824		0	0		0	0.924103		0	0		0	0
Galnt13	UDP-N-acetyl-alpha-D-galactosamine:polypeptide N-acetylgalactosaminyltransferase 13	0	0	0	0		0	0	0	0		0	0		0	0		0	0		0	0
Kcnj3	potassium inwardly-rectifying channel, subfamily J, member 3	0	0	0	0		0	0	0	0		0	0		0	0		2.24836	0		1.65648	0
Mir195b	microRNA 195b	0	0	0	0		0	0	0	0		0	0		0	0		0	0		0	0
Nr4a2	nuclear receptor subfamily 4, group A, member 2	0.0740248	0.641264	0.1669	0		0.399847	0	0.0623211	0.0886946		0	0.456354		0.0374281	0.27469		0	0		0	0
BB557941	expressed sequence BB557941	0	0	0	0		0	0	0	0		0	0		0	0		0	0		0	0
4930555B11Rik	RIKEN cDNA 4930555B11 gene	0	0	0	0		0	0	0	0		0	0		0	0		0	0		0	0
Gpd2	glycerol phosphate dehydrogenase 2, mitochondrial	3.12636	3.55836	3.22191	3.16156		3.36184	3.54591	3.39534	3.23291		2.901	3.31764		3.45995	3.49444		4.25565	3.85705		3.46291	3.97975
Galnt5	UDP-N-acetyl-alpha-D-galactosamine:polypeptide N-acetylgalactosaminyltransferase 5	0	0	0	0		0	0	0	0		0	0		0	0		0	0		0	0
Ermn	ermin, ERM-like protein	0	0	0	0		0	0	0	0		0	0		0	0		0	0		0	0
Cytip	cytohesin 1 interacting protein	0	0	0	0		0	0	0	0		0	0		0	0		0	0		0	0
Gm13546	predicted gene 13546	0	0	0	0		0	0	0	0		0	0		0	0		0	0		0	0
Acvr1c	activin A receptor, type IC	0	0	0	0		0	0	0	0		0	0		0	0		0	0		0	0
Gm13544	predicted gene 13544	0	0	0	0		0	0	0	0		0	0		0	0		0	0		0	0
Acvr1	activin A receptor, type 1	2.45987	2.43784	2.83727	2.77891		3.19642	2.55842	3.14661	2.82618		2.8546	2.21854		2.41305	2.36997		2.43995	2.16901		2.42175	1.37876
Upp2	uridine phosphorylase 2	0	0	0	0		0	0	0	0		0	0		0	0		0	0		0	0
Ccdc148	coiled-coil domain containing 148	0	0	0	0		0	0	0	0		0	0		0	0		0	0		0	0
Pkp4	plakophilin 4	4.93461	4.97951	5.09294	4.9084		5.21925	5.00497	5.06211	4.88428		5.06578	5.10602		5.32369	5.25536		4.855	5.40666		4.93658	5.3816
5330411J11Rik	RIKEN cDNA 5330411J11 gene	0	0	0	0		0	0	0	0		0	0		0	0		0	0		0	0
Dapl1	death associated protein-like 1	0	0	0	0		0	0	0	0		0	0		0	0		0	0		0	0
Tanc1	tetratricopeptide repeat, ankyrin repeat and coiled-coil containing 1	2.03739	1.98014	2.47261	2.19691		2.58774	2.53822	2.54026	2.60511		2.51841	2.53219		2.87107	2.76746		2.57648	2.79126		2.6436	3.03196
Wdsub1	WD repeat, SAM and U-box domain containing 1	1.46141	0.14764	1.49925	0.693594		1.53071	0	1.12475	0.640158		1.37218	1.22823		1.4093	0.555507		0.410475	0.421667		1.7498	0.598244
Baz2b	bromodomain adjacent to zinc finger domain, 2B	3.8362	3.8796	3.57029	3.411		3.60071	3.96715	3.45472	3.74892		3.61192	3.81633		3.68093	4.23336		3.29253	2.65672		2.97277	3.48024
2007-03-01	membrane-associated ring finger (C3HC4) 7	5.02917	4.58047	5.10002	4.86756		5.15148	4.91149	5.06849	4.97916		4.56707	4.47171		4.79068	4.59957		4.9953	5.06853		4.26138	4.91196
Cd302	CD302 antigen	2.37655	1.92374	1.9045	1.79412		2.76638	1.94728	1.452	2.49486		1.01138	1.81504		1.87125	1.86832		1.12768	1.96484		1.69143	0.589621
Ly75	lymphocyte antigen 75	2.78958	2.94233	2.65704	2.79684		3.06024	3.56995	2.86073	3.30693		2.9244	3.06913		3.45794	3.65787		2.13477	2.52631		2.63954	3.41613
Gm13580	predicted gene 13580	0	0	0	0		0	0	0	0		0	0		0	0		0	0		0	0
Pla2r1	phospholipase A2 receptor 1	0	0	0	0		0	0	0	0		0	0		0	0		0	0		0	0
Itgb6	integrin beta 6	0	0	0	0		0	0	0	0		0	0		0	0		0	0		0	0
Rbms1	RNA binding motif, single stranded interacting protein 1	7.0364	6.22639	6.73682	6.80434		6.63268	6.29475	6.68206	6.59034		6.82236	6.57843		6.76301	6.36453		4.61452	6.19309		4.92241	5.89398
Gm13582	predicted gene 13582	0	0	0	0		0	0	0	0		0	0		0	0		0	0		0	0
Tank	TRAF family member-associated Nf-kappa B activator	3.17365	3.30844	3.06128	2.98291		2.5426	2.80909	2.15626	3.06399		3.14446	3.12935		2.50749	2.6726		2.75011	3.07057		2.37103	2.78093
Psmd14	proteasome (prosome, macropain) 26S subunit, non-ATPase, 14	6.63597	6.60865	6.78357	6.53909		6.5666	6.72028	6.59193	6.46104		6.21106	6.17425		6.03127	6.2819		6.61859	6.83659		5.78103	6.54871
Tbr1	T-box brain gene 1	0	0	0	0.253926		0.151398	0	0	0		0	0		0	0		0	0		0	0
Slc4a10	solute carrier family 4, sodium bicarbonate cotransporter-like, member 10	0	0	0	0		0	0	0	0		0	0		0	0		0	0		0	0
Dpp4	dipeptidylpeptidase 4	0	0	0	0		0	0	0	0		0	0		0	0		0	0		2.18273	1.67633
Gcg	glucagon	0	0	0	0		0	0	0	0		0	0		0	0		0	0		0	0
Fap	fibroblast activation protein	0	0	0	0		0	0	0	0		0	0		0	0		0	0		0	0
Ifih1	interferon induced with helicase C domain 1	0	0	0	0		0	0	0	0		0	0		0	0		0	0		0	0
Gca	grancalcin	0	0.3588	0	0		0	0.325765	0.138605	0		0	0		0	0.167898		2.09439	1.19893		1.32828	1.29003
Kcnh7	potassium voltage-gated channel, subfamily H (eag-related), member 7	1.27017	1.6411	0.110059	0.723359		0	0	0	0		0.428556	1.55176		0.20298	0		0	0		0	0
Fign	fidgetin	2.83759	2.47378	2.75232	2.4137		2.27448	1.64005	1.89598	2.32244		2.45838	2.54125		2.11362	2.18565		2.23614	1.00597		2.30524	1.06696
Grb14	growth factor receptor bound protein 14	0	0	0	0		0	0.998791	1.27197	0		0	0		0.205051	1.25527		1.62481	0		1.83872	0.991625
Cobll1	Cobl-like 1	1.07573	0.841245	1.23592	1.3111		2.75511	4.3544	2.28092	3.5124		1.1233	1.65003		3.35883	4.68934		2.05646	1.85819		2.4421	4.49891
Slc38a11	solute carrier family 38, member 11	0	0	0	0		0	0	0	0		0	0		0	0		0	0		0	0
Mir6337	microRNA 6337	0	0	0	0		0	0	0	0		0	0		0	0		0	0		0	0
Scn3a	sodium channel, voltage-gated, type III, alpha	0	0	0	0		0	0	0	0		0	0		0	0		0	0		0	0
Scn2a	sodium channel, voltage-gated, type II, alpha	0	0	0	0		0	0	0	0		0	0		0	0		0	0		0	0
Csrnp3	cysteine-serine-rich nuclear protein 3	0	0.854143	0	0		0	0.361676	0.359107	0.595049		0	0.25093		0.138083	0.545941		0	0		0.390317	0
Galnt3	UDP-N-acetyl-alpha-D-galactosamine:polypeptide N-acetylgalactosaminyltransferase 3	0	0	0	0		0.145965	0	1.89792	0.142935		0	0		0.0245545	0		2.83533	2.4308		1.25019	2.01905
Ttc21b	tetratricopeptide repeat domain 21B	3.32904	3.47179	2.88997	3.07914		3.27635	2.49038	2.76237	3.14316		3.34003	3.19785		3.03711	2.80247		3.51417	2.66444		3.18675	2.24124
Scn1a	sodium channel, voltage-gated, type I, alpha	0	0	0	0		0	0	0	0		0.0955786	0		0	0		0.422439	0		0	0
Gm13629	predicted gene 13629	0	0	0	0		0	0	0	0		0	0		0	0		0	0		0	0
Scn9a	sodium channel, voltage-gated, type IX, alpha	0	0	0	0		0	0	0	0		0	0		0	0		0	0		0	0
Scn7a	sodium channel, voltage-gated, type VII, alpha	0	0	0	0		0	0	0	0		0	0		0	0		0	0		0	0
Gm1322	predicted gene 1322	0	0	0	0		0	0	0	0		0	0		0	0		0	0		0	0
Xirp2	xin actin-binding repeat containing 2	0	0	0	0		0	0	0	0		0	0		0	0		0	0		0	0
Mir7224	microRNA 7224	0	1.74259	0	0		0	0	2.05673	0		1.30417	0		0	1.24356		0	0		0	0
Mir6335	microRNA 6335	0	0	0	0		0	0	0	0		1.18131	1.36047		0	0		0	0		0	0
B3galt1	UDP-Gal:betaGlcNAc beta 1,3-galactosyltransferase, polypeptide 1	0	0	0	0		0	0	0.039497	0		0	0		0	0		0.246423	0		0	0
Stk39	serine/threonine kinase 39	2.62875	3.53148	3.33619	2.81111		3.13549	4.1013	3.78657	3.90001		3.06973	3.52704		3.59042	4.09474		4.14051	2.49267		3.38386	3.2086
4933409G03Rik	RIKEN cDNA 4933409G03 gene	0	0	0	0		0	0	0	0		0	0		0	0		0	0		0	0
4932414N04Rik	RIKEN cDNA 4932414N04 gene	0	0	0	0		0	0	0	0		0	0		0	0		0	0		0	0
Cers6	ceramide synthase 6	2.94147	2.86904	2.55487	2.54758		2.56451	1.80766	2.94904	2.29844		2.8365	2.8075		2.45187	2.29808		2.27309	2.71418		2.43124	2.54685
Nostrin	nitric oxide synthase trafficker	0	0	0.29718	0		0	0	0	0		0	0		0	0		0	0.229654		0	0
Spc25	SPC25, NDC80 kinetochore complex component, homolog (S. cerevisiae)	5.36314	5.4482	5.44019	5.17833		5.33713	5.33877	5.51248	5.18713		5.15329	5.12286		4.98259	4.84195		5.3423	5.28942		4.72724	5.10227
G6pc2	glucose-6-phosphatase, catalytic, 2	0	0	0	0		0	0	0	0		0	0		0	0		0	0		0	0
Abcb11	ATP-binding cassette, sub-family B (MDR/TAP), member 11	0	0	0	0		0	0	0	0		0	0		0	0		0	0		0	0
Dhrs9	dehydrogenase/reductase (SDR family) member 9	0	0	0	0		0	0	0	0		0	0		0	0		0	0		0	0
Lrp2	low density lipoprotein receptor-related protein 2	0	1.12489	0	0		0	2.50689	0	0		0	1.21309		0	2.33421		3.4419	0.887016		4.12876	4.15325
Bbs5	Bardet-Biedl syndrome 5 (human)	3.13984	1.63825	3.09521	2.69306		2.69229	2.27507	3.23443	3.1823		2.77382	2.42339		2.38585	2.72419		3.04369	2.9003		1.95565	2.27997
Klhl41	kelch-like 41	0	0	0	0.406787		0	0	0	0		0	0		0	0		0	0		0	0
Fastkd1	FAST kinase domains 1	3.04706	3.66954	3.45204	3.08993		3.08815	3.43128	3.06127	3.24718		3.23907	3.32512		3.40306	3.15851		3.14874	3.38943		2.84835	3.33742
Ppig	peptidyl-prolyl isomerase G (cyclophilin G)	5.18238	5.31789	5.10856	5.26847		5.14516	5.16592	5.16175	5.31401		5.1215	5.0517		5.01271	4.98018		5.35333	5.17678		3.93406	5.05566
Ccdc173	coiled-coil domain containing 173	0.403799	1.69944	0	1.3068		0.458025	0.859052	0	1.10707		0.623591	1.24016		0.483456	0.437457		1.34757	0		0.847258	0
Phospho2	phosphatase, orphan 2	2.48792	3.14972	2.91636	2.91835		2.36914	2.50826	2.56856	2.9207		2.47592	2.86108		2.2701	1.93171		3.02023	2.41951		2.29934	2.32838
Klhl23	kelch-like 23	2.43776	2.64666	2.88724	2.47641		2.30141	2.55223	2.33777	2.847		2.56579	2.69423		2.13072	2.29964		3.1896	1.60422		2.44444	1.66347
Ssb	Sjogren syndrome antigen B	7.39646	7.23536	7.39173	7.36399		7.19953	7.35424	7.23949	7.35226		7.04385	6.90293		7.0669	7.00824		7.39163	7.1231		5.93348	6.99906
Mettl5	methyltransferase like 5	3.87727	2.81361	3.60132	3.72582		3.67456	2.448	3.36222	3.4817		3.46764	3.6141		2.94828	3.68656		3.55667	3.64927		3.02324	3.63007
Ubr3	ubiquitin protein ligase E3 component n-recognin 3	4.21559	4.03544	4.20448	4.11629		4.22593	4.14209	4.13265	4.27078		3.86588	3.75773		4.00109	3.8985		4.00943	4.50549		3.28103	4.325
Myo3b	myosin IIIB	0	0	0	0		0	0	0	0		0	0		0	0		0	0		0	0
Sp5	trans-acting transcription factor 5	5.35145	3.96409	5.03306	4.79637		3.78334	0	3.71741	2.92551		5.72865	4.91405		3.84873	2.23528		4.05953	2.59989		4.20497	0.979555
Gad1os	glutamate decarboxylase 1, opposite strand	0	0.175366	0	0.0457546		0	0	0	0		0.222371	0		0	0		0	0		0	0
Erich2	glutamate rich 2	0	0.877163	0	0.57198		0	0	0	0		0.608666	0.33215		0	0		0	0		0	0
Gad1	glutamate decarboxylase 1	1.89814	0	1.21609	0.694226		0	0	0	0		0.665523	0		0	0		0	0		0	0
Gorasp2	golgi reassembly stacking protein 2	5.18721	5.12686	5.47847	5.4813		5.24882	5.47957	5.60851	5.3359		5.51432	5.39053		5.68965	5.73521		4.8496	5.48598		5.3252	5.65028
Tlk1	tousled-like kinase 1	5.49226	5.32361	5.28155	5.28132		5.25927	5.16308	5.16162	5.2736		5.09755	5.25918		4.95629	5.15866		5.63484	5.12468		4.93532	4.98403
Mettl8	methyltransferase like 8	2.27305	3.06877	2.96095	2.70498		2.32728	2.6352	2.56091	2.63791		2.52456	2.78193		2.48598	2.72175		2.32116	2.23129		2.63366	2.67077
[truncated: 22,538 more rows]
