# Supplementary material for: Distinct mesoderm migration phenotypes in extra-embryonic and embryonic regions of the early mouse embryo
Source: eLife. 2019 Apr 5;8:e42434. doi: 10.7554/eLife.42434 (PMC6450669; doi:10.7554/eLife.42434)
Supplement: Figure 4—source data 3. — Column 1: gene name, Column 2: log2 Fold change between EM_E7.0 and EEM_E7.0, Column 3: log2 Fold change between EM_E7.25 and EEM_E7.25, Column 4: log2 Count Per Million, Column 5: F-test value, Column 6: F-test pvalue, Column 7: F-test FDR (Benjamini-Hochberg). [file elife-42434-fig4-data3.xlsx]

## Sheet: genes_QLF
	logFC..groupsEM_E700...groupsEEM_E700.	logFC..groupsEM_E725...groupsEEM_E725.	logCPM	F	PValue	FDR
Morc4	-2.68242	-3.20076	7.0323	181.061	1.82167e-14	4.46982e-10
Jag1	2.47456	2.6915	5.78012	159.461	6.83824e-14	8.07893e-10
Stard8	-2.31364	-2.58955	6.97954	153.899	9.87765e-14	8.07893e-10
Bmp4	-1.95017	-2.29941	5.90238	127.052	7.0832e-13	4.34501e-09
Tek	-6.26508	-4.75311	3.93856	121.989	1.07174e-12	4.46357e-09
Peg10	-1.38367	-1.60461	10.7727	121.771	1.09147e-12	4.46357e-09
Sox7	-4.51365	-4.05409	4.82515	108.809	3.40801e-12	1.1946e-08
Fli1	-4.4745	-4.5911	5.176	100.65	7.44774e-12	2.28431e-08
Runx1	-3.4073	-5.18097	6.3516	96.9079	1.08671e-11	2.68812e-08
Tal1	-3.70949	-4.41174	5.62383	96.8292	1.09554e-11	2.68812e-08
Lama4	-3.03573	-3.10496	5.15894	92.4953	1.72616e-11	3.85043e-08
Mest	-1.68009	-1.58337	8.67633	89.1626	2.48094e-11	5.0729e-08
Hand1	-1.47855	-2.24054	8.01545	86.393	3.38512e-11	6.38929e-08
Lmo2	-2.8503	-3.59167	4.65404	84.527	4.19454e-11	7.35154e-08
Eng	-2.7966	-2.59875	4.44399	82.0077	5.64042e-11	8.95397e-08
Myo1c	-1.9115	-2.05285	5.47198	81.7182	5.83867e-11	8.95397e-08
Cdh5	-5.74094	-5.91002	3.85908	78.2218	8.93936e-11	1.29027e-07
Pmp22	-1.59146	-1.96855	6.53289	73.4957	1.63389e-10	2.22726e-07
Podxl	-2.75637	-2.97135	8.71343	72.1493	1.95216e-10	2.32403e-07
Alpk3	-2.0794	-2.23123	4.22127	72.1013	1.96469e-10	2.32403e-07
Pard6b	-1.86697	-1.4263	5.31953	71.9105	2.01539e-10	2.32403e-07
Polg	-1.46117	-1.7125	7.18769	71.6613	2.08373e-10	2.32403e-07
Rasip1	-2.8081	-3.25855	3.85571	71.0931	2.24923e-10	2.39954e-07
Scube2	-5.4489	-6.78105	2.91757	68.2242	3.33583e-10	3.41047e-07
Agtrap	1.5565	1.42922	4.94796	67.3308	3.78246e-10	3.57749e-07
Zic3	2.87049	3.59749	6.44423	67.067	3.9265e-10	3.57749e-07
Klf6	-1.15282	-1.14483	6.73204	67.0489	3.9366e-10	3.57749e-07
Krt8	-2.01476	-1.94978	6.54744	66.2499	4.41199e-10	3.86632e-07
Epha4	1.67309	2.17226	7.38408	65.0742	5.22916e-10	4.42441e-07
Gata2	-3.34897	-3.939	5.69732	64.1277	6.00713e-10	4.91323e-07
Ets1	-1.95889	-2.46463	5.97108	62.6214	7.51827e-10	5.95083e-07
Gja1	0.696999	1.08014	8.26037	62.1185	8.1114e-10	6.07354e-07
Pcdh8	2.90678	3.72871	5.22204	62.0724	8.16835e-10	6.07354e-07
Foxf1	-0.988732	-1.20407	6.95073	61.2546	9.25306e-10	6.62166e-07
Frmd6	-0.940738	-1.11788	6.88866	61.1206	9.44525e-10	6.62166e-07
Cgnl1	-1.88882	-2.05638	6.39628	59.9977	1.12386e-09	7.66007e-07
Tbx20	-1.30239	-1.58213	7.53935	58.7307	1.37198e-09	9.09845e-07
Gyg	-1.56282	-1.6686	5.20152	58.0865	1.52055e-09	9.81835e-07
Pdgfra	1.16237	1.41665	8.46712	56.2747	2.04103e-09	1.28412e-06
Shank3	-2.13731	-2.06358	5.51227	55.9043	2.16976e-09	1.33098e-06
Anxa6	-2.00813	-2.0596	4.98251	55.497	2.3216e-09	1.38433e-06
Unc5b	-1.52477	-1.37266	5.95286	55.3548	2.37731e-09	1.38433e-06
Sms	1.03249	0.859921	6.70753	55.179	2.44822e-09	1.38433e-06
Hspa12b	-2.20203	-1.84202	3.42356	55.0962	2.4824e-09	1.38433e-06
Adgrl2	1.06032	1.01913	7.86046	54.9499	2.54411e-09	1.38722e-06
Apcdd1	-1.23487	-1.77568	5.69012	54.7797	2.61796e-09	1.39646e-06
Robo3	3.24585	5.05122	3.03726	54.4018	2.79048e-09	1.43235e-06
Gadd45g	-2.13603	-3.42667	3.16912	54.3775	2.80201e-09	1.43235e-06
Lef1	1.07792	1.15882	8.15122	53.3382	3.34626e-09	1.6691e-06
Ptprb	-1.90321	-3.06791	3.95319	53.2437	3.40118e-09	1.6691e-06
Crb2	-0.905392	-1.24958	5.88932	52.1658	4.10227e-09	1.97367e-06
Exoc6b	1.0925	1.09674	6.30121	51.8398	4.34424e-09	2.01617e-06
Slk	-0.831106	-0.878071	7.27891	51.8259	4.35494e-09	2.01617e-06
Capn5	-2.45521	-2.97167	4.27724	51.4529	4.65185e-09	2.11375e-06
Hapln1	-5.1265	-5.01595	5.97347	51.114	4.94086e-09	2.20425e-06
Crip2	-2.16343	-2.3869	4.41461	50.7526	5.2707e-09	2.28522e-06
Ksr1	-1.50363	-1.69572	4.63805	50.7127	5.30862e-09	2.28522e-06
Cecr2	1.06486	1.01151	7.64891	49.1541	7.04732e-09	2.9523e-06
Plxna2	1.17362	1.30287	7.43579	49.1145	7.09889e-09	2.9523e-06
Dok4	-2.71264	-1.94001	4.22339	48.8373	7.47174e-09	3.05557e-06
Pcdh19	2.60549	3.28887	7.75096	48.5856	7.82877e-09	3.14909e-06
Pbx1	0.956599	0.855438	8.29563	48.3158	8.23238e-09	3.25803e-06
Capn6	-1.43319	-1.01292	5.14222	47.6894	9.25953e-09	3.60637e-06
B4galt6	-1.7834	-1.83613	6.4622	47.3667	9.84266e-09	3.77359e-06
Sulf1	1.46709	1.61971	6.74574	46.961	1.06332e-08	3.8091e-06
Ppp1r15a	-1.61462	-1.32889	4.71967	46.9296	1.06971e-08	3.8091e-06
Epb41l3	1.54875	1.77716	7.06292	46.9071	1.07433e-08	3.8091e-06
C430049B03Rik	-2.13833	-2.46451	6.11855	46.8939	1.07704e-08	3.8091e-06
Lonrf3	-3.25407	-2.91116	2.26327	46.8911	1.07762e-08	3.8091e-06
Lrrn4	-1.21818	-1.50366	5.5792	46.8474	1.08667e-08	3.8091e-06
Lfng	1.94525	2.68509	4.61889	46.5652	1.14715e-08	3.96444e-06
Stxbp6	1.59224	2.19678	4.26901	46.2901	1.20963e-08	4.06938e-06
Anxa2	-2.03983	-2.17744	3.91521	46.2857	1.21068e-08	4.06938e-06
Nid1	-1.23957	-1.76151	4.91591	45.919	1.29991e-08	4.31024e-06
Mum1l1	-0.892824	-0.826481	6.98352	45.7098	1.354e-08	4.42976e-06
Lrig3	3.08707	3.89443	5.33726	45.2893	1.47033e-08	4.74705e-06
Msx2	-1.07518	-1.61165	5.87312	45.2032	1.49549e-08	4.76556e-06
Pfkp	-1.33757	-1.45466	5.21286	45.0257	1.54879e-08	4.87213e-06
Ggta1	-1.84726	-1.85743	4.09121	44.9218	1.58097e-08	4.9104e-06
Cd59a	-2.58528	-2.68803	3.67489	44.7886	1.62328e-08	4.93683e-06
Irs2	-1.23981	-1.89772	5.61459	44.7687	1.62972e-08	4.93683e-06
Dock9	-1.09175	-1.32305	5.58679	44.3438	1.77373e-08	5.29747e-06
Fam65a	-1.4954	-1.53941	4.8363	44.2928	1.79195e-08	5.29747e-06
Irx5	3.07786	4.7453	3.92545	43.6296	2.04814e-08	5.96376e-06
Myh9	-0.607874	-0.742469	9.13654	43.5771	2.07007e-08	5.96376e-06
Tcf7l1	1.15708	1.64814	5.91743	43.5293	2.09024e-08	5.96376e-06
Cadm1	0.858772	1.14913	6.12886	43.3731	2.15769e-08	6.08544e-06
Ahnak	-2.581	-2.86886	8.14618	43.1913	2.23926e-08	6.24371e-06
Nos3	-4.54516	-3.72249	2.09077	42.9959	2.33061e-08	6.4254e-06
Egfl7	-2.09851	-2.07143	4.55706	42.9108	2.37168e-08	6.46598e-06
Nnat	1.72207	2.30738	5.47241	42.7808	2.43596e-08	6.56826e-06
Plac1	-3.70301	-2.79552	2.6651	42.6309	2.51242e-08	6.5859e-06
Foxp1	1.20162	1.34532	5.74996	42.6241	2.51594e-08	6.5859e-06
Pdgfb	-4.22818	-4.01684	2.78086	42.6105	2.52302e-08	6.5859e-06
Lifr	-1.25462	-1.6713	7.7589	42.3348	2.67125e-08	6.89942e-06
Foxc1	3.53014	3.85528	5.37317	42.0325	2.84479e-08	7.26781e-06
Zic5	2.34572	1.82728	3.38062	41.9851	2.87312e-08	7.26781e-06
Lefty1	5.70818	6.74094	1.53054	41.2212	3.37439e-08	8.3913e-06
Esyt1	-1.71477	-1.84159	3.67344	41.1693	3.41171e-08	8.3913e-06
Gypc	-2.49589	-3.53652	3.24735	41.1581	3.41986e-08	8.3913e-06
Sema6d	2.47218	2.77918	6.43583	40.9659	3.56253e-08	8.65483e-06
Bcat1	1.01181	0.926447	7.12992	40.6745	3.79144e-08	9.12065e-06
Stat3	-1.33575	-2.0806	4.36867	40.6043	3.84892e-08	9.16902e-06
Dll1	2.55119	3.29664	6.67457	40.5572	3.88804e-08	9.17317e-06
Etl4	-1.40789	-2.12331	5.99986	40.5042	3.93254e-08	9.18978e-06
Tspan18	-1.7722	-2.20471	4.54789	40.3644	4.05269e-08	9.38121e-06
Cobll1	-2.27476	-2.74474	5.29435	39.8827	4.49842e-08	1.02648e-05
Abcb10	-1.59662	-2.10384	4.84805	39.8626	4.51805e-08	1.02648e-05
Lefty2	3.89189	5.52482	6.75833	39.7099	4.67101e-08	1.04647e-05
Bmp2	-1.5686	-2.03083	5.11508	39.69	4.69136e-08	1.04647e-05
Pag1	-1.8133	-1.85096	4.32539	39.1495	5.28259e-08	1.16774e-05
Hhex	-2.47941	-3.81113	3.52656	39.0596	5.38863e-08	1.18054e-05
Dapk1	1.2227	1.46096	6.2964	38.9396	5.5337e-08	1.2016e-05
Piezo1	-0.663141	-0.979898	6.98049	38.8099	5.69533e-08	1.22584e-05
Clic6	-4.6055	-5.18051	3.31413	38.484	6.12471e-08	1.3068e-05
Sfrp1	2.70951	3.80683	4.89052	38.3934	6.25032e-08	1.31805e-05
F2r	-0.999005	-1.62569	7.65931	38.3688	6.28489e-08	1.31805e-05
Dusp3	-2.96273	-2.67176	3.5591	38.1313	6.6296e-08	1.37856e-05
Ildr2	1.76884	2.95473	3.60114	38.0715	6.71953e-08	1.38125e-05
Arhgap29	-1.44508	-1.57701	6.64872	38.0481	6.7551e-08	1.38125e-05
Scarb1	-2.15125	-1.86583	4.1811	37.5485	7.56586e-08	1.53424e-05
Nfatc2	-3.38057	-2.96136	2.65259	37.2391	8.12087e-08	1.63329e-05
Stat5b	-1.68407	-2.28331	4.19552	36.9352	8.70939e-08	1.73742e-05
Pwwp2b	-2.26261	-1.87604	4.14675	36.8371	8.90918e-08	1.76294e-05
Flt4	-2.59525	-2.47034	4.29691	36.7668	9.05537e-08	1.77753e-05
Dnah11	1.88099	2.15259	3.68612	36.3535	9.96997e-08	1.93103e-05
Ldhb	1.17907	1.94246	5.04816	36.3429	9.99471e-08	1.93103e-05
Pappa	4.12619	5.24735	4.12048	35.8906	1.11153e-07	2.13076e-05
Rap2c	-0.761337	-0.89318	6.61769	35.6437	1.17843e-07	2.24149e-05
Ikzf1	-4.24636	-7.54967	3.84012	35.5977	1.19139e-07	2.2487e-05
Wnk4	-2.79415	-3.67182	3.48443	35.2848	1.28364e-07	2.40432e-05
Stra6	3.08548	3.96428	3.21104	35.1744	1.31803e-07	2.45004e-05
Nr6a1	0.94235	0.992417	7.86338	34.9531	1.39003e-07	2.56444e-05
Trib2	1.85438	2.00443	4.58491	34.6623	1.49125e-07	2.73066e-05
Akap12	-1.2147	-1.11286	6.77068	34.5921	1.51684e-07	2.75694e-05
Tcf7l2	1.5829	1.51579	6.6256	34.5047	1.54941e-07	2.79543e-05
Dysf	-2.71499	-2.40279	3.11578	34.4367	1.5753e-07	2.82139e-05
Tenm4	1.181	1.68867	7.73728	34.398	1.59019e-07	2.82743e-05
Arhgap31	-1.74094	-2.19362	3.47805	34.3103	1.62463e-07	2.86789e-05
Setbp1	1.0415	0.953642	5.73046	34.1879	1.67399e-07	2.93391e-05
Prkcb	1.86805	2.06875	3.3516	34.0887	1.71523e-07	2.98486e-05
Foxc2	3.39934	4.00922	4.7353	34.0198	1.74452e-07	3.01446e-05
Ppp1r16b	-3.71605	-3.01982	3.05911	33.7817	1.84998e-07	3.17434e-05
Lama1	1.29672	2.14589	6.62313	33.3544	2.05712e-07	3.50526e-05
Laptm4b	0.806606	1.07124	7.78247	33.1164	2.18337e-07	3.69472e-05
H19	-1.79283	-2.02008	9.5465	33.0587	2.21524e-07	3.72297e-05
Pkp2	-2.42991	-2.52795	4.47308	33.0216	2.23595e-07	3.73221e-05
Kcne3	-7.85723	-5.58587	1.07319	37.6599	2.2762e-07	3.75421e-05
Cbfa2t3	-2.9997	-3.81198	3.90867	32.9446	2.27973e-07	3.75421e-05
Ablim1	-1.32111	-2.1997	5.67045	32.9038	2.30326e-07	3.76768e-05
Lbr	-0.648212	-0.859013	8.2115	32.8742	2.32055e-07	3.77081e-05
Spin2c	-2.20359	-2.45283	5.18993	32.8327	2.34498e-07	3.78545e-05
Lgr5	-2.60355	-3.19733	4.2943	32.6982	2.42613e-07	3.89037e-05
St3gal6	-1.20671	-1.76801	4.05547	32.6616	2.44876e-07	3.89037e-05
Irx3	2.28599	3.93232	3.57326	32.6474	2.45754e-07	3.89037e-05
Galnt16	2.83181	4.05529	2.89452	32.3765	2.63288e-07	4.14121e-05
Rgma	1.60702	2.62474	4.50705	32.1797	2.76884e-07	4.32732e-05
Rasgrp3	0.96677	1.48503	6.76419	32.1117	2.81757e-07	4.37561e-05
Cxadr	0.853859	1.04317	6.77241	32.0603	2.85499e-07	4.38887e-05
Arap3	-2.06703	-2.47064	3.70756	32.0509	2.86188e-07	4.38887e-05
Dll3	1.90717	2.41246	6.07728	31.9968	2.90199e-07	4.42274e-05
Zc3hav1l	-0.762368	-0.808468	7.01865	31.933	2.95012e-07	4.46834e-05
Notch1	1.05502	1.26452	7.28919	31.877	2.99305e-07	4.50555e-05
Zfp711	-2.00589	-2.67361	5.04581	31.8385	3.02295e-07	4.52281e-05
Rhoj	-3.06547	-3.51647	2.96276	31.5903	3.22379e-07	4.79407e-05
Spry4	1.47861	1.65206	5.39841	31.3209	3.45836e-07	5.11192e-05
Epha1	1.51954	1.47977	5.14073	31.2767	3.49856e-07	5.14037e-05
Ryr2	-2.69328	-1.67249	3.47704	31.1056	3.65921e-07	5.34441e-05
Dgkz	-0.759801	-1.25736	5.90629	30.9639	3.7983e-07	5.51472e-05
Smad6	-1.25903	-1.65945	5.49106	30.85	3.91427e-07	5.64968e-05
Lrrfip1	-1.04664	-1.09605	5.25302	30.712	4.06004e-07	5.8258e-05
Oit3	-3.40136	-5.36737	1.60948	30.5651	4.22168e-07	6.02252e-05
Col23a1	0.826825	2.31057	4.61156	30.5431	4.24649e-07	6.02289e-05
Cer1	6.97285	5.45609	3.09101	30.5143	4.27921e-07	6.03443e-05
Nectin2	-1.25257	-1.02209	5.9493	30.3422	4.4806e-07	6.28231e-05
Col1a1	-3.21824	-3.44309	5.45587	30.232	4.61496e-07	6.43393e-05
Ecscr	-5.04539	-3.91546	1.27656	30.0796	4.80797e-07	6.66514e-05
Igf2	-2.02071	-2.19268	9.02455	29.8956	5.05284e-07	6.96525e-05
Hbegf	-2.34381	-1.63031	2.84893	29.8574	5.10544e-07	6.99844e-05
Myzap	-3.04944	-2.75906	2.78478	29.6105	5.45967e-07	7.44244e-05
Zfhx3	-0.741502	-0.921369	6.57871	29.4989	5.62847e-07	7.63015e-05
Atf6	-1.05988	-1.03735	5.47961	29.4398	5.72018e-07	7.71187e-05
Smad7	-0.981733	-1.66103	5.81811	29.3404	5.87813e-07	7.88152e-05
Zic2	2.20353	2.69074	6.6659	29.2846	5.96882e-07	7.95961e-05
Hdgfrp3	1.00216	1.2342	5.56637	29.1064	6.26901e-07	8.31475e-05
Med12	-0.642149	-0.697502	7.10551	29.0188	6.42253e-07	8.47255e-05
Meis2	1.38507	1.68249	6.09937	28.8709	6.69121e-07	8.77979e-05
Sh3glb1	-0.517267	-0.853226	6.94384	28.8303	6.76716e-07	8.82557e-05
Plec	-0.939312	-1.29439	5.71035	28.8139	6.79803e-07	8.82557e-05
Hhip	-2.7708	-2.84685	2.25594	28.7604	6.89988e-07	8.91065e-05
Otx2	2.99395	4.27616	4.83055	28.6553	7.10507e-07	9.12759e-05
Tbx6	2.18316	2.76319	4.43067	28.5574	7.30218e-07	9.33196e-05
Erg	-7.03922	-4.83522	1.12047	32.2246	7.35003e-07	9.34444e-05
Erap1	-1.32151	-1.6424	3.67698	28.3609	7.71571e-07	9.75878e-05
Herc1	-0.533174	-0.556149	7.98608	28.3298	7.78357e-07	9.79413e-05
Rhbg	3.4471	4.18818	2.36002	28.3075	7.8325e-07	9.80541e-05
Phlda1	-1.45028	-1.70801	4.72106	28.2129	8.04417e-07	0.000100193
Dock4	1.31103	1.19291	5.28039	27.9946	8.55682e-07	0.00010604
1700017B05Rik	-0.982409	-1.07653	5.68772	27.9667	8.62489e-07	0.000106346
Gas7	-1.62526	-2.37876	3.16574	27.8907	8.81331e-07	0.000108126
Sall1	1.04169	1.24329	7.21872	27.8694	8.86694e-07	0.000108243
Sort1	0.705422	0.801525	6.43578	27.6897	9.33342e-07	0.000113373
Ifngr2	-1.45811	-1.43464	3.78474	27.4881	9.88899e-07	0.000118962
Dse	-0.812597	-0.626697	5.63945	27.4876	9.89045e-07	0.000118962
Magi3	-1.3969	-1.10638	5.56698	27.42	1.00847e-06	0.000120707
Srrm4	1.83451	3.09455	3.591	27.1257	1.09805e-06	0.000129976
Amot	-1.01375	-1.14616	9.96175	27.1202	1.09979e-06	0.000129976
Dact1	1.72859	2.0861	5.86847	27.1139	1.1018e-06	0.000129976
Myl7	1.74041	2.50634	4.02369	27.0215	1.13179e-06	0.000132874
Irx1	2.98356	4.13414	3.67451	26.9008	1.17233e-06	0.000136607
Jup	-1.90373	-1.45649	3.73965	26.8921	1.17532e-06	0.000136607
Vangl1	-1.02342	-1.06441	5.76537	26.8776	1.18029e-06	0.000136607
Itgb3	-5.45555	-7.11855	1.95893	26.8463	1.19114e-06	0.000137216
Dock11	0.76391	0.759567	8.61544	26.758	1.22233e-06	0.000140151
Fam178a	-0.5775	-0.498759	7.45146	26.6865	1.24826e-06	0.000142458
Krt18	-2.68536	-2.28267	6.43509	26.6276	1.27003e-06	0.000144272
Adgrf5	-3.01306	-3.12763	2.75204	26.5648	1.29373e-06	0.000146287
Ssfa2	-1.0977	-1.10704	4.84307	26.4744	1.32867e-06	0.000149549
Nxf7	-2.32099	-1.8558	2.29957	26.4575	1.33532e-06	0.00014961
Sdc3	-1.76073	-2.49865	3.94734	26.3737	1.36884e-06	0.000152669
Foxo4	-1.29063	-1.55459	5.88633	26.2129	1.43573e-06	0.000159405
Rnf122	1.29936	1.62586	3.46818	26.066	1.49994e-06	0.000165784
Rcor1	-0.818426	-0.931571	5.77236	25.987	1.5358e-06	0.000168986
Clic1	-0.961022	-1.51599	5.10383	25.9136	1.56992e-06	0.000171969
Syde2	-1.03559	-1.07689	5.18846	25.8834	1.58419e-06	0.000172761
Tapbp	-2.05786	-1.31393	3.54713	25.844	1.60304e-06	0.000174043
Npl	-3.25807	-2.55929	2.22488	25.7558	1.64614e-06	0.000177468
Pitpnm2	-1.1219	-1.12831	4.91514	25.7499	1.64905e-06	0.000177468
Dpysl5	1.15605	1.23767	6.76204	25.6728	1.68786e-06	0.000180851
Itsn2	-1.98479	-2.29547	3.92914	25.6332	1.70812e-06	0.000182226
Pecam1	-4.60762	-4.12329	3.1024	25.6096	1.72033e-06	0.000182735
Ripk2	-1.05991	-1.1909	5.20509	25.5283	1.76319e-06	0.000186481
Sp4	0.849063	0.694359	5.82959	25.426	1.81876e-06	0.000190909
Ntn1	3.65272	3.84203	4.14664	25.4226	1.82063e-06	0.000190909
Jak1	-0.584599	-0.654708	6.37921	25.3648	1.85294e-06	0.000193471
Plekha2	-1.14081	-1.15221	4.49855	25.2644	1.91047e-06	0.000198632
Ero1l	-0.581655	-1.04396	5.86807	25.1481	1.97958e-06	0.000204949
Fam198b	-2.47906	-3.96158	2.38553	25.1191	1.99728e-06	0.000205913
Rbm24	1.39223	1.45974	4.74058	25.0988	2.0097e-06	0.000206327
Rbms2	-0.741577	-0.75113	6.86025	25.0178	2.06031e-06	0.000210641
Ston2	0.781787	1.22894	5.00755	24.873	2.15418e-06	0.000219325
Smtnl2	-2.32183	-2.62429	5.37232	24.801	2.20264e-06	0.000223332
Apoe	-0.976222	-0.902871	5.93773	24.7444	2.24156e-06	0.000226342
Fzd2	0.956108	1.57699	5.3963	24.7161	2.26122e-06	0.000227391
Ifitm1	0.82384	1.28975	6.53874	24.6981	2.27387e-06	0.00022773
St3gal1	-1.57876	-2.17995	3.8678	24.6528	2.30605e-06	0.000229345
Padi3	-1.80049	-2.02016	3.67221	24.6491	2.30868e-06	0.000229345
Ramp2	-1.75945	-2.4345	2.69692	24.5239	2.40034e-06	0.000237488
Nrp2	-1.23586	-1.01892	7.12636	24.4448	2.46032e-06	0.000242446
Plpp3	1.30649	1.78477	3.79819	24.426	2.47477e-06	0.000242894
Itga8	1.88217	2.15319	4.58385	24.2832	2.58789e-06	0.000252985
Sox18	-4.2249	-3.2138	2.04582	24.269	2.5994e-06	0.000253101
Fignl2	1.17001	1.54398	5.15763	24.2202	2.63951e-06	0.000255991
Nxn	1.04342	0.950221	5.06737	24.1567	2.69274e-06	0.000260125
Fam78a	-2.64614	-2.34116	2.39444	24.1409	2.70621e-06	0.000260401
Fgf4	3.0831	1.52243	3.06134	24.1212	2.72306e-06	0.000260999
Msmo1	-1.28032	-1.24079	3.74554	23.9887	2.83931e-06	0.000271082
Cdc42ep1	-1.4732	-2.42161	3.60087	23.9619	2.86351e-06	0.000272333
Clmn	1.04229	1.54811	4.6086	23.894	2.92572e-06	0.000275679
Fosb	-1.59144	-1.0437	5.05849	23.8906	2.92893e-06	0.000275679
Klf8	-1.25956	-1.71508	3.83406	23.8784	2.94027e-06	0.000275679
Irs1	-0.739389	-0.779097	5.89051	23.8748	2.94363e-06	0.000275679
Cstf2t	0.638169	0.509037	6.25137	23.836	2.98011e-06	0.000277291
Vav3	-1.77626	-2.12199	3.3831	23.8325	2.98344e-06	0.000277291
Ppfibp2	-2.87728	-2.31538	2.14247	23.7597	3.05332e-06	0.000282714
D430041D05Rik	2.11912	3.4982	4.41956	23.7327	3.07964e-06	0.000284079
Tmem132c	2.30653	2.66885	3.48436	23.6979	3.114e-06	0.000285619
Ccnd2	-0.418369	-0.625841	8.82507	23.6775	3.13431e-06	0.000285619
Etv4	1.11706	1.54027	3.90263	23.6715	3.14033e-06	0.000285619
Sox4	0.864496	0.952899	5.72654	23.6689	3.14289e-06	0.000285619
Stox2	1.62107	1.55289	5.1574	23.6467	3.16527e-06	0.000286592
Mef2a	-0.614059	-0.895009	5.72908	23.5725	3.24124e-06	0.000292391
Mrc2	1.14102	1.54825	4.41958	23.5542	3.26027e-06	0.00029303
Gas6	-2.31044	-2.79055	3.57635	23.5121	3.30456e-06	0.000295927
Nrep	1.05752	1.40895	4.28717	23.4999	3.31755e-06	0.00029601
Itga2b	-2.91205	-4.99226	2.77939	23.47	3.3495e-06	0.00029644
Gas1	1.27158	1.75628	6.09041	23.4647	3.35513e-06	0.00029644
Fzd3	0.827305	0.925341	6.81914	23.4615	3.35861e-06	0.00029644
Mesp2	2.79266	3.20283	3.98944	23.3616	3.46829e-06	0.000305023
Gabbr2	3.30526	3.92298	3.03597	23.3311	3.50244e-06	0.000306927
Hdac7	-1.01745	-1.37054	5.08322	23.3001	3.53771e-06	0.000308914
Chst2	1.12229	1.39649	5.44576	23.284	3.55608e-06	0.000309417
Gfra3	1.83036	2.45846	3.44144	23.2251	3.62444e-06	0.000314251
Grm8	2.97883	4.75914	1.61348	23.1462	3.71806e-06	0.000321233
Arhgef15	-1.69637	-1.95353	3.19345	23.1109	3.76085e-06	0.000323789
Ppp1r13b	-1.33806	-2.11658	3.7933	23.0828	3.79541e-06	0.000325622
Kank1	0.904279	1.53673	5.64988	23.0692	3.81215e-06	0.000325919
Rimbp2	1.93769	2.41236	5.48087	22.9959	3.904e-06	0.000332613
Atp2a3	-2.25675	-4.18832	2.42136	22.8876	4.0443e-06	0.000343374
Grap2	-3.20284	-2.6687	1.70002	22.7569	4.22091e-06	0.000357133
Tagln	-2.26181	-1.67756	2.79877	22.7455	4.23671e-06	0.000357237
Pcyt1b	-1.09013	-1.78816	3.93548	22.7254	4.26473e-06	0.000358369
Egflam	1.84952	2.65058	3.83608	22.4316	4.69822e-06	0.000393448
Soga3	1.23114	2.19785	3.29164	22.3923	4.75976e-06	0.000397246
Esam	-1.7277	-4.20129	1.72393	22.24	5.00667e-06	0.000414532
Arsa	-1.54077	-1.34681	3.65921	22.2354	5.01424e-06	0.000414532
Sgms1	-1.10513	-1.10355	5.30232	22.2261	5.0299e-06	0.000414532
Stat5a	-2.77932	-4.05934	2.3959	22.2233	5.03446e-06	0.000414532
Rhob	-0.737898	-0.913461	5.65151	22.1559	5.14898e-06	0.000418867
Hivep2	-1.51548	-1.83586	3.51789	22.1548	5.15084e-06	0.000418867
Dusp10	-1.53161	-1.61631	3.42859	22.1541	5.15206e-06	0.000418867
St8sia3	2.22027	2.3665	2.75565	22.1503	5.15862e-06	0.000418867
Mapk14	-0.65236	-0.616376	6.68515	22.1422	5.17246e-06	0.000418867
Larp7	0.560919	0.648067	7.44042	21.8312	5.74104e-06	0.000463381
Zfp185	-2.76598	-2.54106	3.45684	21.8115	5.77938e-06	0.000464947
Kit	-2.21306	-2.95071	4.72475	21.7176	5.96548e-06	0.00047835
Tmem88	-0.849813	-0.475909	5.62364	21.6397	6.12489e-06	0.000489419
Nsg2	2.04427	2.07438	2.9827	21.6308	6.14341e-06	0.000489419
Itga1	1.637	1.63891	3.74365	21.5244	6.36936e-06	0.000505777
Adgra2	-2.69158	-2.58993	5.56775	21.4889	6.44668e-06	0.000510265
Ptbp3	-0.50918	-0.625295	7.58278	21.4237	6.59156e-06	0.000520055
Foxp4	0.815877	1.0725	5.1473	21.3957	6.65485e-06	0.000523366
Tmem229a	1.63824	1.45068	4.96703	21.3447	6.772e-06	0.000530877
Cyr61	-1.81877	-1.37074	5.92439	21.3328	6.79946e-06	0.000531332
Serinc5	-1.61285	-1.73455	4.91255	21.3028	6.86969e-06	0.000535116
Rapgef5	-1.60135	-1.95576	3.44207	21.2706	6.94589e-06	0.00053934
Arhgap23	-1.12955	-1.18881	4.35794	21.2525	6.98917e-06	0.000540988
Spns2	-2.05432	-4.12462	2.60482	21.192	7.13581e-06	0.000550189
Abtb2	-1.15391	-1.28053	4.17311	21.185	7.15289e-06	0.000550189
Ddah1	-3.24844	-4.42424	4.39591	21.0959	7.3757e-06	0.000565554
Ina	1.59925	1.87338	3.48458	21.0381	7.52429e-06	0.000575151
Maml2	2.49938	2.74564	3.3602	20.9514	7.75314e-06	0.000590804
Dclk1	1.22061	1.64273	4.61724	20.917	7.84619e-06	0.000595327
Flt1	-0.923734	-1.76272	5.92338	20.9115	7.86102e-06	0.000595327
Vat1	-2.1256	-2.84937	4.46954	20.9018	7.88746e-06	0.000595491
Hoxd1	-2.03533	-2.11982	3.46822	20.8789	7.95054e-06	0.000598412
Zfp608	0.737132	0.494149	6.06099	20.7268	8.38227e-06	0.000628978
Hmbox1	-0.673455	-0.629496	6.1402	20.7078	8.43796e-06	0.000631226
Lyst	-1.22814	-1.07995	5.56457	20.6819	8.51464e-06	0.000635026
Irx2	1.89029	2.38669	2.17207	20.6416	8.63531e-06	0.000642074
Cmtm6	-0.818056	-0.756721	5.92682	20.6313	8.66638e-06	0.000642438
Fendrr	-1.33091	-1.88532	4.05944	20.5234	9.00035e-06	0.000665186
Nrp1	-0.774362	-0.755778	6.80649	20.5017	9.06905e-06	0.00066825
Serpinb9b	-3.47408	-3.64621	2.14809	20.4779	9.14521e-06	0.000671845
Smarcd2	0.801505	0.61624	6.04098	20.4626	9.19454e-06	0.000673452
Spred2	0.722024	0.618528	6.08826	20.2762	9.81898e-06	0.000717049
Rragd	0.68677	0.867113	6.41853	20.1492	1.0271e-05	0.000745731
Arrb1	0.894762	0.95552	7.26877	20.1488	1.02725e-05	0.000745731
Tie1	-5.49447	-9.44606	1.61757	20.6687	1.05056e-05	0.000760404
Mbnl2	-1.05907	-0.965645	5.11371	20.0015	1.08256e-05	0.000781257
Kif21b	-0.733931	-0.794416	6.04064	19.7833	1.1705e-05	0.000842245
Sh3bp5	-0.982253	-0.950025	4.11371	19.6997	1.20623e-05	0.000865417
3110002H16Rik	-1.25288	-1.02256	4.07938	19.6751	1.21699e-05	0.000870594
Pik3r1	-1.10869	-0.959407	5.24994	19.6659	1.22101e-05	0.000870931
Nup210	-1.20805	-1.39174	4.27786	19.6417	1.23171e-05	0.000876016
Slc32a1	-4.50491	-9.15164	1.23107	20.181	1.24093e-05	0.00088002
Parm1	-2.6799	-4.25801	1.97901	19.6032	1.24899e-05	0.000883185
Calcrl	-1.91326	-2.09333	2.79397	19.562	1.26773e-05	0.000893861
Car14	0.749465	1.09791	6.54019	19.5447	1.27569e-05	0.000894997
Fermt2	-0.498905	-0.431464	7.23314	19.5354	1.28001e-05	0.000894997
Dock6	-0.591668	-0.97401	5.64635	19.5348	1.28029e-05	0.000894997
Peli3	1.3032	1.72156	3.85418	19.4468	1.32177e-05	0.000921371
Slc46a3	-1.96611	-2.03803	2.32515	19.3881	1.35031e-05	0.000936622
Pcgf5	-1.12076	-1.18616	5.17545	19.3861	1.35128e-05	0.000936622
Aff3	-0.653699	-1.12144	5.20827	19.3654	1.3615e-05	0.000939894
Fads2	1.05484	1.15175	5.56314	19.3607	1.36382e-05	0.000939894
Dsg2	-1.45695	-1.24718	6.1353	19.3534	1.36749e-05	0.000939894
Lyn	-2.30405	-2.07268	2.41699	19.3267	1.38086e-05	0.000946431
Plet1	-1.76857	-3.00781	3.15349	19.294	1.3974e-05	0.000955097
Sertad2	-0.693802	-0.69019	5.37962	19.2662	1.41166e-05	0.000962166
Atf3	-2.13615	-3.05904	1.94189	19.198	1.44734e-05	0.000982855
Kif23	-0.632554	-0.554448	7.22769	19.1929	1.45003e-05	0.000982855
S1pr5	2.23053	1.967	2.54103	19.1658	1.46454e-05	0.000989954
Vash2	0.764981	0.944049	5.43886	19.1396	1.47863e-05	0.000993761
2610307P16Rik	1.3649	1.63295	3.51323	19.1377	1.47971e-05	0.000993761
Prkaa2	-1.19143	-1.07358	4.75051	19.1329	1.48232e-05	0.000993761
Srrm4os	2.07751	3.55144	1.94985	18.9911	1.56168e-05	0.00104411
Mob3c	-2.06323	-2.36971	2.17086	18.9624	1.57829e-05	0.00105235
H3f3a	0.479869	0.541436	7.2565	18.93	1.59728e-05	0.00106212
Rps6ka1	-0.686911	-0.641305	5.74901	18.8744	1.6305e-05	0.00108128
Rbm38	-1.60455	-2.26001	4.43729	18.7242	1.72394e-05	0.00114017
Adora2a	-2.91103	-4.51698	1.36497	18.7031	1.73753e-05	0.00114607
Rbfox2	-0.444977	-0.598196	7.70953	18.6762	1.75502e-05	0.0011545
Tead1	-0.390985	-0.456129	8.50441	18.6506	1.77183e-05	0.00116245
Slc43a3	-1.08933	-1.04271	3.89026	18.6185	1.79322e-05	0.00117334
Wnt2b	1.85678	2.1266	5.69206	18.5916	1.81127e-05	0.001182
Lrrn1	2.51471	2.45583	2.65841	18.5547	1.83646e-05	0.00119526
Itm2a	-1.3946	-1.70965	3.52945	18.4942	1.87854e-05	0.00121941
Gad2	-4.63796	-3.84296	1.1309	18.4123	1.93723e-05	0.00125419
Sertad4	-2.2477	-1.67896	2.05409	18.3811	1.96009e-05	0.00126565
Cbx2	0.711657	0.560115	6.43981	18.3574	1.97766e-05	0.00127364
Mycn	0.784845	0.925316	6.88669	18.2475	2.06138e-05	0.0013226
Astn1	2.73853	2.10136	2.73892	18.2436	2.06446e-05	0.0013226
Fzd1	1.01268	1.27362	4.51988	18.2142	2.08756e-05	0.00133359
Plxnd1	-1.0304	-1.45036	4.91477	18.2079	2.09248e-05	0.00133359
Tacc1	-0.783782	-1.45283	6.31553	18.1638	2.1278e-05	0.00135052
Kcna1	3.73804	3.94241	1.28321	18.161	2.13005e-05	0.00135052
Lrpap1	-1.08908	-1.01442	5.10442	18.1113	2.1706e-05	0.00137268
Klhl31	4.22668	3.85594	0.84385	18.0921	2.18652e-05	0.00137919
Pmaip1	2.28101	2.56806	6.04157	18.0316	2.23739e-05	0.00140766
Sh3bgrl3	-1.1779	-0.830099	4.41038	18.0012	2.26344e-05	0.00141946
Cpa2	2.01004	2.80335	2.97505	17.9963	2.26771e-05	0.00141946
Phf21b	1.07734	1.34588	3.54461	17.9689	2.29152e-05	0.00143071
Adcy3	0.947691	0.925459	5.0773	17.9556	2.30317e-05	0.00143434
Lhfp	0.896644	1.57674	4.46895	17.9409	2.31613e-05	0.00143875
Tab3	-0.583866	-0.674073	6.0788	17.9315	2.32446e-05	0.00144029
Ccnd3	-0.853474	-1.31171	5.79721	17.8836	2.36748e-05	0.00146324
Tgif1	1.04223	1.09063	5.97941	17.8725	2.37757e-05	0.00146579
Tdo2	-2.64237	-2.75431	2.74131	17.7642	2.47847e-05	0.00152416
Ror1	1.8598	2.9725	4.50148	17.7377	2.50378e-05	0.00153318
P4ha1	-0.614267	-0.688737	6.37111	17.7358	2.50563e-05	0.00153318
Fam65c	-2.49263	-2.40584	2.16643	17.7185	2.52237e-05	0.00153959
Rap1b	-0.437528	-0.855336	7.52251	17.6868	2.55337e-05	0.00155464
Hic2	-0.526639	-0.693446	6.40317	17.6503	2.58959e-05	0.00157279
Frzb	1.99774	2.13838	6.53091	17.6184	2.62168e-05	0.00158835
Fhod1	-1.08261	-0.863379	4.15395	17.5944	2.64616e-05	0.00159923
Antxr2	1.28778	1.72739	3.22624	17.5874	2.65333e-05	0.00159963
Clcn3	-0.690919	-0.720292	6.16151	17.5775	2.66349e-05	0.00160182
Cul4b	-0.39247	-0.604255	8.64043	17.4894	2.75601e-05	0.0016534
Acvrl1	-1.78132	-2.14916	2.74187	17.4796	2.76648e-05	0.00165564
Gata1	-5.65328	-6.47876	3.19939	17.444	2.80504e-05	0.00167416
Jak2	-0.553989	-1.22479	4.39929	17.4356	2.81414e-05	0.00167416
Rasgrp2	-1.76028	-2.38866	3.13477	17.4322	2.8179e-05	0.00167416
Hsd11b2	-1.64435	-1.9798	3.94207	17.405	2.84786e-05	0.00168787
Ptprz1	2.36448	2.27358	2.20556	17.3897	2.86487e-05	0.00169185
Unc5c	-2.42299	-2.70713	6.58908	17.3866	2.86836e-05	0.00169185
Fam84b	-2.10289	-1.56502	3.72557	17.38	2.87578e-05	0.00169216
Fads1	0.579939	0.543067	5.99363	17.3551	2.90373e-05	0.00170452
Zfp442	0.795392	0.726276	4.82586	17.3248	2.93834e-05	0.00172072
4833420G17Rik	0.569222	0.549038	5.85132	17.3027	2.96381e-05	0.0017315
Prmt8	4.13245	4.43602	1.48401	17.2187	3.06278e-05	0.00178507
Lrrc8c	-1.51424	-1.54842	3.63523	17.2065	3.07742e-05	0.00178935
Lrrc8b	-3.51796	-3.46785	2.6947	17.1769	3.11342e-05	0.00180601
Hmgn5	0.688204	0.712997	6.0574	17.091	3.22032e-05	0.00186056
Cd93	2.11077	3.28461	1.96128	17.0892	3.22263e-05	0.00186056
Homer2	-1.55732	-1.4478	3.71407	17.0307	3.29767e-05	0.00189941
Prox1	-0.653633	-1.26173	4.14397	17.0144	3.31899e-05	0.00190721
Fam110c	-3.71195	-2.45655	1.28142	16.9942	3.34557e-05	0.001918
Rgs3	-2.30013	-1.68298	2.72322	16.9626	3.38757e-05	0.00193668
Adam23	-1.53376	-1.41607	4.20608	16.9579	3.39394e-05	0.00193668
Rasgef1b	-1.6136	-2.35232	2.20179	16.8978	3.47559e-05	0.00197866
Arl4d	2.20135	1.87339	3.84691	16.8786	3.50215e-05	0.00198917
Fth1	-0.62007	-0.766544	8.46206	16.8653	3.52074e-05	0.00199512
Mn1	1.37239	1.24186	4.98581	16.8458	3.5481e-05	0.00200598
Cdca7l	0.809617	0.941362	5.6335	16.8221	3.58169e-05	0.00201816
Cd55	-1.24061	-2.41228	2.93509	16.819	3.58609e-05	0.00201816
Lrp3	0.908974	1.16494	3.70469	16.8008	3.61214e-05	0.00202817
Hoxb5	-7.21212	-4.47885	0.939124	18.2388	3.65149e-05	0.00204558
Pou5f1	0.652612	1.1871	6.22534	16.7315	3.71315e-05	0.00207539
Antxr1	1.12014	1.23532	4.78034	16.711	3.74365e-05	0.00208768
Cdc42bpb	-0.44711	-0.494724	6.92601	16.7007	3.75902e-05	0.0020915
Laptm5	-3.50548	-5.55249	1.2824	16.6481	3.83884e-05	0.00213108
Gfi1b	-5.74627	-10.7194	2.71534	17.0196	3.91223e-05	0.00216691
Neo1	0.633826	0.539793	6.75842	16.5854	3.93639e-05	0.00217068
Bbx	-0.451219	-0.637244	7.82563	16.5852	3.93671e-05	0.00217068
Etv1	1.52953	1.46893	5.20957	16.5674	3.96499e-05	0.00218137
Rbpms2	-0.618998	-0.661852	6.16613	16.5402	4.00838e-05	0.00219503
Vwa5b1	1.80636	2.62059	2.92152	16.5389	4.01059e-05	0.00219503
Etv5	0.978373	0.98364	6.47625	16.5351	4.01666e-05	0.00219503
Med13l	-0.57179	-0.843612	6.46332	16.506	4.06389e-05	0.00221314
Traf4	-0.608424	-0.698213	5.56381	16.5036	4.06784e-05	0.00221314
Tubb4a	3.76779	2.38585	2.67045	16.4834	4.10108e-05	0.00222629
Tjp1	-0.444833	-0.458461	8.36417	16.4747	4.11533e-05	0.00222909
Crlf3	-0.585813	-0.784873	5.81935	16.4509	4.15503e-05	0.00224564
Ap1s2	0.812629	1.10749	5.59483	16.4297	4.1906e-05	0.00225988
Phip	0.410497	0.450342	8.57742	16.3976	4.24523e-05	0.00228433
Slc2a3	-1.88117	-1.70185	7.89654	16.3901	4.25814e-05	0.00228626
Cdh23	2.47693	3.08192	1.29935	16.3847	4.26748e-05	0.00228627
Rps6ka6	-0.570251	-0.583801	8.91031	16.3709	4.29117e-05	0.00229395
Ripply2	6.72704	8.498	0.853203	18.3668	4.32023e-05	0.00230447
Cyp2s1	-2.23054	-2.19957	3.72853	16.253	4.50105e-05	0.00239571
Rac2	-6.56527	-5.24501	0.423006	17.6235	4.52475e-05	0.00240311
Bgn	-2.02325	-1.34242	2.64787	16.2094	4.5814e-05	0.00242795
Hlx	-2.77376	-3.03676	2.63146	16.194	4.61022e-05	0.00242936
Cyp4f15	2.05102	2.42778	2.83474	16.1924	4.61317e-05	0.00242936
Gnb4	-1.07854	-0.673044	4.32778	16.1892	4.61915e-05	0.00242936
Zfp266	0.483804	0.56631	8.33464	16.1868	4.62367e-05	0.00242936
Prc1	-0.489636	-0.681443	6.56831	16.1648	4.66521e-05	0.00244595
Fos	-1.70321	-1.27041	5.44323	16.1332	4.72563e-05	0.00247234
Clybl	1.06025	1.1618	3.56962	16.1235	4.7444e-05	0.00247688
Pura	-1.13408	-1.39322	3.4409	16.1013	4.78758e-05	0.00249411
Rassf2	-2.20605	-1.99436	3.02722	16.0683	4.85245e-05	0.00252181
Aqp8	-6.51522	-7.36888	0.183678	18.0128	4.86129e-05	0.00252181
2700046A07Rik	-2.41039	-2.48206	2.02825	16.0524	4.88414e-05	0.00252759
Ptprt	1.11126	2.64815	2.8174	16.0479	4.89303e-05	0.00252759
Parp10	-2.85512	-3.94864	1.21248	16.0405	4.9078e-05	0.00252989
Grk3	0.874474	1.58078	5.02985	16.0117	4.96595e-05	0.0025545
Lrig1	2.0787	2.07244	4.46751	15.9941	5.00201e-05	0.0025644
Marcks	0.543131	0.458594	8.59813	15.9921	5.00611e-05	0.0025644
Tmem132cos	3.28408	3.84379	1.14462	15.9868	5.01692e-05	0.00256456
Plekhf2	-0.922607	-0.823272	6.18839	15.9816	5.02763e-05	0.00256456
Rubie	-1.82936	-1.74194	2.56919	15.9724	5.04651e-05	0.00256456
Pde5a	0.62048	0.547669	5.83224	15.9716	5.04823e-05	0.00256456
Pgr	-0.929807	-1.09617	4.36906	15.9642	5.06368e-05	0.0025671
Dusp2	-2.00921	-2.11978	2.36055	15.9406	5.11274e-05	0.00258663
Lyl1	-3.18921	-4.39566	0.880595	15.932	5.13093e-05	0.00259049
Elavl2	0.807963	0.857465	4.2366	15.8335	5.34303e-05	0.00269203
Pphln1	0.505346	0.473855	7.8382	15.8266	5.35821e-05	0.00269415
Rai14	0.768818	0.683036	7.37212	15.8043	5.40781e-05	0.00271353
Hmgn3	1.56047	1.4469	2.55945	15.7307	5.57464e-05	0.00279153
Skap1	-4.11484	-6.07521	1.1411	15.7065	5.63079e-05	0.0028139
Prkar2b	-1.7462	-2.41123	5.1373	15.7013	5.64272e-05	0.00281413
Efhd2	-1.14199	-1.16952	4.02621	15.6835	5.68466e-05	0.0028278
Kcna2	8.79257	5.05943	1.90024	16.977	5.69839e-05	0.0028278
Mtap	-0.575852	-0.474271	7.05491	15.675	5.70469e-05	0.0028278
Aph1b	1.32185	1.39558	3.72111	15.6467	5.77194e-05	0.00284945
Zfp362	0.645286	0.673778	5.22966	15.6447	5.77681e-05	0.00284945
Arhgap1	-0.576654	-0.561414	5.94906	15.642	5.78321e-05	0.00284945
Trim25	-0.638013	-0.859061	6.00686	15.6365	5.79641e-05	0.00285023
Twist1	1.28791	1.63699	4.21926	15.5834	5.92565e-05	0.00290795
Fgf15	-0.661696	-1.02737	5.96869	15.5564	5.99274e-05	0.00293501
Fam122b	-0.964296	-0.957516	5.50833	15.5108	6.1076e-05	0.0029853
Spats2l	-1.14121	-1.40725	4.15449	15.4809	6.18425e-05	0.00301676
Rnf220	0.562484	0.428491	6.15085	15.4721	6.20697e-05	0.00302183
Lrrc1	1.3596	1.08428	4.46901	15.4482	6.26931e-05	0.00304614
Pcdh12	-2.76079	-3.54624	1.41727	15.4348	6.30446e-05	0.00305645
Mgat5b	1.41255	2.75275	2.24319	15.4307	6.31545e-05	0.00305645
She	-2.03648	-1.73994	3.30318	15.4236	6.3342e-05	0.0030595
Paip2	0.455008	0.48446	7.05383	15.4054	6.38243e-05	0.00307673
Lrp5	-0.66454	-0.483668	5.89181	15.3616	6.50088e-05	0.00312769
Vwf	-3.40154	-4.71171	1.28334	15.3368	6.56874e-05	0.00315415
Cd24a	0.880829	0.877605	8.24849	15.331	6.58462e-05	0.0031556
Plekha8	0.624906	0.606422	6.21342	15.3127	6.63556e-05	0.00317381
Pdlim5	0.931285	1.10768	6.84979	15.2979	6.67682e-05	0.00318734
Sla2	-2.97943	-5.1582	1.01476	15.2925	6.69218e-05	0.00318847
Kcnc2	3.45895	4.95626	1.12293	15.2586	6.78836e-05	0.00322802
Pde7b	-4.78092	-2.73719	1.01569	15.2534	6.80308e-05	0.00322876
Krt19	-2.4575	-3.24856	2.66073	15.2327	6.86266e-05	0.00325075
Sptb	-2.05455	-2.83363	3.0958	15.2272	6.87863e-05	0.00325204
Mall	-6.92009	-2.36552	0.289414	16.452	6.90077e-05	0.00325624
Clip3	1.07139	1.21455	4.91539	15.1969	6.96703e-05	0.00328119
Srebf2	-0.652404	-0.535143	6.26992	15.1563	7.08748e-05	0.00333152
Agpat9	1.12349	2.08721	3.3999	15.1198	7.1977e-05	0.00337687
Shc1	-0.54291	-0.689696	5.80097	15.0745	7.33715e-05	0.00343572
Cd38	-2.55309	-2.11652	2.35779	15.067	7.36058e-05	0.00344012
Ntrk3	2.40526	2.78233	1.93345	15.0353	7.46041e-05	0.00348016
Plvap	-3.09716	-3.75557	1.59892	14.9895	7.60684e-05	0.00353597
Ppp1r9b	-1.09986	-1.51551	4.84312	14.9889	7.60887e-05	0.00353597
Nfatc1	-1.29675	-1.87479	4.99533	14.9656	7.68466e-05	0.00356443
Greb1	0.942183	1.2342	7.91897	14.9532	7.72534e-05	0.00357654
Dusp6	0.760748	1.02264	6.30437	14.9395	7.77061e-05	0.00359073
Dsp	-0.582363	-0.781311	7.71514	14.8894	7.93851e-05	0.00365864
Fst	1.23514	1.21464	6.03288	14.8867	7.9474e-05	0.00365864
2009-09-01	-0.967478	-1.20829	6.45081	14.8593	8.04094e-05	0.00369477
Furin	-0.822638	-0.869327	5.12784	14.8425	8.09922e-05	0.00371459
Gdf6	-3.4099	-3.13031	2.11397	14.8253	8.15876e-05	0.00373492
Fpgs	-1.10028	-0.815329	4.22037	14.7961	8.26148e-05	0.0037749
Abca9	3.48109	4.78048	0.981906	14.7269	8.51064e-05	0.00388152
Gab2	-1.99279	-3.1468	1.78772	14.6955	8.62622e-05	0.00392693
Nabp1	-0.827181	-1.19614	5.25297	14.6099	8.95016e-05	0.00406685
Anxa11	0.822023	1.32171	3.58997	14.594	9.01202e-05	0.00408435
Smad5	0.425491	0.504683	6.99969	14.5914	9.02195e-05	0.00408435
Sowahb	-3.19489	-3.48548	2.13968	14.5824	9.05721e-05	0.00409276
Vim	-1.33317	-1.51051	7.82874	14.557	9.15705e-05	0.00413027
Rbmx	0.546165	0.421656	6.67905	14.5341	9.24843e-05	0.00416383
Itpr1	0.554413	0.572535	7.5422	14.5296	9.26649e-05	0.00416432
Lmo4	0.735615	0.861795	5.33571	14.5176	9.31484e-05	0.0041784
Aldh2	-0.780412	-0.676647	5.57563	14.5046	9.36709e-05	0.00418954
Adam19	0.899572	1.10273	7.59227	14.5026	9.37539e-05	0.00418954
Grin2c	1.725	1.59864	2.90462	14.4988	9.3909e-05	0.00418954
Tgfb2	-1.8384	-1.34573	5.42296	14.4869	9.43951e-05	0.00420358
Tmem245	-0.492521	-0.472298	6.52234	14.4689	9.51351e-05	0.00422886
Csgalnact1	-4.06283	-4.50129	0.64879	14.4414	9.62784e-05	0.00427194
Arhgdib	-3.36353	-5.66293	0.811636	14.3395	0.000100643	0.00445388
Hspg2	-0.442331	-0.441846	8.32253	14.3373	0.000100742	0.00445388
Bnc1	-2.41271	-2.46523	1.75871	14.3109	0.000101909	0.00449738
Abr	-1.117	-0.835548	5.84956	14.2546	0.000104447	0.0046011
Inf2	-0.572123	-1.1803	4.72642	14.2455	0.000104862	0.00460915
Rnd2	-2.60622	-3.32973	2.57757	14.2424	0.000105005	0.00460915
Galnt14	1.77249	1.5813	2.857	14.2259	0.000105768	0.00463336
Slc29a3	1.01724	1.41971	3.82012	14.2223	0.000105934	0.00463336
Sox17	-7.70809	-1.69433	0.980334	15.2918	0.000106841	0.00466468
Gfod1	-1.40955	-2.8084	2.11814	14.1838	0.00010774	0.00469557
Fhl3	1.25123	0.9314	4.29641	14.1615	0.0001088	0.00473339
Bcam	-1.30655	-1.29108	4.10305	14.1261	0.000110507	0.00479912
Dlk1	-2.20831	-2.98558	4.30347	14.1061	0.000111482	0.00483212
Selenov	3.32395	2.17853	2.13044	14.1025	0.00011166	0.00483212
2610035F20Rik	2.83741	3.48234	1.73875	14.0654	0.000113499	0.00490304
S1pr1	-3.07706	-2.24593	1.8444	14.0613	0.000113705	0.0049033
Usp12	-0.387148	-0.63858	6.08981	14.0347	0.000115046	0.00495241
Pde4dip	-0.671157	-1.41462	5.4433	14.0117	0.000116219	0.00499418
Nrk	-1.78404	-1.56936	3.66752	14.006	0.000116512	0.00499799
Igf1	-7.1765	-7.80717	0.6055	15.5173	0.000116991	0.00500977
Gab1	-0.710653	-0.857591	5.06613	13.9846	0.000117623	0.00502255
Uap1	-0.51023	-0.860609	5.03866	13.9831	0.000117698	0.00502255
Abi2	0.505203	0.550976	7.88045	13.9612	0.000118845	0.00505464
Slc7a8	-1.91253	-4.59354	1.6328	13.9609	0.000118862	0.00505464
Celf6	4.96962	3.4435	0.196494	13.9509	0.000119391	0.00506833
Esx1	-7.21822	-3.5614	0.227558	14.9904	0.000120089	0.00508917
Hoxa10	-4.75122	-5.15837	0.758754	13.9106	0.000121542	0.00514185
Chic1	-0.643007	-1.05368	5.02008	13.9044	0.000121875	0.00514706
Map2	0.904498	1.29054	3.888	13.8964	0.000122309	0.00515262
Rhbdf1	-1.14438	-1.92858	2.71915	13.8942	0.000122426	0.00515262
Samsn1	-7.39006	-3.13674	0.62273	14.9345	0.000122743	0.0051571
Robo1	1.13524	1.34334	8.00763	13.8722	0.000123631	0.00518553
Ppic	-0.878394	-0.907932	6.19995	13.8236	0.000126332	0.00528979
Sesn1	1.01281	1.12318	4.07451	13.8186	0.000126612	0.00529248
Nfasc	2.12513	3.29832	1.6564	13.8074	0.000127249	0.00531004
Gata3	-1.44375	-2.08684	3.38922	13.7832	0.000128626	0.00535841
2002-09-01	-0.444195	-0.670483	7.89573	13.7699	0.000129391	0.00538111
Dnmt3b	0.528758	0.507001	8.0702	13.7593	0.000130009	0.00539649
Slit2	1.20146	0.888246	4.96469	13.756	0.0001302	0.00539649
Pcmtd2	0.66508	0.797576	5.21823	13.7419	0.00013102	0.0054213
Stat6	-0.887527	-0.745089	4.04242	13.7231	0.000132123	0.00545773
Plk2	-0.832472	-1.79162	4.34601	13.7071	0.000133075	0.00548785
Ralgps2	0.587454	0.641802	7.06676	13.6925	0.000133943	0.00551438
Ldlr	-1.1029	-0.86499	4.90124	13.6808	0.000134648	0.00553409
Mtss1	-1.18709	-1.2333	5.51227	13.6701	0.000135296	0.00555143
Pdk1	-0.674538	-0.641093	5.45792	13.66	0.00013591	0.00556733
Pim3	-0.987946	-1.03307	4.21345	13.6528	0.000136347	0.0055759
Hpcal1	1.19371	1.38164	3.81508	13.6316	0.000137652	0.0056199
Mafk	-1.55694	-2.14947	2.33327	13.5912	0.000140172	0.00571329
Myb	-2.21578	-4.25853	3.68924	13.5812	0.000140806	0.00572129
Ivns1abp	0.346959	0.50475	8.90107	13.5807	0.000140835	0.00572129
Sh3bp4	-0.760065	-0.739075	5.08548	13.5713	0.000141434	0.00573613
Slc44a2	-0.657213	-0.834687	5.29701	13.5474	0.000142959	0.00578452
Ncam1	0.867605	1.32896	4.90839	13.5453	0.000143098	0.00578452
Myc	-0.854132	-1.52628	6.88049	13.5325	0.000143922	0.00580824
Adamts3	-1.29737	-1.4931	5.28647	13.5089	0.00014546	0.00586066
Sp5	1.73143	2.13224	5.51951	13.4963	0.000146288	0.00588436
Soat1	-0.524371	-0.670037	8.37517	13.4797	0.000147391	0.00591904
Slc30a10	-7.60856	-4.33288	1.2752	14.3777	0.000152989	0.00613379
Fgfr1	0.690663	0.875509	7.44387	13.3144	0.000158852	0.00635849
Mgat4b	-1.01406	-1.45239	4.07749	13.3099	0.000159179	0.00636119
Tnfrsf21	-0.666199	-0.8796	5.40444	13.2679	0.000162243	0.00647311
Fndc3b	-0.532589	-0.94155	5.49697	13.2599	0.000162836	0.00648619
Vwa5a	-0.958219	-1.03278	3.57293	13.2338	0.000164788	0.00655333
Hmha1	-0.704008	-0.681974	5.11619	13.2279	0.00016523	0.00656028
Atf7ip	0.526823	0.455701	7.17037	13.2072	0.000166796	0.00661176
Calm2	-0.509159	-0.325783	8.40397	13.1881	0.000168256	0.00665888
Dact3	-1.96586	-1.09856	2.53346	13.1702	0.000169644	0.006703
Hipk2	0.568776	0.374287	6.43072	13.1535	0.000170941	0.00673307
Egln1	-0.496098	-0.924131	5.77413	13.1534	0.000170954	0.00673307
Nmnat2	1.14341	1.12006	3.8816	13.1312	0.0001727	0.00679095
Ptbp2	0.475895	0.410603	7.45863	13.0621	0.000178255	0.00699816
Llgl2	-1.90794	-1.82534	4.0373	13.057	0.000178671	0.00700329
Map4k5	-0.44831	-0.596986	6.60941	13.0474	0.000179462	0.00702305
Slc2a1	-0.913726	-0.881164	8.31376	13.03	0.000180904	0.00706823
Arhgef12	-0.333816	-0.514066	6.70606	13.0086	0.000182693	0.00712675
Zfp521	0.624709	0.478655	5.89146	12.991	0.000184183	0.00717348
Rap1gds1	-0.306778	-0.61619	6.72698	12.9685	0.000186099	0.00723663
Nfil3	1.12965	1.22225	3.94538	12.9369	0.000188831	0.00733123
Ctnnd1	-0.309772	-0.393117	8.37438	12.9183	0.000190461	0.00738284
Kis2	2.12724	2.06937	1.97672	12.9067	0.000191487	0.00741092
Phc2	0.395295	0.599478	6.16359	12.8863	0.000193303	0.0074694
Arfgef1	-0.395988	-0.526142	7.68728	12.862	0.000195484	0.00754182
Slco1c1	3.11573	3.10584	0.997781	12.8267	0.000198711	0.00764762
Fzd7	1.30993	1.54046	7.76748	12.8252	0.00019885	0.00764762
Casp3	0.423358	0.542193	6.47678	12.7444	0.000206458	0.00792781
Fgf5	1.67675	3.93284	2.91119	12.714	0.000209405	0.00802839
Snx33	0.841348	0.521448	4.51517	12.6967	0.000211097	0.00808062
Rasa2	-0.696536	-0.540607	5.49114	12.672	0.000213544	0.00816159
Setd1b	0.605931	0.489072	6.26304	12.6042	0.000220417	0.00841114
Cachd1	1.03499	1.12253	7.92269	12.588	0.000222096	0.00846206
Gucy1a3	-3.63985	-3.50031	3.15174	12.5836	0.000222552	0.0084663
Nova1	0.93434	0.779166	4.07568	12.5648	0.000224521	0.00851571
Tfrc	-0.446543	-0.516472	7.87446	12.5646	0.000224545	0.00851571
Bambi	-0.608644	-0.70348	5.62911	12.5519	0.000225884	0.00855327
Sgk3	-1.13651	-1.13629	5.61257	12.5348	0.000227706	0.00860268
Degs1	-0.592021	-0.551446	5.8551	12.5331	0.00022789	0.00860268
Fam124a	3.84594	3.83551	0.468515	12.5067	0.000230736	0.00869674
Rin3	-1.89985	-1.70361	3.77366	12.4748	0.000234224	0.00881464
Wrb	-0.540013	-0.544353	5.61584	12.4667	0.00023512	0.00883481
Pdgfa	-1.51536	-1.18325	3.49796	12.4483	0.000237164	0.00889802
Gabre	-1.0447	-1.54244	2.81826	12.4151	0.000240908	0.00902465
Stx3	0.527507	0.748301	5.08501	12.3928	0.000243449	0.00909997
Olfm4	6.43244	4.19389	-0.0435947	13.2425	0.00024366	0.00909997
Abi3	-2.97241	-2.69727	1.3479	12.3829	0.0002446	0.00912121
Sipa1l2	-0.667502	-0.995887	4.73546	12.3653	0.000246638	0.00918323
Arl4c	-1.27326	-1.05547	5.08072	12.3458	0.000248919	0.00924444
Cdr2l	0.741589	1.01903	4.08912	12.3433	0.000249219	0.00924444
Cnksr3	0.811585	1.01761	4.93593	12.3417	0.000249412	0.00924444
Adcy8	2.80832	2.35395	1.98508	12.3364	0.00025004	0.00925374
Smarce1	0.381267	0.333989	7.75708	12.3163	0.000252432	0.0093282
Nrg1	-1.1589	-2.22859	2.94361	12.2956	0.000254911	0.00940566
Nab1	-1.25314	-1.10149	3.58997	12.2917	0.000255389	0.00940914
Map3k20	0.613035	0.588419	5.42997	12.2785	0.000256996	0.00944098
Kmt5a	-0.34672	-0.47497	7.22762	12.2781	0.000257047	0.00944098
Dlg3	0.47526	0.909302	5.36233	12.2751	0.000257408	0.00944098
Agpat2	-1.22709	-1.11058	3.24562	12.2323	0.000262694	0.00962047
Zfp9	-1.73602	-1.53119	2.45176	12.1748	0.000269988	0.00987288
Cpne4	-4.09712	-2.14719	0.754358	12.1688	0.000270762	0.00988643
Spi1	-6.08252	-4.36294	0.293512	12.922	0.000279039	0.0101663
Trpv2	-7.0141	-3.39932	0.497378	12.9202	0.000279255	0.0101663
Ptpn7	-1.2083	-5.98301	0.954318	12.0639	0.000284681	0.0103368
Yod1	-1.02548	-1.07557	3.15581	12.0632	0.000284782	0.0103368
Slc1a3	-1.45709	-1.93803	3.65206	12.0537	0.000286083	0.0103687
Adrb3	1.52214	3.45337	2.01312	12.046	0.00028714	0.0103917
Adprh	-0.953599	-0.73405	4.27694	12.036	0.000288521	0.0104263
Cmtm4	-0.452407	-0.51745	6.44927	12.0295	0.000289409	0.010443
Tmem170b	-1.57287	-1.68145	1.86534	12.0075	0.000292484	0.0105385
Scube3	-2.05121	-3.01321	2.62078	12.0034	0.000293064	0.0105439
Ndrg3	-0.432287	-0.685954	5.79285	11.9998	0.000293577	0.0105469
Trim67	-1.98146	-2.01107	2.27768	11.9717	0.000297559	0.0106743
Socs2	1.76011	1.97487	5.91869	11.9681	0.000298086	0.0106776
Myo18a	-1.12991	-1.38692	4.6777	11.9538	0.000300133	0.0107311
Airn	-2.34512	-1.85656	2.29891	11.9516	0.000300454	0.0107311
Msx1	-1.29764	-1.05977	3.29407	11.9467	0.000301157	0.0107322
Chst14	-0.916535	-1.1436	3.34585	11.9454	0.00030136	0.0107322
Lbh	1.33972	2.52808	3.15979	11.9036	0.000307483	0.0109287
Mpo	-6.02532	-6.43583	-0.35734	13.0338	0.000307768	0.0109287
Asns	-0.388159	-0.468975	6.36543	11.883	0.000310557	0.0110118
Sparc	-0.409056	-0.38507	6.48003	11.8685	0.000312744	0.0110733
Ctnnb1	0.292151	0.343212	9.55063	11.8471	0.000315986	0.0111631
Ulbp1	-1.60094	-2.33803	1.71719	11.8448	0.000316336	0.0111631
Ube2e1	-0.738498	-0.468246	4.84467	11.8428	0.000316645	0.0111631
Rbpms	-0.514145	-0.615275	6.86391	11.7919	0.000324554	0.0114255
Aplnr	0.718186	0.619774	7.89762	11.7869	0.000325344	0.0114369
Itgb1	-0.401416	-0.565414	8.10938	11.7692	0.000328148	0.011519
Reln	-1.38444	-2.74761	5.64564	11.76	0.000329608	0.0115537
Crispld1	-0.975449	-0.563293	4.62671	11.7448	0.000332048	0.0116226
Draxin	1.42713	1.34932	2.62626	11.7062	0.000338339	0.011826
Loxl2	-0.639692	-0.607164	5.38374	11.6952	0.000340166	0.0118729
Sh2b3	-0.55247	-1.09798	4.71584	11.689	0.000341191	0.0118918
Ccne1	0.508281	0.399668	6.55044	11.6694	0.000344466	0.0119889
2410021H03Rik	2.16361	2.05353	1.58344	11.6245	0.000352089	0.0122368
Mef2d	-0.432408	-0.905473	5.07077	11.6157	0.000353606	0.0122722
Il6st	-0.527094	-0.43734	6.69811	11.5936	0.000357451	0.0123881
Bcl9l	-0.793328	-0.734158	4.82002	11.5829	0.00035932	0.0124353
Nuak1	-0.782225	-0.824352	4.88388	11.5749	0.000360734	0.0124667
Exoc3l4	-5.61363	-6.86484	-0.314921	12.6279	0.000364194	0.0125685
Edil3	-2.23244	-3.00513	1.44192	11.5495	0.000365246	0.0125871
Sox11	0.431157	0.542677	8.84038	11.5462	0.000365835	0.0125898
Faxc	0.735163	0.766625	4.78018	11.5172	0.000371075	0.0127522
Bend4	-0.66316	-0.820378	6.71139	11.5105	0.000372301	0.0127764
Pkd1l3	-2.24881	-2.70473	1.05871	11.5062	0.000373077	0.0127852
Gm7694	-3.23955	-1.83581	2.3857	11.4729	0.000379232	0.012978
Lasp1	-0.610684	-0.488673	5.67562	11.4677	0.000380211	0.0129934
Exoc3l	-2.7472	-1.96986	3.37287	11.4413	0.000385179	0.0131448
Ttc30a1	0.721515	0.949073	3.65467	11.4362	0.000386148	0.0131596
Stk17b	-1.14361	-0.678154	3.92047	11.433	0.000386744	0.0131616
Slit1	1.17081	1.55639	2.96388	11.4296	0.000387396	0.0131656
Fam65b	-3.45284	-3.0757	1.27465	11.4243	0.000388409	0.0131817
Tbx2	-1.70425	-2.05234	2.54835	11.3983	0.000393431	0.0133337
Pear1	-1.761	-2.64902	2.54042	11.3737	0.000398235	0.0134779
Hip1r	-0.661502	-1.19442	3.65212	11.3693	0.000399101	0.0134886
Igfbp2	0.695886	0.925751	4.28278	11.3658	0.000399786	0.0134932
Gm15412	1.96689	2.01839	1.42682	11.362	0.000400532	0.0134998
Arhgef1	-0.640097	-0.565017	5.09445	11.3543	0.000402072	0.0135161
Fam129b	-0.888847	-0.962011	4.92917	11.3539	0.000402146	0.0135161
Pim2	1.01583	1.3556	3.01273	11.3513	0.000402668	0.0135161
Lhx1	2.34853	3.31703	6.84309	11.3306	0.00040681	0.0136228
Dock8	-1.00117	-1.42011	3.00307	11.3291	0.000407095	0.0136228
Meg3	-0.751871	-0.618821	7.97121	11.3271	0.000407514	0.0136228
Efnb2	-0.85927	-0.900317	6.30836	11.3126	0.000410433	0.0136851
Akap1	-0.357678	-0.866623	4.97418	11.3123	0.000410493	0.0136851
Tagln2	-1.12557	-1.27693	5.24388	11.3079	0.000411392	0.0136965
Gbp4	-4.18122	-2.8169	1.7607	11.3002	0.000412978	0.0137307
Adgra3	0.471299	0.453439	7.71622	11.2948	0.000414079	0.0137487
Pxylp1	1.17136	2.46309	2.34781	11.287	0.000415676	0.013783
Zik1	0.496468	0.70782	5.75643	11.2803	0.000417057	0.0138101
Adamts1	-0.899782	-0.611959	3.96148	11.2717	0.000418839	0.0138505
Cntfr	2.50683	2.62926	1.68018	11.2546	0.000422408	0.0139497
Rtl1	-1.12312	-0.728702	4.0659	11.2035	0.000433274	0.0142893
Itpripl2	-1.1966	-0.54045	3.30668	11.1897	0.000436259	0.0143684
Mtus1	-2.08566	-2.13601	2.63282	11.172	0.000440118	0.0144631
Fnbp1l	0.303584	0.57787	7.46154	11.1712	0.000440311	0.0144631
Tln2	0.494186	0.500938	7.35335	11.1515	0.000444643	0.0145858
Anln	-0.372316	-0.434635	7.4219	11.1462	0.000445825	0.0146051
Nme5	6.78319	2.31048	0.364417	11.8441	0.000446733	0.0146153
Sv2b	4.21874	5.4183	-0.201012	11.319	0.000453117	0.0147872
Slc38a4	-0.505483	-0.381687	7.91246	11.1134	0.000453192	0.0147872
Irgm1	-2.08401	-2.1492	2.3401	11.1052	0.000455046	0.014828
Itga3	-2.91809	-2.73446	3.75846	11.0787	0.000461107	0.0150032
Ctse	-6.32079	-3.18193	-0.145014	11.7708	0.000461646	0.0150032
Aph1c	1.67554	2.4038	2.78995	11.0685	0.000463475	0.0150427
Heg1	0.816994	0.843556	5.18815	11.0608	0.000465257	0.0150638
Suv39h1	-0.686978	-0.713783	6.46326	11.0604	0.000465353	0.0150638
Chd7	0.505187	0.47342	8.51985	11.0297	0.000472567	0.0152772
Hmga2	0.426435	0.592175	9.80032	11.0158	0.000475876	0.0153639
Sh3gl3	1.55059	1.20455	2.37649	10.9923	0.000481533	0.015523
Fam53b	0.644506	0.620558	4.89689	10.99	0.000482069	0.015523
Bahd1	-0.615776	-0.811713	4.54301	10.9785	0.000484882	0.0155757
Kctd12	-1.49002	-1.08399	4.7462	10.977	0.000485237	0.0155757
Fbxl20	0.724347	0.879403	4.82803	10.9755	0.000485611	0.0155757
Ebf2	2.5564	3.42993	0.973767	10.9489	0.000492151	0.0157649
Enc1	-0.708563	-0.864449	6.14586	10.9428	0.000493664	0.0157928
Serpinb6b	-1.95731	-1.95986	2.01822	10.9368	0.000495163	0.0158201
Pik3cb	-0.985788	-1.20124	3.89787	10.9338	0.000495914	0.0158235
Oxsr1	-0.402431	-0.459787	6.26406	10.9188	0.000499656	0.0159222
Tll2	2.50476	4.93681	1.52585	10.904	0.000503415	0.0160021
Fzd4	-1.79022	-1.62248	4.43777	10.9038	0.000503468	0.0160021
Tln1	-0.467897	-0.731514	7.15365	10.8747	0.000510916	0.0162016
Afdn	-0.563516	-0.354592	7.89586	10.8741	0.000511067	0.0162016
Wnt2	1.08013	1.33034	3.70222	10.8495	0.000517449	0.0163828
Wasf2	-0.353412	-0.622551	6.26545	10.8455	0.000518498	0.0163948
Dlc1	1.27381	1.05876	8.02779	10.8189	0.000525514	0.0165953
Mme	-1.295	-0.852982	4.12262	10.8075	0.000528554	0.0166698
Fam120b	0.938932	1.08719	4.01495	10.7691	0.000538959	0.0169762
Zhx2	0.970062	1.04014	4.15248	10.7477	0.00054483	0.0171391
Pitpnc1	0.815243	0.889922	5.37597	10.7296	0.000549873	0.0172756
Psrc1	0.768225	1.04076	4.59849	10.7074	0.00055613	0.0174498
Rxra	0.643307	0.59337	4.5017	10.7015	0.000557795	0.017461
Clic4	0.398852	0.352645	8.27082	10.7011	0.00055791	0.017461
Lama5	-1.29241	-0.764665	6.18213	10.6808	0.000563702	0.0176149
Ift81	0.511652	0.932461	4.65299	10.6789	0.000564262	0.0176149
Ankrd45	1.56442	0.850372	2.80636	10.6734	0.00056582	0.0176411
Ankrd27	-0.342293	-0.590594	6.45867	10.6568	0.000570656	0.0177693
Dab1	0.900011	1.3405	3.66057	10.6534	0.000571645	0.0177775
Gna14	1.02492	0.936948	5.02841	10.6386	0.000575974	0.017852
Eps8	1.17327	1.23263	3.40007	10.6364	0.000576621	0.017852
Osbpl6	1.60985	0.761596	2.59824	10.6348	0.000577087	0.017852
Sema3f	-0.954316	-0.555988	4.49561	10.6339	0.000577339	0.017852
Mknk1	-1.31528	-1.24337	3.10062	10.6328	0.000577677	0.017852
Amotl1	0.378167	0.434587	6.64103	10.6121	0.000583819	0.0180191
Zc3h12b	1.07002	0.514062	3.64047	10.5993	0.000587648	0.0181145
Car4	-0.763356	-0.714949	7.28418	10.5911	0.000590117	0.0181678
Gm14326	0.773534	0.493946	4.27314	10.5706	0.000596336	0.0183362
Tgfb1	-1.15521	-1.44237	4.7519	10.5645	0.0005982	0.0183705
Pde7a	0.40067	0.394544	6.91842	10.5567	0.000600591	0.0184114
Psd4	-2.22008	-1.24069	1.29004	10.5553	0.000601033	0.0184114
Eps15	-0.387517	-0.477731	6.39591	10.5331	0.000607904	0.0185987
Radil	-1.34362	-1.8298	3.61408	10.5215	0.000611543	0.0186867
2008-09-01	0.543215	0.549616	7.15642	10.5169	0.000612999	0.0187079
Epcam	0.681394	1.09016	4.15498	10.5083	0.000615693	0.0187668
Mcf2	6.544	3.72306	-0.183362	11.1343	0.000617061	0.018772
Klf1	-7.04968	-3.36451	0.388025	11.1331	0.000617395	0.018772
Kcnj3	2.10718	2.0357	1.36678	10.4929	0.000620598	0.0188461
Crabp1	0.871197	1.56479	4.95628	10.4782	0.000625282	0.0189457
Gclc	0.504872	0.438237	6.07843	10.4764	0.000625865	0.0189457
Col4a6	-1.49927	-0.618628	3.24137	10.475	0.000626329	0.0189457
Prkab1	-0.490605	-1.1764	5.80938	10.473	0.000626967	0.0189457
Ano1	-2.71468	-2.30829	1.78895	10.4251	0.000642632	0.0193952
S100a11	-1.00093	-0.993336	3.34636	10.42	0.000644328	0.0194225
Tenm2	2.75357	2.25392	2.25385	10.4093	0.000647895	0.019506
2003-09-01	1.52076	1.59916	3.11611	10.3943	0.000652906	0.0196138
Smarcd1	0.372148	0.314901	6.90821	10.3939	0.000653072	0.0196138
Proser2	2.14166	0.875817	1.85991	10.363	0.000663559	0.0199043
Kcnq5	-1.44991	-2.94688	2.2704	10.3525	0.000667187	0.0199887
Pknox2	1.15398	1.56663	4.66729	10.3463	0.000669322	0.0200282
Mdga1	2.84488	2.52695	1.45917	10.3391	0.000671836	0.0200681
Tsc22d4	-0.630869	-1.07653	4.0105	10.3377	0.000672291	0.0200681
Nrcam	1.88549	1.70384	2.33389	10.3151	0.000680228	0.0202626
Col19a1	1.92841	2.23554	2.74589	10.3144	0.000680459	0.0202626
Dpyd	2.92078	7.30936	0.221852	10.4859	0.000683164	0.0203185
Irf1	-0.729943	-1.02895	4.29367	10.2991	0.00068588	0.0203746
Pdgfrb	-0.889378	-0.833619	4.88442	10.2963	0.000686887	0.0203799
Ctla2a	-6.4676	-7.28367	0.116409	11.1253	0.000698925	0.020712
Thra	-1.1613	-0.587183	3.23319	10.2597	0.000700047	0.0207202
Astl	-7.0556	-3.79694	-0.24292	11.1173	0.000701419	0.0207291
Nt5c3	-0.523757	-0.823232	4.77921	10.2543	0.000702038	0.0207291
Bach2	-1.01049	-0.680543	4.41865	10.2271	0.000712031	0.0209989
Pdlim2	0.892233	1.7843	2.43841	10.2176	0.000715549	0.0210773
Uggt2	-0.499029	-0.605726	6.34912	10.2088	0.000718848	0.0211491
Hoxd9	-3.26737	-3.42776	2.48417	10.1969	0.000723323	0.0212553
Slc44a5	1.48575	1.69281	3.90123	10.1761	0.000731192	0.0214608
Msh6	0.437818	0.297193	7.41734	10.171	0.000733137	0.0214922
Papss2	-1.0131	-1.62284	2.73477	10.1663	0.000734959	0.021495
Slc7a1	-1.01364	-1.09342	4.19102	10.1656	0.000735198	0.021495
Fgd6	0.658607	0.678669	5.2067	10.1639	0.000735859	0.021495
Epas1	-2.42581	-2.30889	3.44871	10.161	0.000736995	0.0215026
Gad1	1.81194	1.77455	2.21509	10.1558	0.000738991	0.0215352
Rybp	-0.386738	-0.630761	6.52502	10.1388	0.000745568	0.0217011
Fermt3	-2.20596	-3.26029	1.61505	10.1307	0.000748728	0.0217672
Kcnh7	1.67633	1.01128	2.53939	10.1266	0.000750342	0.0217883
Basp1	0.375754	0.572999	7.18506	10.1217	0.000752275	0.0218186
Zfp948	-0.707383	-0.990526	4.51483	10.1175	0.000753929	0.0218408
Tspan4	-1.11608	-1.65343	3.55043	10.1072	0.000758004	0.021933
Trp53i11	1.9161	2.24578	4.56825	10.0962	0.000762376	0.0220335
Nab2	-1.82373	-1.75385	1.54069	10.0794	0.000769108	0.0222019
Isyna1	-0.560719	-0.42473	6.04657	10.0512	0.000780554	0.0225058
Znrd1	0.726579	0.264196	4.72554	10.0479	0.000781908	0.0225184
Mir335	-1.62755	-1.24625	1.85	10.0121	0.000796751	0.022919
Prom1	1.32196	1.43843	5.05097	9.98417	0.000808542	0.0232309
Jun	-0.511375	-0.65953	6.56068	9.96678	0.00081598	0.0234172
5033406O09Rik	-6.15092	-4.69061	0.032968	10.5268	0.000820851	0.0235295
Ece1	-0.823949	-0.849891	6.0205	9.95133	0.000822651	0.0235505
Ppfibp1	0.659698	0.468217	7.69052	9.94936	0.000823504	0.0235505
Elk3	-0.810252	-1.11042	3.751	9.94634	0.000824817	0.0235606
Matn1	-5.72505	-7.62246	0.127336	10.7441	0.000830991	0.0236867
Crmp1	0.727635	1.37969	4.63387	9.93181	0.000831162	0.0236867
Pdcd4	1.06269	0.907412	4.34997	9.9277	0.000832968	0.0237106
Cdkn2aip	0.529664	0.536194	5.37119	9.91371	0.000839141	0.0238586
Fbn1	-1.11697	-1.51999	5.01155	9.89908	0.000845649	0.0239991
Hoxd10	-2.53711	-5.25331	0.909229	9.89821	0.000846038	0.0239991
Fam120a	-0.28484	-0.438007	7.71775	9.87396	0.000856957	0.0242808
Dhcr24	-0.445063	-0.197902	7.33308	9.86351	0.000861711	0.0243873
Prune2	2.00753	2.02789	1.75814	9.85899	0.000863772	0.0244175
Fhl2	-1.27402	-1.79788	2.26765	9.8467	0.000869416	0.0245455
Klf2	-1.5183	-2.37885	2.53035	9.84478	0.000870301	0.0245455
Gdap1l1	1.29022	1.96461	2.03159	9.83549	0.000874593	0.0246382
Col13a1	0.647431	1.36484	4.38186	9.81042	0.000886301	0.0249274
Pxn	-0.71714	-0.601309	4.55944	9.80917	0.000886889	0.0249274
Glyatl3	2.29092	2.9513	1.12433	9.80375	0.000889445	0.0249706
Clasp1	0.389009	0.178844	7.64736	9.79599	0.000893116	0.025045
Arhgap36	-1.51783	-2.12699	1.88956	9.79037	0.000895787	0.0250912
Hoxb6	-4.12421	-4.90822	1.52762	9.78587	0.000897929	0.0251226
Hoxd11	-2.25512	-5.22027	0.374383	9.78341	0.000899102	0.0251267
Lhx1os	2.06231	2.06739	1.50636	9.76005	0.000910341	0.0254119
Stab1	-0.911842	-2.62113	1.9866	9.75433	0.000913117	0.0254604
Kat2b	-2.04669	-2.1152	1.86652	9.73644	0.000921854	0.0256748
Ccdc3	-1.75319	-2.22253	1.90804	9.72655	0.000926724	0.0257812
Traf3ip2	-1.06108	-1.07046	3.41654	9.72152	0.000929207	0.025821
Zadh2	0.837758	1.23069	3.34871	9.6983	0.000940786	0.0261132
Sord	1.34656	1.43821	2.76942	9.68036	0.00094984	0.0263347
Me1	-0.882777	-1.17883	3.23106	9.66422	0.000958062	0.0265057
Tbc1d14	-0.578073	-0.368992	5.86051	9.66402	0.000958167	0.0265057
Ripk3	-0.876384	-1.76322	2.57324	9.65771	0.0009614	0.0265652
Golm1	0.397257	0.430087	6.87829	9.6483	0.000966252	0.0266692
Gpc4	1.26213	1.94588	3.3752	9.63802	0.000971578	0.0267861
Ap3m1	-0.383225	-0.498839	6.01937	9.63349	0.00097394	0.0268211
Foxo3	0.983748	0.469264	4.70796	9.6311	0.000975187	0.0268253
Ift74	0.479658	0.500921	5.91348	9.60887	0.000986866	0.0271161
Thsd1	-1.07015	-2.73798	1.23773	9.60275	0.000990108	0.0271748
Tead2	0.278623	0.443943	7.6405	9.59994	0.000991596	0.0271852
Sfmbt1	0.602041	0.297291	5.32528	9.59027	0.000996754	0.0272962
Maneal	1.44317	0.916444	2.52875	9.58496	0.000999594	0.0273434
Plcg2	0.758265	0.792564	4.18019	9.58065	0.00100191	0.0273612
Elovl2	0.906865	0.971432	4.76091	9.5796	0.00100247	0.0273612
Otx1	2.07597	2.22917	2.5837	9.57523	0.00100483	0.027389
Dchs1	0.90309	1.12699	4.10265	9.57357	0.00100573	0.027389
Icam2	-1.99456	-6.84714	-0.106221	9.71791	0.00101222	0.0275352
Meis1	1.52231	2.08398	4.23134	9.54635	0.00102054	0.0277308
Mpi	0.596011	0.707437	4.71647	9.52256	0.00103367	0.0280567
Pcdh17	1.9911	2.56105	1.8985	9.50903	0.00104123	0.0282306
Atp8b2	-0.404035	-0.563665	5.96614	9.49554	0.00104882	0.0284051
Pex2	0.669715	0.637997	4.42958	9.46931	0.00106376	0.0287779
Tmc7	0.842001	1.14842	4.71369	9.44216	0.00107947	0.0291627
Lmna	-2.01379	-1.98194	1.73796	9.44062	0.00108036	0.0291627
Usp16	-0.628573	-0.691212	6.6815	9.43404	0.00108421	0.0292344
Acvr2b	0.278575	0.400178	8.31425	9.42913	0.0010871	0.02928
Actr2	-0.336357	-0.317263	8.05622	9.41484	0.00109553	0.0294748
Fam19a5	0.856225	1.02434	3.97683	9.41192	0.00109726	0.029489
Esrrg	3.20361	2.46408	0.645029	9.40901	0.00109899	0.0295032
Nol4l	-0.531113	-0.873851	5.46476	9.40359	0.00110221	0.0295574
Zbtb34	-0.56547	-0.529035	5.11422	9.39923	0.00110482	0.0295949
Dhdh	0.990158	0.581843	3.64829	9.38558	0.00111302	0.0297608
Fam210b	-1.40309	-1.64218	3.14374	9.38465	0.00111358	0.0297608
Hipk3	-0.37654	-0.579973	6.4452	9.38287	0.00111465	0.0297608
Mapk4	1.02909	2.04855	3.26196	9.37162	0.00112147	0.0299103
Gm14204	-6.22667	-8.03637	0.458024	10.0808	0.00113212	0.0301615
Tlr4	-5.54692	-6.61822	-0.404638	10.0767	0.0011343	0.0301868
Siah2	-0.718284	-0.870571	3.90999	9.32938	0.00114747	0.0304928
Snai1	0.851179	1.14656	6.49919	9.32808	0.00114828	0.0304928
Trim36	1.4521	1.8813	4.94763	9.32515	0.00115011	0.0305084
Ror2	1.00655	1.56092	4.65125	9.31635	0.00115562	0.0306215
Psme2	-0.810868	-0.89778	4.05308	9.30941	0.00115999	0.030704
Zbtb33	0.395109	0.588752	5.84846	9.30228	0.0011645	0.0307793
Pak1	0.474147	0.488863	5.48681	9.30094	0.00116534	0.0307793
Ikzf2	-1.3448	-2.10389	3.50487	9.2983	0.00116702	0.0307905
Tmem185a	-0.793675	-0.362361	5.69864	9.28769	0.00117378	0.0309356
Slc30a3	-0.0774782	-3.37655	1.72385	9.27564	0.0011815	0.0311056
3425401B19Rik	3.69101	4.26899	0.438587	9.2715	0.00118417	0.0311426
Fgfr2	-1.11191	-0.848024	5.08939	9.26778	0.00118657	0.0311724
Ezr	-1.03637	-0.914268	5.371	9.2616	0.00119057	0.0312182
Slitrk5	1.82082	1.12596	2.67367	9.26115	0.00119086	0.0312182
Lhx5	6.29343	1.01354	-0.15377	9.75312	0.0011957	0.0313115
Dennd5b	-0.457166	-0.624153	5.97454	9.24929	0.00119859	0.0313537
Cdk17	-0.354218	-0.66603	5.81502	9.24079	0.00120416	0.0314659
Slc15a3	0.587192	5.37817	0.67712	9.21576	0.00122072	0.0318648
Slc35a3	-0.560661	-0.644649	5.21931	9.2025	0.0012296	0.0320625
Mapk3	-0.367382	-0.505935	6.34777	9.19071	0.00123755	0.0322355
Twsg1	0.42333	0.587549	6.58167	9.15672	0.00126079	0.0328059
Smarca1	0.57334	0.461529	6.27447	9.1414	0.00127143	0.0330477
Rap1a	-0.529547	-0.597783	6.21	9.11823	0.00128769	0.0334349
Plcb2	-0.953639	-2.08352	2.36396	9.09296	0.00130568	0.0338586
Cdh20	1.60341	2.26885	3.73288	9.09145	0.00130676	0.0338586
Arhgdia	-0.287919	-0.394535	7.92542	9.08819	0.00130911	0.0338835
Celsr3	0.78389	1.24595	3.72956	9.05338	0.00133442	0.034493
Cnr1	1.64106	1.8382	1.56367	9.05195	0.00133547	0.034493
Tpst2	-0.611891	-1.12345	3.99089	9.04691	0.00133918	0.0345246
Foxk1	-0.370769	-0.473992	6.27515	9.04648	0.0013395	0.0345246
L3mbtl3	0.357396	0.49137	6.29048	9.0377	0.001346	0.0346555
Bcl11a	1.59049	1.684	4.09236	9.00714	0.00136887	0.0352075
Maf	-1.67087	-2.58627	1.63271	8.98182	0.00138814	0.0356587
Sptan1	-0.324861	-0.275741	8.48027	8.98029	0.00138932	0.0356587
Cndp2	0.939634	0.931813	4.78761	8.97192	0.00139576	0.0357867
F5	-1.39536	-2.3797	1.41493	8.96579	0.0014005	0.0358687
Slc39a8	-0.8892	-1.07649	5.43901	8.964	0.00140189	0.0358687
Cltc	-0.227253	-0.381695	9.57786	8.95599	0.00140811	0.0359905
Igsf3	-0.646289	-0.431192	5.80709	8.94619	0.00141577	0.0361485
Zfp592	-0.374076	-0.46524	6.58091	8.93968	0.00142088	0.0362413
Hey2	-1.14261	-1.7301	2.57434	8.93587	0.00142388	0.0362801
2610507B11Rik	-0.22483	-0.374191	8.16404	8.92789	0.00143019	0.0364031
Actn4	-0.223415	-0.457759	7.68714	8.91205	0.00144281	0.0366703
Nts	-5.81795	-4.21631	-0.265843	9.37675	0.00144368	0.0366703
Tns2	-0.873457	-1.04254	4.45054	8.90257	0.00145041	0.0368032
Rpp25	-3.12258	-2.11383	1.51661	8.87623	0.00147178	0.0372774
Hdgf	-0.326086	-0.497258	8.61369	8.87579	0.00147214	0.0372774
Chst7	0.944992	1.18747	3.68888	8.85267	0.00149117	0.0377205
Tnfaip2	-2.24729	-3.24493	1.84614	8.85082	0.00149271	0.0377205
Adcyap1r1	0.973526	1.54175	4.43339	8.83797	0.00150342	0.037952
Rfx3	0.38695	0.490744	6.90345	8.83121	0.00150909	0.038056
Timm21	0.367959	0.829545	5.63584	8.82378	0.00151535	0.0381746
Dach1	1.5271	1.33965	3.79896	8.81676	0.00152128	0.0382848
Btrc	0.456839	0.485037	5.6043	8.81443	0.00152326	0.0382874
Kifc3	-1.33547	-0.910622	2.90925	8.81296	0.0015245	0.0382874
Aprt	-0.549399	-0.385918	5.64341	8.80986	0.00152715	0.0383144
Zfp36	-0.778065	-1.98304	2.88414	8.80803	0.0015287	0.0383144
Tiam1	-0.416855	-0.566523	6.05858	8.79777	0.00153747	0.0384948
Tinagl1	-6.64484	-1.84676	0.109076	9.2483	0.00154091	0.0385415
Gli2	-0.881483	-0.385283	5.05325	8.78404	0.00154929	0.0387117
Aim2	-4.01929	-3.1694	-0.00626006	8.77636	0.00155595	0.0388385
Rab11fip1	-0.937145	-0.792268	6.10491	8.77213	0.00155962	0.0388889
Wrnip1	-0.617029	-0.700566	4.06725	8.7704	0.00156113	0.0388889
Tbx4	-6.28172	-4.09803	1.50647	8.76292	0.00156767	0.0390122
Sp8	0.816257	1.32958	4.29215	8.75999	0.00157024	0.0390365
Zfp395	-0.497294	-0.469789	5.12873	8.75575	0.00157396	0.0390859
Ssbp4	-0.632179	-1.01833	3.52019	8.7541	0.00157541	0.0390859
Fbln2	-0.97025	-0.786648	4.99539	8.75006	0.00157898	0.0391348
Neto2	0.702705	0.439361	4.76252	8.74136	0.00158668	0.0392858
Ptar1	-0.462877	-0.536994	5.10913	8.71797	0.00160758	0.0397633
Zbtb11	-0.404701	-0.53516	5.91554	8.71212	0.00161286	0.0398537
Lrrc42	0.513903	0.480258	5.48217	8.70336	0.0016208	0.0400095
Abcg1	-2.5986	-3.52279	2.10471	8.69739	0.00162623	0.0401033
Stxbp4	0.413844	0.37996	6.3749	8.67355	0.00164811	0.0405745
Sntb1	1.49124	1.80985	1.59819	8.67298	0.00164864	0.0405745
Proser1	0.377294	0.358362	6.39366	8.66579	0.00165531	0.0406977
Miat	4.0077	4.45651	0.59362	8.64561	0.00167417	0.0411203
Nav1	-0.786524	-0.78064	5.71507	8.63452	0.00168464	0.0413319
Fign	0.590399	0.362205	5.68345	8.63087	0.00168811	0.0413319
Fam131b	1.56568	2.16343	1.94475	8.62978	0.00168914	0.0413319
Cited4	-4.10353	-7.29068	1.93003	8.62938	0.00168953	0.0413319
Tarsl2	-1.00596	-1.35732	3.01736	8.61691	0.00170142	0.0415815
Prtg	0.339458	0.383109	10.3688	8.61455	0.00170368	0.0415952
Exoc6	-0.755609	-1.07489	3.99589	8.60358	0.00171423	0.0418113
Eea1	-0.6628	-0.784535	5.08259	8.59524	0.00172231	0.0419665
Foxj1	7.19735	5.91626	0.998422	9.00001	0.00175002	0.0425994
Pygl	-0.869644	-0.864364	4.07448	8.56256	0.00175435	0.0426624
Scn8a	1.00742	1.2235	3.41444	8.56025	0.00175663	0.0426756
Tpmt	0.783918	0.776445	3.77965	8.55035	0.00176648	0.0428725
Man1a	-1.11591	-0.814865	4.31049	8.53849	0.00177836	0.0431181
Kdm7a	0.391332	0.549992	6.24525	8.53664	0.00178021	0.0431204
Slc30a1	-0.618821	-0.79037	5.02595	8.53322	0.00178366	0.0431478
Ptpn3	0.735641	0.967777	4.22308	8.53203	0.00178486	0.0431478
Insig1	-0.771303	-0.970325	4.07461	8.52489	0.00179207	0.0432796
P2ry6	-6.06144	-3.84344	-0.359756	8.94916	0.0017966	0.0433463
Rbm47	1.24323	1.07084	3.55228	8.51542	0.0018017	0.0434267
Wnt8a	2.7997	4.06104	1.93071	8.49425	0.00182342	0.0438874
Samd4	-1.17891	-0.80964	2.85848	8.49331	0.00182439	0.0438874
Taf5l	-0.475492	-0.575138	5.2928	8.48726	0.00183065	0.0439528
Sprtn	-1.00291	-0.43882	3.58737	8.48722	0.0018307	0.0439528
Synj1	-0.62057	-0.722453	4.6179	8.47416	0.00184429	0.044236
Pth1r	0.681761	0.786763	4.61875	8.47046	0.00184817	0.0442832
Parp8	1.5868	0.866316	2.95676	8.46883	0.00184987	0.0442832
Rps6kb1	-0.321736	-0.407675	6.366	8.46641	0.00185241	0.0443008
Plxnb1	0.450488	0.629171	5.6026	8.44357	0.00187658	0.044835
Nup62cl	-1.21385	-0.810328	3.30647	8.43378	0.00188705	0.0450413
Ptp4a3	-0.906352	-1.55415	2.95385	8.42411	0.00189745	0.0452266
Ephb3	-0.888335	-0.839228	4.30926	8.42156	0.00190019	0.0452266
2510039O18Rik	-0.575862	-0.644484	4.75553	8.42115	0.00190063	0.0452266
Ttc23	0.694577	0.316529	5.17032	8.41972	0.00190218	0.0452266
Gnao1	1.02075	1.32281	3.54343	8.40823	0.00191466	0.0454791
Smim3	-1.114	-1.55371	2.52787	8.40631	0.00191674	0.0454846
Ypel3	0.852441	1.1912	3.96132	8.40226	0.00192116	0.0455455
Dnm1l	-0.290846	-0.382449	7.37741	8.39831	0.00192549	0.0456041
Sash1	0.683797	0.825787	6.79197	8.38857	0.0019362	0.0458134
Arid5b	-1.26607	-1.52285	3.57901	8.38267	0.00194271	0.0459232
Psors1c2	0.882438	3.98193	1.30358	8.37816	0.00194771	0.0459972
Pdlim1	-0.693157	-1.04776	3.72407	8.37201	0.00195454	0.0460708
Ptpn13	-0.497794	-0.355268	7.82644	8.37169	0.0019549	0.0460708
Tm9sf4	0.431113	0.486526	6.20804	8.37029	0.00195647	0.0460708
Drc1	6.30884	3.23141	-0.116054	8.7818	0.00195986	0.0461065
Anp32a	0.282112	0.312695	8.78907	8.36471	0.0019627	0.046129
Sorbs3	0.791155	0.257879	4.28568	8.32386	0.00200899	0.0471355
Rbp1	1.08838	1.30793	4.64913	8.32353	0.00200936	0.0471355
Fbxl14	-0.348228	-0.405266	6.55311	8.30782	0.00202749	0.0475154
Dnah5	3.64156	4.44385	0.434515	8.30534	0.00203037	0.0475323
Pou2f1	0.378079	0.21017	7.35865	8.30386	0.00203209	0.0475323
Cpeb2	-1.34503	-0.748363	2.97173	8.29903	0.00203771	0.0476054
Efna1	-1.30504	-1.36308	3.65049	8.29784	0.00203909	0.0476054
Atl3	-0.466569	-0.38686	5.68086	8.2929	0.00204486	0.0476947
Hoxd8	-3.06192	-3.17814	1.28445	8.28996	0.00204832	0.0477299
Foxb1	5.31644	3.87614	2.58264	8.28265	0.0020569	0.0478824
Gria3	1.48393	2.07714	2.32536	8.28107	0.00205877	0.0478824
Lhfpl4	1.18793	1.17593	2.88783	8.27254	0.00206884	0.0480712
Micall1	-0.877364	-1.0144	3.52249	8.26939	0.00207259	0.0481126
Snora44	-2.60136	0.639704	3.07696	8.26588	0.00207676	0.0481639
Mageh1	0.477442	1.31108	3.10501	8.26098	0.00208259	0.0482537
Klf13	-0.257275	-0.460268	6.73148	8.25549	0.00208915	0.0483599
Sema6c	0.872924	1.52612	2.8063	8.25023	0.00209547	0.0484375
Tbca	0.426157	0.388299	6.34052	8.24941	0.00209645	0.0484375
Fbxo11	0.378023	0.228531	6.81337	8.23347	0.00211571	0.0488366
Pid1	0.728726	0.870023	4.71439	8.22649	0.00212421	0.0489867
Dpp4	-6.41459	-0.946559	-0.374261	8.62087	0.00213242	0.0491298
Usp15	-0.275341	-0.450867	7.69024	8.21396	0.00213955	0.0492479
Ankib1	-0.45953	-0.526588	5.71088	8.20433	0.00215142	0.0494354
Crnde	2.61407	2.62177	0.720914	8.20408	0.00215173	0.0494354
Ampd2	-0.423336	-0.60218	5.55795	8.19932	0.00215764	0.0495247
H2afv	0.514839	0.919216	4.90312	8.17853	0.0021836	0.0500328
Fam179b	-0.332545	-0.365977	6.7658	8.17832	0.00218385	0.0500328
Cdc42se1	-0.520272	-0.643619	4.96523	8.17472	0.00218838	0.0500899
Dcaf12l1	-1.26035	-1.2225	2.84526	8.16373	0.00220228	0.0503382
Efnb3	-0.828373	-0.660857	4.44178	8.1629	0.00220334	0.0503382
Mapkapk2	-0.582107	-0.507368	5.81908	8.14561	0.0022254	0.0507951
Hectd1	-0.213522	-0.39234	8.1746	8.13947	0.0022333	0.0509279
Rprm	-3.78835	-4.58347	0.139679	8.12647	0.0022501	0.0512264
Cdkn1b	0.41448	0.692869	5.09956	8.12467	0.00225245	0.0512264
Timp3	0.759601	1.12485	4.11709	8.12425	0.00225299	0.0512264
Rnf103	-0.448459	-0.812519	4.30405	8.12291	0.00225474	0.0512264
Hmgcr	-0.379518	-0.347125	6.93207	8.11319	0.00226743	0.0514444
Mbnl1	-1.61375	-2.11463	3.80528	8.11051	0.00227094	0.0514444
Pon2	-0.996937	-1.76565	2.55135	8.10992	0.00227171	0.0514444
Rnf138	-0.55127	-0.626169	5.85652	8.10915	0.00227272	0.0514444
B4galt5	-0.931553	-0.739432	5.60792	8.10623	0.00227656	0.0514794
Elmo1	0.753513	0.520458	6.0792	8.10352	0.00228013	0.0514794
Ppp2r5a	-0.365779	-0.530828	6.04972	8.10319	0.00228056	0.0514794
Psd2	3.20414	2.21589	0.331597	8.09231	0.00229495	0.051753
Svil	-0.551706	-0.619767	4.96618	8.09084	0.0022969	0.051753
Pkhd1l1	-2.49281	-1.24551	1.53043	8.08286	0.00230753	0.0519447
App	-0.56386	-0.624046	5.97213	8.08083	0.00231024	0.0519582
Mtmr1	-0.987901	-0.716681	3.52162	8.07047	0.00232414	0.0522228
Fndc3c1	-0.318039	-0.513899	7.20408	8.05609	0.00234357	0.0526113
Nhsl2	-1.16106	-1.22041	5.66945	8.03379	0.00237405	0.0532469
Mycbp2	-0.237332	-0.460644	7.66682	8.0205	0.00239243	0.0536101
Fev	-4.13955	-2.35132	0.464711	8.01533	0.00239962	0.0537222
Lancl1	0.430382	0.763528	4.63537	8.01132	0.00240521	0.0537983
Syde1	-0.68158	-0.53866	4.10612	8.00722	0.00241095	0.053849
Tnfrsf1a	0.73313	0.418495	4.44289	8.00656	0.00241187	0.053849
Rab3il1	-1.58896	-0.723177	2.61244	8.00141	0.00241909	0.0539612
Atxn7l3b	0.404244	0.284937	6.86327	7.99836	0.00242338	0.0540077
Stk26	-0.653348	-0.856946	4.15772	7.99588	0.00242689	0.0540367
Csmd2	1.86394	2.50251	1.18859	7.97702	0.00245364	0.054583
Ddx17	0.27222	0.231444	8.8008	7.97155	0.00246147	0.0547074
Tgfbr3	-0.0885674	-1.16394	4.89531	7.96688	0.00246816	0.0548064
Psip1	0.270873	0.36512	8.72382	7.96116	0.00247639	0.0549396
Zfp516	-0.421551	-0.409878	7.30251	7.94292	0.00250284	0.0554443
Ccdc50	0.343324	0.301335	7.44837	7.94236	0.00250366	0.0554443
Ube2l6	-6.77799	-3.2834	0.557817	8.30061	0.00252802	0.0559333
Nepn	5.64175	5.93603	-0.671693	8.456	0.00253257	0.0559835
Ptma	0.281935	0.198848	10.9679	7.90663	0.00255639	0.0564271
Usp36	-0.367647	-0.463312	6.08273	7.90486	0.00255903	0.0564271
Bcar1	-0.630363	-0.574133	5.37621	7.90452	0.00255954	0.0564271
Notch2	-0.395174	-0.458543	7.65054	7.89811	0.00256913	0.0565877
Socs3	-1.43882	-1.93021	1.89597	7.8875	0.00258511	0.0568887
Mmrn2	-0.684478	-1.58395	2.41169	7.88505	0.00258882	0.0568887
Pdzrn3	1.08958	1.02531	5.36852	7.88443	0.00258975	0.0568887
Cdh1	1.72825	2.12294	5.19165	7.87842	0.00259886	0.0570378
Cpne3	-0.446824	-0.272188	5.93185	7.87149	0.00260942	0.0572183
Cacna1c	0.639881	1.03973	5.11643	7.86211	0.00262378	0.0574669
Igdcc3	1.31602	1.2502	4.71163	7.86103	0.00262544	0.0574669
Cubn	-6.30155	-0.594398	1.54927	7.84509	0.00265006	0.0579542
Iqgap1	-0.393945	-0.391539	7.57412	7.84175	0.00265525	0.0580159
Unc13d	-1.53584	-2.44586	1.58954	7.83938	0.00265893	0.0580447
Rnpep	-0.598246	-0.506128	4.79784	7.82794	0.00267683	0.0583744
Tpm1	-0.430753	-0.527659	7.37651	7.82567	0.00268039	0.0583744
9430020K01Rik	-0.39946	-0.686833	5.79574	7.82517	0.00268118	0.0583744
Papolb	-1.41654	-1.616	1.98957	7.82275	0.00268498	0.0583864
Kif1c	-0.41487	-0.481783	5.24721	7.8218	0.00268649	0.0583864
P4ha2	-0.944299	-0.82901	3.14808	7.80795	0.0027084	0.0588107
Zbtb7c	-0.929446	-3.01729	1.16359	7.78795	0.0027404	0.0594528
Ptprj	0.68362	0.425461	4.81415	7.78495	0.00274522	0.0594613
Atp8a1	-0.968193	-0.53973	4.32634	7.7847	0.00274564	0.0594613
AW011738	-1.53664	-2.48775	1.87727	7.76576	0.00277638	0.060074
Lpin1	0.685612	0.694617	3.8598	7.76158	0.00278321	0.0601441
Tmsb10	0.31748	0.53278	6.99759	7.76078	0.00278452	0.0601441
Surf4	-0.331491	-0.35025	6.87894	7.75666	0.00279129	0.0602374
Zkscan3	0.575764	0.534556	4.5349	7.74903	0.00280385	0.0604553
Arhgef26	0.572912	0.894906	4.37761	7.74352	0.00281296	0.0605984
Vgll4	-1.0203	-1.16793	3.61827	7.73535	0.00282652	0.0608371
Grb14	-1.68739	-2.62561	1.09869	7.72717	0.00284018	0.0610775
Zim1	-0.679985	-0.818341	3.98029	7.70864	0.00287139	0.0616947
Tmem145	1.96656	2.6533	2.68511	7.707	0.00287417	0.0617005
Usp28	0.687928	0.481612	5.24377	7.70227	0.0028822	0.0618187
Sumo2	0.370197	0.26329	7.01164	7.69818	0.00288917	0.0619141
Anxa7	-0.477706	-0.485149	5.22963	7.69103	0.00290138	0.0621215
Tmcc1	0.505253	0.693904	5.0564	7.67864	0.00292271	0.0625235
Reep1	-0.766805	-1.10635	3.56849	7.67086	0.00293619	0.0627571
Lhfpl1	-3.1049	-6.03574	-0.504288	7.76799	0.00294844	0.0629203
Rxrg	0.893889	1.47474	2.55083	7.66352	0.00294895	0.0629203
Fam43a	-0.740117	-1.15598	3.6857	7.6605	0.00295422	0.062978
Sipa1	-0.870702	-1.16327	3.52721	7.65858	0.00295758	0.0629948
Epb41l2	0.325687	0.45961	7.36459	7.64288	0.00298518	0.0634897
4632415L05Rik	0.913967	0.462115	3.49144	7.64243	0.00298598	0.0634897
Aagab	0.650001	0.536759	4.61403	7.64026	0.00298982	0.0635162
Me2	-0.211953	-0.486597	6.57447	7.62898	0.00300987	0.0638303
Junb	-0.858266	-1.46336	3.11223	7.62658	0.00301416	0.0638303
Slc4a4	0.888079	1.06926	6.36349	7.62633	0.00301459	0.0638303
Bbs1	0.598315	0.835587	3.85859	7.62416	0.00301847	0.0638303
Ptpra	-0.360904	-0.45871	5.79012	7.62326	0.00302009	0.0638303
Lats2	-0.47884	-0.681642	5.28386	7.62319	0.00302021	0.0638303
Gm5089	2.04359	4.34871	0.552604	7.61741	0.00303058	0.0639428
Heatr5a	-0.244409	-0.423964	6.95541	7.61636	0.00303246	0.0639428
Cd81	-0.378899	-0.409467	6.28488	7.61586	0.00303336	0.0639428
Snx9	-0.742084	-0.603254	4.23035	7.61049	0.00304303	0.0640918
Tbrg1	-0.319238	-0.581509	6.01734	7.59417	0.00307265	0.0646601
Bcas3	0.668272	0.561911	4.35674	7.58754	0.00308476	0.0648593
Sapcd1	-1.76967	-4.4535	0.135327	7.58488	0.00308965	0.0649064
Rnf38	0.40198	0.164558	6.60948	7.58262	0.00309379	0.0649378
Hoxc8	-4.63895	-7.56462	0.317655	7.68126	0.00310009	0.0650144
Sec24a	-0.401945	-0.442961	6.35932	7.57544	0.00310702	0.0651042
Vsx2	1.4976	6.16765	0.0120185	7.67157	0.00311755	0.0652691
Scarf1	-1.7217	-2.92039	1.12854	7.55109	0.00315233	0.065941
Sacs	-0.541073	-0.892003	3.96987	7.54759	0.0031589	0.0659851
Hmgcs1	-0.342482	-0.341212	6.4679	7.5471	0.00315982	0.0659851
Tgfbi	1.01643	2.39196	1.5286	7.54229	0.00316889	0.0661182
Serpinb9	-2.85877	-1.73841	2.27516	7.53987	0.00317346	0.0661573
Cnn2	-0.782885	-0.824042	5.56769	7.53523	0.00318223	0.0662196
Slc6a9	-1.47679	-1.71175	2.19705	7.53456	0.00318351	0.0662196
Apex1	0.313964	0.317485	6.99891	7.53401	0.00318454	0.0662196
Tspan32	-2.59075	-7.38972	-0.0303609	7.60891	0.00323315	0.0671734
Mob3a	-0.664544	-0.498331	4.2708	7.50712	0.00323599	0.0671756
Slc8a1	1.26711	1.04899	3.79337	7.50176	0.00324635	0.0673176
Hspa12a	-1.42285	-1.57879	3.56121	7.50074	0.00324832	0.0673176
Gpsm3	-1.09613	-2.16717	1.52638	7.49793	0.00325378	0.0673738
Apol8	-1.47418	-1.88662	2.10867	7.48914	0.0032709	0.0676712
Pgbd1	1.0233	1.11874	3.20887	7.48316	0.00328259	0.0678559
Dhfr	0.429975	0.159666	6.18833	7.48073	0.00328736	0.0678916
Rai2	1.83566	3.05281	0.822247	7.47946	0.00328985	0.0678916
St3gal5	-0.944633	-1.06843	4.35858	7.47734	0.00329401	0.0679203
Myrfl	0.80648	1.91312	2.53247	7.46418	0.00332002	0.0683991
Edn1	-2.28674	-6.62866	-0.473571	7.55736	0.00333175	0.0685832
Por	0.618789	0.807178	5.15337	7.45654	0.00333523	0.0685973
Btg2	-0.507485	-1.07433	4.10662	7.45083	0.00334664	0.0687743
Slc25a24	-0.557793	-0.389952	5.33119	7.44555	0.00335722	0.0689339
Zc3hav1	-1.37339	-1.55954	6.33638	7.43706	0.00337432	0.0692147
Ttc3	0.280645	0.263635	8.75882	7.4354	0.00337767	0.0692147
Nfkbiz	-0.991282	-0.957333	5.44144	7.43457	0.00337935	0.0692147
Ly75	-0.402264	-0.550349	5.53	7.41481	0.00341959	0.0699805
Gsc	2.70877	3.26368	1.29401	7.41051	0.00342843	0.0701028
Neto1	5.26321	5.73052	-0.857182	7.87837	0.00343346	0.0701473
Marcksl1	0.279801	0.265802	8.02837	7.40536	0.00343904	0.0702027
Pitx1	-3.80902	-3.83988	1.57584	7.40314	0.00344362	0.0702378
Optc	2.25779	3.05965	2.97716	7.3951	0.00346026	0.0704138
Dpysl2	0.396008	0.397942	7.34898	7.39497	0.00346054	0.0704138
Rragc	-0.609295	-0.33489	4.67485	7.39481	0.00346085	0.0704138
Rasa3	-1.03172	-1.71507	3.0155	7.39103	0.00346871	0.0705151
Stmn2	1.0911	0.908109	2.7726	7.37881	0.00349427	0.0709759
Jarid2	0.400647	0.354296	7.08788	7.3747	0.0035029	0.0710688
Slc20a1	-0.416519	-0.4352	6.54377	7.37387	0.00350464	0.0710688
Sirpa	0.500521	0.922481	4.06204	7.37174	0.00350914	0.0711013
Bhlhe40	-1.02965	-2.05307	1.8508	7.36765	0.00351777	0.0712174
Spg20	0.527989	0.168295	5.4716	7.35233	0.0035503	0.0717822
Drc3	3.3418	1.06543	0.719781	7.35176	0.00355152	0.0717822
Serpinh1	-0.492168	-0.582301	7.4509	7.33827	0.00358046	0.0723076
Prdx2	0.370961	0.189504	7.18444	7.3306	0.00359703	0.0725583
Aes	0.937469	1.39148	2.4657	7.32979	0.00359879	0.0725583
Arhgap24	1.07397	1.65129	2.45163	7.32606	0.00360688	0.0726617
Col1a2	-1.1453	-1.45308	3.62951	7.31404	0.0036331	0.0731299
Tspan12	-1.50956	-1.46135	4.87716	7.30649	0.00364967	0.0734033
Mbtd1	0.312875	0.417299	7.6126	7.29527	0.00367446	0.0738413
Oard1	0.296354	0.831064	4.63398	7.29218	0.0036813	0.0739183
Rspo3	-0.698127	-0.781999	6.29415	7.28281	0.00370218	0.0742766
Pbx3	0.663642	0.843625	6.60707	7.26695	0.00373782	0.0749305
Knl1	-0.362416	-0.222568	7.29062	7.25899	0.00375585	0.0752303
Tspan7	0.683469	0.597278	4.19784	7.25735	0.00375957	0.0752435
Neb	0.441004	1.46818	4.56855	7.24741	0.00378222	0.0755969
Psen2	-2.00257	-0.805486	1.45952	7.2467	0.00378385	0.0755969
Arpc1b	-0.689598	-0.876127	3.61735	7.24556	0.00378647	0.0755969
Ate1	-0.561685	-0.340875	5.30993	7.24305	0.00379222	0.0756503
Abhd17b	-0.287063	-0.592091	5.45668	7.24022	0.00379872	0.0757059
Pof1b	-4.0502	-2.12429	-0.107245	7.23915	0.00380118	0.0757059
Chrd	2.394	2.89805	0.484394	7.22748	0.00382813	0.0761807
Spry2	0.376064	0.71353	5.20751	7.21084	0.0038669	0.0768898
Calm1	-0.285623	-0.397519	8.40782	7.19694	0.00389962	0.0774583
Scd2	0.285368	0.52025	9.18515	7.19602	0.0039018	0.0774583
Cenpk	0.567504	0.651033	4.42866	7.19371	0.00390729	0.0775045
Gm2694	2.62216	1.23789	1.19576	7.19095	0.00391382	0.0775715
Macf1	-0.231853	-0.386014	8.43492	7.18829	0.00392015	0.0776341
Slc16a10	-0.852991	-1.33156	2.98699	7.18681	0.00392367	0.0776413
Mapk8ip3	-0.370799	-0.432282	5.7887	7.18092	0.00393771	0.0778563
Nedd4	0.227886	0.253953	10.7987	7.17471	0.0039526	0.0780877
Dennd4a	0.580278	0.396568	4.70105	7.17195	0.00395923	0.0781558
Zfp37	0.38707	0.87839	4.22181	7.17	0.00396392	0.0781855
Peli2	1.16302	0.803403	3.99925	7.16439	0.00397744	0.078389
Def8	0.480611	0.652259	4.60774	7.15816	0.00399253	0.0786233
Scarf2	-1.87976	-1.26756	2.46155	7.14466	0.00402544	0.079208
Mthfd2l	0.789596	0.772785	3.50875	7.12406	0.00407623	0.0801429
Tril	0.714547	1.67534	2.41353	7.12261	0.00407984	0.0801497
Etv2	-1.46247	-1.33937	4.7746	7.11581	0.00409675	0.0804176
Myo10	-0.268741	-0.725206	7.89841	7.10857	0.00411488	0.0806919
Smad9	-1.33944	-1.38725	2.44366	7.1076	0.0041173	0.0806919
Cdc42ep3	-1.95452	-2.13483	1.20826	7.09933	0.00413811	0.0810351
Ptrf	-0.936812	-2.31589	2.40536	7.0976	0.00414247	0.0810557
Nfe2l2	-0.268507	-0.529574	6.49757	7.09035	0.00416085	0.0813503
Elk4	-0.593996	-0.385393	4.59549	7.08063	0.00418559	0.0817155
Apln	1.04251	2.20856	3.91206	7.0804	0.00418619	0.0817155
Pak2	-0.269322	-0.328413	7.43472	7.0783	0.00419156	0.0817555
Hspa1a	-0.155595	-3.94955	1.30341	7.06265	0.0042318	0.0824747
Uchl5	-0.392779	-0.510081	5.79192	7.06132	0.00423525	0.0824765
Zfp57	0.505198	0.890921	5.69439	7.0554	0.0042506	0.0827097
Gm11201	-1.48611	-1.29657	1.37484	7.04592	0.0042753	0.0830766
Armc2	2.26129	2.50792	1.02504	7.04557	0.00427622	0.0830766
Pdzk1ip1	-2.54009	-5.10436	-0.036175	7.04391	0.00428057	0.0830952
Gm19583	3.00864	5.35288	-0.324068	7.12953	0.00428953	0.0832033
Calcoco1	0.627359	0.469833	4.79269	7.03004	0.00431703	0.0836706
Arpc2	-0.25639	-0.414262	7.10534	7.02628	0.00432699	0.0837352
Kctd6	0.701181	0.828163	4.89236	7.02497	0.00433047	0.0837352
Gpr157	-0.975122	-1.37059	2.08014	7.02492	0.0043306	0.0837352
Slc6a8	0.54569	0.507907	5.30327	7.02075	0.00434167	0.0838831
Vasn	-0.813033	-0.617467	4.36179	7.0161	0.00435406	0.0840563
Islr2	4.96035	5.62408	-0.93367	7.43044	0.00437882	0.0844678
Adam12	-1.86483	-2.92744	0.986973	7.00033	0.00439633	0.084739
Lrrc4b	1.29401	0.392615	2.68283	6.99731	0.00440448	0.0848295
Nrxn1	-1.5558	-1.14277	1.89021	6.9845	0.00443924	0.0854318
6530402F18Rik	1.2076	1.37097	2.08952	6.97846	0.00445572	0.0855528
Htr7	3.18191	6.09105	-0.460203	7.066	0.00445585	0.0855528
Slc35g1	-1.11709	-0.537058	2.9325	6.97836	0.00445598	0.0855528
Rnu12	-0.918487	0.665144	4.95337	6.95532	0.00451949	0.0866557
A930009A15Rik	-2.024	-3.1413	0.682331	6.95496	0.00452049	0.0866557
Rab21	-0.581829	-0.711199	4.57518	6.95201	0.0045287	0.0867152
Lck	1.53223	0.975626	2.14677	6.95048	0.00453295	0.0867152
Dync2h1	0.325218	0.474963	6.89582	6.95004	0.0045342	0.0867152
Wnk3	0.32051	0.484195	6.40348	6.94668	0.00454357	0.0867747
Mpp2	-1.15264	-2.00275	2.25213	6.94639	0.00454438	0.0867747
Igf2os	-0.945671	-1.00287	3.55897	6.93522	0.00457571	0.087305
Trpc3	1.41546	1.56889	2.54912	6.93303	0.00458189	0.0873549
Igdcc4	1.37168	2.00716	2.79832	6.93142	0.00458641	0.0873613
1700028E10Rik	-0.886921	-4.76139	0.461402	6.93038	0.00458935	0.0873613
Arnt2	0.375689	1.24981	4.08415	6.92533	0.00460365	0.0875332
Wdr5	-0.277355	-0.346138	6.7543	6.92467	0.00460551	0.0875332
Cdk2ap1	0.3079	0.491746	6.22658	6.91931	0.00462075	0.0877427
Pcca	0.435821	0.639535	4.64583	6.91717	0.00462684	0.0877427
Csrnp1	-0.723994	-1.79935	2.28772	6.91596	0.00463029	0.0877427
Unc79	1.12538	3.00863	0.829428	6.91577	0.00463084	0.0877427
Cdh2	0.689206	0.76989	8.16163	6.91381	0.00463643	0.087781
Pnrc2	0.223341	0.462328	6.6351	6.89472	0.00469129	0.0887076
Slc16a3	-0.520639	-0.560447	7.34185	6.89427	0.00469261	0.0887076
Ehbp1l1	-0.500852	-1.42471	2.98717	6.89075	0.00470281	0.088832
Tceal6	1.88822	3.15934	1.2501	6.8843	0.00472156	0.0891176
Trim32	0.377749	0.525676	5.37046	6.87194	0.00475772	0.0897311
Tmem55a	-0.359459	-0.28551	6.1969	6.87052	0.00476188	0.0897406
Parvb	-0.61018	-0.621736	6.14638	6.8517	0.00481757	0.0907205
Bub1	0.324859	0.321901	7.89155	6.84791	0.00482889	0.0908638
BC051226	5.53699	2.35155	-0.516237	7.12894	0.00484081	0.0910183
Impact	-0.360325	-0.570964	6.21244	6.83911	0.00485524	0.0912197
Ninj1	-1.13949	-1.32995	2.00852	6.83091	0.00487993	0.0916136
Carmil3	1.54858	1.73486	1.29213	6.82842	0.00488744	0.0916843
Ttyh3	0.402973	0.497338	5.95249	6.82409	0.00490057	0.0918352
Cmas	-0.540055	-0.959145	4.16313	6.8233	0.00490297	0.0918352
Dixdc1	1.16981	0.578434	3.11522	6.81882	0.0049166	0.0919866
9330159F19Rik	1.21497	2.85834	1.6524	6.81818	0.00491855	0.0919866
Ermap	2.95587	2.08204	0.863791	6.81186	0.00493783	0.0922769
Tbkbp1	-0.701662	-0.992821	3.26432	6.80914	0.00494617	0.0923623
Szt2	0.316222	0.489772	5.90308	6.80116	0.00497067	0.0926869
Pclo	1.4102	0.562848	2.28482	6.80102	0.00497111	0.0926869
Cplx2	0.632936	0.791162	4.54064	6.7993	0.00497643	0.0927157
Dmtn	-0.832379	-2.83235	1.92657	6.79381	0.00499337	0.0929609
Abl2	-0.333235	-0.219353	6.84032	6.78914	0.00500786	0.0931598
Cdr2	-0.627851	-0.391865	4.65524	6.78624	0.00501689	0.0932572
Enah	0.332656	0.313674	8.1801	6.7841	0.00502356	0.0933105
Zhx3	-0.717899	-1.11223	3.42802	6.77984	0.00503685	0.0934286
Col9a1	-0.973613	-0.897785	2.88963	6.77962	0.00503754	0.0934286
Uaca	-1.00714	-1.04115	6.356	6.77698	0.0050458	0.0935112
Gja6	-1.36276	-1.73699	1.48268	6.77484	0.00505251	0.0935649
Rerg	1.18898	1.78332	2.44954	6.75939	0.00510124	0.0943728
Fam167a	3.4629	2.66815	-0.0877764	6.75857	0.00510383	0.0943728
Med12l	-0.776972	-1.42121	3.70036	6.75474	0.00511598	0.0945262
Ahcyl2	0.458845	0.397189	5.16725	6.75329	0.00512062	0.0945407
Clcn5	0.412986	0.567084	5.87466	6.75059	0.00512919	0.0946278
Ccdc108	5.7505	6.46268	-0.439028	7.13054	0.00517238	0.0953529
Smarca2	-0.65436	-0.561559	4.96028	6.72996	0.00519544	0.0957061
Tnrc6c	0.342611	0.530003	6.18702	6.7284	0.00520051	0.0957276
Abcg8	0.6931	4.02166	1.20687	6.72299	0.00521803	0.0959524
Card10	-1.18868	-1.00112	2.68286	6.72222	0.00522054	0.0959524
Sstr1	-6.29634	-7.00242	-0.0727028	7.10728	0.0052403	0.0962026
Aldh1a2	4.03915	4.18071	5.33532	6.71563	0.005242	0.0962026
Pdlim3	-1.79074	-1.23391	1.52315	6.7113	0.00525617	0.0963906
Tom1l1	-1.06552	-1.2674	4.1438	6.70837	0.00526578	0.0964875
Rgs5	-0.923237	-0.528584	4.34556	6.70729	0.00526932	0.0964875
Snhg11	0.531721	1.07356	4.27342	6.70203	0.00528661	0.096732
Kdelr2	-0.293037	-0.457702	6.6841	6.69824	0.00529915	0.0968726
Casd1	-0.484671	-0.285332	5.98204	6.69731	0.00530219	0.0968726
Cemip	1.30069	2.57928	1.57007	6.68312	0.00534933	0.0976612
Esd	0.352221	0.295573	6.31622	6.6809	0.00535677	0.0977243
Cyp2j6	1.14345	1.13818	2.03482	6.67161	0.00538794	0.0982198
Lgals1	-1.11187	-1.93541	2.69246	6.67039	0.00539201	0.0982211
Prph	-3.12803	-3.55739	-0.0628172	6.66833	0.00539897	0.0982742
Chst1	2.40463	1.04059	1.95289	6.66715	0.00540294	0.0982742
Cradd	1.09076	1.16482	2.39439	6.65965	0.00542832	0.0986627
Svs1	6.06418	6.67525	-0.258786	7.02751	0.00548086	0.0995439
Sh3tc2	2.50665	0.523481	1.31646	6.64171	0.00548956	0.0996282
Cbln1	1.27451	1.66892	3.18797	6.6394	0.00549747	0.0996981
Mxd4	1.57606	1.24997	1.77088	6.62113	0.00556073	0.100771
Rab8b	0.408297	0.478145	6.47474	6.61863	0.00556944	0.100854
Vegfa	-0.963461	-1.13529	5.1613	6.61279	0.00558983	0.101149
Pcbp2	0.255507	0.188879	8.9612	6.60765	0.00560787	0.1014
Mef2c	0.700925	1.2836	3.43544	6.6058	0.00561437	0.101406
Shisa2	0.865019	1.68101	2.46246	6.60482	0.00561781	0.101406
Itpr3	-0.855007	-0.573693	4.94751	6.60404	0.00562057	0.101406
Btla	2.74845	6.70171	-0.0761997	6.67973	0.00563218	0.101541
Atf7	-0.306929	-0.583173	5.9619	6.59764	0.00564316	0.101664
Eid1	0.296112	0.546813	5.98869	6.59325	0.00565873	0.10187
Zfp664	0.294141	0.32137	7.31345	6.58844	0.00567582	0.102102
Asxl3	0.849751	0.849977	4.55826	6.58426	0.00569073	0.102286
Pogk	0.501251	0.854312	4.11863	6.58325	0.00569434	0.102286
Galk1	-0.500578	-0.249642	5.50038	6.58089	0.00570279	0.102362
Helb	0.709004	0.167002	4.32823	6.57875	0.00571044	0.102425
Ttc26	0.465708	0.629845	4.74377	6.57691	0.00571704	0.102455
Natd1	0.483017	0.836059	4.17274	6.57584	0.0057209	0.102455
Cd44	-1.22219	-1.63235	4.42814	6.57478	0.00572468	0.102455
Daam1	-0.654409	-0.700342	6.23682	6.57349	0.00572933	0.102464
Peg13	-0.633207	-0.546889	3.96906	6.57066	0.00573952	0.102571
Tmem132a	0.429281	0.390715	5.61841	6.56178	0.00577162	0.10307
Vat1l	2.42317	2.94304	0.845632	6.55848	0.00578361	0.103209
Zfp704	-0.349264	-0.453071	6.73251	6.55311	0.00580318	0.103393
Snx4	-0.330236	-0.428933	6.00825	6.55186	0.00580773	0.103393
Ifi35	-2.38117	-3.01413	0.41915	6.55114	0.00581034	0.103393
Plcb3	-0.308778	-0.696754	4.91842	6.55103	0.00581076	0.103393
Tmem132d	2.3772	1.81902	0.687931	6.54583	0.00582977	0.103656
Itga4	-1.98736	-1.73043	3.01633	6.54321	0.00583939	0.103752
Samd8	-0.401156	-0.376207	5.7159	6.5397	0.0058523	0.103906
Ppp1r3e	-5.41788	-5.39364	-0.871035	6.90692	0.00586815	0.103995
Rab15	1.74806	0.821497	1.8132	6.53508	0.00586933	0.103995
Cmtm3	-0.91903	-1.17785	2.75068	6.53489	0.00587004	0.103995
Elovl4	0.630136	1.04493	3.31497	6.53353	0.00587508	0.104009
Gapvd1	-0.277322	-0.330075	7.16258	6.5298	0.0058889	0.104179
Slco4a1	-3.70046	-3.17016	0.832568	6.52416	0.00590984	0.104474
Cpe	1.00866	0.767032	3.07878	6.51942	0.0059275	0.104628
Zdhhc14	-1.68129	-2.40572	1.01916	6.51907	0.00592879	0.104628
Rnf144a	0.478481	0.763674	5.40145	6.51839	0.00593136	0.104628
Ebf3	-2.27436	-0.0149239	1.64234	6.50817	0.00596965	0.105061
Zcchc16	4.99019	5.45614	-0.982396	6.87559	0.00597365	0.105061
Pacsin2	-0.299191	-0.541826	5.43594	6.50531	0.00598045	0.105061
Nomo1	-0.316449	-0.355612	6.36124	6.50444	0.00598371	0.105061
Ncoa2	-0.203332	-0.423398	6.89027	6.50431	0.0059842	0.105061
Tgfbr2	-1.11503	-0.811629	2.47831	6.50418	0.00598469	0.105061
Cttnbp2nl	0.457472	0.452542	5.71255	6.50315	0.0059886	0.105061
5330434G04Rik	6.27361	3.6209	0.0145584	6.76098	0.00599263	0.105061
Hoxd3	-1.54689	-4.61597	0.582131	6.50161	0.00599441	0.105061
Hars	-0.281807	-0.3157	6.39411	6.4966	0.00601337	0.105318
Cep97	0.362576	0.428396	5.93042	6.49267	0.0060283	0.105443
Mmp9	-3.86992	-1.59914	0.352085	6.49245	0.00602912	0.105443
Cntn2	1.28782	1.58753	1.9553	6.4843	0.00606021	0.105911
Cmtm7	-1.29314	-0.577665	3.50511	6.48053	0.00607464	0.106088
Kynu	5.57147	4.69944	-1.0178	6.82603	0.00614491	0.107239
Mcoln3	-1.66685	-1.44442	1.91574	6.46102	0.00614997	0.107251
Clic5	-5.37406	-6.24464	-0.640816	6.81934	0.00616845	0.107497
Mirg	-0.834729	-0.830571	3.21358	6.45166	0.00618644	0.107734
Nphp3	0.662908	0.799039	4.33675	6.44444	0.00621475	0.10815
Tfcp2l1	-2.46228	-0.995199	1.28863	6.43744	0.00624235	0.108553
Kalrn	-0.49178	-1.20219	5.12887	6.4338	0.00625674	0.108726
Ube2d1	0.294425	0.51756	6.08082	6.43219	0.00626314	0.108761
N4bp2	0.308463	0.204686	6.89918	6.42953	0.00627369	0.108867
Sptbn2	0.7083	1.12106	4.02311	6.4264	0.00628613	0.109006
Sema3a	-2.2507	-1.71747	1.01987	6.42355	0.00629746	0.109106
Rnf19a	-0.371061	-0.622115	5.62958	6.42271	0.00630083	0.109106
Zc3h12c	-0.8195	-1.16041	3.38085	6.41474	0.00633272	0.109581
Pcdh11x	0.982719	1.4815	2.00774	6.40823	0.0063589	0.109859
Prdm8	2.07281	6.8737	0.155281	6.48243	0.00636101	0.109859
Noct	-0.298952	-0.816441	4.99021	6.40741	0.00636221	0.109859
P2rx1	-3.23364	-3.40246	0.581778	6.40088	0.0063886	0.110237
Stc2	-1.07687	-2.82462	1.38796	6.39265	0.00642203	0.110736
Nynrin	-0.2785	-0.295874	6.73759	6.381	0.0064697	0.11148
Prdx3	-0.207107	-0.762855	6.00508	6.37667	0.00648749	0.111708
Myo7a	-1.42679	-0.981326	2.34364	6.36858	0.00652091	0.112166
Ctso	-1.59847	-1.86789	1.15626	6.36802	0.00652326	0.112166
Zfp334	0.216289	0.551105	6.23989	6.36549	0.00653375	0.112268
Sri	-0.682605	-0.536093	4.27577	6.35618	0.0065725	0.112855
AI661453	-1.02946	-1.52601	2.29787	6.34908	0.00660226	0.113287
Tab2	-0.115376	-0.450822	7.72515	6.34365	0.0066251	0.113599
Il9r	-3.48536	-4.91978	0.161645	6.34198	0.00663211	0.11364
Rbm43	-1.61179	-0.895437	1.98489	6.33704	0.00665301	0.113918
Zfp719	0.547939	0.30508	4.70156	6.32881	0.00668796	0.114437
Kank2	-0.422618	-0.402955	5.6685	6.32724	0.00669467	0.114472
Dusp27	-3.93763	-1.68017	0.367464	6.31334	0.00675418	0.115409
Gtf2h1	-0.344129	-0.368448	6.06836	6.30135	0.00680602	0.116214
Rbfox1	1.69633	1.79619	1.97476	6.29955	0.00681384	0.116267
Idh2	0.430216	0.463812	5.3801	6.2922	0.00684586	0.116732
Msi1	0.471486	0.667537	4.63592	6.29103	0.00685096	0.116737
Gja4	-3.43408	-2.77203	0.221337	6.28771	0.00686552	0.116902
Pclaf	0.286048	0.297139	7.23009	6.28664	0.00687017	0.116902
Lmo3	4.97017	5.70612	-0.907833	6.62829	0.00688455	0.117066
Anks6	1.36204	1.9151	1.38513	6.27798	0.00690827	0.117388
Bag3	0.713784	0.361846	5.21318	6.27326	0.00692915	0.117661
Zfp944	0.483494	0.700726	3.89555	6.26596	0.00696155	0.11813
Kcnj15	1.71894	1.67851	1.87704	6.26352	0.00697242	0.118216
Wnt5a	0.395369	0.463348	6.58804	6.26264	0.00697629	0.118216
Slc1a5	-0.395819	-0.693461	5.58635	6.254	0.00701497	0.11879
Stk39	-0.631821	-0.534453	5.26183	6.24458	0.00705736	0.119347
Grm6	-2.27922	-3.17684	0.429237	6.24406	0.00705968	0.119347
Gclm	-0.572173	-0.615212	4.27879	6.24344	0.00706248	0.119347
Nasp	0.271788	0.228129	9.93856	6.2385	0.00708489	0.119612
Foxa2	5.16473	2.99555	-0.188519	6.47648	0.00709135	0.119612
Smtnl1	-4.96629	-4.1885	-0.485238	6.47614	0.00709279	0.119612
Caskin2	-0.613168	-0.482066	4.33362	6.23231	0.007113	0.119871
Prps2	0.577637	0.421897	6.29504	6.22717	0.00713644	0.120054
Pik3r3	0.246725	0.754273	4.71695	6.22482	0.00714718	0.120054
Mmp25	1.65239	2.51251	0.586346	6.22456	0.00714841	0.120054
Tcf20	-0.176176	-0.360126	7.55256	6.22449	0.0071487	0.120054
Hoxb9	-3.36088	-3.07802	1.45667	6.22439	0.00714918	0.120054
Dnajc28	1.98838	0.593002	1.28555	6.2227	0.0071569	0.120054
Taok3	-0.547824	-1.34791	3.14835	6.22243	0.00715815	0.120054
Kcnk6	-1.88869	-0.739765	1.32581	6.21754	0.00718061	0.120349
Emb	0.923087	1.09845	8.92349	6.2084	0.00722282	0.120974
Nfxl1	-0.39827	-0.35879	6.48763	6.20257	0.00724985	0.121343
Egln3	-0.244941	-0.653975	5.72038	6.19985	0.00726252	0.121437
Tyw3	0.774435	0.764871	3.22656	6.19925	0.00726531	0.121437
1700025G04Rik	-0.563292	-0.519977	4.8863	6.19613	0.00727985	0.121597
Ltbp4	0.896061	1.1267	2.49873	6.19173	0.00730046	0.121858
Susd6	0.57066	0.437532	5.08262	6.18904	0.00731306	0.121985
Mx2	-5.34235	-5.6726	-0.864984	6.52246	0.00732061	0.122028
Cacng7	2.22744	1.70666	1.69948	6.17642	0.00737255	0.122801
Gm12504	1.02449	0.298572	3.10667	6.17549	0.00737697	0.122801
Nfe2l1	-0.274202	-0.377065	6.52575	6.16792	0.00741294	0.123316
A930024E05Rik	0.714875	1.17298	2.564	6.16527	0.0074256	0.123443
Cxx1a	0.966922	0.997607	3.03928	6.16164	0.00744294	0.123584
Afap1l1	-1.15792	-2.05166	2.64604	6.16138	0.00744418	0.123584
Adgrl4	-2.78029	-5.21438	-0.594105	6.22929	0.00745143	0.123621
Msantd3	0.407086	0.635853	4.86651	6.15605	0.00746975	0.123841
2610318N02Rik	0.4398	0.559456	4.83996	6.15387	0.00748023	0.123931
Bhlhe41	1.49922	2.59502	0.961532	6.15263	0.00748618	0.123946
Cplx3	3.24114	3.37588	-0.249065	6.15055	0.00749622	0.124029
Rmnd5b	-0.789779	-0.51208	3.18403	6.14438	0.00752604	0.124438
Mybl2	-0.169197	-0.621455	5.67783	6.14163	0.00753934	0.124574
Ccdc40	0.584235	0.938142	3.51943	6.14002	0.00754717	0.12462
Eef2k	-0.753039	-0.565658	3.73067	6.12261	0.00763224	0.12594
Adgrg5	1.39574	6.40707	-0.392471	6.17285	0.00772147	0.127326
Amigo2	-1.11743	-1.80091	1.6231	6.0998	0.00774533	0.127634
Procr	-1.99687	-4.31445	0.00555802	6.09596	0.00776458	0.127825
Osbpl5	-0.779898	-1.77403	1.7439	6.09457	0.00777151	0.127825
Rock2	-0.198389	-0.354801	8.07554	6.09437	0.00777253	0.127825
Arhgap18	-1.41536	-0.912757	1.80783	6.09069	0.00779102	0.127936
Tmem135	-0.666644	-0.884391	3.91647	6.09034	0.00779279	0.127936
Cdc42ep5	-0.697179	-1.28106	2.84612	6.08991	0.00779494	0.127936
Klhl2	-0.484959	-0.451987	4.74412	6.07715	0.00785943	0.128887
Mycl	0.731923	0.39881	5.33071	6.07637	0.00786341	0.128887
Six5	0.928999	1.4203	2.50699	6.06354	0.00792887	0.129874
Fkbp1a	-0.270962	-0.37985	7.61239	6.06068	0.00794355	0.129956
Esrrb	-4.02357	-2.96242	0.0941546	6.0605	0.00794448	0.129956
Prmt6	0.464331	0.648079	4.88649	6.05573	0.00796903	0.130271
Xrcc5	0.3337	0.366366	6.1808	6.05144	0.00799118	0.130546
Adam10	-0.376983	-0.40887	6.29893	6.04758	0.00801116	0.130785
Trim2	0.665749	1.11286	3.30252	6.04415	0.00802896	0.130988
Mesp1	1.0809	1.29356	6.01196	6.03281	0.00808816	0.131867
Plod2	-0.309697	-0.45261	5.74969	6.03025	0.00810158	0.131998
Glud1	-0.210971	-0.385913	7.23446	6.02919	0.00810711	0.132
Atp7a	-0.434982	-0.485491	6.35755	6.02695	0.00811888	0.132104
Zfp568	-0.295269	-0.338225	7.87244	6.02153	0.00814749	0.132419
Slc29a1	-1.0557	-1.36253	4.36311	6.02023	0.00815435	0.132419
Cdx4	-2.88416	-2.46488	3.4081	6.01926	0.00815946	0.132419
Dcc	2.44046	4.82759	0.183541	6.0192	0.00815979	0.132419
Gm11992	2.25617	2.72901	0.605643	6.0138	0.00818841	0.132795
Ppp1r9a	-1.13362	-1.17109	4.17968	6.00891	0.00821443	0.132898
Sccpdh	-0.649312	-0.328763	4.50158	6.00873	0.00821539	0.132898
Ap3s1	0.544818	0.580519	5.66193	6.00861	0.00821603	0.132898
Ears2	0.550025	0.693687	3.7812	6.0079	0.0082198	0.132898
Cd320	0.478348	0.616125	4.13574	6.00751	0.00822186	0.132898
Gabbr1	0.551719	0.806229	4.44932	5.99981	0.00826308	0.133477
Prdm6	-0.790738	-1.04464	5.95456	5.99653	0.00828066	0.133673
Zfp36l2	0.507466	0.380981	6.9273	5.9935	0.00829697	0.133848
Tmem176a	-1.29175	-1.61863	2.22106	5.9915	0.00830774	0.133934
Syt11	1.17675	1.35325	2.41843	5.98823	0.00832539	0.13413
Mgst1	3.72082	6.45255	-0.168557	6.04215	0.00838887	0.135064
Zfp946	0.310835	0.778242	4.57964	5.97445	0.00840028	0.135159
Tns4	0.876954	1.20281	3.35577	5.97153	0.00841621	0.135327
Syne1	-1.69217	-1.41066	3.78187	5.96646	0.00844401	0.135685
Chrnb4	1.24698	3.01608	1.07154	5.96455	0.00845453	0.135765
Frmd4b	-0.564759	-0.702119	4.70546	5.94599	0.00855725	0.137325
Csrp2	-0.863824	-0.776655	4.92149	5.93829	0.00860028	0.137925
Cdca7	0.311378	0.31179	7.24292	5.93551	0.00861585	0.138011
Clstn3	0.924535	1.31745	2.93227	5.93494	0.00861902	0.138011
Llgl1	0.186613	0.585608	6.61522	5.93432	0.0086225	0.138011
2210019I11Rik	-5.5547	-4.0165	-1.11721	6.24259	0.00862914	0.138027
Fam163b	1.08907	2.04751	1.88142	5.92449	0.00867792	0.138628
Nrip3	-2.582	-3.24856	0.32773	5.92447	0.00867805	0.138628
Dnajc13	-0.199382	-0.364121	7.53572	5.91957	0.00870581	0.138981
Rtn2	0.947367	1.29908	2.94453	5.91604	0.0087259	0.139212
Appbp2	-0.268863	-0.399606	6.60484	5.91356	0.00874001	0.139346
Zcchc11	-0.281567	-0.186112	7.82807	5.90622	0.00878193	0.139924
D7Ertd443e	5.51744	5.69149	-0.778098	6.20907	0.00880253	0.140132
Zfp385b	1.05248	1.47823	2.20662	5.90196	0.00880643	0.140132
Extl1	-1.25714	-1.01345	1.97298	5.89304	0.00885784	0.140859
Skida1	0.596808	0.70197	3.66112	5.88996	0.00887566	0.141047
Lgals3bp	-1.6175	-2.19721	1.03639	5.88901	0.00888117	0.141047
Erbb2	-1.05182	-0.533662	4.36887	5.88348	0.00891334	0.141466
Pitpna	-0.300471	-0.364998	6.31673	5.87817	0.00894429	0.141862
Nlrc5	4.52849	6.25514	-0.760711	6.18117	0.00894982	0.141862
S100a6	-1.52571	-1.90403	1.09104	5.8745	0.00896582	0.142
Klhdc7a	-0.325742	7.00374	-0.23974	5.93698	0.00897182	0.142
Dgkh	-0.704142	-0.815926	3.19565	5.87278	0.00897591	0.142
Cfap57	1.60013	2.20376	0.909315	5.8717	0.00898221	0.142008
Zcchc2	-0.310863	-0.583244	5.19856	5.86486	0.00902249	0.142553
Rpl39	0.250897	0.373273	8.26441	5.85348	0.00908993	0.143526
Celf4	0.701321	0.796186	3.73738	5.84936	0.00911452	0.143822
Tcea3	2.03259	0.662906	2.21317	5.84243	0.00915595	0.144383
Klk10	-5.65089	-1.3777	-0.376424	6.04043	0.00923297	0.145504
Heph	0.566538	0.556569	3.87938	5.82058	0.00928799	0.146277
Alox15	-1.72079	-2.66066	3.55806	5.81952	0.00929449	0.146285
Epha7	0.845081	0.976363	3.39729	5.81239	0.00933807	0.146877
Tspan6	0.209007	0.461848	6.52115	5.80957	0.00935537	0.146951
Prkch	-1.62016	-1.44177	1.37912	5.8094	0.00935638	0.146951
Dcbld1	-0.777215	-0.7688	3.55413	5.80869	0.00936075	0.146951
Gbx2	1.46909	1.61416	4.40173	5.80529	0.00938167	0.147185
Mpped1	2.35989	2.22356	0.586206	5.80026	0.00941271	0.147578
Phldb2	0.530178	0.784774	7.8392	5.79207	0.00946347	0.148279
Alad	-0.485086	-0.434567	5.14306	5.78268	0.00952206	0.149097
Zdhhc9	-0.471075	-0.868554	3.94623	5.78176	0.00952784	0.149097
5730559C18Rik	0.393654	0.848942	4.07381	5.77922	0.00954376	0.149251
Edn3	1.5617	2.46614	1.05859	5.77648	0.00956092	0.149424
Ptgis	-0.639508	-0.435931	4.704	5.77543	0.00956752	0.149432
Noc2l	-0.251264	-0.387137	7.36886	5.77339	0.00958037	0.149538
Chst3	1.55557	0.736531	1.58969	5.75947	0.00966855	0.150818
Ctnna1	-0.237474	-0.262371	8.20237	5.75699	0.0096843	0.150968
Gucd1	-0.797162	0.058594	3.7114	5.75074	0.00972428	0.151441
Fbxo9	-0.809691	0.405734	3.76255	5.75031	0.00972699	0.151441
Timm50	0.388363	0.325195	5.79629	5.74622	0.00975326	0.151754
Igsf5	2.95025	5.56358	-0.713131	5.8014	0.00978968	0.152224
Tmem38b	-0.911006	-1.01796	2.87534	5.73954	0.00979626	0.15223
Fbxo6	-1.33036	-0.983603	2.54053	5.73699	0.00981279	0.15239
Suds3	0.322308	0.389579	5.69642	5.73508	0.00982511	0.152485
Slc30a2	-1.39029	-3.36866	1.00238	5.72999	0.00985817	0.152901
Adgrl1	-0.393427	-0.378566	6.9685	5.71901	0.00992982	0.153915
B430010I23Rik	-3.08298	-3.33549	-0.0482528	5.71572	0.00995136	0.154152
Fam131a	2.20553	3.53709	-0.00233157	5.71384	0.00996374	0.154246
Zswim5	0.773089	0.550236	3.71338	5.71238	0.00997337	0.154262
Zfhx4	2.34662	-0.241073	2.64616	5.71178	0.00997732	0.154262
Abcg2	-0.326242	-0.395297	6.19239	5.71078	0.00998392	0.154267
Ccdc106	1.81044	1.9809	0.43541	5.7093	0.00999368	0.154313
Cdc20	0.291833	0.243672	7.04428	5.70841	0.00999953	0.154313
Tspan14	-0.297589	-0.706634	4.96085	5.70107	0.0100481	0.154966
Mlh3	0.328284	0.548065	4.90676	5.69826	0.0100668	0.155156
Cdh3	-1.49653	-1.74908	3.12187	5.69611	0.0100811	0.155279
Ppp1r14c	-5.80119	-2.73355	-0.493548	5.88804	0.0101426	0.156093
Gal	2.4319	3.69226	0.955177	5.6863	0.0101466	0.156093
Cdk4	0.229497	0.245262	8.20409	5.68432	0.01016	0.1562
Dusp1	-0.500812	-0.893782	4.02247	5.68196	0.0101758	0.156345
Glul	0.39513	0.396467	7.23517	5.6793	0.0101937	0.156523
Pcbp3	0.593524	0.553481	4.31571	5.67384	0.0102306	0.156981
Ap3s2	0.257676	0.384132	6.16832	5.67299	0.0102364	0.156981
Cmtm8	-1.4502	-2.01206	0.980539	5.6673	0.010275	0.157403
Arhgap42	0.403991	0.477829	4.84176	5.66705	0.0102767	0.157403
Myo1e	0.513655	0.512393	4.18045	5.66545	0.0102876	0.157471
Setd7	0.506949	0.139369	6.60722	5.66333	0.010302	0.157574
Scn1a	1.41155	1.43992	2.121	5.66172	0.010313	0.157574
Plxnc1	-0.670041	-1.47463	3.72655	5.66164	0.0103136	0.157574
Map7d1	-0.342547	-0.347893	6.19756	5.65962	0.0103274	0.157687
Zmym2	0.266923	0.304195	8.08616	5.65861	0.0103343	0.157694
Mex3b	0.323946	0.599873	5.55569	5.65749	0.0103419	0.157713
Slc5a3	0.592689	0.52437	7.11803	5.6523	0.0103775	0.158157
AF529169	-1.44111	-1.64163	2.63203	5.65042	0.0103905	0.158256
Sim1	2.50772	2.18401	0.533649	5.6481	0.0104064	0.158401
Klf16	-0.483998	-0.617665	4.17556	5.63	0.0105321	0.160214
Cisd2	0.256343	0.375761	6.02977	5.62899	0.0105392	0.160223
Zbtb8a	0.823219	0.931365	2.83853	5.62739	0.0105503	0.160293
Tcf15	2.58534	2.34021	0.6182	5.62466	0.0105695	0.160428
BC051142	1.92825	2.46853	0.557317	5.62343	0.0105781	0.160428
Sh3bgrl	0.379738	0.335266	7.09146	5.62333	0.0105788	0.160428
2007-09-01	-0.221724	-0.339053	7.9366	5.62095	0.0105955	0.160582
Tnrc6b	0.265295	0.177256	7.41726	5.61627	0.0106285	0.160982
Arhgap35	0.313112	0.193658	8.24049	5.61444	0.0106414	0.161079
Mknk2	-0.227406	-0.568545	5.69951	5.61266	0.010654	0.161169
Cd47	-0.958091	-1.05133	2.59759	5.606	0.0107012	0.161784
Trpm1	2.6877	2.70604	-0.077955	5.59986	0.010745	0.162346
Irf2bpl	0.591061	1.05918	4.67756	5.58571	0.0108465	0.163779
Ctsz	-0.380205	-0.757997	4.16271	5.58413	0.0108579	0.163811
Slc5a7	0.763956	1.58269	2.47691	5.58357	0.010862	0.163811
Gramd3	0.837433	0.534248	3.27518	5.57255	0.010942	0.164916
Tmc6	-0.767242	-0.663786	3.26979	5.56875	0.0109696	0.165232
Rprd2	0.350073	0.0974745	7.21283	5.56454	0.0110004	0.165594
Als2	0.435065	0.498274	5.43127	5.56348	0.0110082	0.165609
Tcirg1	-0.783911	-0.828388	3.38747	5.55754	0.0110518	0.166163
Git1	-0.291618	-0.570117	6.08369	5.55634	0.0110607	0.166194
Naglu	2.87344	1.48897	0.785735	5.54419	0.0111506	0.167398
Adam15	-1.1469	-1.43315	2.05782	5.54368	0.0111544	0.167398
Mrps6	0.582761	0.639798	4.17252	5.53874	0.0111912	0.167848
Mgea5	0.243387	0.319272	7.86748	5.53706	0.0112038	0.167933
Phxr4	1.84736	0.993275	1.28236	5.53373	0.0112286	0.168185
Bmp5	-1.02803	-0.527335	3.96402	5.53229	0.0112395	0.168185
Nr4a1	-0.515174	-1.48269	3.21074	5.53207	0.0112411	0.168185
Ccdc33	5.31079	4.14508	-0.346997	5.7195	0.0112656	0.168449
Mapk10	3.00282	2.55935	-0.161169	5.52527	0.0112923	0.168745
Ncan	1.79038	1.59753	1.23018	5.52098	0.0113247	0.169126
Prr5l	-1.17112	-0.984865	2.76518	5.51806	0.0113467	0.169352
Rin2	1.03784	1.03334	3.01513	5.51485	0.0113711	0.169613
Slc7a2	-0.942754	-1.12631	2.79706	5.51353	0.0113811	0.169659
Trp53bp1	0.228848	0.361044	7.81961	5.51004	0.0114077	0.169952
Ctsd	-0.399812	-0.112338	5.64252	5.50868	0.0114181	0.170003
Atp5h	0.346012	0.23531	6.18313	5.50544	0.0114428	0.17024
Snn	0.340539	0.621881	4.99725	5.50478	0.0114478	0.17024
Acta2	-2.27873	-2.93534	2.70072	5.50343	0.0114582	0.17029
Bcl6b	-1.40217	-1.66048	1.13163	5.50187	0.0114702	0.170365
Deptor	0.785922	1.28291	4.48007	5.49879	0.0114938	0.170613
Frs2	-0.366355	-0.424366	6.79911	5.49542	0.0115197	0.170894
Rffl	-0.772016	-0.638348	3.60806	5.48976	0.0115634	0.171438
Acap1	-1.95936	-1.27331	0.674886	5.48348	0.0116121	0.172057
Dpysl3	0.653433	0.551376	3.68849	5.48052	0.0116351	0.172293
Cdcp2	1.56462	4.44325	-0.118591	5.47646	0.0116668	0.172608
Mir18b	2.24199	4.37688	-0.378638	5.476	0.0116704	0.172608
Zfp275	-0.337795	-0.293593	6.1244	5.47142	0.0117062	0.172955
Zfp7	-0.462069	-0.474187	5.15166	5.4712	0.011708	0.172955
Nadk2	-0.290415	-0.566487	6.52235	5.46773	0.0117352	0.173224
Itm2b	-0.669045	-0.293856	4.83893	5.4665	0.0117448	0.173224
Vangl2	0.324998	0.269086	6.19259	5.46589	0.0117497	0.173224
Rnf150	1.13848	2.06703	1.32845	5.46528	0.0117544	0.173224
E330009J07Rik	-0.814035	-0.420869	3.54587	5.46314	0.0117713	0.173369
Zfp850	-0.458032	-0.179773	5.53333	5.46218	0.0117789	0.173377
9430021M05Rik	2.63211	6.18611	-0.581871	5.5112	0.0118285	0.174003
Sema6a	1.34872	1.33743	6.01665	5.44613	0.0119063	0.174933
Zfp454	1.35833	1.47814	1.86485	5.44586	0.0119085	0.174933
Ptch1	-0.392401	-0.66935	8.77531	5.44527	0.0119132	0.174933
Adamts20	-0.571813	-0.697749	4.4348	5.43973	0.0119576	0.175449
Slc29a4	1.05781	1.03545	2.26607	5.4391	0.0119626	0.175449
Rnf128	-0.794025	-0.559301	3.53845	5.43299	0.0120117	0.176065
Lsp1	-1.35837	-0.444739	2.08904	5.43137	0.0120248	0.176151
Ell2	-0.574941	-0.661517	4.01797	5.42534	0.0120736	0.17676
Artn	-2.34455	-2.60636	0.754824	5.4224	0.0120975	0.177004
Bend3	0.340298	0.231903	7.17213	5.42094	0.0121093	0.177072
Farp1	-0.408427	-0.444983	5.69918	5.4187	0.0121276	0.177233
Baz1a	-0.147415	-0.698262	6.49533	5.41306	0.0121736	0.1778
Maff	-0.848655	-1.0583	2.3249	5.41063	0.0121936	0.177903
Cd151	-0.677664	-0.255121	4.22549	5.41008	0.0121981	0.177903
Igsf11	-3.54838	-2.6796	2.05972	5.40877	0.0122088	0.177903
Myl1	1.41603	2.32985	1.46202	5.40866	0.0122097	0.177903
Nbeal2	-0.946431	-1.53664	2.29984	5.40753	0.0122189	0.177932
Pde4a	-0.790598	-0.845262	3.4986	5.40529	0.0122373	0.178095
Orai3	-0.803948	-0.47343	3.45659	5.40229	0.0122621	0.17835
Zfp827	0.667956	0.964624	4.43987	5.39976	0.012283	0.178547
Arpc5	-0.374068	-0.30125	6.08216	5.39159	0.0123506	0.179424
Nckap5	-1.18645	-1.04014	1.89254	5.37922	0.0124539	0.180818
Atp1b2	0.439349	1.08884	4.90233	5.37588	0.012482	0.181118
Akap13	0.245338	0.338208	7.07611	5.37464	0.0124924	0.18112
Hoxa9	-5.03594	-7.05571	-0.313975	5.63055	0.0124969	0.18112
Alcam	1.50105	1.74164	3.57029	5.37312	0.0125052	0.181134
Smad4	0.242497	0.29393	7.35592	5.36947	0.012536	0.181472
Csrnp2	0.504879	0.422493	4.45162	5.36856	0.0125437	0.181472
Grap	-3.35894	-2.69184	0.280183	5.36747	0.0125529	0.181472
Tdh	2.11672	2.22421	0.728658	5.36685	0.0125582	0.181472
Lpcat4	-0.526295	-0.572284	3.97749	5.36556	0.0125691	0.181523
Slit3	0.979477	0.518806	5.33695	5.35625	0.0126482	0.182559
Tesk2	1.16198	0.905246	2.77467	5.35536	0.0126559	0.182561
Letm2	0.996721	0.701302	2.98957	5.35319	0.0126744	0.182721
Fermt1	2.03795	2.90737	0.18348	5.35155	0.0126884	0.182816
Fah	-0.427937	-0.824838	3.89255	5.34828	0.0127164	0.183112
Tmem47	0.446768	0.531022	7.46773	5.3465	0.0127317	0.183165
Psmb8	-1.72887	-3.09613	0.564575	5.346	0.012736	0.183165
Zfp146	0.341457	0.364552	5.66246	5.34524	0.0127425	0.183165
Ccdc90b	0.456466	0.500533	4.35632	5.34395	0.0127536	0.183218
Urb2	-0.263926	-0.480104	6.76168	5.32881	0.0128846	0.184991
Gbp2	-2.45636	-5.98861	-0.693354	5.37242	0.0129643	0.186026
Bcan	1.90749	5.91499	-0.543545	5.36447	0.0130329	0.186808
Mobp	4.66718	5.78052	-0.957096	5.56242	0.0130352	0.186808
Gdpd5	-0.429076	-2.61608	1.16155	5.3109	0.0130416	0.186808
Foxn2	-0.292036	-0.552505	6.04632	5.30617	0.0130834	0.187297
Ehd2	-0.713154	-0.822688	2.84504	5.29718	0.0131632	0.18833
Porcn	1.57198	0.950872	1.44474	5.29403	0.0131913	0.188621
Nphp1	0.742181	0.483201	3.54286	5.29288	0.0132016	0.188659
Zfp532	0.303231	0.560028	6.04381	5.29136	0.0132151	0.188742
Hltf	0.249023	0.469151	5.50884	5.28831	0.0132425	0.189023
Atp10a	-0.649655	-0.494823	3.4778	5.2869	0.0132551	0.189093
Neat1	-0.083512	-1.40872	4.16073	5.28121	0.0133063	0.189706
Alpk1	1.43681	2.23649	0.554342	5.27983	0.0133188	0.189706
Creb3l2	-0.745446	-0.502544	3.61096	5.27955	0.0133212	0.189706
Eno3	-0.943336	-0.533366	2.80284	5.27811	0.0133343	0.189781
Ralb	-0.330537	-0.58934	4.73511	5.27709	0.0133435	0.189802
Prkar2a	-0.0770883	-0.655317	5.22147	5.27464	0.0133657	0.18991
Apob	-3.75545	0.0767396	1.65493	5.27455	0.0133665	0.18991
Foxf2	-1.92003	-1.87467	1.7753	5.27065	0.0134019	0.190302
Jam3	0.321035	0.494833	5.4945	5.26613	0.013443	0.190775
Kdm3b	0.285864	0.235163	6.80264	5.26343	0.0134677	0.191015
Jdp2	-2.10657	-2.04012	1.0543	5.26234	0.0134776	0.191046
Zfp775	1.04391	0.621141	2.60047	5.26136	0.0134866	0.191062
Rpl39l	5.65035	-2.41836	0.0580709	5.43264	0.0135065	0.191168
Cnpy1	1.95718	5.72504	-0.432846	5.31044	0.0135096	0.191168
Snhg14	0.368828	0.366385	6.04829	5.24341	0.0136518	0.192979
Dnajc21	-0.348373	-0.453891	5.53865	5.24325	0.0136533	0.192979
Tdrp	-1.09151	-1.49699	2.49027	5.24053	0.0136786	0.193225
Rpl12	0.181623	0.278406	9.09157	5.23306	0.0137482	0.194096
Zfp655	-0.178992	-0.469717	6.08141	5.23179	0.01376	0.194152
Fam222b	-0.407819	-0.514291	5.89529	5.22936	0.0137828	0.194304
Pkn1	-0.855512	-1.02585	2.55435	5.22894	0.0137867	0.194304
Ctps2	0.415567	0.59953	4.68162	5.22645	0.01381	0.194522
Klhl4	-5.67398	-2.29007	-0.83396	5.39657	0.0138216	0.194572
Gpr108	0.979138	-0.0607941	3.57812	5.22384	0.0138346	0.194644
Inafm2	-0.738503	-0.709783	3.28806	5.22298	0.0138426	0.194646
Frmd8	-0.644435	-0.36862	4.35056	5.22036	0.0138674	0.194818
Ift80	0.344557	0.525992	5.4635	5.22	0.0138708	0.194818
Trim6	-0.400333	-0.57531	5.42195	5.21319	0.0139352	0.195611
Arg1	1.16693	1.99323	2.17641	5.20841	0.0139806	0.196136
Actr3	-0.225253	-0.412325	7.93363	5.20223	0.0140395	0.196849
Clcn2	0.755487	1.0116	2.91571	5.2011	0.0140503	0.196889
Mxra7	0.274337	1.03536	3.27532	5.19871	0.0140732	0.197096
Galnt3	-1.89396	-1.22739	1.73107	5.17191	0.0143326	0.200615
Pawr	-0.489349	-0.38376	4.66718	5.16803	0.0143706	0.201032
Tmem45a	1.06246	1.3731	1.91109	5.16705	0.0143801	0.201051
Cadps2	1.65315	0.7674	1.30752	5.16475	0.0144027	0.201252
Fsd1l	0.618415	0.988758	3.47154	5.16253	0.0144246	0.201443
Svbp	0.362177	1.15647	3.15237	5.15258	0.0145229	0.2027
Cenpj	0.326258	0.499795	5.27507	5.15017	0.0145468	0.20292
Arf6	-0.154004	-0.357558	7.13	5.14683	0.01458	0.203266
Hoxc10	-3.6894	-6.94527	-0.506102	5.37747	0.0146308	0.20386
Lamc1	-0.537771	-0.75968	6.87878	5.13742	0.0146741	0.204346
Mir1949	-0.932198	0.271563	5.60489	5.13597	0.0146886	0.204411
Tmem169	5.3152	3.07741	-0.775953	5.30108	0.0146954	0.204411
Oxr1	-0.475317	-0.413808	5.08748	5.12851	0.0147637	0.205245
Tpbgl	-2.93664	-6.31767	-0.661227	5.1754	0.0147867	0.205448
Lpar1	1.00922	0.993691	4.14823	5.12374	0.0148119	0.205682
Gne	-0.424797	-0.79909	4.05697	5.12154	0.0148343	0.205726
Alx1	2.4875	3.49412	1.5519	5.12139	0.0148358	0.205726
Fadd	-0.913454	-0.226481	3.07909	5.12095	0.0148402	0.205726
Tmem9b	-1.06361	-0.316146	2.99796	5.11602	0.0148904	0.206251
Unc5cl	5.48241	2.35221	-0.941798	5.28015	0.0148949	0.206251
Casp2	0.262573	0.455303	5.54683	5.11411	0.0149099	0.206342
Cxx1c	0.761228	0.972085	4.06717	5.1115	0.0149365	0.20649
Arl5a	0.329305	0.187286	7.2857	5.11118	0.0149398	0.20649
Slc35a4	-0.317335	-0.358698	5.80445	5.11017	0.0149502	0.20649
Id3	-0.497409	-0.108802	6.30294	5.10977	0.0149543	0.20649
Sema4d	-0.560022	-0.721739	3.84579	5.10635	0.0149893	0.206764
Ncapd2	0.228699	0.23547	8.07084	5.10619	0.014991	0.206764
Prob1	1.1004	1.22622	2.55762	5.10212	0.0150328	0.207148
Aldh1b1	1.66578	2.02794	0.963673	5.10183	0.0150357	0.207148
Ypel1	0.581876	1.63055	2.78089	5.10067	0.0150477	0.207197
Zc3h7a	-0.437633	-0.327633	5.17195	5.0955	0.0151011	0.207816
Mbp	-1.187	-2.60931	1.49454	5.09189	0.0151386	0.208215
Pqbp1	0.416854	0.0764324	5.62464	5.09006	0.0151575	0.208358
Lrrc49	0.560738	0.823833	3.59531	5.08711	0.0151882	0.208663
Ppfia1	-0.288165	-0.267904	6.73425	5.08593	0.0152005	0.208716
Tspan33	-1.47144	-2.78353	1.26049	5.08424	0.0152181	0.20884
Olfml2a	2.10478	3.1762	0.749968	5.07901	0.0152728	0.209474
Prdm14	-2.02844	-2.06727	1.11799	5.07772	0.0152863	0.209542
Timp2	-0.820947	-0.814034	3.52042	5.07673	0.0152967	0.209567
Polb	0.502137	0.287886	4.82856	5.07528	0.0153119	0.20963
Akt1	-0.340744	-0.556482	5.61431	5.07467	0.0153183	0.20963
Dctd	0.354818	0.341107	6.35033	5.07041	0.0153632	0.210126
Pqlc1	-1.26033	-1.03195	1.90532	5.0629	0.0154426	0.211094
Cxx1b	0.707779	1.18006	3.79791	5.06096	0.0154632	0.211258
Sema5b	1.02076	2.5832	1.90469	5.05883	0.0154858	0.21145
Plekhh2	0.871683	0.787445	3.16116	5.05743	0.0155007	0.211536
Foxq1	-2.17619	-2.92814	0.0194297	5.05555	0.0155208	0.211593
Dlg5	-0.470384	-0.656127	7.56656	5.05541	0.0155222	0.211593
Coro1c	-0.199731	-0.37325	7.30261	5.05165	0.0155624	0.212023
Acsl5	-0.452388	-0.716645	3.68866	5.04792	0.0156023	0.212248
Nkd1	-0.344096	-0.458066	5.93505	5.04754	0.0156064	0.212248
Krt80	-5.20204	-4.41304	-1.14143	5.2751	0.0156065	0.212248
Gprasp1	0.236262	0.437673	5.65498	5.04614	0.0156214	0.212248
Tctex1d1	5.02217	5.51685	-0.987952	5.27352	0.0156221	0.212248
Zfp606	0.397128	0.470344	5.13956	5.0401	0.0156865	0.21291
Gm53	-3.60154	-4.94949	-0.895515	5.08706	0.0156934	0.21291
Met	0.733597	1.39584	3.2348	5.03874	0.0157011	0.21291
Nampt	-0.166816	-0.373666	6.69778	5.03833	0.0157055	0.21291
Twf1	-0.384513	-0.249681	5.8018	5.03589	0.0157319	0.213142
Ncoa6	-0.214479	-0.454921	5.89423	5.03514	0.01574	0.213142
Tubb2a	0.969685	0.0775017	3.40785	5.03249	0.0157687	0.213413
Fxyd5	-2.77477	-3.82642	-0.431002	5.0261	0.0158382	0.214194
Trim30a	-5.8543	-3.21165	-0.801106	5.1847	0.0158439	0.214194
Taldo1	0.278548	0.359194	5.71871	5.0238	0.0158633	0.214339
Spef2	1.14065	3.85407	0.509687	5.02101	0.0158938	0.214631
2002-03-01	-1.53392	-0.871481	1.87452	5.01957	0.0159096	0.214727
Agfg1	-0.269219	-0.274252	7.2766	5.01745	0.0159328	0.214819
Egr3	-0.933447	-1.75463	2.29845	5.01735	0.0159339	0.214819
Pcdhga8	2.60614	1.04984	1.11171	5.01239	0.0159884	0.215435
Tceal8	0.27468	0.256033	7.91321	5.00893	0.0160266	0.215831
Adrbk1	-0.238242	-0.450973	5.83924	5.00578	0.0160614	0.216181
Haglr	-1.10171	-1.77347	1.70375	5.00367	0.0160848	0.216378
Notch4	1.28524	1.19201	1.72627	5.00174	0.0161062	0.216547
Bace2	1.45891	1.04495	2.9916	4.99883	0.0161385	0.216762
Trim8	-0.39889	-0.364293	5.57316	4.99848	0.0161424	0.216762
Ankrd63	-6.11804	1.25439	-0.192798	5.15537	0.0161487	0.216762
Fut10	0.410262	0.549765	4.6587	4.99634	0.0161663	0.216873
Pvt1	-0.383874	-0.89108	3.85998	4.99559	0.0161746	0.216873
Arap2	-0.966856	-1.47359	3.04342	4.99054	0.0162311	0.217511
Ehhadh	1.45663	1.99944	0.695461	4.98895	0.0162488	0.217629
Ero1lb	0.926712	0.993485	1.95774	4.98682	0.0162728	0.217717
Il2rg	-0.978466	-3.78314	0.319604	4.98679	0.0162731	0.217717
Cetn2	0.520214	0.0258169	4.66195	4.9853	0.0162898	0.217821
Ctla2b	-4.45161	-5.7624	-1.00667	5.20175	0.01635	0.218507
Zdhhc8	-0.550602	-0.435468	4.26711	4.97427	0.0164143	0.219248
Fam46a	-0.820337	-1.57885	2.97543	4.97053	0.0164567	0.219694
Epb42	-3.78485	-3.18874	0.0582143	4.96917	0.0164721	0.219781
Spock2	1.49186	2.19903	1.53994	4.96805	0.0164849	0.219832
Prss22	3.27822	1.5864	0.401529	4.96321	0.0165402	0.220449
Trak1	0.634706	0.156356	4.49702	4.96157	0.0165589	0.220579
AU015836	-2.14099	-2.54668	1.25534	4.95939	0.0165838	0.220791
Atp13a2	-0.0693232	-0.889573	4.00019	4.95716	0.0166094	0.221011
M6pr	-0.367729	-0.286842	6.66761	4.95234	0.0166648	0.221629
Pcdhgc5	-1.37757	0.266192	1.82742	4.94792	0.0167159	0.222126
Mta3	-0.291578	-0.421728	5.79045	4.94653	0.016732	0.222126
H2afy2	0.339174	0.549607	5.35564	4.9464	0.0167335	0.222126
Ntsr2	1.22696	5.25946	-0.0848981	4.99039	0.0167559	0.222126
Cers5	-0.428223	-0.295218	5.48237	4.94409	0.0167602	0.222126
Fam216a	-0.846567	-0.423468	3.1817	4.94381	0.0167634	0.222126
Efs	0.652513	0.63526	3.95323	4.94363	0.0167656	0.222126
Smarcc1	0.252373	0.155944	9.3795	4.94071	0.0167994	0.222454
Gpcpd1	-0.314253	-0.562817	4.8185	4.93851	0.0168251	0.222674
Opa3	0.580991	-0.0861407	4.39903	4.92808	0.0169469	0.224165
Gm15413	1.64468	1.23518	1.96379	4.9254	0.0169784	0.224461
Wwc2	-0.196974	-0.478495	5.9454	4.92318	0.0170045	0.224685
2410004P03Rik	1.81671	2.38728	1.25886	4.92158	0.0170234	0.224813
Zfand6	-0.340507	-0.353722	6.66246	4.91984	0.0170439	0.224963
Rabl2	0.477625	0.699861	3.82297	4.91678	0.0170801	0.225103
Rbbp4	0.209077	0.238108	8.98325	4.91667	0.0170814	0.225103
Fat4	0.800962	0.267591	4.47465	4.91662	0.017082	0.225103
Mfsd2b	-0.823471	-2.73396	1.66356	4.91506	0.0171004	0.225224
Znfx1	-0.402014	-0.564504	4.88036	4.91358	0.0171181	0.225336
Cbln2	5.71222	1.32118	-1.02807	5.05912	0.0171956	0.226235
Slc18a2	-0.402989	-0.980937	4.52167	4.90599	0.0172083	0.226281
Gpd1l	-0.737442	-0.49365	3.94659	4.90485	0.0172219	0.226338
Pfn1	-0.201851	-0.321975	8.60154	4.90301	0.0172439	0.226507
Mnat1	-0.367272	-0.243995	5.43873	4.90112	0.0172665	0.226682
1700007G11Rik	2.28999	5.12471	-0.735516	4.94239	0.0173125	0.227165
Spice1	0.368979	0.578609	4.69383	4.89258	0.0173692	0.227786
Plcl2	-0.233814	-0.732632	4.87755	4.89092	0.0173891	0.227926
Plcl1	-5.46548	-1.51742	-0.582222	5.03723	0.0174439	0.228522
Pilra	5.26467	0.598595	-0.690908	5.03218	0.0175019	0.229098
Zcchc10	-0.563362	-0.296089	4.51193	4.88122	0.0175066	0.229098
Rnf31	-0.58924	0.0940639	4.45951	4.87292	0.0176079	0.230251
Hmgcll1	-1.10086	-0.383024	2.22267	4.8711	0.0176302	0.230251
Smim1	-1.72028	-2.2793	1.46416	4.87029	0.0176401	0.230251
Ago1	0.337728	0.245698	5.97482	4.86839	0.0176633	0.230251
Uso1	-0.244809	-0.374917	6.5046	4.86808	0.0176672	0.230251
Unc13b	-0.738171	-0.207303	3.4485	4.8677	0.0176718	0.230251
Khdrbs3	0.417265	0.49193	4.85018	4.8672	0.017678	0.230251
Slc45a4	0.57591	0.721344	3.50141	4.86712	0.0176789	0.230251
Hrh2	5.48872	3.90075	-1.18417	5.0788	0.017686	0.230251
Lrmp	1.82904	1.08276	1.47547	4.86612	0.0176913	0.230251
Usp40	-0.377641	-0.389788	5.1357	4.86558	0.0176979	0.230251
Rnf168	0.267691	0.38384	5.91053	4.86237	0.0177375	0.230643
Map3k19	1.48995	4.10788	0.138405	4.86119	0.017752	0.230711
Alg13	-0.383351	-0.194456	6.53679	4.86023	0.0177638	0.230742
Inpp5d	-2.42554	-2.71277	0.536828	4.85382	0.0178433	0.231628
Rab1a	-0.181652	-0.33874	7.58514	4.8532	0.017851	0.231628
Mars2	-0.594802	-0.834779	3.55206	4.8523	0.0178621	0.23165
Jade2	0.301049	0.65948	4.76486	4.84972	0.0178941	0.231943
Ywhae	0.210126	0.139248	10.1813	4.84719	0.0179258	0.23223
Klhl29	0.387566	1.14445	3.52859	4.84533	0.0179489	0.232408
Ydjc	-0.620068	-1.36795	2.64371	4.83648	0.0180599	0.2337
Hoxb8	-3.92457	-3.01511	0.747229	4.83585	0.0180677	0.2337
Zbtb14	0.388715	0.498608	4.93856	4.83209	0.0181151	0.234088
Ccdc39	0.587092	1.71744	2.33441	4.83195	0.0181169	0.234088
Akap17b	0.497808	0.651392	3.95081	4.82961	0.0181465	0.234348
Etfa	0.387449	0.134988	5.51521	4.82553	0.0181981	0.234891
Rel	0.548279	0.751923	3.66576	4.82471	0.0182085	0.2349
Mink1	-0.398923	-0.340144	5.2374	4.82392	0.0182186	0.2349
Mrpl13	0.159623	0.515539	5.80844	4.82321	0.0182276	0.2349
Nucks1	0.238838	0.140754	9.7171	4.82164	0.0182475	0.235034
Rab25	1.44138	2.1131	0.579871	4.81993	0.0182694	0.235097
Sun3	4.42414	5.23385	-1.15823	5.02749	0.018279	0.235097
Hbb-y	-4.30727	-6.88703	-0.492247	5.02622	0.0182939	0.235097
Cdc14b	0.25467	0.352709	7.1126	4.81754	0.0182998	0.235097
Anapc13	0.783898	0.219603	3.43246	4.8175	0.0183003	0.235097
Mvb12b	-0.797308	-0.721999	4.35368	4.81535	0.0183278	0.235327
A930004D18Rik	1.18582	1.10607	1.58181	4.8114	0.0183783	0.235851
Lhpp	0.936004	0.91021	3.74027	4.80928	0.0184055	0.236077
Cdan1	-0.288924	-0.500523	5.02237	4.80559	0.018453	0.236563
Gulp1	0.711654	0.288192	4.01983	4.79929	0.0185343	0.237481
Hmgb3	0.36717	0.289822	6.94345	4.79814	0.0185492	0.237547
Cxcr4	0.880459	0.963358	6.58491	4.79472	0.0185935	0.23795
Hoxc6	-4.04705	-6.94533	-0.482112	5.00048	0.0186	0.23795
Slc38a1	-0.308543	-0.48573	7.37507	4.79211	0.0186274	0.238177
Tbp	0.391115	0.0645492	5.92125	4.78882	0.0186702	0.238553
Itgb5	0.341293	0.350402	5.71047	4.78836	0.0186763	0.238553
Jph1	-0.561969	-0.541305	4.31744	4.78387	0.0187349	0.239177
Ntn3	-0.733251	-1.57883	2.54875	4.77949	0.0187923	0.239785
Extl3	-0.221143	-0.289032	6.67119	4.77761	0.018817	0.239906
Snap25	3.56747	2.84877	-0.186669	4.77714	0.0188233	0.239906
Agl	-0.474894	-0.515907	4.3528	4.77654	0.0188311	0.239906
Nme7	0.363098	0.337853	5.37802	4.77271	0.0188816	0.240425
Cd34	-1.28472	-1.68787	1.97182	4.77022	0.0189145	0.240718
Cacfd1	0.454587	0.487666	4.23186	4.76947	0.0189245	0.240721
Ppp1r17	-2.81456	-6.45906	-0.844985	4.97218	0.0189432	0.240833
Zfp560	0.58393	0.474348	3.57025	4.7652	0.0189811	0.241191
Six4	0.400528	0.189947	5.88028	4.76375	0.0190003	0.241274
Ptpre	-0.802384	-1.49579	2.99825	4.76322	0.0190074	0.241274
Alkbh5	-0.165285	-0.357322	7.19844	4.75705	0.0190896	0.241959
Mipol1	0.779658	0.0582591	3.05422	4.75678	0.0190933	0.241959
Fam98b	0.25671	0.375523	6.52228	4.75607	0.0191028	0.241959
Zfp799	0.383047	0.399811	5.67219	4.75546	0.0191108	0.241959
Pex26	-0.511832	-0.799412	3.49135	4.75475	0.0191204	0.241959
Cfap69	1.25242	0.887699	1.70014	4.75474	0.0191205	0.241959
Sec16a	-0.228311	-0.205701	7.25454	4.75238	0.0191521	0.242057
Galnt18	-2.66968	-3.57913	0.0758567	4.75224	0.019154	0.242057
Mir6236	0.834405	0.0903979	9.44996	4.75196	0.0191578	0.242057
Necab2	1.44005	1.54629	1.41254	4.74971	0.0191879	0.242313
Vstm2b	-1.19669	-1.44233	3.91925	4.74656	0.0192303	0.242723
Sec16b	0.714822	6.27553	-0.28264	4.78703	0.0192574	0.242941
Elavl3	0.662523	2.2603	1.33221	4.7392	0.0193297	0.243675
Urod	0.456189	0.307033	4.9099	4.73797	0.0193463	0.243675
Cryab	-2.19956	-6.21747	-0.651833	4.78009	0.0193497	0.243675
Mccc2	0.459381	0.461898	4.23827	4.73731	0.0193554	0.243675
Ccdc137	-0.354548	-0.571035	4.8038	4.73519	0.0193841	0.243911
Rnf115	0.282865	0.316384	5.95458	4.73197	0.0194279	0.244338
Znrf3	-0.295579	-0.395296	5.78914	4.72638	0.0195042	0.244992
Slc25a51	0.290464	0.319376	5.99061	4.72626	0.0195059	0.244992
Pdp1	0.860046	0.579743	2.9274	4.72596	0.0195099	0.244992
Ctbs	-1.20845	-0.293429	2.2092	4.72465	0.0195279	0.245034
Fam169a	-0.290407	-0.421783	6.60141	4.72426	0.0195332	0.245034
Camta1	0.377271	0.380639	5.31996	4.722	0.0195642	0.245208
Akap11	0.345633	0.297648	7.29903	4.72179	0.0195671	0.245208
Hoxc9	-3.05148	-6.76304	-0.445958	4.76143	0.0196002	0.245498
Pcdhgc3	-0.509903	-0.525378	4.49703	4.71854	0.0196117	0.245516
Ephb4	0.417104	0.424517	6.46886	4.71759	0.0196248	0.245555
Cep162	0.457246	0.278035	5.28936	4.71573	0.0196504	0.24575
Prdx4	0.250264	0.442596	5.57478	4.71284	0.0196903	0.246029
Arhgef40	0.366053	0.715303	3.95231	4.71238	0.0196968	0.246029
Mok	1.32516	0.863848	1.61786	4.71194	0.0197028	0.246029
Sez6l	2.61109	4.16516	-0.322386	4.7112	0.019713	0.246032
F2rl3	-1.78397	-2.67404	0.762947	4.70839	0.019752	0.246393
Ublcp1	0.303507	0.55419	4.7833	4.70679	0.0197741	0.246543
Spsb4	1.03159	0.851986	2.09005	4.70377	0.0198161	0.246941
Creb3l1	-0.965164	-1.08636	2.9629	4.70061	0.0198602	0.247254
Igfbp4	-0.356664	-0.419823	7.47997	4.70053	0.0198613	0.247254
Ralgapa2	-0.166187	-0.510342	5.55349	4.69841	0.0198909	0.247497
Wdr1	-0.318808	-0.294846	6.80673	4.69606	0.0199237	0.247779
Creb1	0.274852	0.211512	7.31093	4.6933	0.0199624	0.248134
Stk10	-0.319267	-0.956956	3.67108	4.69193	0.0199817	0.248249
Cep170b	-0.464863	0.0919239	5.22696	4.69082	0.0199972	0.248316
Trappc8	-0.260847	-0.357813	6.64755	4.68804	0.0200363	0.248675
Vps13c	0.350034	0.157572	6.34459	4.68688	0.0200526	0.248752
AI467606	-5.32286	-1.78647	-0.520102	4.82245	0.020103	0.249251
Ctxn1	0.500856	0.613433	3.91179	4.6766	0.0201982	0.250201
Bicc1	0.87039	0.5894	3.50409	4.67583	0.0202091	0.250201
Kcnc1	1.12243	1.4882	2.09045	4.67575	0.0202102	0.250201
Khnyn	-0.281608	-0.460038	5.37711	4.67379	0.0202382	0.25042
Tank	0.478595	0.55553	4.04924	4.66859	0.0203123	0.251212
Tmod3	-0.229802	-0.415789	6.31965	4.66742	0.020329	0.251291
DQ267102	-2.46595	-1.17706	0.148242	4.66098	0.0204215	0.252307
Hoxc4	-5.1497	-4.64581	0.290973	4.79727	0.0204429	0.252445
Epha2	0.577369	1.34738	3.14335	4.65681	0.0204815	0.252794
Sec22c	0.741362	0.590584	3.03811	4.65372	0.0205261	0.253107
Ncs1	-0.423896	-0.266463	5.33102	4.65264	0.0205418	0.253107
Ddx11	0.383246	0.302189	5.4372	4.65236	0.0205458	0.253107
N4bp3	-1.66194	-1.54427	1.71446	4.6522	0.0205481	0.253107
Rasal2	-0.340809	-0.440538	5.36014	4.6491	0.0205931	0.253428
2410089E03Rik	0.273731	0.279149	6.80898	4.64897	0.0205949	0.253428
Trpc6	-1.52195	-1.96985	0.987023	4.63791	0.0207561	0.255284
Ldlrad3	0.321889	0.408546	6.21739	4.63721	0.0207664	0.255284
Amz2	0.420444	0.298292	5.49117	4.62791	0.020903	0.256834
Cyp39a1	0.516193	0.891365	3.27051	4.62569	0.0209358	0.256989
Wt1	-2.06201	-2.86743	0.307743	4.62564	0.0209366	0.256989
[truncated: 22,538 more rows]
