# Supplementary material for: Distinct mesoderm migration phenotypes in extra-embryonic and embryonic regions of the early mouse embryo
Source: eLife. 2019 Apr 5;8:e42434. doi: 10.7554/eLife.42434 (PMC6450669; doi:10.7554/eLife.42434)
Supplement: Figure 6—figure supplement 1—source data 1. [file elife-42434-fig6-figsupp1-data1.xlsx]

## Sheet: AllData
Conditions	Net Displ (m)	Travel Displ (m)	Net Time (min)	DispX Arivis (m)	DispY Arivis (m)	DispZ Arivis (m)	DispTot Arivis (m)	Length (m)	Straightness	Mean Speed (m/min)	Max Speed (m/min)	Mad Speed (m/min)	Max Acc (mm/min²)	Mad Acc (mm/min²)	Proj area ()	Proj circum ()	Proj round moy()	Proj round max()	Proj round min()	Surface (m²)	Sphericity	Volume (m³)	Vol/BVol
WTEmbC	4.31194e-05	9.97264e-05	156	-3.98989e-05	1.45297e-05	-7.5e-06	4.31194e-05	9.97264e-05	0.432377	6.22942e-07	8.33046e-07	1.24101e-07	9.2242e-09	9.90584e-09	2.49815e-10	0.000132219	0.273464	0.651141	0.0911404	1.52322e-09	0.545268	2.14487e-15	0.0372996
WTEmbC	2.6388e-05	0.000153087	156	-9.22518e-06	2.46773e-05	-1.5e-06	2.6388e-05	7.68486e-05	0.343376	9.98784e-07	2.52054e-06	8.13367e-07	9.96413e-08	4.26661e-08	2.8433e-10	0.00011883	0.29909	0.557059	0.121725	1.64256e-09	0.549646	2.48588e-15	0.037329
WTEmbC	6.30427e-06	6.03501e-05	156	-3.9207e-06	3.9207e-06	3e-06	6.30427e-06	6.03501e-05	0.104462	3.86457e-07	5.68774e-07	1.30452e-07	1.28331e-08	1.09188e-08	2.84932e-10	0.000143648	0.248341	0.461589	0.0161622	1.9037e-09	0.525557	2.92764e-15	0.0303659
WTEmbC	5.26517e-05	0.000102861	182	3.30031e-05	3.92301e-05	1.2e-05	5.26517e-05	0.00011658	0.451637	5.15744e-07	1.08096e-06	3.42076e-07	3.23087e-08	1.94487e-08	2.82592e-10	0.000141939	0.197236	0.367629	0.108341	1.85686e-09	0.495518	2.60318e-15	0.0290824
WTEmbC	4.27619e-05	9.59282e-05	182	1.32843e-05	3.77771e-05	1.5e-05	4.27619e-05	9.59282e-05	0.44577	5.22588e-07	7.95486e-07	1.53136e-07	1.63193e-08	9.69616e-09	3.27015e-10	0.000115402	0.330041	0.472512	0.163458	1.82229e-09	0.556011	3.03651e-15	0.0428231
WTEmbC	5.90907e-05	0.000105073	182	3.57014e-05	4.67025e-05	-6e-06	5.90907e-05	0.000105073	0.56238	5.56384e-07	9.60367e-07	2.00033e-07	2.39866e-08	1.1571e-08	3.40345e-10	0.000143008	0.258669	0.444948	0.0701226	2.25832e-09	0.505975	3.56416e-15	0.033551
WTEmbC	5.84891e-05	9.60379e-05	122	3.40409e-05	4.33814e-05	-1.95e-05	5.84891e-05	9.60379e-05	0.609021	8.10705e-07	1.28363e-06	1.89171e-07	4.36271e-09	1.32935e-08	4.46816e-10	0.000128484	0.384661	0.534122	0.159184	2.43101e-09	0.557345	4.71605e-15	0.0388863
WTEmbC	3.1254e-05	0.000103471	182	6.22699e-07	2.88517e-05	-1.2e-05	3.1254e-05	0.000103471	0.302056	5.76718e-07	1.26464e-06	3.15556e-07	4.47112e-08	1.65707e-08	2.92987e-10	0.000115072	0.326551	0.720825	0.127073	1.66431e-09	0.566557	2.68052e-15	0.0399332
WTEmbC	3.54157e-05	0.000113329	182	6.84969e-06	3.13425e-05	-1.5e-05	3.54157e-05	0.000113329	0.312503	6.83152e-07	1.06878e-06	2.09515e-07	3.11797e-08	1.46039e-08	3.27282e-10	0.000148686	0.258389	0.606224	0.0382265	1.95952e-09	0.533755	3.15048e-15	0.0347735
WTEmbC	5.28046e-05	9.55539e-05	182	1.14162e-05	4.19284e-05	3e-05	5.28046e-05	9.55539e-05	0.552615	5.83271e-07	1.33419e-06	2.31843e-07	4.43231e-08	1.7522e-08	3.17218e-10	0.000118686	0.302265	0.508517	0.202997	2.06024e-09	0.554733	3.5843e-15	0.0385156
WTEmbC	4.77163e-05	9.70467e-05	182	1.84734e-05	3.94376e-05	1.95e-05	4.77163e-05	9.70467e-05	0.491684	5.01006e-07	8.82117e-07	1.87161e-07	3.12406e-08	1.76609e-08	3.10841e-10	0.000126066	0.280506	0.534536	0.126869	1.97125e-09	0.53994	3.27146e-15	0.0350376
WTEmbC	3.66255e-05	9.88486e-05	182	2.24172e-05	2.63609e-05	1.2e-05	3.66255e-05	9.88486e-05	0.370521	5.47906e-07	9.18402e-07	2.17936e-07	2.5551e-08	1.42659e-08	3.3745e-10	0.000136487	0.254714	0.402717	0.0994227	2.04558e-09	0.534586	3.46179e-15	0.0349425
WTEmbC	3.1561e-05	0.000130671	182	2.57382e-05	1.82658e-05	0	3.1561e-05	0.000130671	0.24153	7.37395e-07	1.50738e-06	2.79902e-07	6.03253e-08	2.41655e-08	3.93735e-10	0.000134269	0.333237	0.727894	0.141376	2.24164e-09	0.562191	4.08745e-15	0.0419016
WTEmbC	6.94664e-05	9.53859e-05	120	-1.77914e-06	-6.86452e-05	-1.05e-05	6.94664e-05	9.53859e-05	0.728267	7.98105e-07	1.22805e-06	2.68652e-07	5.37659e-08	2.62004e-08	2.80014e-10	0.000172107	0.136428	0.230274	0.050709	2.08753e-09	0.467562	2.86205e-15	0.0271063
WTEmbC	4.70119e-05	8.9751e-05	120	9.04397e-06	-4.61094e-05	-1.5e-06	4.70119e-05	8.9751e-05	0.523804	7.96936e-07	9.7906e-07	1.5145e-07	2.48424e-08	1.30203e-08	3.17853e-10	0.000144712	0.219376	0.334245	0.0921732	1.81924e-09	0.502651	2.60097e-15	0.0288454
WTEmbC	5.44175e-05	6.98263e-05	101	2.29806e-05	-4.74438e-05	1.35e-05	5.44175e-05	6.98263e-05	0.779327	7.08695e-07	9.13226e-07	2.09865e-07	2.62535e-08	1.81444e-08	2.91021e-10	0.000145459	0.239083	0.417619	0.0630347	1.80263e-09	0.518663	2.52775e-15	0.0327796
WTEmbC	7.37928e-05	8.81395e-05	101	1.97188e-05	-6.87935e-05	1.8e-05	7.37928e-05	8.81395e-05	0.837227	8.44599e-07	9.9354e-07	1.79923e-07	2.54393e-08	1.65519e-08	3.0147e-10	0.00013455	0.260387	0.421508	0.0869855	1.78778e-09	0.5296	2.67799e-15	0.0411392
WTEmbC	5.99937e-05	9.9914e-05	120	4.77403e-05	-2.25358e-05	2.85e-05	5.99937e-05	9.9914e-05	0.600454	8.83756e-07	1.65879e-06	3.54091e-07	1.31913e-08	1.29094e-08	3.2073e-10	0.000188609	0.162877	0.377386	0.0471491	2.1204e-09	0.483797	2.94982e-15	0.0294297
WTEmbC	5.88957e-05	9.72683e-05	120	5.02607e-05	6.52352e-06	3e-05	5.88957e-05	9.72683e-05	0.605497	7.94585e-07	1.41422e-06	3.41669e-07	3.45154e-08	3.03356e-08	2.45057e-10	0.000155242	0.182355	0.31783	0.0578323	1.68928e-09	0.501359	2.21357e-15	0.0285364
WTEmbC	5.66272e-05	9.9714e-05	120	5.05573e-05	-5.93047e-07	2.55e-05	5.66272e-05	9.9714e-05	0.567896	8.11151e-07	1.22042e-06	2.37517e-07	3.26995e-08	1.93233e-08	2.84517e-10	0.000240922	0.129647	0.288271	0.0304304	2.28939e-09	0.46307	2.94925e-15	0.025578
WTEmbC	5.25631e-05	9.76974e-05	120	4.59611e-05	-4.44785e-07	2.55e-05	5.25631e-05	9.76974e-05	0.538019	7.82224e-07	1.17855e-06	1.98359e-07	2.07771e-08	1.91596e-08	2.44447e-10	0.000213831	0.0909595	0.175637	0.0352181	1.81219e-09	0.418021	1.89689e-15	0.0194459
WTEmbC	3.74097e-05	0.000104362	120	9.04397e-06	-3.61759e-05	-3e-06	3.74097e-05	0.000104362	0.35846	8.75394e-07	1.43454e-06	3.90827e-07	1.99968e-08	2.09501e-08	3.09393e-10	0.00017695	0.175132	0.346797	0.044635	1.97769e-09	0.492503	2.7989e-15	0.0295026
WTEmbC	2.88954e-05	9.40234e-05	120	2.5501e-05	-6.37526e-06	1.2e-05	2.88954e-05	9.40234e-05	0.307322	7.81737e-07	1.34833e-06	2.48191e-07	4.13684e-08	2.63403e-08	3.54751e-10	0.000162053	0.205474	0.328348	0.0667426	1.91999e-09	0.51273	2.8981e-15	0.0319883
WTEmbC	3.95595e-05	8.5488e-05	120	2.00153e-05	-3.29141e-05	9e-06	3.95595e-05	8.5488e-05	0.462749	7.54237e-07	1.01673e-06	2.14656e-07	1.9383e-08	1.53233e-08	3.27412e-10	0.000247509	0.134062	0.3233	0.0174167	2.05018e-09	0.487533	2.93629e-15	0.0331266
WTEmbC	2.49724e-05	7.71261e-05	120	-6.37526e-06	-2.37219e-05	4.5e-06	2.49724e-05	7.71261e-05	0.323787	7.08459e-07	9.06912e-07	1.09458e-07	4.66661e-09	5.92516e-09	3.16007e-10	0.000130897	0.288416	0.417685	0.0947043	1.97643e-09	0.512129	2.95896e-15	0.0329613
WTEmbC	3.0824e-05	7.0757e-05	120	2.34254e-05	4.59611e-06	1.95e-05	3.0824e-05	7.0757e-05	0.435632	6.08603e-07	9.00163e-07	2.17469e-07	1.5269e-08	1.78504e-08	2.51268e-10	0.000123886	0.256063	0.519797	0.0950948	1.8799e-09	0.505077	2.72577e-15	0.0287926
WTEmbC	2.12311e-05	6.3795e-05	100	1.31953e-05	-1.60123e-05	-4.5e-06	2.12311e-05	6.3795e-05	0.332802	6.92661e-07	1.07225e-06	2.78363e-07	2.33684e-08	2.27577e-08	2.6402e-10	0.000129366	0.248459	0.360926	0.0612713	1.62643e-09	0.509761	2.23511e-15	0.0327469
WTEmbC	8.15757e-06	7.58708e-05	100	7.56135e-06	2.66871e-06	-1.5e-06	8.15757e-06	7.58708e-05	0.107519	8.02776e-07	1.05109e-06	2.78544e-07	3.1353e-08	2.60443e-08	2.58203e-10	0.000133915	0.252374	0.461568	0.0689254	1.61391e-09	0.53868	2.40825e-15	0.0306158
WTEmbC	3.93554e-05	9.59085e-05	120	2.29806e-05	5.33742e-06	3.15e-05	3.93554e-05	9.59085e-05	0.410343	8.28501e-07	1.47784e-06	3.21991e-07	2.48152e-08	2.44149e-08	1.94166e-10	0.000126847	0.166511	0.320936	0.098053	1.36331e-09	0.49661	1.62514e-15	0.026616
WTEmbC	5.46113e-05	8.96055e-05	162	-5.33446e-05	1.07935e-05	4.5e-06	5.46113e-05	8.96055e-05	0.609464	5.94178e-07	1.10025e-06	1.72096e-07	2.97384e-08	1.52277e-08	4.05945e-10	0.000141841	0.307041	0.450839	0.105329	2.62149e-09	0.555669	5.15366e-15	0.0423748
WTEmbC	5.5998e-05	7.71284e-05	162	-8.48947e-05	-3.09274e-05	6e-06	9.05517e-05	0.000116278	0.778752	4.87462e-07	7.5214e-07	1.52251e-07	1.95847e-08	1.15102e-08	4.57368e-10	0.000158396	0.283291	0.633225	0.0830227	2.88167e-09	0.528873	5.61572e-15	0.0392271
WTEmbC	5.5998e-05	7.71284e-05	162	-7.43088e-05	-3.1135e-06	1.5e-06	7.43891e-05	9.65765e-05	0.770261	4.87462e-07	7.5214e-07	1.52251e-07	1.95847e-08	1.15102e-08	4.57368e-10	0.000158396	0.283291	0.633225	0.0830227	2.88167e-09	0.528873	5.61572e-15	0.0392271
WTEmbC	3.289e-05	8.88901e-05	182	-3.27955e-05	-2.4908e-06	0	3.289e-05	8.88901e-05	0.370007	4.9128e-07	6.84043e-07	1.22241e-07	1.02367e-08	8.10903e-09	4.03678e-10	0.000115395	0.39064	0.54562	0.255445	2.56247e-09	0.575074	5.31743e-15	0.0409236
WTEmbC	2.27377e-05	3.36365e-05	102	-1.99264e-05	3.1135e-06	1.05e-05	2.27377e-05	3.36365e-05	0.675984	3.55786e-07	4.89753e-07	1.05522e-07	9.51561e-09	7.89723e-09	5.11735e-10	0.000143866	0.348975	0.51211	0.190706	3.89562e-09	0.485717	7.56561e-15	0.0301723
RhoAEmb	8.16649e-05	0.000118375	185	-6.01943e-05	-5.50051e-05	4.5e-06	8.16649e-05	0.000118375	0.689881	5.65765e-07	6.98577e-07	1.26297e-07	6.11276e-09	6.28263e-09	7.36949e-10	0.00021281	0.222683	0.337463	0.131974	4.54276e-09	0.506656	1.05095e-14	0.0284641
RhoAEmb	7.02477e-05	0.000136829	185	-5.459e-05	-4.42117e-05	0	7.02477e-05	0.000136829	0.513399	7.78454e-07	1.23131e-06	2.26429e-07	2.38135e-08	1.59911e-08	5.03061e-10	0.000145187	0.307252	0.448595	0.232211	2.68645e-09	0.568714	5.61856e-15	0.0398751
RhoAEmb	5.31525e-05	7.08209e-05	185	-4.58722e-05	-1.20389e-05	-2.4e-05	5.31525e-05	7.08209e-05	0.750521	4.42569e-07	9.56643e-07	2.57037e-07	2.09792e-08	1.60732e-08	6.5183e-10	0.000191425	0.29528	0.549074	0.111115	4.62338e-09	0.530582	1.12477e-14	0.0335681
RhoAEmb	9.00065e-05	0.000108605	185	-6.31002e-05	-5.3137e-05	-3.6e-05	9.00065e-05	0.000108605	0.828754	6.62699e-07	9.60423e-07	2.11434e-07	5.95107e-09	1.01712e-08	4.88858e-10	0.000156084	0.319889	0.487238	0.107647	3.07952e-09	0.547692	6.41915e-15	0.0379008
RhoAEmb	2.83908e-05	6.37487e-05	129	-1.90961e-05	-2.01339e-05	-6e-06	2.83908e-05	6.37487e-05	0.445355	5.96987e-07	8.56076e-07	2.01859e-07	1.04996e-08	1.43123e-08	4.10882e-10	0.000119096	0.370823	0.437749	0.25736	2.88252e-09	0.537113	5.61629e-15	0.0365675
RhoAEmb	2.58816e-05	7.42358e-05	129	-8.51022e-06	-1.47372e-05	-1.95e-05	2.58816e-05	7.42358e-05	0.348641	6.54036e-07	1.03189e-06	2.51903e-07	1.06167e-08	1.72754e-08	3.84945e-10	9.97517e-05	0.513426	0.725791	0.327939	2.52389e-09	0.576349	5.24559e-15	0.0392553
RhoAEmb	2.75806e-05	4.7938e-05	129	-2.07566e-05	-1.57751e-05	-9e-06	2.75806e-05	4.7938e-05	0.575339	4.41049e-07	8.55915e-07	2.76577e-07	7.06441e-10	1.05783e-08	3.74243e-10	9.82526e-05	0.474364	0.565966	0.359154	2.28628e-09	0.571588	4.6134e-15	0.0443857
RhoAEmb	1.91691e-05	0.000106875	162	-3.89268e-06	-5.31999e-06	1.8e-05	1.91691e-05	0.000106875	0.17936	5.27652e-07	1.32605e-06	3.19359e-07	3.57968e-08	2.14582e-08	4.35544e-10	0.000235387	0.102638	0.152767	0.0631129	4.08641e-09	0.35172	5.0653e-15	0.0134048
RhoAEmb	1.93559e-05	4.39707e-05	73	8.69365e-06	1.62195e-05	-6e-06	1.93559e-05	4.39707e-05	0.440201	4.66096e-07	5.3809e-07	7.19936e-08	-6.26031e-09	0	2.22588e-10	0.000140243	0.160706	0.245156	0.0750703	2.11343e-09	0.396115	2.24355e-15	0.0153435
RhoAEmb	3.00388e-05	4.3565e-05	73	1.02507e-05	2.62107e-05	-1.05e-05	3.00388e-05	4.3565e-05	0.689516	3.13791e-07	3.87567e-07	7.37758e-08	-6.41529e-09	0	3.81349e-10	0.000181888	0.14686	0.169263	0.126693	3.28558e-09	0.386128	4.24444e-15	0.0201607
RhoAEmb	3.42726e-05	8.84312e-05	162	3.50341e-06	-8.56389e-06	3.3e-05	3.42726e-05	8.84312e-05	0.387563	5.0382e-07	8.59184e-07	2.45725e-07	2.12381e-08	8.78737e-09	4.99653e-10	0.000386416	0.0689593	0.192245	0.0114648	3.63626e-09	0.359974	4.11078e-15	0.0166357
RhoAEmb	5.44151e-05	9.81387e-05	162	1.82956e-05	-3.14009e-05	4.05e-05	5.44151e-05	9.81387e-05	0.554471	5.34066e-07	1.31256e-06	3.28661e-07	4.14502e-08	1.99817e-08	2.86463e-10	0.000202813	0.106144	0.251427	0.0527218	2.09549e-09	0.395004	2.17218e-15	0.0189557
RhoAEmb	4.35198e-05	8.25712e-05	162	1.63493e-05	-2.08907e-05	3.45e-05	4.35198e-05	8.25712e-05	0.527057	4.33294e-07	9.90716e-07	2.22969e-07	2.43051e-08	1.2838e-08	3.54502e-10	0.000185954	0.151234	0.297786	0.0793228	2.09021e-09	0.459251	2.78806e-15	0.0233637
RhoAEmb	5.79084e-05	0.000101407	162	2.50429e-05	-3.63317e-05	3.75e-05	5.79084e-05	0.000101407	0.571051	5.27701e-07	7.17867e-07	1.72925e-07	1.62407e-08	7.73464e-09	3.46627e-10	0.0002796	0.0638458	0.13675	0.0300555	2.62562e-09	0.390596	3.00448e-15	0.0160125
RhoAEmb	4.18344e-05	0.000107033	162	1.86849e-05	-3.63317e-05	9e-06	4.18344e-05	0.000107033	0.390853	6.11443e-07	8.94901e-07	2.26662e-07	1.25107e-08	9.2552e-09	2.20444e-10	0.000186142	0.11255	0.196668	0.0325658	1.76768e-09	0.452705	2.12089e-15	0.0194062
RhoAEmb	5.11976e-05	8.7013e-05	162	9.21267e-06	-4.15219e-05	2.85e-05	5.11976e-05	8.7013e-05	0.58839	5.25565e-07	7.8912e-07	1.47927e-07	1.14741e-08	7.00358e-09	3.8819e-10	0.000315074	0.0543993	0.0691667	0.0192021	2.87331e-09	0.37687	3.35114e-15	0.014812
RhoAEmb	7.51314e-05	0.000100332	143	-4.36896e-05	-5.40713e-05	-2.85e-05	7.51314e-05	0.000100332	0.748826	7.56573e-07	1.01692e-06	1.73564e-07	3.17231e-09	6.92887e-09	3.92178e-10	0.000200608	0.171215	0.301	0.0433446	2.65312e-09	0.433048	3.40981e-15	0.0208084
RhoAEmb	5.98321e-05	0.000114717	143	-4.26082e-05	-3.54708e-05	-2.25e-05	5.98321e-05	0.000114717	0.521565	9.44281e-07	1.24632e-06	2.01362e-07	9.36833e-09	1.33847e-08	5.41722e-10	0.000298747	0.0836502	0.12697	0.0337384	3.94036e-09	0.371597	5.1802e-15	0.0101328
RhoAEmb	7.41466e-05	9.81813e-05	143	-2.24937e-05	-7.05089e-05	-4.5e-06	7.41466e-05	9.81813e-05	0.755202	6.83768e-07	8.0122e-07	1.27681e-07	-1.05815e-09	3.89741e-09	3.08968e-10	0.00019443	0.210762	0.60437	0.042237	2.20839e-09	0.48837	2.86671e-15	0.0251261
RhoAEmb	8.96169e-05	0.000107584	143	-4.21756e-05	-7.89441e-05	-4.5e-06	8.96169e-05	0.000107584	0.832995	7.30536e-07	1.01939e-06	2.42996e-07	-5.20042e-09	4.73532e-09	2.43533e-10	0.000123265	0.298322	0.617614	0.0941829	2.23225e-09	0.466788	2.83123e-15	0.0276439
RhoAEmb	7.87725e-05	9.53745e-05	143	-4.3257e-06	-7.82952e-05	7.5e-06	7.87725e-05	9.53745e-05	0.825928	6.17537e-07	7.28777e-07	7.88459e-08	4.17657e-09	4.88718e-09	3.97549e-10	0.000174941	0.207486	0.494204	0.0957197	3.40357e-09	0.460659	5.37084e-15	0.0277159
RhoAEmb	0.000100343	0.000125551	143	-3.97965e-05	-9.06235e-05	-1.65e-05	0.000100343	0.000125551	0.799217	8.39573e-07	9.62173e-07	9.55661e-08	2.48417e-09	5.67457e-09	3.66188e-10	0.000168356	0.192818	0.432637	0.0971088	2.9451e-09	0.451566	4.67016e-15	0.0227855
RhoAEmb	7.76268e-05	9.31831e-05	143	-3.07125e-05	-6.81298e-05	-2.1e-05	7.76268e-05	9.31831e-05	0.833057	6.68257e-07	7.39236e-07	8.7221e-08	-2.71378e-10	3.04238e-09	3.87351e-10	0.000179254	0.240719	0.438246	0.0326467	3.02771e-09	0.449443	4.61408e-15	0.0250055
RhoAEmb	0.000103078	0.00012297	143	-2.14122e-05	-9.97074e-05	-1.5e-05	0.000103078	0.00012297	0.838236	9.10319e-07	1.02745e-06	7.80853e-08	-3.05488e-09	1.53951e-10	3.75993e-10	0.000160237	0.252194	0.510204	0.077188	2.76338e-09	0.443176	3.83492e-15	0.0233261
RhoAEmb	3.56489e-05	6.38636e-05	162	5.44975e-06	-2.82868e-05	2.1e-05	3.56489e-05	6.38636e-05	0.558203	3.75502e-07	5.92468e-07	1.20625e-07	1.61812e-08	8.91857e-09	2.30767e-10	9.62419e-05	0.336135	0.493022	0.193134	1.42163e-09	0.52334	1.92315e-15	0.0307468
RhoAEmb	4.57398e-05	6.05011e-05	138	2.8157e-05	-3.49044e-05	9e-06	4.57398e-05	6.05011e-05	0.756017	4.95597e-07	6.99339e-07	1.32037e-07	5.74311e-09	8.09097e-09	2.67814e-10	0.000126123	0.225585	0.33236	0.158206	1.723e-09	0.46479	2.10296e-15	0.021201
RhoAEmb	2.61872e-05	4.68019e-05	138	3.11414e-06	-2.43941e-05	9e-06	2.61872e-05	4.68019e-05	0.559534	3.90151e-07	6.91459e-07	2.00157e-07	4.66645e-09	6.47088e-09	2.69969e-10	0.000103459	0.326952	0.489605	0.264338	1.61427e-09	0.513884	2.26399e-15	0.027844
RhoAEmb	4.68723e-05	6.31066e-05	138	1.41434e-05	-3.94458e-05	2.1e-05	4.68723e-05	6.31066e-05	0.742747	5.70712e-07	1.05747e-06	2.43378e-07	6.51184e-09	8.90091e-09	2.36307e-10	9.93931e-05	0.323083	0.521555	0.224238	1.4118e-09	0.506555	1.7566e-15	0.0283727
RhoAEmb	3.16956e-05	5.99764e-05	131	6.09853e-06	-1.24566e-05	2.85e-05	3.16956e-05	5.99764e-05	0.528467	4.38005e-07	4.96337e-07	5.67076e-08	4.85674e-09	3.06563e-09	1.74506e-10	7.82861e-05	0.393789	0.561333	0.209712	1.10242e-09	0.558819	1.39788e-15	0.0368235
RhoAEmb	4.20432e-05	5.5492e-05	131	1.29756e-06	-3.08819e-05	2.85e-05	4.20432e-05	5.5492e-05	0.757644	4.03087e-07	4.99921e-07	7.5765e-08	4.05553e-09	8.97756e-10	1.44043e-10	6.54835e-05	0.412808	0.504462	0.315235	8.58216e-10	0.569591	1.06687e-15	0.0380164
RhoAEmb	4.76281e-05	8.05617e-05	138	-1.03805e-05	-3.67209e-05	2.85e-05	4.76281e-05	8.05617e-05	0.591199	6.51375e-07	9.56568e-07	2.71213e-07	2.22314e-08	1.14146e-08	2.96392e-10	0.000124306	0.300586	0.5522	0.164142	1.80798e-09	0.496604	2.38551e-15	0.0256517
RhoAEmb	3.9925e-05	5.67721e-05	138	-2.49131e-05	-8.56389e-06	3e-05	3.9925e-05	5.67721e-05	0.70325	4.18737e-07	6.73492e-07	2.36704e-07	1.35267e-08	1.1233e-08	3.08245e-10	0.000104324	0.36165	0.458544	0.289847	1.67084e-09	0.518927	2.35857e-15	0.032765
RacEmb2	3.9855e-05	6.11661e-05	126	3.51133e-05	1.8854e-05	0	3.9855e-05	6.11661e-05	0.651586	5.02944e-07	6.64146e-07	1.27585e-07	3.27569e-09	7.51418e-09	5.17257e-10	0.000308335	0.0819138	0.157379	0.033868	3.64498e-09	0.354769	4.1512e-15	0.0145092
RacEmb2	5.37242e-05	7.15874e-05	126	4.54917e-05	2.85404e-05	-1.5e-06	5.37242e-05	7.15874e-05	0.75047	5.90016e-07	9.12519e-07	2.32595e-07	2.23798e-08	1.58809e-08	4.0798e-10	0.000303689	0.153977	0.542555	0.0277487	2.75734e-09	0.400688	2.82637e-15	0.0189307
RacEmb2	3.9123e-05	7.13862e-05	126	3.58052e-05	1.17621e-05	-1.05e-05	3.9123e-05	7.13862e-05	0.548047	6.08448e-07	1.03176e-06	2.8221e-07	2.0693e-08	9.99191e-09	5.93097e-10	0.000331052	0.0925	0.149087	0.0179732	3.80541e-09	0.354682	4.69948e-15	0.0155272
RacEmb2	5.10195e-05	7.05646e-05	126	4.25511e-05	2.75026e-05	-6e-06	5.10195e-05	7.05646e-05	0.723018	5.20659e-07	6.02675e-07	7.11019e-08	3.28223e-09	6.84786e-10	2.81577e-10	0.000179725	0.127983	0.218427	0.0686855	2.75225e-09	0.394321	3.21118e-15	0.0141628
RacEmb2	2.99942e-05	5.06896e-05	126	2.26593e-05	1.74702e-05	-9e-06	2.99942e-05	5.06896e-05	0.591724	4.25898e-07	5.64043e-07	1.82791e-07	1.02557e-08	5.09281e-09	2.38014e-10	0.000203137	0.0823609	0.143541	0.041889	2.18392e-09	0.394545	2.07671e-15	0.0172623
RacEmb2	3.85321e-05	5.82406e-05	126	3.00971e-05	2.23134e-05	-9e-06	3.85321e-05	5.82406e-05	0.661603	4.54464e-07	5.83573e-07	8.60732e-08	5.90812e-09	2.54353e-09	2.181e-10	0.000174931	0.0960129	0.114887	0.0462341	1.85918e-09	0.430206	1.90876e-15	0.0161949
RacEmb2	3.61595e-05	6.2896e-05	126	2.59458e-05	2.40431e-05	-7.5e-06	3.61595e-05	6.2896e-05	0.574909	4.75279e-07	6.04466e-07	8.61249e-08	5.63379e-09	2.19771e-09	2.27243e-10	0.000166151	0.157353	0.373941	0.0323356	1.95864e-09	0.45064	2.41147e-15	0.0205658
RacEmb2	5.01727e-05	7.45791e-05	126	3.78809e-05	3.28647e-05	-1.5e-06	5.01727e-05	7.45791e-05	0.672745	6.58045e-07	8.77342e-07	1.79556e-07	1.62877e-08	1.2136e-08	5.18322e-10	0.000313682	0.0763684	0.102518	0.0302609	3.21046e-09	0.372404	3.87123e-15	0.014072
RacEmb2	2.76636e-05	6.36174e-05	126	9.16752e-06	2.31783e-05	-1.2e-05	2.76636e-05	6.36174e-05	0.434843	4.90384e-07	6.88592e-07	1.32139e-07	7.63907e-09	2.11604e-09	2.56875e-10	0.000158459	0.137624	0.230369	0.0827242	1.94044e-09	0.430553	2.25684e-15	0.0140964
RacEmb2	2.28473e-05	6.22242e-05	126	6.74591e-06	2.16215e-05	-3e-06	2.28473e-05	6.22242e-05	0.367176	5.14576e-07	6.60337e-07	1.13109e-07	6.45218e-09	7.16889e-09	1.87905e-10	0.000134415	0.282099	0.524663	0.0285105	1.375e-09	0.57147	1.97766e-15	0.0348547
RacEmb2	4.94073e-05	8.55497e-05	126	2.07566e-05	4.3589e-05	-1.05e-05	4.94073e-05	8.55497e-05	0.577528	6.46717e-07	6.59459e-07	9.48712e-09	5.23988e-10	5.99149e-10	2.67144e-10	0.0001983	0.0911574	0.150986	0.0618792	2.3161e-09	0.355331	2.20324e-15	0.0108152
RacEmb2	4.49427e-05	7.55692e-05	126	1.93729e-05	4.03025e-05	-4.5e-06	4.49427e-05	7.55692e-05	0.594723	5.10539e-07	5.97638e-07	5.8066e-08	3.03276e-09	3.84949e-09	2.3519e-10	0.000162106	0.243414	0.660717	0.0366474	1.84753e-09	0.496814	2.21311e-15	0.0276805
RacEmb2	5.18652e-05	8.08103e-05	126	3.25187e-05	3.99565e-05	-6e-06	5.18652e-05	8.08103e-05	0.641813	6.68613e-07	8.49853e-07	1.20827e-07	8.41827e-09	3.72632e-09	3.6127e-10	0.0002364	0.106524	0.234162	0.0327444	2.33764e-09	0.382391	2.5273e-15	0.0159313
RacEmb2	4.71797e-05	8.9957e-05	126	6.05402e-06	4.47998e-05	-1.35e-05	4.71797e-05	8.9957e-05	0.524469	6.84576e-07	8.32259e-07	9.84555e-08	-2.38287e-10	2.60524e-09	2.30403e-10	0.000145713	0.307251	0.539697	0.0415077	1.44526e-09	0.546383	1.96893e-15	0.027989
RacEmb2	4.44388e-05	6.7187e-05	126	6.22699e-06	4.307e-05	-9e-06	4.44388e-05	6.7187e-05	0.661419	4.87185e-07	5.39737e-07	4.69975e-08	-8.65152e-10	1.04145e-09	2.0253e-10	7.61001e-05	0.439692	0.501481	0.318934	1.10519e-09	0.56406	1.46402e-15	0.0311974
RacEmb2	4.82859e-05	7.78824e-05	126	2.07566e-06	4.73943e-05	-9e-06	4.82859e-05	7.78824e-05	0.619986	5.49094e-07	7.2797e-07	1.19251e-07	4.04235e-11	3.38172e-09	2.86795e-10	0.000134453	0.259687	0.518846	0.105423	1.64854e-09	0.498099	2.15627e-15	0.020854
RacEmb2	4.58648e-05	6.68072e-05	126	-1.72972e-07	4.49727e-05	-9e-06	4.58648e-05	6.68072e-05	0.686524	5.12424e-07	7.24088e-07	1.41109e-07	2.19263e-09	5.47612e-09	3.29364e-10	0.000121141	0.296542	0.439245	0.221202	1.84559e-09	0.515227	2.75385e-15	0.0234561
RacEmb2	5.36553e-05	6.76464e-05	96	7.61077e-06	5.20646e-05	1.05e-05	5.36553e-05	6.76464e-05	0.793173	6.87262e-07	7.07778e-07	2.05164e-08	-1.02582e-09	0	3.18716e-10	0.000157012	0.201643	0.332721	0.0854948	1.79053e-09	0.469968	2.21236e-15	0.0216556
RacEmb2	4.9497e-05	7.27861e-05	126	2.24864e-06	4.75673e-05	-1.35e-05	4.9497e-05	7.27861e-05	0.680034	6.00918e-07	8.74376e-07	1.82305e-07	-4.13842e-10	4.84281e-09	2.909e-10	0.000140168	0.204334	0.317921	0.129817	1.75377e-09	0.478575	2.26517e-15	0.0167429
RacEmb2	4.53939e-05	7.26935e-05	126	4.49727e-06	4.51457e-05	1.5e-06	4.53939e-05	7.26935e-05	0.624456	4.99111e-07	6.01359e-07	6.81658e-08	1.38504e-09	2.86938e-09	3.43019e-10	0.000134843	0.265345	0.438702	0.163492	1.96417e-09	0.511058	2.95526e-15	0.0222388
RacEmb2	3.46363e-05	0.000101086	186	-1.03783e-05	-3.0789e-05	-1.2e-05	3.46363e-05	0.000101086	0.342643	6.52126e-07	1.29146e-06	4.26224e-07	2.01857e-08	1.9468e-08	4.02224e-10	0.000208047	0.122069	0.151529	0.0767293	3.20619e-09	0.387989	4.04586e-15	0.0142235
RacEmb2	3.72621e-05	0.000128468	186	-1.2627e-05	-3.47674e-05	-4.5e-06	3.72621e-05	0.000128468	0.29005	7.68237e-07	1.25772e-06	3.26323e-07	1.63907e-08	1.50137e-08	4.27823e-10	0.000217721	0.133939	0.205889	0.0742741	3.73854e-09	0.402877	5.03962e-15	0.0191556
RacEmb2	4.33266e-05	0.000108757	186	-1.38378e-05	-3.92647e-05	-1.2e-05	4.33266e-05	0.000108757	0.398381	6.45837e-07	1.04016e-06	2.6288e-07	1.35223e-08	1.21317e-08				0.156917	0.120218	2.77648e-09	0.390409	3.30866e-15	0.0189491
RacEmb2	4.92446e-05	0.00011309	186	-9.68643e-06	-4.82592e-05	-1.5e-06	4.92446e-05	0.00011309	0.435447	6.6092e-07	1.12782e-06	3.11264e-07	1.46434e-08	1.42058e-08	2.99684e-10	0.000162986	0.156451	0.236632	0.0872218	2.11505e-09	0.419222	2.451e-15	0.0175841
RacEmb2	4.59026e-05	8.16746e-05	126	3.1135e-06	4.37619e-05	-1.35e-05	4.59026e-05	8.16746e-05	0.562018	5.91421e-07	7.24733e-07	8.88752e-08	8.36419e-09	5.45601e-09	2.64966e-10	0.000109872	0.315776	0.507412	0.162926	1.63986e-09	0.504911	2.19146e-15	0.0280783
RacEmb2	4.72713e-05	7.39148e-05	126	7.78374e-06	4.65295e-05	-3e-06	4.72713e-05	7.39148e-05	0.639539	5.20839e-07	7.07895e-07	1.24704e-07	2.27376e-09	5.07052e-09	2.68077e-10	0.000111809	0.302455	0.519095	0.187951	1.7222e-09	0.488799	2.29019e-15	0.022267
RacEmb2	4.34901e-05	6.77002e-05	126	3.80539e-06	4.23782e-05	-9e-06	4.34901e-05	6.77002e-05	0.642393	5.33665e-07	6.80412e-07	1.00093e-07	5.1177e-09	6.26993e-09	3.37346e-10	0.00014156	0.243271	0.466828	0.145523	1.87132e-09	0.462397	2.36717e-15	0.0220341
RacEmb2	4.57124e-05	7.15707e-05	126	-3.45944e-07	4.41079e-05	-1.2e-05	4.57124e-05	7.15707e-05	0.638702	5.81515e-07	9.11213e-07	2.19799e-07	3.98767e-09	8.92336e-09	3.41104e-10	0.00012966	0.26051	0.361153	0.216971	1.90626e-09	0.506656	2.80368e-15	0.0245367
RacEmb2	4.43544e-05	7.36955e-05	126	1.43567e-05	4.18592e-05	-3e-06	4.43544e-05	7.36955e-05	0.60186	5.49268e-07	7.0833e-07	1.17365e-07	6.4344e-09	7.40606e-09	2.00388e-10	9.50654e-05	0.285174	0.386598	0.232172	1.32881e-09	0.532008	1.77347e-15	0.0315216
RacEmb2	4.94219e-05	7.55478e-05	126	1.40107e-05	4.73943e-05	0	4.94219e-05	7.55478e-05	0.654181	5.73795e-07	7.07776e-07	1.42779e-07	1.1605e-08	9.48196e-09	2.60705e-10	0.000117898	0.265471	0.400614	0.127077	1.76212e-09	0.484182	2.35231e-15	0.0248087
RacEmb2	4.8146e-05	6.86547e-05	126	6.05402e-06	4.77403e-05	1.5e-06	4.8146e-05	6.86547e-05	0.701277	4.83178e-07	5.45066e-07	4.12586e-08	1.36172e-09	2.09658e-09	3.6492e-10	0.000142944	0.223185	0.248212	0.202038	2.17588e-09	0.467984	3.08444e-15	0.0213582
RacEmb2	5.91572e-05	8.08551e-05	126	3.58052e-05	4.68754e-05	-4.5e-06	5.91572e-05	8.08551e-05	0.731644	5.61302e-07	7.71838e-07	1.75329e-07	7.88625e-09	1.30846e-09	3.78946e-10	0.000155813	0.210004	0.301826	0.132191	2.30204e-09	0.463054	3.22928e-15	0.0238596
RacEmb2	5.79589e-05	7.88986e-05	126	-1.47026e-05	5.60429e-05	-1.5e-06	5.79589e-05	7.88986e-05	0.734599	5.81042e-07	8.00949e-07	1.46605e-07	4.31879e-09	7.09242e-09	2.4912e-10	9.34049e-05	0.374566	0.522906	0.242604	1.58827e-09	0.54768	2.44702e-15	0.0337786
RacEmb2	4.37808e-05	8.12235e-05	126	-5.01619e-06	4.25511e-05	-9e-06	4.37808e-05	8.12235e-05	0.539017	5.77974e-07	6.845e-07	1.15814e-07	9.34156e-09	7.68221e-09	2.76814e-10	0.000111532	0.313399	0.534037	0.144591	1.84668e-09	0.513656	2.72893e-15	0.0313813
RacEmb2	4.59169e-05	6.94274e-05	126	-1.43567e-05	4.3589e-05	-1.5e-06	4.59169e-05	6.94274e-05	0.661366	4.21598e-07	5.61428e-07	1.36483e-07	8.98731e-09	8.8006e-09	1.96462e-10	8.3165e-05	0.362119	0.460594	0.277875	1.27359e-09	0.525441	1.62311e-15	0.0290829

## Sheet: MeanPerCond
Conditions	Net Displ (m)	Travel Displ (m)	Net Time (min)	DispX Arivis (m)	DispY Arivis (m)	DispZ Arivis (m)	DispTot Arivis (m)	Length (m)	Straightness	Mean Speed (m/min)	Max Speed (m/min)	Mad Speed (m/min)	Max Acc (mm/min²)	Mad Acc (mm/min²)	Proj area ()	Proj circum ()	Proj round moy()	Proj round max()	Proj round min()	Surface (m²)	Sphericity	Volume (m³)	Vol/BVol
RacEmb2	4.47201e-05	7.65258e-05	132	1.13321e-05	2.93361e-05	-5.95714e-06	4.47201e-05	7.65258e-05	0.598668	5.65425e-07	7.66436e-07	1.4555e-07	7.12222e-09	6.40359e-09	3.11185e-10	0.000166509	0.213887	0.347203	0.115364	2.13701e-09	0.459127	2.68133e-15	0.021753
RhoAEmb	5.32164e-05	8.51414e-05	145.781	-1.21946e-05	-3.57617e-05	5.15625e-06	5.32164e-05	8.51414e-05	0.619764	5.77469e-07	8.62982e-07	1.80732e-07	9.88778e-09	8.73249e-09	3.63364e-10	0.000169799	0.244025	0.39692	0.13602	2.56196e-09	0.472632	3.95014e-15	0.0263149
WTEmbC	4.2635e-05	9.18647e-05	142.353	7.14893e-06	6.80647e-07	7.32353e-06	4.41922e-05	9.17494e-05	0.480691	6.7446e-07	1.1056e-06	2.38224e-07	2.75403e-08	1.74057e-08	3.23288e-10	0.000148457	0.250235	0.453143	0.0939411	2.05999e-09	0.518854	3.30139e-15	0.0336934

## Sheet: STDPerCond
Conditions	Net Displ (m)	Travel Displ (m)	Net Time (min)	DispX Arivis (m)	DispY Arivis (m)	DispZ Arivis (m)	DispTot Arivis (m)	Length (m)	Straightness	Mean Speed (m/min)	Max Speed (m/min)	Mad Speed (m/min)	Max Acc (mm/min²)	Mad Acc (mm/min²)	Proj area ()	Proj circum ()	Proj round moy()	Proj round max()	Proj round min()	Surface (m²)	Sphericity	Volume (m³)	Vol/BVol
RacEmb2	7.87719e-06	1.5753e-05	20.321	1.7481e-05	2.70337e-05	5.45081e-06	7.87719e-06	1.5753e-05	0.120142	8.14567e-08	1.9322e-07	9.12008e-08	6.45978e-09	4.81922e-09	9.74467e-11	6.64542e-05	0.0970467	0.15907	0.081203	6.9952e-10	0.0644088	8.37021e-16	0.00637445
RhoAEmb	2.4164e-05	2.64502e-05	25.714	2.63246e-05	2.88182e-05	2.19693e-05	2.4164e-05	2.64502e-05	0.1676	1.56938e-07	2.37515e-07	7.87445e-08	1.14775e-08	5.6545e-09	1.30368e-10	7.30839e-05	0.122331	0.170541	0.101487	9.4846e-10	0.0687029	2.31153e-15	0.00880673
WTEmbC	1.62472e-05	2.04438e-05	31.3735	3.27257e-05	3.15197e-05	1.37862e-05	1.87292e-05	1.821e-05	0.184288	1.56113e-07	3.71156e-07	1.26577e-07	1.82098e-08	7.46585e-09	7.06646e-11	3.25442e-05	0.0733358	0.134152	0.0540924	4.81453e-10	0.0340121	1.26862e-15	0.00563234

## Sheet: SEMPerCond
Conditions	Net Displ (m)	Travel Displ (m)	Net Time (min)	DispX Arivis (m)	DispY Arivis (m)	DispZ Arivis (m)	DispTot Arivis (m)	Length (m)	Straightness	Mean Speed (m/min)	Max Speed (m/min)	Mad Speed (m/min)	Max Acc (mm/min²)	Mad Acc (mm/min²)	Proj area ()	Proj circum ()	Proj round moy()	Proj round max()	Proj round min()	Surface (m²)	Sphericity	Volume (m³)	Vol/BVol
RacEmb2	1.33149e-06	2.66275e-06	3.43487	2.95482e-06	4.56953e-06	9.21355e-07	1.33149e-06	2.66275e-06	0.0203078	1.37687e-08	3.26601e-08	1.54157e-08	1.0919e-09	8.14597e-10	1.6712e-11	1.13968e-05	0.0166434	0.0268878	0.0137258	1.1824e-10	0.0108871	1.41482e-16	0.00107748
RhoAEmb	4.27163e-06	4.67578e-06	4.54563	4.65358e-06	5.09439e-06	3.88367e-06	4.27163e-06	4.67578e-06	0.0296278	2.7743e-08	4.19872e-08	1.39202e-08	2.02895e-09	9.99584e-10	2.3046e-11	1.29195e-05	0.0216253	0.0301477	0.0179405	1.67666e-10	0.0121451	4.08625e-16	0.00155682
WTEmbC	2.78637e-06	3.50608e-06	5.38051	5.6124e-06	5.40559e-06	2.36431e-06	3.21203e-06	3.12298e-06	0.0316051	2.67731e-08	6.36528e-08	2.17078e-08	3.12295e-09	1.28038e-09	1.21189e-11	5.58128e-06	0.012577	0.0230069	0.00927677	8.25685e-11	0.00583303	2.17566e-16	0.000965939

## Sheet: MultiTest
CondA	CondB	CondC	CondD	CondE	CondF	Para	Gauss	KrustalWallis	pVarIntraGp	pAnova	Type
WTEmbC	RhoAEmb	RacEmb2				Net Displ (m)	NoGauss	FALSE	None	None	default Whitney-Wilcoxon test
WTEmbC	RhoAEmb	RacEmb2				Travel Displ (m)	NoGauss	FALSE	None	None	default Whitney-Wilcoxon test
WTEmbC	RhoAEmb	RacEmb2				Net Time (min)	NoGauss	FALSE	None	None	default Whitney-Wilcoxon test
WTEmbC	RhoAEmb	RacEmb2				DispX Arivis (m)	Gauss	FALSE	None	None	default t-test
WTEmbC	RhoAEmb	RacEmb2				DispY Arivis (m)	NoGauss	FALSE	None	None	default Whitney-Wilcoxon test
WTEmbC	RhoAEmb	RacEmb2				DispZ Arivis (m)	Gauss	FALSE	None	None	default t-test
WTEmbC	RhoAEmb	RacEmb2				DispTot Arivis (m)	NoGauss	FALSE	None	None	default Whitney-Wilcoxon test
WTEmbC	RhoAEmb	RacEmb2				Length (m)	NoGauss	FALSE	None	None	default Whitney-Wilcoxon test
WTEmbC	RhoAEmb	RacEmb2				Straightness	NoGauss	FALSE	None	None	default Whitney-Wilcoxon test
WTEmbC	RhoAEmb	RacEmb2				Mean Speed (m/min)	Gauss	Gauss	Gauss	Gauss	Gauss
WTEmbC	RhoAEmb	RacEmb2				Max Speed (m/min)	NoGauss	FALSE	None	None	default Whitney-Wilcoxon test
WTEmbC	RhoAEmb	RacEmb2				Mad Speed (m/min)	NoGauss	FALSE	None	None	default Whitney-Wilcoxon test
WTEmbC	RhoAEmb	RacEmb2				Max Acc (mm/min²)	Gauss	FALSE	None	None	default t-test
WTEmbC	RhoAEmb	RacEmb2				Mad Acc (mm/min²)	Gauss	FALSE	None	None	default t-test
WTEmbC	RhoAEmb	RacEmb2				Proj area ()	Gauss	FALSE	None	None	default t-test
WTEmbC	RhoAEmb	RacEmb2				Proj circum ()	Gauss	FALSE	None	None	default t-test
WTEmbC	RhoAEmb	RacEmb2				Proj round moy()	Gauss	FALSE	None	None	default t-test
WTEmbC	RhoAEmb	RacEmb2				Proj round max()	NoGauss	FALSE	None	None	default Whitney-Wilcoxon test
WTEmbC	RhoAEmb	RacEmb2				Proj round min()	Gauss	FALSE	None	None	default t-test
WTEmbC	RhoAEmb	RacEmb2				Surface (m²)	NoGauss	FALSE	None	None	default Whitney-Wilcoxon test
WTEmbC	RhoAEmb	RacEmb2				Sphericity	NoGauss	FALSE	None	None	default Whitney-Wilcoxon test
WTEmbC	RhoAEmb	RacEmb2				Volume (m³)	NoGauss	FALSE	None	None	default Whitney-Wilcoxon test
WTEmbC	RhoAEmb	RacEmb2				Vol/BVol	Gauss	FALSE	None	None	default t-test

## Sheet: Pvalue
CondA	CondB	Para	Type	Pvalue
WTEmbC	RhoAEmb	Net Displ (m)	default Whitney-Wilcoxon test	0.171799
WTEmbC	RhoAEmb	Travel Displ (m)	default Whitney-Wilcoxon test	0.2166
WTEmbC	RhoAEmb	Net Time (min)	default Whitney-Wilcoxon test	0.407916
WTEmbC	RhoAEmb	DispX Arivis (m)	default t-test	0.0105218
WTEmbC	RhoAEmb	DispY Arivis (m)	default Whitney-Wilcoxon test	1.48912e-05
WTEmbC	RhoAEmb	DispZ Arivis (m)	default t-test	0.630679
WTEmbC	RhoAEmb	DispTot Arivis (m)	default Whitney-Wilcoxon test	0.235303
WTEmbC	RhoAEmb	Length (m)	default Whitney-Wilcoxon test	0.358948
WTEmbC	RhoAEmb	Straightness	default Whitney-Wilcoxon test	0.00365992
WTEmbC	RhoAEmb	Mean Speed (m/min)	Gauss	0.0143857
WTEmbC	RhoAEmb	Max Speed (m/min)	default Whitney-Wilcoxon test	0.00273618
WTEmbC	RhoAEmb	Mad Speed (m/min)	default Whitney-Wilcoxon test	0.0655958
WTEmbC	RhoAEmb	Max Acc (mm/min²)	default t-test	1.54862e-05
WTEmbC	RhoAEmb	Mad Acc (mm/min²)	default t-test	1.55619e-06
WTEmbC	RhoAEmb	Proj area ()	default t-test	0.12246
WTEmbC	RhoAEmb	Proj circum ()	default t-test	0.126545
WTEmbC	RhoAEmb	Proj round moy()	default t-test	0.80195
WTEmbC	RhoAEmb	Proj round max()	default Whitney-Wilcoxon test	0.80195
WTEmbC	RhoAEmb	Proj round min()	default t-test	0.80195
WTEmbC	RhoAEmb	Surface (m²)	default Whitney-Wilcoxon test	0.0150415
WTEmbC	RhoAEmb	Sphericity	default Whitney-Wilcoxon test	0.00746941
WTEmbC	RhoAEmb	Volume (m³)	default Whitney-Wilcoxon test	0.517024
WTEmbC	RhoAEmb	Vol/BVol	default t-test	0.000127336
WTEmbC	RacEmb2	Net Displ (m)	default Whitney-Wilcoxon test	0.787117
WTEmbC	RacEmb2	Travel Displ (m)	default Whitney-Wilcoxon test	0.310942
WTEmbC	RacEmb2	Net Time (min)	default Whitney-Wilcoxon test	0.00016803
WTEmbC	RacEmb2	DispX Arivis (m)	default t-test	0.508367
WTEmbC	RacEmb2	DispY Arivis (m)	default Whitney-Wilcoxon test	1.68547e-05
WTEmbC	RacEmb2	DispZ Arivis (m)	default t-test	1.4469e-06
WTEmbC	RacEmb2	DispTot Arivis (m)	default Whitney-Wilcoxon test	0.824279
WTEmbC	RacEmb2	Length (m)	default Whitney-Wilcoxon test	0.00010849
WTEmbC	RacEmb2	Straightness	default Whitney-Wilcoxon test	0.003213
WTEmbC	RacEmb2	Mean Speed (m/min)	Gauss	0.000510779
WTEmbC	RacEmb2	Max Speed (m/min)	default Whitney-Wilcoxon test	3.93161e-06
WTEmbC	RacEmb2	Mad Speed (m/min)	default Whitney-Wilcoxon test	7.659e-05
WTEmbC	RacEmb2	Max Acc (mm/min²)	default t-test	3.34257e-08
WTEmbC	RacEmb2	Mad Acc (mm/min²)	default t-test	4.49881e-10
WTEmbC	RacEmb2	Proj area ()	default t-test
WTEmbC	RacEmb2	Proj circum ()	default t-test
WTEmbC	RacEmb2	Proj round moy()	default t-test
WTEmbC	RacEmb2	Proj round max()	default Whitney-Wilcoxon test
WTEmbC	RacEmb2	Proj round min()	default t-test
WTEmbC	RacEmb2	Surface (m²)	default Whitney-Wilcoxon test	0.899711
WTEmbC	RacEmb2	Sphericity	default Whitney-Wilcoxon test	8.89837e-05
WTEmbC	RacEmb2	Volume (m³)	default Whitney-Wilcoxon test	0.00969446
WTEmbC	RacEmb2	Vol/BVol	default t-test	9.01522e-12
RhoAEmb	RacEmb2	Net Displ (m)	default Whitney-Wilcoxon test	0.403867
RhoAEmb	RacEmb2	Travel Displ (m)	default Whitney-Wilcoxon test	1.10091e-06
RhoAEmb	RacEmb2	Net Time (min)	default Whitney-Wilcoxon test	0.230623
RhoAEmb	RacEmb2	DispX Arivis (m)	default t-test	5.01422e-05
RhoAEmb	RacEmb2	DispY Arivis (m)	default Whitney-Wilcoxon test	1.6233e-09
RhoAEmb	RacEmb2	DispZ Arivis (m)	default t-test	0.00510554
RhoAEmb	RacEmb2	DispTot Arivis (m)	default Whitney-Wilcoxon test	0.403867
RhoAEmb	RacEmb2	Length (m)	default Whitney-Wilcoxon test	0.230623
RhoAEmb	RacEmb2	Straightness	default Whitney-Wilcoxon test	0.47044
RhoAEmb	RacEmb2	Mean Speed (m/min)	Gauss	0.691067
RhoAEmb	RacEmb2	Max Speed (m/min)	default Whitney-Wilcoxon test	0.0494777
RhoAEmb	RacEmb2	Mad Speed (m/min)	default Whitney-Wilcoxon test	0.0605749
RhoAEmb	RacEmb2	Max Acc (mm/min²)	default t-test	0.223524
RhoAEmb	RacEmb2	Mad Acc (mm/min²)	default t-test	0.0734955
RhoAEmb	RacEmb2	Proj area ()	default t-test
RhoAEmb	RacEmb2	Proj circum ()	default t-test
RhoAEmb	RacEmb2	Proj round moy()	default t-test
RhoAEmb	RacEmb2	Proj round max()	default Whitney-Wilcoxon test
RhoAEmb	RacEmb2	Proj round min()	default t-test
RhoAEmb	RacEmb2	Surface (m²)	default Whitney-Wilcoxon test	0.0572117
RhoAEmb	RacEmb2	Sphericity	default Whitney-Wilcoxon test	0.455143
RhoAEmb	RacEmb2	Volume (m³)	default Whitney-Wilcoxon test	0.0151451
RhoAEmb	RacEmb2	Vol/BVol	default t-test	0.0172512
