# Supplementary material for: Distinct mesoderm migration phenotypes in extra-embryonic and embryonic regions of the early mouse embryo
Source: eLife. 2019 Apr 5;8:e42434. doi: 10.7554/eLife.42434 (PMC6450669; doi:10.7554/eLife.42434)
Supplement: Figure 6—figure supplement 1—source data 2. [file elife-42434-fig6-figsupp1-data2.xlsx]

## Sheet: AllData
Conditions	Net Displ (m)	Travel Displ (m)	Net Time (min)	DispX Arivis (m)	DispY Arivis (m)	DispZ Arivis (m)	DispTot Arivis (m)	Length (m)	Straightness	Mean Speed (m/min)	Max Speed (m/min)	Mad Speed (m/min)	Max Acc (mm/min²)	Mad Acc (mm/min²)	Proj area ()	Proj circum ()	Proj round moy()	Proj round max()	Proj round min()	Surface (m²)	Sphericity	Volume (m³)	Vol/BVol
WTExtraC	1.53014e-05	7.30636e-05	178	-4.61259e-07	1.40684e-05	-6e-06	1.53014e-05	7.30636e-05	0.209426	3.93235e-07	6.20133e-07	1.39252e-07	1.48066e-08	8.40024e-09	2.62237e-10	9.45961e-05	0.368554	0.447375	0.312627	2.04293e-09	0.525428	3.29993e-15	0.0357334
WTExtraC	1.54328e-05	7.73522e-05	178	-7.14951e-06	8.76392e-06	-1.05e-05	1.54328e-05	7.73522e-05	0.199514	4.25407e-07	5.9915e-07	8.54252e-08	9.3376e-09	4.56226e-09	4.50338e-10	0.00012066	0.414583	0.559449	0.218903	2.83295e-09	0.584521	6.19466e-15	0.0467422
WTExtraC	1.2188e-05	8.39269e-05	178	-2.76755e-06	5.53511e-06	-1.05e-05	1.2188e-05	8.39269e-05	0.145221	4.48415e-07	7.37138e-07	1.13999e-07	8.66643e-09	7.68336e-09	4.53838e-10	0.000131356	0.334585	0.389912	0.254323	2.52605e-09	0.532117	4.6303e-15	0.036174
WTExtraC	1.08722e-05	7.81141e-05	178	-7.8414e-06	7.38014e-06	-1.5e-06	1.08722e-05	7.81141e-05	0.139183	4.21631e-07	7.42056e-07	1.44223e-07	1.39718e-08	7.62501e-09	5.00889e-10	0.000161329	0.250185	0.341004	0.169697	2.7745e-09	0.508935	4.96619e-15	0.0259488
WTExtraC	1.50276e-05	7.12882e-05	178	-1.29152e-05	6.22699e-06	-4.5e-06	1.50276e-05	7.12882e-05	0.210801	3.88875e-07	7.0924e-07	1.45314e-07	1.99301e-08	1.10792e-08	1.94824e-10	8.42286e-05	0.381371	0.471076	0.16279	1.25245e-09	0.576544	1.81919e-15	0.0426203
WTExtraC	1.1322e-05	7.26945e-05	178	-6.22699e-06	9.45581e-06	0	1.1322e-05	7.26945e-05	0.155748	4.10476e-07	6.85852e-07	1.14718e-07	8.53412e-09	6.76681e-09	3.46564e-10	0.00011633	0.399464	0.532054	0.0841332	2.05636e-09	0.557028	3.62996e-15	0.040677
WTExtraC	1.71658e-05	6.28038e-05	165	1.16237e-05	3.94376e-06	1.2e-05	1.71658e-05	6.28038e-05	0.273324	4.01448e-07	7.48996e-07	1.71887e-07	6.95461e-09	8.07456e-09	4.17712e-10	0.000146604	0.275394	0.453915	0.109065	2.58116e-09	0.522653	4.71222e-15	0.0370916
WTExtraC	4.10721e-05	8.66306e-05	165	3.00971e-05	2.13793e-05	1.8e-05	4.10721e-05	8.66306e-05	0.474105	5.26216e-07	8.62143e-07	1.93962e-07	2.35146e-08	1.17846e-08	3.26164e-10	0.000114854	0.324128	0.523532	0.234059	2.11394e-09	0.55821	3.78089e-15	0.0368654
WTExtraC	9.32667e-06	3.52098e-05	100	7.26483e-06	3.7362e-06	4.5e-06	9.32667e-06	3.52098e-05	0.264888	3.25115e-07	5.66184e-07	1.20535e-07	1.64457e-08	1.11733e-08	4.64616e-10	0.000138513	0.352097	0.574088	0.104241	2.60449e-09	0.571215	5.44562e-15	0.0430345
WTExtraC	1.88794e-05	6.12703e-05	124	7.26483e-06	1.3907e-05	1.05e-05	1.88794e-05	6.12703e-05	0.308133	4.41521e-07	7.08601e-07	1.15208e-07	1.1721e-08	9.59396e-09	4.14036e-10	0.000137638	0.300276	0.494646	0.189075	2.24572e-09	0.563333	4.23631e-15	0.0434538
WTExtraC	2.52194e-05	5.43044e-05	124	1.36994e-05	-1.49448e-05	1.5e-05	2.52194e-05	5.43044e-05	0.464408	4.13667e-07	6.25718e-07	1.37759e-07	1.44998e-08	1.03391e-08	2.56164e-10	0.000104781	0.371328	0.582413	0.126417	1.61744e-09	0.582408	2.6915e-15	0.0403273
WTExtraC	7.07283e-05	0.00011544	205	4.8363e-05	5.10613e-05	7.5e-06	7.07283e-05	0.00011544	0.612685	5.56213e-07	1.10821e-06	2.00944e-07	3.82884e-08	9.94733e-09	7.0146e-10	0.00021472	0.214851	0.38296	0.0895979	3.96058e-09	0.48132	7.81523e-15	0.0329465
WTExtraC	1.62956e-05	6.75023e-05	120	5.48568e-06	1.5271e-05	1.5e-06	1.62956e-05	6.75023e-05	0.241407	5.78624e-07	9.65205e-07	2.31112e-07	2.02922e-08	1.37068e-08	2.9405e-10	0.000158216	0.193239	0.446855	0.0556022	2.06617e-09	0.486351	2.95607e-15	0.0278793
WTExtraC	3.3144e-05	0.000107073	120	6.07873e-06	3.20245e-05	6e-06	3.3144e-05	0.000107073	0.309545	8.20861e-07	1.52449e-06	2.81453e-07	4.68959e-08	2.28047e-08	2.82475e-10	0.000168886	0.142996	0.207148	0.0598369	2.18958e-09	0.458023	2.92905e-15	0.0226848
WTExtraC	1.29069e-05	4.24159e-05	122	5.18916e-06	9.13292e-06	-7.5e-06	1.29069e-05	4.24159e-05	0.304294	3.36812e-07	3.84753e-07	3.46797e-08	3.82613e-09	3.32409e-09	7.36143e-10	0.000210424	0.232386	0.341357	0.134857	5.46033e-09	0.456415	1.14785e-14	0.0296971
WTExtraC	1.11866e-05	3.91095e-05	142	7.88753e-06	-5.18916e-06	-6e-06	1.11866e-05	3.91095e-05	0.286034	2.72627e-07	4.6381e-07	1.1312e-07	1.69001e-08	9.88111e-09	6.07536e-10	0.000197941	0.202849	0.256371	0.128247	4.74119e-09	0.46037	9.62972e-15	0.0306043
WTExtraC	1.37183e-05	1.92661e-05	60	6.84969e-06	-1.1001e-05	4.5e-06	1.37183e-05	1.92661e-05	0.712042	2.58518e-07	3.58618e-07	1.001e-07	1.001e-08	0	4.15565e-10	0.000115769	0.40014	0.52598	0.327693	3.01048e-09	0.538878	6.06881e-15	0.0379161
RhoAExtra2	6.46955e-05	8.85627e-05	185	-5.91564e-05	-2.03415e-05	-1.65e-05	6.46955e-05	8.85627e-05	0.730505	5.15018e-07	1.01878e-06	2.73746e-07	1.58634e-08	1.77047e-08	5.65274e-10	0.000121631	0.468968	0.565374	0.29977	3.69886e-09	0.570831	9.53915e-15	0.0380528
RhoAExtra2	5.65583e-05	0.000104264	185	-4.87781e-05	-2.69836e-06	-2.85e-05	5.65583e-05	0.000104264	0.54245	6.25329e-07	1.03764e-06	2.06154e-07	1.94713e-08	1.32012e-08	5.1837e-10	0.000118032	0.51248	0.828591	0.324182	2.97943e-09	0.613343	7.25928e-15	0.0452202
RhoAExtra2	7.89234e-05	0.00015282	216	-4.0229e-05	-6.68321e-05	1.2e-05	7.89234e-05	0.00015282	0.516447	6.58549e-07	8.73059e-07	1.74534e-07	9.42272e-09	3.98387e-09	4.57301e-10	0.000240982	0.1271	0.313366	0.0477945	3.34203e-09	0.409008	4.35632e-15	0.016798
RhoAExtra2	4.00835e-05	9.56007e-05	216	6.92112e-06	-3.24428e-05	-2.25e-05	4.00835e-05	9.56007e-05	0.41928	3.77386e-07	5.59201e-07	1.40609e-07	7.50681e-09	3.29182e-09	7.88818e-10	0.000356892	0.0919559	0.206862	0.0561436	4.84011e-09	0.424515	8.64733e-15	0.0224247
RhoAExtra2	4.39944e-05	9.02586e-05	186	-1.08143e-06	-2.03308e-05	-3.9e-05	4.39944e-05	9.02586e-05	0.487427	4.1495e-07	7.1901e-07	1.83406e-07	7.73332e-09	5.05964e-09	5.2806e-10	0.000232676	0.124008	0.202178	0.0648258	3.49806e-09	0.415645	5.61487e-15	0.0151812
RhoAExtra2	9.06508e-05	0.000132526	216	-6.48855e-07	-8.78117e-05	-2.25e-05	9.06508e-05	0.000132526	0.684024	6.16162e-07	7.77266e-07	1.75981e-07	1.31702e-08	7.62959e-09	6.30584e-10	0.000421669	0.0606059	0.125223	0.0207403	4.38047e-09	0.363917	5.92618e-15	0.0160829
RhoAExtra2	4.30724e-05	0.000136936	216	2.05471e-05	-3.59033e-05	-1.2e-05	4.30724e-05	0.000136936	0.314545	5.99866e-07	8.12072e-07	1.7284e-07	9.41503e-09	3.95041e-09	6.35864e-10	0.000270566	0.109755	0.161217	0.062933	3.90289e-09	0.403625	6.1154e-15	0.0146083
RhoAExtra2	6.95998e-05	0.000144341	216	1.29771e-06	-6.53181e-05	2.4e-05	6.95998e-05	0.000144341	0.48219	6.13123e-07	8.30968e-07	1.15192e-07	1.26873e-08	5.73986e-09	4.47076e-10	0.000198262	0.128715	0.222246	0.0931267	5.02691e-09	0.323431	5.93111e-15	0.0133967
RhoAExtra2	3.22278e-05	0.000104274	216	1.47074e-05	-2.44402e-05	-1.5e-05	3.22278e-05	0.000104274	0.309069	4.42762e-07	7.23273e-07	1.77548e-07	1.71817e-08	9.84423e-09	5.51607e-10	0.000300632	0.11564	0.33483	0.0376291	3.88062e-09	0.420662	6.0676e-15	0.0222305
RacExtra	4.50385e-05	7.64715e-05	179	1.98341e-05	3.62088e-05	-1.8e-05	4.50385e-05	7.64715e-05	0.588959	2.80058e-07	3.88898e-07	7.86448e-08	5.90032e-09	3.97458e-09	5.31686e-10	0.000117995	0.483815	0.652614	0.370469	2.46511e-09	0.582516	5.07528e-15	0.0415164
RacExtra	2.15797e-05	3.72564e-05	179	1.15315e-05	1.03783e-05	-1.5e-05	2.15797e-05	3.72564e-05	0.579221	1.31971e-07	2.18775e-07	4.3402e-08	2.86036e-09	3.67609e-09	4.03747e-10	9.97551e-05	0.52958	0.680633	0.343705	2.53035e-09	0.593207	5.41122e-15	0.0403875
RacExtra	2.46039e-05	4.60719e-05	179	1.0609e-05	1.0609e-05	-1.95e-05	2.46039e-05	4.60719e-05	0.534032	2.28166e-07	3.52007e-07	9.19959e-08	6.29745e-09	5.85177e-09	5.89983e-10	0.000170214	0.38302	0.666704	0.0553922	3.06484e-09	0.561447	6.78187e-15	0.0421647
RacExtra	2.83316e-05	6.44086e-05	179	1.33765e-05	1.08396e-05	-2.25e-05	2.83316e-05	6.44086e-05	0.439872	3.0164e-07	4.79492e-07	1.41691e-07	6.0986e-09	7.7253e-09	4.3075e-10	0.000143938	0.296213	0.440639	0.170394	2.79831e-09	0.563611	5.80398e-15	0.0364007
RacExtra	2.73041e-05	5.48038e-05	179	1.52215e-05	8.53329e-06	-2.1e-05	2.73041e-05	5.48038e-05	0.498215	2.54211e-07	4.69756e-07	1.07773e-07	7.94942e-09	6.19433e-09	3.22526e-10	8.246e-05	0.596755	0.701724	0.525716	2.10126e-09	0.625585	4.48577e-15	0.0433452
RacExtra	2.4023e-05	5.05389e-05	179	5.99636e-06	-1.26846e-05	-1.95e-05	2.4023e-05	5.05389e-05	0.475338	2.4521e-07	3.24228e-07	3.95088e-08	-2.88659e-10	7.35066e-10	6.21046e-10	0.000133998	0.482843	0.636892	0.219196	3.36113e-09	0.607065	8.54257e-15	0.044615
RacExtra	3.1412e-05	5.40248e-05	179	1.19927e-05	5.53511e-06	-2.85e-05	3.1412e-05	5.40248e-05	0.581436	2.60899e-07	4.01803e-07	1.13954e-07	7.98285e-09	5.10356e-09	7.46343e-10	0.000132698	0.534609	0.624496	0.455177	4.18844e-09	0.57625	1.11161e-14	0.0385276
RacExtra	1.6233e-05	5.69095e-05	179	-4.61259e-06	4.15133e-06	-1.5e-05	1.6233e-05	5.69095e-05	0.285242	3.60291e-07	5.58613e-07	9.91615e-08	1.03738e-08	4.63226e-09	5.50392e-10	0.000116295	0.539902	0.633922	0.25929	3.42613e-09	0.576182	8.2163e-15	0.0400497
RacExtra	2.85439e-05	5.82019e-05	179	1.52215e-05	-8.76392e-06	-2.25e-05	2.85439e-05	5.82019e-05	0.490428	2.86399e-07	3.71968e-07	7.8e-08	4.08998e-09	3.57231e-09	4.27275e-10	8.80099e-05	0.695402	0.783529	0.635086	2.66021e-09	0.616233	6.27152e-15	0.0455166
RacExtra	3.13939e-05	6.19539e-05	126	8.6486e-06	2.92323e-05	-7.5e-06	3.13939e-05	6.19539e-05	0.50673	4.49178e-07	5.72513e-07	8.22237e-08	5.47169e-09	5.25483e-09	3.77893e-10	0.000189306	0.15051	0.277789	0.0874198	2.40148e-09	0.404761	2.79686e-15	0.0196232
RacExtra	3.78073e-05	7.50425e-05	126	1.15891e-05	3.44214e-05	-1.05e-05	3.78073e-05	7.50425e-05	0.503812	5.71615e-07	6.89517e-07	7.86012e-08	6.71408e-09	3.97128e-09	4.55947e-10	0.00027316	0.0778478	0.0979359	0.0612992	3.31552e-09	0.357238	3.78441e-15	0.0100832
RacExtra	3.43224e-05	5.49403e-05	126	1.50486e-05	2.11026e-05	-2.25e-05	3.43224e-05	5.49403e-05	0.624722	4.76483e-07	6.1278e-07	9.08647e-08	2.95047e-10	2.75841e-09	5.7268e-10	0.000295952	0.0938085	0.159737	0.0363827	3.85519e-09	0.395198	5.44346e-15	0.0141144
RacExtra	2.23328e-05	6.29873e-05	126	1.33188e-05	1.45297e-05	-1.05e-05	2.23328e-05	6.29873e-05	0.35456	4.5404e-07	5.54149e-07	7.49598e-08	3.11926e-09	9.66606e-11	4.09667e-10	0.000160887	0.23189	0.440359	0.123768	2.4251e-09	0.469968	3.50376e-15	0.0229863
RacExtra	3.47596e-05	5.79812e-05	126	-7.09185e-06	3.37296e-05	-4.5e-06	3.47596e-05	5.79812e-05	0.599497	3.56018e-07	3.98166e-07	3.54408e-08	2.13917e-09	2.26094e-09	3.92613e-10	0.000180782	0.161617	0.211677	0.0858827	2.49314e-09	0.436581	3.37759e-15	0.0167023
RacExtra	3.91347e-05	5.87298e-05	126	-1.38378e-06	3.54593e-05	-1.65e-05	3.91347e-05	5.87298e-05	0.666352	3.66552e-07	5.08608e-07	9.47038e-08	9.12984e-09	6.08521e-09	2.76155e-10	0.000154941	0.187415	0.402585	0.0798989	2.40369e-09	0.414847	2.73977e-15	0.0156141
RacExtra	4.65772e-05	7.3508e-05	126	-8.47563e-06	4.27241e-05	-1.65e-05	4.65772e-05	7.3508e-05	0.633634	5.06325e-07	6.21215e-07	8.00068e-08	3.65904e-09	2.654e-10	4.65629e-10	0.000191097	0.197551	0.350481	0.0864382	2.57279e-09	0.445088	3.57783e-15	0.0167839
RacExtra	4.19591e-05	6.95667e-05	126	3.45944e-07	3.63241e-05	-2.1e-05	4.19591e-05	6.95667e-05	0.603148	4.98379e-07	5.51703e-07	6.13542e-08	-3.65407e-10	1.99628e-09	2.37775e-10	0.000100298	0.373261	0.539653	0.168517	1.48721e-09	0.547907	2.06921e-15	0.0324806
RacExtra	2.98712e-05	6.27246e-05	126	1.50486e-05	-2.07566e-06	-2.7e-05	3.09801e-05	3.18719e-05	0.97202	4.72677e-07	6.51276e-07	1.19066e-07	1.14312e-08	7.5915e-09	2.37153e-10	0.000104964	0.33026	0.623687	0.153396	1.34343e-09	0.581815	2.04264e-15	0.0335214
RacExtra	3.98559e-05	7.01574e-05	126	-1.2454e-05	3.40755e-05	-1.65e-05	3.98559e-05	7.01574e-05	0.568092	5.04213e-07	6.18967e-07	7.65022e-08	1.59387e-09	3.24741e-09	3.51768e-10	0.00014189	0.225645	0.317932	0.171875	1.92057e-09	0.521859	3.01213e-15	0.0269466

## Sheet: MeanPerCond
Conditions	Net Displ (m)	Travel Displ (m)	Net Time (min)	DispX Arivis (m)	DispY Arivis (m)	DispZ Arivis (m)	DispTot Arivis (m)	Length (m)	Straightness	Mean Speed (m/min)	Max Speed (m/min)	Mad Speed (m/min)	Max Acc (mm/min²)	Mad Acc (mm/min²)	Proj area ()	Proj circum ()	Proj round moy()	Proj round max()	Proj round min()	Surface (m²)	Sphericity	Volume (m³)	Vol/BVol
RacExtra	3.18465e-05	6.03305e-05	151.105	7.04027e-06	1.81226e-05	-1.76053e-05	3.19049e-05	5.87066e-05	0.552911	3.68649e-07	4.91812e-07	8.35713e-08	4.97115e-09	3.94701e-09	4.42159e-10	0.000151507	0.345892	0.486473	0.215226	2.67442e-09	0.519861	4.95012e-15	0.0305989
RhoAExtra2	5.77562e-05	0.00011662	205.778	-1.18245e-05	-3.95688e-05	-1.33333e-05	5.77562e-05	0.00011662	0.498437	5.40349e-07	8.16808e-07	1.80001e-07	1.24946e-08	7.82281e-09	5.69217e-10	0.00025126	0.193248	0.328876	0.111905	3.94993e-09	0.438331	6.60636e-15	0.0226661
WTExtraC	2.05757e-05	6.7498e-05	147.941	6.61422e-06	1.00442e-05	1.94118e-06	2.05757e-05	6.7498e-05	0.312397	4.36451e-07	7.30018e-07	1.43747e-07	1.67409e-08	9.22037e-09	4.19095e-10	0.000142167	0.303437	0.442949	0.162422	2.71037e-09	0.527279	5.07554e-15	0.0359057

## Sheet: STDPerCond
Conditions	Net Displ (m)	Travel Displ (m)	Net Time (min)	DispX Arivis (m)	DispY Arivis (m)	DispZ Arivis (m)	DispTot Arivis (m)	Length (m)	Straightness	Mean Speed (m/min)	Max Speed (m/min)	Mad Speed (m/min)	Max Acc (mm/min²)	Mad Acc (mm/min²)	Proj area ()	Proj circum ()	Proj round moy()	Proj round max()	Proj round min()	Surface (m²)	Sphericity	Volume (m³)	Vol/BVol
RacExtra	8.37409e-06	1.00549e-05	27.1884	9.60104e-06	1.69446e-05	6.24184e-06	8.36341e-06	1.1958e-05	0.139345	1.21705e-07	1.28114e-07	2.71023e-08	3.50521e-09	2.25816e-09	1.34824e-10	5.74485e-05	0.185113	0.204447	0.173249	7.34001e-10	0.0860484	2.42611e-15	0.0120671
RhoAExtra2	1.965e-05	2.49341e-05	15.3361	2.94289e-05	2.76722e-05	1.97072e-05	1.965e-05	2.49341e-05	0.144433	1.05015e-07	1.4966e-07	4.37878e-08	4.31501e-09	4.91094e-09	1.05167e-10	0.000100512	0.170335	0.228532	0.115309	6.82212e-10	0.0935462	1.60813e-15	0.0113486
WTExtraC	1.5418e-05	2.47759e-05	37.6721	1.47025e-05	1.53576e-05	8.8227e-06	1.5418e-05	2.47759e-05	0.162964	1.31878e-07	2.78985e-07	5.83419e-08	1.11222e-08	4.84287e-09	1.53377e-10	3.88372e-05	0.0844637	0.109745	0.0830023	1.08604e-09	0.0450114	2.56139e-15	0.00676783

## Sheet: SEMPerCond
Conditions	Net Displ (m)	Travel Displ (m)	Net Time (min)	DispX Arivis (m)	DispY Arivis (m)	DispZ Arivis (m)	DispTot Arivis (m)	Length (m)	Straightness	Mean Speed (m/min)	Max Speed (m/min)	Mad Speed (m/min)	Max Acc (mm/min²)	Mad Acc (mm/min²)	Proj area ()	Proj circum ()	Proj round moy()	Proj round max()	Proj round min()	Surface (m²)	Sphericity	Volume (m³)	Vol/BVol
RacExtra	1.92115e-06	2.30676e-06	6.23745	2.20263e-06	3.88736e-06	1.43198e-06	1.9187e-06	2.74335e-06	0.0319679	2.7921e-08	2.93913e-08	6.2177e-09	8.04151e-10	5.18058e-10	3.09307e-11	1.31796e-05	0.0424679	0.0469034	0.0397461	1.68391e-10	0.0197409	5.56587e-16	0.00276838
RhoAExtra2	6.55001e-06	8.31135e-06	5.11202	9.80962e-06	9.22407e-06	6.56908e-06	6.55001e-06	8.31135e-06	0.0481444	3.50051e-08	4.98865e-08	1.45959e-08	1.43834e-09	1.63698e-09	3.50557e-11	3.35039e-05	0.0567784	0.0761775	0.0384364	2.27404e-10	0.0311821	5.36044e-16	0.00378288
WTExtraC	3.73942e-06	6.00903e-06	9.13682	3.56587e-06	3.72476e-06	2.13982e-06	3.73942e-06	6.00903e-06	0.0395245	3.1985e-08	6.76639e-08	1.415e-08	2.69753e-09	1.17457e-09	3.71993e-11	9.4194e-06	0.0204855	0.0266172	0.020131	2.63403e-10	0.0109169	6.21229e-16	0.00164144

## Sheet: MultiTest
CondA	CondB	CondC	CondD	CondE	CondF	Para	Gauss	KrustalWallis	pVarIntraGp	pAnova	Type
WTExtraC	RhoAExtra2	RacExtra				Net Displ (m)	Gauss	TRUE	None	None	Whitney-Wilcoxon test
WTExtraC	RhoAExtra2	RacExtra				Travel Displ (m)	NoGauss	TRUE	None	None	Whitney-Wilcoxon test
WTExtraC	RhoAExtra2	RacExtra				Net Time (min)	Gauss	TRUE	None	None	Whitney-Wilcoxon test
WTExtraC	RhoAExtra2	RacExtra				DispX Arivis (m)	Gauss	TRUE	None	None	Whitney-Wilcoxon test
WTExtraC	RhoAExtra2	RacExtra				DispY Arivis (m)	Gauss	None	0.105895	8.27484e-09	default t-test
WTExtraC	RhoAExtra2	RacExtra				DispZ Arivis (m)	Gauss	TRUE	None	None	Whitney-Wilcoxon test
WTExtraC	RhoAExtra2	RacExtra				DispTot Arivis (m)	Gauss	TRUE	None	None	Whitney-Wilcoxon test
WTExtraC	RhoAExtra2	RacExtra				Length (m)	Gauss	TRUE	None	None	Whitney-Wilcoxon test
WTExtraC	RhoAExtra2	RacExtra				Straightness	NoGauss	TRUE	None	None	Whitney-Wilcoxon test
WTExtraC	RhoAExtra2	RacExtra				Mean Speed (m/min)	Gauss	Gauss	Gauss	Gauss	Gauss
WTExtraC	RhoAExtra2	RacExtra				Max Speed (m/min)	Gauss	TRUE	None	None	Whitney-Wilcoxon test
WTExtraC	RhoAExtra2	RacExtra				Mad Speed (m/min)	Gauss	TRUE	None	None	Whitney-Wilcoxon test
WTExtraC	RhoAExtra2	RacExtra				Max Acc (mm/min²)	Gauss	TRUE	None	None	Whitney-Wilcoxon test
WTExtraC	RhoAExtra2	RacExtra				Mad Acc (mm/min²)	Gauss	TRUE	None	None	Whitney-Wilcoxon test
WTExtraC	RhoAExtra2	RacExtra				Proj area ()	Gauss	None	0.5104	0.0314861	default t-test
WTExtraC	RhoAExtra2	RacExtra				Proj circum ()	NoGauss	TRUE	None	None	Whitney-Wilcoxon test
WTExtraC	RhoAExtra2	RacExtra				Proj round moy()	Gauss	TRUE	None	None	Whitney-Wilcoxon test
WTExtraC	RhoAExtra2	RacExtra				Proj round max()	Gauss	TRUE	None	None	Whitney-Wilcoxon test
WTExtraC	RhoAExtra2	RacExtra				Proj round min()	Gauss	TRUE	None	None	Whitney-Wilcoxon test
WTExtraC	RhoAExtra2	RacExtra				Surface (m²)	Gauss	None	0.178575	0.00173506	default t-test
WTExtraC	RhoAExtra2	RacExtra				Sphericity	Gauss	TRUE	None	None	Whitney-Wilcoxon test
WTExtraC	RhoAExtra2	RacExtra				Volume (m³)	Gauss	TRUE	None	None	Whitney-Wilcoxon test
WTExtraC	RhoAExtra2	RacExtra				Vol/BVol	NoGauss	TRUE	None	None	Whitney-Wilcoxon test

## Sheet: Pvalue
CondA	CondB	Para	Type	Pvalue
WTExtraC	RhoAExtra2	Net Displ (m)	Whitney-Wilcoxon test	0.000374844
WTExtraC	RhoAExtra2	Travel Displ (m)	Whitney-Wilcoxon test	6.74231e-05
WTExtraC	RhoAExtra2	Net Time (min)	Whitney-Wilcoxon test	0.000374844
WTExtraC	RhoAExtra2	DispX Arivis (m)	Whitney-Wilcoxon test	0.28098
WTExtraC	RhoAExtra2	DispY Arivis (m)	default t-test	4.09017e-06
WTExtraC	RhoAExtra2	DispZ Arivis (m)	Whitney-Wilcoxon test	0.0163745
WTExtraC	RhoAExtra2	DispTot Arivis (m)	Whitney-Wilcoxon test	0.000374844
WTExtraC	RhoAExtra2	Length (m)	Whitney-Wilcoxon test	0.000374844
WTExtraC	RhoAExtra2	Straightness	Whitney-Wilcoxon test	0.00360935
WTExtraC	RhoAExtra2	Mean Speed (m/min)	Gauss	0.0525463
WTExtraC	RhoAExtra2	Max Speed (m/min)	Whitney-Wilcoxon test	0.118051
WTExtraC	RhoAExtra2	Mad Speed (m/min)	Whitney-Wilcoxon test	0.0592427
WTExtraC	RhoAExtra2	Max Acc (mm/min²)	Whitney-Wilcoxon test	0.450516
WTExtraC	RhoAExtra2	Mad Acc (mm/min²)	Whitney-Wilcoxon test	0.281062
WTExtraC	RhoAExtra2	Proj area ()	default t-test	0.0151241
WTExtraC	RhoAExtra2	Proj circum ()	Whitney-Wilcoxon test	0.00428299
WTExtraC	RhoAExtra2	Proj round moy()	Whitney-Wilcoxon test	0.0235947
WTExtraC	RhoAExtra2	Proj round max()	Whitney-Wilcoxon test	0.0235947
WTExtraC	RhoAExtra2	Proj round min()	Whitney-Wilcoxon test	0.0235947
WTExtraC	RhoAExtra2	Surface (m²)	default t-test	0.00489895
WTExtraC	RhoAExtra2	Sphericity	Whitney-Wilcoxon test	0.0131658
WTExtraC	RhoAExtra2	Volume (m³)	Whitney-Wilcoxon test	0.0523451
WTExtraC	RhoAExtra2	Vol/BVol	Whitney-Wilcoxon test	0.00826755
WTExtraC	RacExtra	Net Displ (m)	Whitney-Wilcoxon test	0.000697483
WTExtraC	RacExtra	Travel Displ (m)	Whitney-Wilcoxon test	0.0923544
WTExtraC	RacExtra	Net Time (min)	Whitney-Wilcoxon test	0.18323
WTExtraC	RacExtra	DispX Arivis (m)	Whitney-Wilcoxon test	0.26731
WTExtraC	RacExtra	DispY Arivis (m)	default t-test	0.144891
WTExtraC	RacExtra	DispZ Arivis (m)	Whitney-Wilcoxon test	1.64687e-06
WTExtraC	RacExtra	DispTot Arivis (m)	Whitney-Wilcoxon test	0.000697483
WTExtraC	RacExtra	Length (m)	Whitney-Wilcoxon test	0.136405
WTExtraC	RacExtra	Straightness	Whitney-Wilcoxon test	0.000184659
WTExtraC	RacExtra	Mean Speed (m/min)	Gauss	0.117903
WTExtraC	RacExtra	Max Speed (m/min)	Whitney-Wilcoxon test	0.00137217
WTExtraC	RacExtra	Mad Speed (m/min)	Whitney-Wilcoxon test	0.000184659
WTExtraC	RacExtra	Max Acc (mm/min²)	Whitney-Wilcoxon test	1.88735e-05
WTExtraC	RacExtra	Mad Acc (mm/min²)	Whitney-Wilcoxon test	0.000184659
WTExtraC	RacExtra	Proj area ()	default t-test	0.634119
WTExtraC	RacExtra	Proj circum ()	Whitney-Wilcoxon test	0.849211
WTExtraC	RacExtra	Proj round moy()	Whitney-Wilcoxon test	0.680385
WTExtraC	RacExtra	Proj round max()	Whitney-Wilcoxon test	0.680385
WTExtraC	RacExtra	Proj round min()	Whitney-Wilcoxon test	0.680385
WTExtraC	RacExtra	Surface (m²)	default t-test	0.907164
WTExtraC	RacExtra	Sphericity	Whitney-Wilcoxon test	0.7755
WTExtraC	RacExtra	Volume (m³)	Whitney-Wilcoxon test	0.949468
WTExtraC	RacExtra	Vol/BVol	Whitney-Wilcoxon test	0.310582
RhoAExtra2	RacExtra	Net Displ (m)	Whitney-Wilcoxon test	0.000574379
RhoAExtra2	RacExtra	Travel Displ (m)	Whitney-Wilcoxon test	1.19755e-05
RhoAExtra2	RacExtra	Net Time (min)	Whitney-Wilcoxon test	2.89833e-05
RhoAExtra2	RacExtra	DispX Arivis (m)	Whitney-Wilcoxon test	0.153593
RhoAExtra2	RacExtra	DispY Arivis (m)	default t-test	2.92063e-07
RhoAExtra2	RacExtra	DispZ Arivis (m)	Whitney-Wilcoxon test	1
RhoAExtra2	RacExtra	DispTot Arivis (m)	Whitney-Wilcoxon test	0.000574379
RhoAExtra2	RacExtra	Length (m)	Whitney-Wilcoxon test	2.89833e-05
RhoAExtra2	RacExtra	Straightness	Whitney-Wilcoxon test	0.325195
RhoAExtra2	RacExtra	Mean Speed (m/min)	Gauss	0.00121079
RhoAExtra2	RacExtra	Max Speed (m/min)	Whitney-Wilcoxon test	0.000101842
RhoAExtra2	RacExtra	Mad Speed (m/min)	Whitney-Wilcoxon test	5.48971e-05
RhoAExtra2	RacExtra	Max Acc (mm/min²)	Whitney-Wilcoxon test	0.000478298
RhoAExtra2	RacExtra	Mad Acc (mm/min²)	Whitney-Wilcoxon test	0.0388228
RhoAExtra2	RacExtra	Proj area ()	default t-test	0.0197902
RhoAExtra2	RacExtra	Proj circum ()	Whitney-Wilcoxon test	0.00912939
RhoAExtra2	RacExtra	Proj round moy()	Whitney-Wilcoxon test	0.0182154
RhoAExtra2	RacExtra	Proj round max()	Whitney-Wilcoxon test	0.0182154
RhoAExtra2	RacExtra	Proj round min()	Whitney-Wilcoxon test	0.0182154
RhoAExtra2	RacExtra	Surface (m²)	default t-test	0.000169305
RhoAExtra2	RacExtra	Sphericity	Whitney-Wilcoxon test	0.0550497
RhoAExtra2	RacExtra	Volume (m³)	Whitney-Wilcoxon test	0.0304303
RhoAExtra2	RacExtra	Vol/BVol	Whitney-Wilcoxon test	0.127272
