# Supplementary material for: Distinct mesoderm migration phenotypes in extra-embryonic and embryonic regions of the early mouse embryo
Source: eLife. 2019 Apr 5;8:e42434. doi: 10.7554/eLife.42434 (PMC6450669; doi:10.7554/eLife.42434)
Supplement: Figure 6—figure supplement 2—source data 1. [file elife-42434-fig6-figsupp2-data1.xlsx]

## Sheet: Source data11_ Roundness
WT	RhoaΔmesoderm
0.235128	0.580347
0.322252	0.473306
0.373532	0.483119
0.185964	0.464925
0.133862	0.263352
0.142554	0.289092
0.293307	0.445257
0.163652	0.368281
0.145767	0.528658
0.226514	0.235129
0.136707	0.388616
0.145401	0.29124
0.0903334	0.336954
0.144712	0.316716
0.245421	0.254091
0.130502	0.333254
0.253121	0.295431
0.121656	0.533544
0.219101	0.43952
0.188679	0.487094
0.164791	0.386211
0.214637	0.451691
0.219649	0.416793
0.26999	0.494068
0.447228	0.59545
0.115393	0.5071
0.196657	0.352352
0.388871	0.499251
0.311218	0.461455
0.353125	0.524918
0.153471	0.441009
0.120867	0.40306
0.247585	0.574273
0.163322	0.58934
0.239111	0.379489
0.222296	0.428278
0.148983	0.46593
0.388109	0.401775
0.267524	0.367358
0.193835	0.490802
0.130145	0.441888
0.238494	0.404775
0.317311	0.430125
0.157835	0.570984
0.202197	0.563594
0.249764	0.407952
0.122099	0.326974
0.234064	0.40322
0.134916	0.40099
0.220934	0.452311
0.141437	0.367536
0.138022	0.458523
0.170669	0.384876
0.10691	0.267405
0.168338	0.429905
0.133126	0.346017
0.101584	0.449887
0.230989	0.456151
0.189467	0.441799
0.291822	0.490986
0.173226	0.426421
0.379658	0.422429
0.201531	0.49012
0.284104	0.591001
0.375098	0.355072
0.500058	0.491147
0.318477	0.424309
0.251588	0.440022
0.225808	0.430528
0.493959	0.437804
0.315606	0.2924
0.453586	0.224922
0.189853	0.43747
0.195069	0.36584
0.194212	0.478868
0.231091	0.31458
0.281321	0.251936
0.364522	0.257221
0.2563	0.49209
0.10259	0.484791
0.243567	0.590012
0.225613	0.405565
0.516468	0.409706
0.185984	0.395575
0.29893	0.283919
0.377023	0.517947
0.408086	0.276357
0.421796	0.46062
0.318283	0.517598
0.202938	0.371894
0.243762	0.405825
0.328244	0.480472
0.277566	0.367707
0.245108	0.408115
0.123124	0.497945
0.215743	0.398089
0.203333	0.393108
0.266008	0.411541
0.272852	0.452595
0.182175	0.394108
0.388747	0.488272
0.366836	0.425174
0.392691	0.403954
0.296856	0.464321
0.453148	0.495665
0.289027	0.395037
0.309468	0.53387
0.240214	0.42528
0.290423	0.400108
0.323291	0.283247
0.409309	0.389492
0.365046	0.380558
0.438857	0.434854
0.352512	0.474018
0.343553	0.397515
0.369594	0.342089
0.205283	0.27645
0.296017	0.482944
0.26462	0.353003
0.251304	0.371973
0.413802	0.557356
0.307284	0.503184
0.447756	0.470635
0.155293	0.343388
0.318676	0.444374
0.276184	0.305435
0.383664	0.439665
0.31747	0.365386
0.381942	0.462917
0.359661	0.385748
0.282934	0.365248
0.432861	0.349217
0.267912	0.381716
0.246398	0.467753
0.268518	0.408807
0.41733	0.265037
0.458825	0.487544
0.319997	0.510754
0.2194	0.506096
0.309572	0.569638
0.307102	0.338943
0.408089	0.404192
0.344431	0.417622
0.349159	0.509049
0.278499	0.477068
0.141108	0.308726
0.268753	0.393277
0.274425	0.440699
0.257049	0.321
0.296145	0.305735
0.454752	0.3827
0.434728	0.474248
0.564539	0.370028
0.147141	0.381441
0.378289	0.165621
0.456556	0.401263
0.367975	0.406161
0.265479	0.31154
0.512254	0.302133
0.370871	0.349883
0.335729	0.321078
0.311792	0.526683
0.184985	0.525836
0.582573	0.431789
0.202406	0.408105
0.228782	0.371444
0.326103	0.465456
0.402477	0.391881
0.23397	0.378126
0.196166	0.187813
0.429313	0.307551
0.440898	0.527149
0.262156	0.374875
0.3876	0.427451
0.435701	0.322667
0.354092	0.255093
0.261564	0.371437
0.522497	0.464872
0.399971	0.475562
0.308495	0.516885
0.291144	0.415257
0.343114	0.425648
0.384052	0.458217
0.372212	0.420045
0.333326	0.535813
0.366606	0.210922
0.341708	0.259527
0.365036	0.441891
0.426675	0.296964
0.319643	0.348846
0.254072	0.39377
0.287982	0.32975
0.538472	0.446804
0.451374	0.463895
0.364438	0.294188
0.38056	0.465463
0.472238	0.371453
0.445168	0.327815
0.532023	0.391711
0.164349	0.333913
0.534063	0.400031
0.161691	0.464792
0.250753	0.399061
0.278005	0.468095
0.40901	0.521921
0.28307	0.44651
0.279792	0.304131
0.360208	0.289379
0.116415	0.393423
0.281363	0.409335
0.398251	0.403753
0.435874	0.512605
0.354877	0.415382
0.255398	0.519307
0.41305	0.441911
0.42522	0.612221
0.266933	0.602539
0.240218	0.515675
0.168069	0.306069
0.486568	0.475157
0.465077	0.412448
0.268518	0.471743
0.245913	0.233841
0.446338	0.529531
0.233966	0.423478
0.30684	0.545782
0.374763	0.497369
0.305157	0.432525
0.29062	0.423478
0.288843	0.396096
0.191685	0.33542
0.357247	0.438771
0.233492	0.427931
0.327665	0.350206
0.47059	0.452095
0.348392	0.470184
0.306499	0.273458
0.25763	0.462606
0.151175	0.389986
0.256092	0.486839
0.178327	0.514537
0.435498	0.307704
0.416611	0.491633
0.268141	0.40404
0.268994	0.476045
0.200509	0.548637
0.304379	0.467313
0.253414	0.529295
0.202095	0.411473
0.258667	0.606297
	0.492667
	0.434313
	0.351869
	0.447092
	0.468105
	0.36664
	0.377066
	0.370557
	0.459832
	0.513851
	0.51454
	0.513117
	0.324154
	0.287059
	0.534239
	0.464451
	0.435247
	0.426586
	0.544338
	0.34581
	0.43723
	0.20861

## Sheet: Descriptive Statistics
	WT	RhoAΔmesoderm
Number of values	250	272
Minimum	0.09033	0.1656
Maximum	0.5826	0.6122
Range	0.4922	0.4466
Mean	0.2936	0.4171
Std. Deviation	0.1062	0.08558
Std. Error of Mean	0.006714	0.005189
